# Supplementary material for: Influenza A Virus Induces Autophagosomal Targeting of Ribosomal Proteins
Source: Mol Cell Proteomics. 2018 Jul 6;17(10):1909–21. doi: 10.1074/mcp.RA117.000364 (PMC6166674; doi:10.1074/mcp.RA117.000364)
Supplement: supplemental Table S1 [file 132733_2_supp_163418_pbc35w.xlsx]

## Sheet: Becker Table S2
Supplemental Table S2: Proteins identified and quantified by minimum two peptides in cell fractionation experiments. PEP: posterior error probability; WCL: whole cell lysate; "+" mark proteins which are signifcantly regulated in respective experiments (Significance A, MaxQuant, p<0.05, BH corrected). Shown are log2 transformed SILAC ratios of IAV-infected versus non-infected cells.
Protein IDs	Majority protein IDs	Protein names	Gene names	log2 Ratio H/M normalized C_1	log2 Ratio H/M normalized C_2	log2 Ratio H/M normalized C_3	log2 Ratio H/M normalized M_1	log2 Ratio H/M normalized M_2	log2 Ratio H/M normalized M_3	log2 Ratio H/M normalized N_1	log2 Ratio H/M normalized N_2	log2 Ratio H/M normalized N_3	log2 Ratio H/M normalized V_1	log2 Ratio H/M normalized V_2	log2 Ratio H/M normalized V_3	log2 Ratio H/L normalized WCL_1	log2 Ratio H/L normalized WCL_2	log2 Ratio H/M normalized C_C_1	log2 Ratio H/M normalized C_C_2	log2 Ratio H/M normalized C_M_1	log2 Ratio H/M normalized C_M_2	log2 Ratio H/M normalized C_N_1	log2 Ratio H/M normalized C_N_2	log2 Ratio H/M normalized C_V_1	log2 Ratio H/M normalized C_V_2	log2 Ratio H/M normalized H_C_1	log2 Ratio H/M normalized H_C_2	log2 Ratio H/M normalized H_M_1	log2 Ratio H/M normalized H_M_2	log2 Ratio H/M normalized H_N_1	log2 Ratio H/M normalized H_N_2	log2 Ratio H/M normalized H_V_1	log2 Ratio H/M normalized H_V_2	C_1 A significant	C_2 A significant	C_3 A significant	M_1 A significant	M_2 A significant	M_3 A significant	N_1 A significant	N_2 A significant	N_3 A significant	V_1 A significant	V_2 A significant	V_3 A significant	WCL_1 A significant	WCL_2 A significant	C_C_1 A significant	C_C_2 A significant
				A549_cytosol	A549_cytosol	A549_cytosol	A549_mitochondrion	A549_mitochondrion	A549_mitochondrion	A549_nucleus	A549_nucleus	A549_nucleus	A549_vesicle	A549_vesicle	A549_vesicle	A549_whole_cell_lysate	A549_whole_cell_lysate	Calu_cytosol	Calu_cytosol	Calu_mitochondrion	Calu_mitochondrion	Calu_nucleus	Calu_nucleus	Calu_vesicle	Calu_vesicle	H1299_cytosol	H1299_cytosol	H1299_mitochondrion	H1299_mitochondrion	H1299_nucleus	H1299_nucleus	H1299_vesicle	H1299_vesicle
O00159	O00159	Unconventional myosin-Ic	MYO1C	-1.45107	-0.486004	-0.0257937	0.383165	0.332278	-0.00219453	1.08066	0.321697	0.261591	-0.214876	-0.860426	-0.303027	0.252658	0.33909	-0.0339978	0.130799	-0.0544822	-0.214943	0.138552	0.329181	0.133564	0.167615	0.0292761	-0.201493	1.12658	1.2397	0.890641	1.37111	0.456491	0.559247	+
O14578	O14578	Citron Rho-interacting kinase	CIT	1.27703	1.42132	NaN	-0.0700272	-0.534955	-0.0172857	0.264236	NaN	0.361095	0.213129	0.528071	0.0728604	0.145743	-1.07909	-0.0175777	0.603787	0.170822	0.148609	-0.42649	0.0632269	-0.129923	0.348912	0.108223	0.101784	-0.119275	-0.0448806	0.681584	1.02722	-0.160605	1.00029	+
O14879	O14879	Interferon-induced protein with tetratricopeptide repeats 3	IFIT3	3.2142	3.01049	NaN	2.66798	NaN	NaN	NaN	NaN	NaN	3.54893	1.88866	NaN	3.39493	3.64899	NaN	NaN	NaN	NaN	NaN	NaN	NaN	NaN	NaN	NaN	NaN	NaN	NaN	NaN	0.563841	NaN	+	+		+						+	+		+	+
O14933	O14933	Ubiquitin/ISG15-conjugating enzyme E2 L6	UBE2L6	3.12593	NaN	NaN	2.81576	NaN	NaN	NaN	NaN	NaN	NaN	NaN	NaN	2.94084	3.42816	NaN	NaN	NaN	NaN	NaN	NaN	NaN	NaN	NaN	NaN	NaN	NaN	NaN	NaN	NaN	NaN	+			+									+	+
O15050	O15050	TPR and ankyrin repeat-containing protein 1	TRANK1	2.12476	NaN	NaN	NaN	NaN	NaN	NaN	NaN	NaN	NaN	NaN	NaN	NaN	NaN	NaN	NaN	NaN	NaN	-0.21103	-0.240674	NaN	NaN	NaN	NaN	NaN	0.200755	-0.326444	-0.0731049	NaN	-0.0705575	+
O43795;Q8N1T3	O43795	Unconventional myosin-Ib	MYO1B	-1.63711	-0.235841	-0.55241	0.307895	0.285225	0.105544	0.972766	0.407081	0.458802	-0.311238	-0.581821	-0.299596	0.391658	0.783862	0.185993	0.197991	-0.0571515	-0.195963	0.0524158	0.374622	0.214374	0.163241	-0.156852	-0.206412	1.09592	1.20339	0.255803	0.768078	0.2529	0.37729	+
O75947	O75947	ATP synthase subunit d, mitochondrial	ATP5H	-1.34124	NaN	NaN	-0.198841	-0.0349878	-0.100871	NaN	NaN	-0.0220241	-0.283316	NaN	0.0708015	0.383165	0.221993	0.0697021	NaN	0.218595	0.0590784	0.33674	0.454387	0.0692898	-0.0298826	0.249385	1.4844	-0.0204136	-0.0387619	-0.393558	0.0962619	-0.0574667	0.0187766	+
O95786	O95786	Probable ATP-dependent RNA helicase DDX58	DDX58	2.98627	2.77125	NaN	2.04481	NaN	NaN	NaN	NaN	NaN	2.33357	2.00454	NaN	2.65056	3.4705	NaN	NaN	NaN	NaN	NaN	NaN	NaN	NaN	NaN	NaN	NaN	NaN	NaN	NaN	NaN	NaN	+	+		+						+	+		+	+
O96000	O96000	NADH dehydrogenase [ubiquinone] 1 beta subcomplex subunit 10	NDUFB10	-1.43557	NaN	0.758815	-0.294102	-0.165483	-0.165111	0.320658	-0.229974	0.0772429	-0.314804	NaN	-0.153623	0.418136	0.492748	0.0454429	0.471656	0.146916	0.0751904	0.282736	1.15342	-0.0701939	-0.0625954	-0.0600362	0.743817	0.0404014	-0.0437946	-0.463549	0.130931	-0.090849	0.0535284	+
P00973	P00973	2-5-oligoadenylate synthase 1	OAS1	2.62658	NaN	NaN	2.89947	NaN	1.36782	NaN	1.75796	NaN	3.21156	NaN	NaN	2.43122	NaN	NaN	NaN	NaN	NaN	NaN	NaN	NaN	NaN	NaN	NaN	NaN	NaN	NaN	NaN	NaN	NaN	+			+		+		+		+			+
P05161	P05161	Ubiquitin-like protein ISG15	ISG15	3.78314	NaN	NaN	4.16044	NaN	2.68021	NaN	NaN	NaN	4.96033	NaN	2.99532	4.26033	5.77976	NaN	NaN	NaN	NaN	NaN	NaN	NaN	NaN	1.91758	NaN	1.05887	1.70876	-1.31764	-0.448765	-0.563646	1.26778	+			+		+				+		+	+	+
P09913	P09913	Interferon-induced protein with tetratricopeptide repeats 2	IFIT2	1.98331	NaN	1.06191	3.00798	2.60139	2.45257	NaN	3.14919	2.5357	3.56389	NaN	2.0861	2.29619	3.67569	0.194087	0.0606008	NaN	-0.130097	-0.150097	-0.360916	NaN	NaN	NaN	NaN	NaN	NaN	NaN	NaN	NaN	NaN	+			+	+	+		+	+	+		+	+	+
P09914;Q5T764	P09914	Interferon-induced protein with tetratricopeptide repeats 1	IFIT1	3.97874	NaN	NaN	2.93996	2.59034	2.63671	NaN	1.94987	1.93285	2.85523	NaN	3.47599	2.92756	3.87798	NaN	NaN	NaN	NaN	NaN	NaN	NaN	NaN	NaN	NaN	NaN	NaN	NaN	NaN	NaN	NaN	+			+	+	+		+	+	+		+	+	+
P11217	P11217	Glycogen phosphorylase, muscle form	PYGM	1.79552	NaN	NaN	NaN	NaN	NaN	NaN	NaN	NaN	NaN	NaN	NaN	-0.227912	-0.304394	NaN	NaN	NaN	NaN	NaN	NaN	NaN	NaN	NaN	NaN	NaN	NaN	NaN	NaN	NaN	NaN	+
P15428	P15428	15-hydroxyprostaglandin dehydrogenase [NAD(+)]	HPGD	-1.31222	NaN	NaN	-1.22526	NaN	NaN	NaN	NaN	NaN	-1.60766	NaN	NaN	-0.708962	-1.68464	NaN	NaN	NaN	NaN	NaN	NaN	NaN	NaN	NaN	NaN	NaN	NaN	NaN	NaN	NaN	NaN	+			+						+				+
P19525	P19525	Interferon-induced, double-stranded RNA-activated protein kinase	EIF2AK2	1.32832	0.888695	0.508124	1.80517	0.88885	0.475085	-0.0267781	0.990882	0.768248	1.58972	1.14078	0.157303	1.12836	0.603029	0.0878702	0.0540844	0.0994973	0.232783	-0.35275	-0.39876	0.243669	0.395721	0.74373	0.841732	0.401521	1.28096	0.388465	0.244035	0.723253	0.764261	+			+						+
P19971	P19971	Thymidine phosphorylase	TYMP	1.69086	NaN	NaN	NaN	NaN	NaN	NaN	NaN	NaN	NaN	NaN	NaN	0.939979	1.087	NaN	NaN	NaN	NaN	NaN	NaN	NaN	NaN	NaN	NaN	NaN	NaN	NaN	NaN	NaN	NaN	+
P20591	P20591	Interferon-induced GTP-binding protein Mx1;Interferon-induced GTP-binding protein Mx1, N-terminally processed	MX1	3.59872	3.52519	NaN	4.44844	NaN	NaN	3.39328	NaN	NaN	3.69399	2.83001	1.92429	3.60976	3.88779	NaN	NaN	NaN	NaN	NaN	NaN	NaN	NaN	NaN	NaN	NaN	NaN	NaN	NaN	NaN	NaN	+	+		+			+			+	+	+	+	+
P28065	P28065	Proteasome subunit beta type-9	PSMB9	2.25471	NaN	NaN	NaN	NaN	NaN	NaN	NaN	NaN	NaN	NaN	NaN	NaN	0.989306	NaN	NaN	4.27307	NaN	2.02006	NaN	NaN	NaN	NaN	NaN	NaN	NaN	NaN	NaN	NaN	NaN	+
P28838	P28838	Cytosol aminopeptidase	LAP3	1.76791	1.29455	1.26987	0.803475	0.60862	0.75634	0.294312	0.461319	0.491391	1.54226	0.492315	0.957395	0.965027	0.948698	0.090718	0.219587	0.543397	-0.0538681	-0.0180158	0.129481	0.438506	-0.161718	0.0753272	0.279174	0.330788	0.0287106	-0.208294	0.197362	0.362778	-0.0563411	+									+
P29728	P29728	2-5-oligoadenylate synthase 2	OAS2	2.8995	NaN	NaN	3.98286	3.62328	3.07085	3.2585	2.91296	NaN	2.69178	2.91426	3.01071	0.879863	2.92226	NaN	NaN	NaN	NaN	NaN	NaN	NaN	NaN	NaN	NaN	NaN	NaN	NaN	NaN	NaN	NaN	+			+	+	+	+	+		+	+	+		+
P30049	P30049	ATP synthase subunit delta, mitochondrial	ATP5D	2.04754	NaN	-0.566955	-0.133875	-0.0352243	-0.0519824	NaN	-0.344245	0.0384361	0.569102	NaN	-0.0404969	0.175045	0.224958	-0.228419	0.0344974	0.404576	0.0192037	1.34585	1.1046	0.0289935	0.215119	-0.215915	NaN	0.0114957	-0.0421597	-0.271531	0.14978	0.0946415	0.0231843	+
P30825	P30825	High affinity cationic amino acid transporter 1	SLC7A1	-1.36097	NaN	NaN	-0.273814	-0.0707998	0.204141	0.274292	0.339707	1.04005	-1.06742	-1.1665	-0.229958	0.494569	0.0901885	-0.139951	-0.17441	0.272979	-0.160847	-0.209178	0.508632	-0.0402298	-0.197616	NaN	NaN	1.01792	0.614663	0.767231	1.74507	0.0655723	0.110363	+
P42224	P42224	Signal transducer and activator of transcription 1-alpha/beta	STAT1	2.039	2.04862	1.30463	1.90099	1.86596	1.63092	2.54144	1.43146	0.715191	1.8484	1.76816	1.66471	1.64768	1.92183	0.256407	0.070252	0.215368	0.507516	-0.812232	-0.115738	0.265917	0.27608	1.04096	1.04138	0.111298	0.831796	-0.751465	0.57599	0.697952	NaN	+	+		+		+	+			+	+	+	+	+
P46976	P46976	Glycogenin-1	GYG1	-2.3603	-0.729579	NaN	-0.514821	NaN	0.0318186	-0.69949	-0.0273809	NaN	-0.398988	-1.02524	0.495081	0.0630888	NaN	-0.23165	NaN	1.39802	0.597889	-0.253704	0.366028	0.209391	0.307195	-0.00760859	0.109427	0.22033	0.109026	-0.375384	0.454071	0.236095	0.0966667	+
P52630	P52630	Signal transducer and activator of transcription 2	STAT2	2.21176	2.96309	NaN	2.48671	NaN	NaN	NaN	NaN	NaN	2.95422	NaN	NaN	1.69265	NaN	NaN	NaN	NaN	NaN	NaN	NaN	NaN	NaN	NaN	NaN	NaN	NaN	NaN	NaN	NaN	NaN	+	+		+						+			+
P55265	P55265	Double-stranded RNA-specific adenosine deaminase	ADAR	1.51132	1.13264	0.618051	1.28066	0.544881	0.624803	0.422986	0.03492	0.399991	1.32193	1.45281	0.433387	0.961771	1.27049	0.245496	0.401084	0.252295	0.404794	-0.546646	-0.522592	0.499068	0.571531	0.24184	0.395282	-0.169112	0.205518	0.0583859	-0.0283516	0.232783	0.329985	+			+						+
P60033	P60033	CD81 antigen	CD81	-1.28863	NaN	NaN	-0.193882	NaN	0.231678	NaN	NaN	NaN	-1.28125	NaN	-0.124251	0.635894	0.214592	NaN	NaN	NaN	0.304044	0.400647	0.0335111	0.374511	-0.0292347	NaN	NaN	0.81106	1.08746	1.06929	1.08644	0.145351	0.439038	+
P61769	P61769	Beta-2-microglobulin;Beta-2-microglobulin form pI 5.3	B2M	2.19374	NaN	NaN	NaN	1.66184	1.60649	NaN	0.699996	2.25813	NaN	0.155749	1.39682	1.90095	1.69586	0.232292	NaN	0.76103	0.296311	2.34073	NaN	0.467071	0.57889	0.325847	-0.426276	1.18199	1.3442	1.19421	1.74661	0.627327	0.694746	+					+			+			+	+	+
P80217	P80217	Interferon-induced 35 kDa protein	IFI35	2.62667	NaN	NaN	2.67545	NaN	NaN	NaN	NaN	NaN	2.92342	NaN	NaN	2.0308	2.36505	0.0067647	-0.379902	NaN	1.87003	NaN	-0.277394	0.737773	NaN	0.668119	0.540127	NaN	NaN	NaN	NaN	NaN	NaN	+			+						+			+	+
P80303	P80303	Nucleobindin-2;Nesfatin-1	NUCB2	1.61796	NaN	NaN	0.319155	-0.0656421	-0.0451188	0.164786	-0.306234	-0.193981	-0.0144413	NaN	0.138421	0.367707	-0.0250288	-0.00756511	0.377179	0.790105	NaN	-1.32981	-0.484267	0.65828	0.0110662	0.171591	0.0710762	0.218347	-0.130744	-0.332008	-0.19517	0.535953	-0.0469061	+
Q08380	Q08380	Galectin-3-binding protein	LGALS3BP	2.78088	1.13665	1.33073	3.12264	2.03037	1.35654	2.5877	1.71405	0.885028	3.04811	2.35414	1.52221	1.92311	2.37699	0.0332292	0.326192	0.454808	0.413269	-0.272193	-0.158574	0.566669	0.387583	NaN	NaN	NaN	NaN	0.602552	NaN	0.803062	NaN	+			+			+	+		+	+	+	+	+
Q13740	Q13740	CD166 antigen	ALCAM	-1.30914	-1.22915	-0.0741676	-0.711582	0.018919	-0.182819	0.0988237	0.145612	0.251931	-1.67024	-1.49797	-0.577509	0.491289	0.103643	-0.452925	-0.325955	0.266996	0.0387171	0.374845	0.469573	0.236829	0.137766	NaN	NaN	NaN	NaN	-0.227101	NaN	-0.104465	NaN	+									+
Q14254	Q14254	Flotillin-2	FLOT2	-1.65426	NaN	NaN	-0.529094	0.0394191	-0.185819	0.264957	0.188148	0.154842	-1.18099	-1.12768	-0.446777	0.470094	0.749402	NaN	NaN	0.339821	0.098689	-0.0221999	0.365357	0.160791	0.1038	0.982875	NaN	0.531768	0.439889	0.384492	0.739416	-0.00485558	-0.215898	+
Q15043	Q15043	Zinc transporter ZIP14	SLC39A14	-1.20916	NaN	-0.339236	-0.99381	-0.211582	-0.346591	-0.228452	-0.665089	-0.069467	-1.70764	-1.18836	-0.489544	-0.234737	-0.428035	-0.112927	NaN	-0.0467571	-0.462455	-1.07908	-0.0222585	-0.353045	-0.515357	-0.044717	-0.140412	0.466966	0.447949	1.39495	1.69853	-0.198229	-0.325449	+									+
Q15646	Q15646	2-5-oligoadenylate synthase-like protein	OASL	2.81467	NaN	NaN	2.80409	3.9115	2.0251	NaN	2.73312	3.62527	3.18919	NaN	2.62459	2.98039	NaN	NaN	NaN	NaN	NaN	NaN	NaN	NaN	NaN	NaN	NaN	NaN	NaN	1.73855	NaN	NaN	NaN	+			+	+	+		+	+	+		+	+
Q15738	Q15738	Sterol-4-alpha-carboxylate 3-dehydrogenase, decarboxylating	NSDHL	1.80797	-0.103643	NaN	0.111165	0.0550568	-0.0467422	-0.246002	-0.0204283	-0.131629	0.0881415	0.0867838	-0.257028	0.153157	-0.240497	NaN	NaN	0.0289935	0.0801119	-0.29297	0.228357	-0.0201064	-0.266698	NaN	0.469782	-0.278024	0.0160683	-0.346518	0.000576886	-0.0202088	-0.127037	+
Q460N5	Q460N5	Poly [ADP-ribose] polymerase 14	PARP14	2.76252	2.60476	1.66061	2.87169	NaN	2.14669	2.04457	NaN	2.03745	2.7371	2.49654	2.31823	2.40594	2.81533	NaN	NaN	NaN	NaN	NaN	NaN	0.052555	NaN	NaN	NaN	1.19055	0.703544	1.16414	-0.00646329	NaN	NaN	+	+	+	+		+	+		+	+	+	+	+	+
Q4KMQ2	Q4KMQ2	Anoctamin-6	ANO6	-1.39471	NaN	NaN	-0.253567	0.125122	0.0106367	0.152638	0.225768	0.255199	-1.13391	-1.11948	-0.233278	0.737081	0.514161	NaN	NaN	0.257976	-0.0239297	-0.678326	0.750006	-0.354317	0.1153	0.236829	-0.344447	0.989938	0.96643	0.77989	0.990301	0.156785	0.210389	+
Q53GA4	Q53GA4	Pleckstrin homology-like domain family A member 2	PHLDA2	-1.48673	NaN	NaN	-0.58249	NaN	NaN	NaN	NaN	NaN	-1.22105	NaN	0.601126	NaN	-0.528071	0.0930192	0.0832474	0.643579	0.777704	0.71264	0.702569	0.799585	0.6072	NaN	NaN	NaN	NaN	NaN	NaN	NaN	NaN	+
Q53GL7	Q53GL7	Poly [ADP-ribose] polymerase 10	PARP10	2.10104	NaN	NaN	NaN	NaN	NaN	NaN	NaN	NaN	2.34059	NaN	NaN	NaN	NaN	NaN	NaN	NaN	NaN	NaN	NaN	NaN	NaN	NaN	NaN	NaN	NaN	NaN	NaN	NaN	NaN	+									+
Q5H9U9	Q5H9U9	Probable ATP-dependent RNA helicase DDX60-like	DDX60L	2.24887	2.834	NaN	2.24729	NaN	NaN	NaN	NaN	NaN	2.9182	NaN	NaN	NaN	NaN	0.963474	0.190804	0.767146	1.65237	-0.179858	0.629939	0.52306	0.827982	NaN	NaN	NaN	NaN	NaN	NaN	NaN	NaN	+	+		+						+					+
Q5K651	Q5K651	Sterile alpha motif domain-containing protein 9	SAMD9	2.0082	3.426	NaN	2.83905	NaN	NaN	NaN	NaN	2.71905	2.61275	NaN	NaN	2.92031	3.04799	0.32008	0.0223323	0.429857	0.454387	-0.460409	0.256769	0.368154	0.401194	NaN	NaN	NaN	NaN	NaN	0.964879	NaN	NaN	+	+		+					+	+			+	+
Q63HN8	Q63HN8	E3 ubiquitin-protein ligase RNF213	RNF213	2.16389	1.64399	0.400647	2.21453	1.47425	1.00007	1.38593	1.13442	1.20895	2.32797	1.66047	1.17185	1.45307	1.65954	0.021764	0.401849	0.103665	0.38405	-0.560324	-0.229636	-0.0148785	0.137241	0.0777899	-0.160298	0.267835	-0.0446723	-0.212116	0.327342	-0.0801642	0.222805	+	+		+						+				+
Q6NZI2	Q6NZI2	Polymerase I and transcript release factor	PTRF	-1.26351	-0.0333333	0.580049	-0.229721	0.140909	0.198997	NaN	0.33308	0.588421	-0.898404	0.286171	-0.129623	-0.0402744	0.156643	0.167486	0.253989	-0.273116	-0.515088	-0.109297	0.172744	-0.241936	-0.259582	0.308011	0.0312541	0.208642	0.465086	0.651867	1.05894	-0.211164	-0.0460718	+
Q8IXQ6	Q8IXQ6	Poly [ADP-ribose] polymerase 9	PARP9	1.76956	NaN	NaN	NaN	NaN	2.50843	NaN	NaN	NaN	2.74902	2.35555	2.77239	1.79676	2.46315	NaN	NaN	NaN	NaN	NaN	NaN	NaN	NaN	NaN	NaN	NaN	NaN	NaN	NaN	NaN	NaN	+					+				+	+	+	+	+
Q8IY21	Q8IY21	Probable ATP-dependent RNA helicase DDX60	DDX60	2.75611	2.27274	NaN	NaN	NaN	2.22805	NaN	NaN	2.84197	2.10262	NaN	NaN	NaN	NaN	NaN	NaN	1.19843	NaN	NaN	NaN	1.38951	1.75894	NaN	NaN	NaN	NaN	NaN	NaN	NaN	NaN	+	+				+			+	+
Q8N138	Q8N138	ORM1-like protein 3	ORMDL3	-1.52903	NaN	NaN	NaN	NaN	0.0264459	NaN	NaN	NaN	NaN	0.537743	-0.106793	0.567156	0.149441	0.232783	1.43824	-0.3501	-0.477884	1.10346	0.242816	-0.445814	-0.648145	NaN	NaN	-0.146819	0.25181	-0.199338	-0.321946	0.0119249	-0.00568092	+															+
Q8TDB6	Q8TDB6	E3 ubiquitin-protein ligase DTX3L	DTX3L	2.83161	2.77093	NaN	2.766	NaN	3.98859	2.96995	NaN	NaN	2.51051	2.91363	1.70514	2.20398	2.19172	NaN	NaN	NaN	NaN	NaN	0.395831	NaN	NaN	NaN	NaN	NaN	NaN	NaN	NaN	NaN	NaN	+	+		+		+	+			+	+	+	+	+
Q92667	Q92667	A-kinase anchor protein 1, mitochondrial	AKAP1	-1.37393	-0.964883	-0.207461	-0.63803	0.363564	-0.136632	0.0942361	0.359184	0.500598	0.0159258	NaN	0.068602	0.505992	-0.152768	NaN	0.376957	0.113701	0.280362	-0.355055	0.10017	-0.212668	-0.150849	0.41511	1.18409	-0.0234458	-0.534558	-0.669992	-0.248108	-0.267375	-0.434208	+
Q92995	Q92995	Ubiquitin carboxyl-terminal hydrolase 13	USP13	-1.57441	NaN	NaN	NaN	NaN	NaN	NaN	NaN	NaN	NaN	NaN	NaN	NaN	NaN	NaN	-0.5148	NaN	0.273934	NaN	NaN	0.0163537	1.06336	NaN	NaN	NaN	NaN	NaN	NaN	NaN	NaN	+
Q96AZ6	Q96AZ6	Interferon-stimulated gene 20 kDa protein	ISG20	3.14981	NaN	NaN	2.86065	NaN	2.7329	NaN	NaN	NaN	2.79225	NaN	NaN	2.41627	2.13644	NaN	NaN	NaN	NaN	NaN	NaN	NaN	0.921512	NaN	NaN	NaN	NaN	NaN	NaN	NaN	NaN	+			+		+				+			+	+
Q96GX5	Q96GX5	Serine/threonine-protein kinase greatwall	MASTL	1.28735	NaN	NaN	1.09072	NaN	NaN	NaN	NaN	NaN	1.12724	NaN	NaN	NaN	1.18377	NaN	NaN	NaN	NaN	NaN	NaN	NaN	NaN	NaN	NaN	NaN	NaN	NaN	NaN	NaN	NaN	+			+
Q96HS1	Q96HS1	Serine/threonine-protein phosphatase PGAM5, mitochondrial	PGAM5	-1.42167	NaN	1.47944	-0.266489	-0.0219069	-0.0582476	-0.320919	-0.118821	-0.286111	0.0786098	NaN	0.161178	0.227002	0.271374	-0.155309	0.127105	0.0885487	-0.0788837	0.182565	0.325732	-0.184523	-0.188562	-0.139395	0.0574155	-0.0173148	-0.0478454	-0.415692	0.114367	-0.0811559	-0.040215	+		+
Q9BYK8	Q9BYK8	Helicase with zinc finger domain 2	HELZ2	3.58688	2.99313	NaN	2.95559	NaN	NaN	2.66385	1.9489	2.38377	3.65535	2.04614	2.07858	0.00432164	2.69264	NaN	NaN	0.761711	1.16543	-0.376189	-0.930298	1.40026	1.05915	NaN	1.72317	NaN	1.23156	1.81164	2.03207	NaN	NaN	+	+		+			+	+	+	+	+	+		+
Q9BYX4	Q9BYX4	Interferon-induced helicase C domain-containing protein 1	IFIH1	2.34406	NaN	NaN	NaN	NaN	NaN	NaN	NaN	NaN	1.67288	NaN	NaN	2.77216	NaN	NaN	NaN	NaN	NaN	NaN	NaN	NaN	NaN	NaN	NaN	NaN	NaN	NaN	NaN	NaN	NaN	+									+			+
Q9H5Q4	Q9H5Q4	Dimethyladenosine transferase 2, mitochondrial	TFB2M	-1.73164	NaN	NaN	-0.334371	0.0655723	0.0920721	NaN	0.173767	NaN	-0.744149	NaN	0.277032	-0.094911	0.0465633	0.335255	0.465922	-0.0373103	-0.137314	0.362666	0.183201	-0.00371246	0.000432815	0.389236	0.383608	0.0597706	-0.0356975	-0.196508	0.174279	-0.00964047	-0.0528051	+
Q9HAK2;Q9H4W6;Q9BQW3	Q9HAK2;Q9H4W6;Q9BQW3	Transcription factor COE2;Transcription factor COE3;Transcription factor COE4	EBF2;EBF3;EBF4	-1.33036	-0.81355	NaN	-0.648055	0.948003	0.676087	1.40909	1.00842	1.10125	-1.34846	-1.0775	-0.0881167	0.0299829	0.0191265	-0.661091	-0.510087	0.409472	0.225398	0.2806	0.575022	0.357496	0.19774	-0.843189	-0.745793	1.05769	1.11676	2.06908	2.35253	0.190678	0.0461418	+
Q9NS69	Q9NS69	Mitochondrial import receptor subunit TOM22 homolog	TOMM22	-1.52874	0.736388	NaN	-0.278461	0.221073	0.138028	-0.107321	0.0790197	0.0485151	-0.466696	NaN	0.238909	0.585828	0.650567	-0.146595	NaN	0.302056	0.133037	1.38056	0.887681	0.127105	0.19497	-0.514676	NaN	0.00216244	-0.0399035	-0.314159	0.0455827	-0.0226835	0.0589399	+
Q9NUQ6	Q9NUQ6	SPATS2-like protein	SPATS2L	1.17326	NaN	NaN	NaN	NaN	0.214995	2.27605	NaN	NaN	1.13014	NaN	0.364124	-0.440675	0.274146	-0.266125	-0.315235	0.054779	0.0923428	-0.558262	-0.344172	-0.151058	-0.0736817	0.462785	-0.583766	-0.0769041	0.579952	0.138814	0.458382	0.666575	0.385818	+						+
Q9NVN8	Q9NVN8	Guanine nucleotide-binding protein-like 3-like protein	GNL3L	-1.24506	-0.732189	NaN	-1.25336	NaN	NaN	-0.684967	NaN	NaN	-0.399825	NaN	NaN	-0.820948	NaN	-0.529385	-0.626402	0.493135	0.659194	-0.283474	-0.0972395	-0.145398	-0.0196529	NaN	-0.0541976	NaN	NaN	-0.1778	0.104739	NaN	NaN	+			+
Q9NZT2	Q9NZT2	Opioid growth factor receptor	OGFR	1.22429	0.967906	NaN	NaN	NaN	NaN	NaN	NaN	NaN	0.976657	NaN	NaN	0.429643	0.577573	0.0962619	-0.0451039	0.899949	1.13442	-0.661	-0.0561912	0.808426	0.167101	NaN	NaN	NaN	NaN	-0.377369	NaN	NaN	NaN	+
Q9P2B2	Q9P2B2	Prostaglandin F2 receptor negative regulator	PTGFRN	-1.29789	NaN	NaN	-0.315002	-0.079661	-0.585345	-0.0985365	0.356257	-0.0495316	-1.45443	-2.1029	-0.872921	0.451646	-0.185105	NaN	NaN	NaN	0.326537	-0.600074	-0.0376953	-0.0467422	NaN	NaN	NaN	NaN	NaN	NaN	NaN	-0.64557	NaN	+									+
Q9P2E3	Q9P2E3	NFX1-type zinc finger-containing protein 1	ZNFX1	1.30153	1.42846	NaN	1.1529	NaN	NaN	NaN	NaN	NaN	1.264	1.13993	0.59684	NaN	1.10219	NaN	NaN	0.972472	NaN	NaN	NaN	NaN	0.0284277	NaN	NaN	NaN	NaN	NaN	NaN	NaN	NaN	+			+						+
Q9UII4	Q9UII4	E3 ISG15--protein ligase HERC5	HERC5	2.18951	0.935912	NaN	2.40917	NaN	NaN	1.31811	NaN	NaN	2.78538	1.7858	NaN	0.311154	0.192513	NaN	NaN	NaN	NaN	NaN	NaN	NaN	NaN	NaN	NaN	NaN	NaN	1.02127	NaN	NaN	NaN	+			+						+	+
Q9Y2R0	Q9Y2R0	Cytochrome c oxidase assembly protein 3 homolog, mitochondrial	COA3	1.3065	0.700795	NaN	NaN	NaN	-0.182884	-0.135507	NaN	-0.168269	0.473631	NaN	-0.0929863	0.540127	0.297094	NaN	NaN	0.163112	-0.0595701	1.85854	NaN	0.0583859	-0.0350026	0.46874	NaN	-0.0201502	-0.00293167	-0.307662	0.0411028	-0.0660195	0.0886844	+
Q9Y3Z3	Q9Y3Z3	SAM domain and HD domain-containing protein 1	SAMHD1	2.14068	1.64418	NaN	2.01339	NaN	1.36104	2.73831	NaN	NaN	1.59565	NaN	1.57444	1.19988	1.46478	0.0652966	-0.0709362	0.370388	0.982145	-0.347766	0.00317045	0.253989	0.314523	0.233029	0.278817	-0.792957	0.0719	0.284869	0.306962	NaN	NaN	+	+		+			+			+		+		+
Q9Y6K5	Q9Y6K5	2-5-oligoadenylate synthase 3	OAS3	2.71693	2.56686	1.25954	2.59569	1.40163	1.51384	2.41484	1.28084	1.37273	2.65485	2.50108	1.40234	1.4019	2.00874	0.273217	-0.184097	0.489337	0.77484	0.410884	0.568713	0.461843	0.953749	NaN	-0.0211747	NaN	NaN	0.986593	NaN	0.694657	NaN	+	+		+		+	+			+	+	+		+
P01615;A0A075B6P5;P06310;A2NJV5;A0A0A0MRZ7;A0A075B6S6;A0A075B6S2;P01614;A0A087WW87	P01615;A0A075B6P5;P06310;A2NJV5;A0A0A0MRZ7;A0A075B6S6;A0A075B6S2;P01614;A0A087WW87	Ig kappa chain V-II region FR;Ig kappa chain V-II region RPMI 6410;Ig kappa chain V-II region Cum	IGKV A18	NaN	NaN	1.1151	NaN	NaN	NaN	NaN	NaN	NaN	NaN	NaN	0.329181	NaN	NaN	NaN	NaN	NaN	NaN	NaN	NaN	NaN	NaN	NaN	NaN	NaN	NaN	NaN	NaN	NaN	NaN
A0A087WUM0;P57105	A0A087WUM0;P57105	Synaptojanin-2-binding protein	SYNJ2BP	NaN	NaN	NaN	NaN	-0.152933	-0.166114	NaN	NaN	-0.36112	NaN	NaN	-0.203402	0.594262	0.286726	NaN	NaN	0.129217	-0.046325	NaN	NaN	-0.0613755	-0.144967	0.241962	NaN	0.0533895	0.0119249	-0.228283	-0.0524461	0.0302654	0.070252
Q9H6U8;A0A087WZ62	Q9H6U8;A0A087WZ62	Alpha-1,2-mannosyltransferase ALG9	ALG9	NaN	NaN	NaN	NaN	NaN	0.156785	0.0963968	NaN	0.356031	NaN	0.472176	-0.0530895	NaN	NaN	NaN	NaN	NaN	NaN	NaN	NaN	NaN	NaN	0.406428	0.00360232	-0.101784	-0.00440699	-0.303525	0.159888	0.0388575	0.102053
A0A096LP01	A0A096LP01			NaN	NaN	NaN	NaN	NaN	-1.1112	NaN	NaN	NaN	NaN	NaN	-0.471149	NaN	NaN	NaN	NaN	NaN	NaN	NaN	NaN	NaN	NaN	NaN	NaN	0.0871912	-0.699209	-1.46857	-0.153768	NaN	NaN						+
A0A096LPI6;P30042	A0A096LPI6;P30042	ES1 protein homolog, mitochondrial	C21orf33	-0.533388	NaN	NaN	-0.325594	-0.0763868	-0.173807	NaN	-0.53688	NaN	NaN	NaN	0.0775164	0.65361	1.44465e-05	-0.0510105	0.124593	0.516318	-0.116864	0.0536674	0.214871	0.254836	-0.237251	-0.0466677	0.268075	0.211261	-0.196624	-0.261466	-0.0833399	0.248656	-0.249942
A0A0A6YYC7;Q96JP5	A0A0A6YYC7;Q96JP5	E3 ubiquitin-protein ligase ZFP91	ZFP91	NaN	NaN	NaN	NaN	NaN	NaN	0.57056	NaN	NaN	NaN	NaN	NaN	NaN	-0.510051	-0.284686	-0.257701	-0.302102	0.129349	0.0429245	-0.347637	-0.000721562	-0.21424	NaN	NaN	0.103665	0.160017	-0.0157534	-0.0823926	NaN	0.173895
P18621;A0A0A6YYL6	P18621;A0A0A6YYL6	60S ribosomal protein L17	RPL17	0.0992279	0.0112093	-0.19861	0.0082	0.361095	0.0997664	0.0499095	0.0698396	0.536849	0.0608775	-0.0124463	-0.188151	-0.206795	-0.262914	-0.218044	-0.239532	-0.160363	-0.0168769	-0.339363	-0.132578	-0.0797525	-0.0330971	0.0192037	-0.0830343	-0.0416101	0.204266	0.0140695	0.0236102	0.151989	-0.00824688
Q9NQ55;A0A0B4J1V8	Q9NQ55;A0A0B4J1V8	Suppressor of SWI4 1 homolog	PPAN	0.324235	NaN	NaN	0.113567	NaN	0.609471	NaN	-0.0158847	0.297133	NaN	NaN	0.507211	1.16768	0.0178114	0.063641	0.00633396	0.353323	0.515612	-0.136997	-0.034116	0.324235	0.401412	0.101247	0.299714	0.125651	-0.00888545	0.0305479	-0.451031	-0.291627	0.247928
A0A0B4J2F0	A0A0B4J2F0			NaN	NaN	NaN	NaN	NaN	0.471968	NaN	NaN	NaN	NaN	NaN	0.233397	0.731705	NaN	NaN	NaN	NaN	NaN	NaN	NaN	NaN	NaN	NaN	NaN	-0.0401557	0.0214797	NaN	0.0340749	0.586597	NaN
A0A0U1RQV1	A0A0U1RQV1			0.318114	NaN	NaN	NaN	NaN	NaN	NaN	NaN	NaN	NaN	NaN	NaN	-0.542374	0.0571664	NaN	NaN	NaN	NaN	NaN	NaN	NaN	NaN	NaN	NaN	NaN	NaN	0.0464211	-0.266385	NaN	NaN
A0A0U1RRL7	A0A0U1RRL7			NaN	NaN	0.594549	NaN	NaN	-0.144489	NaN	NaN	NaN	NaN	NaN	-0.160121	NaN	NaN	NaN	NaN	NaN	0.388906	1.27399	NaN	0.359634	0.166715	NaN	NaN	0.158078	0.0323829	-0.243421	0.108357	NaN	NaN
Q9H300;A0A1W2PP11	Q9H300;A0A1W2PP11	Presenilins-associated rhomboid-like protein, mitochondrial;P-beta	PARL	NaN	NaN	NaN	-0.304505	NaN	-0.157576	-0.705006	NaN	NaN	NaN	NaN	0.0706641	NaN	NaN	NaN	NaN	0.162983	0.0278618	-0.23121	0.668028	-0.140619	-0.0925248	0.457332	NaN	0.00374607	-0.317517	-0.468132	0.257735	-0.201327	0.0203421
A0AV96;Q8TBY0	A0AV96	RNA-binding protein 47	RBM47	0.121546	-0.950146	NaN	-0.0434377	0.436055	0.0993626	-1.03056	-0.0149077	-0.142481	-0.205447	-0.774651	0.351289	-0.161669	0.0544072	-0.0340569	-0.319334	0.0460021	0.00906043	-0.524521	-0.41085	0.0342158	0.0172092	NaN	NaN	NaN	NaN	NaN	NaN	-0.0251036	NaN
A0AVT1	A0AVT1	Ubiquitin-like modifier-activating enzyme 6	UBA6	0.052555	0.208892	NaN	-0.296456	NaN	0.249142	-0.0235044	NaN	NaN	0.063779	-0.0105122	0.395063	-0.34344	0.0349287	-0.000115405	-0.246858	0.776609	1.43483	-1.64039	0.383829	0.321466	0.217107	-0.367155	-0.382965	-0.36602	-0.00608656	-1.05562	NaN	NaN	-0.713308
A0FGR8	A0FGR8	Extended synaptotagmin-2	ESYT2	-0.478768	0.736908	-0.331336	-0.140253	0.017922	0.0250289	-0.0607885	0.0968015	0.161049	-0.216887	0.0340749	-0.097965	0.328951	0.0260729	0.161565	0.037312	0.209765	0.173639	0.186247	0.40523	0.210264	0.10044	0.3667	0.133564	-0.112849	0.0054719	-0.254668	0.326997	-0.0191265	-0.156804
A0MZ66	A0MZ66	Shootin-1	KIAA1598	-0.370881	0.175045	NaN	-0.532554	NaN	-0.876387	NaN	NaN	NaN	-0.430645	NaN	NaN	-0.763293	-0.448161	NaN	NaN	NaN	NaN	NaN	NaN	NaN	NaN	NaN	NaN	NaN	NaN	NaN	NaN	NaN	NaN
A0PJW6	A0PJW6	Transmembrane protein 223	TMEM223	NaN	NaN	NaN	NaN	NaN	-0.155888	NaN	NaN	NaN	NaN	NaN	NaN	NaN	NaN	NaN	NaN	NaN	1.19831	NaN	NaN	0.0315363	NaN	1.32631	NaN	0.149259	-0.254031	-0.348262	0.501516	-0.0545571	0.0858326
A0PK00	A0PK00	Transmembrane protein 120B	TMEM120B	NaN	NaN	NaN	NaN	NaN	NaN	NaN	NaN	NaN	NaN	NaN	NaN	NaN	NaN	NaN	NaN	NaN	NaN	NaN	NaN	0.152248	-0.193684	NaN	NaN	NaN	NaN	NaN	NaN	NaN	NaN
A1L0T0	A1L0T0	Acetolactate synthase-like protein	ILVBL	0.375067	NaN	0.297367	0.121015	0.123931	0.0472592	-0.126124	-0.0505024	-0.0514888	0.349818	0.405775	-0.156241	0.0536674	0.237217	-0.278216	NaN	0.194339	0.0795658	-0.157641	0.316262	0.0666747	-0.0623844	0.53107	0.277509	-0.102481	0.146394	-0.415249	0.136323	0.091666	0.00633396
A1L390	A1L390	Pleckstrin homology domain-containing family G member 3	PLEKHG3	NaN	NaN	NaN	NaN	NaN	NaN	NaN	NaN	NaN	NaN	NaN	NaN	NaN	NaN	NaN	NaN	-0.326516	-0.62968	-0.70776	0.403268	-0.113739	NaN	NaN	NaN	NaN	NaN	NaN	NaN	NaN	NaN
A1L3X0	A1L3X0	Elongation of very long chain fatty acids protein 7	ELOVL7	NaN	-0.265137	NaN	0.628074	NaN	0.829119	0.601316	NaN	0.747946	1.0072	1.04173	0.753947	0.57889	NaN	NaN	NaN	0.119423	-0.118147	-0.220127	0.312317	-0.20078	-0.381912	NaN	NaN	0.803971	NaN	0.0113525	0.163885	0.273576	0.462995
A2A3N6	A2A3N6	Putative PIP5K1A and PSMD4-like protein	PIPSL	NaN	NaN	NaN	NaN	NaN	NaN	NaN	NaN	NaN	NaN	NaN	NaN	NaN	NaN	NaN	NaN	NaN	NaN	NaN	0.162339	NaN	NaN	NaN	NaN	NaN	NaN	NaN	NaN	NaN	NaN
A2RRP1	A2RRP1	Neuroblastoma-amplified sequence	NBAS	-0.0695427	0.208767	NaN	-0.241373	-0.381385	-0.123041	-0.320666	-0.252604	-0.25044	0.0308304	0.363451	-0.211348	0.30381	0.735956	NaN	NaN	0.0954519	0.0628125	-0.258322	0.169412	-0.0775585	-0.188693	0.396927	0.0443242	-0.0786551	0.0697021	-0.342067	0.131589	0.0561673	-0.0169645
A2VCL2	A2VCL2	Coiled-coil domain-containing protein 162	CCDC162P	NaN	NaN	NaN	NaN	NaN	0.148348	NaN	0.135666	NaN	NaN	NaN	-0.145127	NaN	NaN	0.248778	0.210888	0.170566	0.0144981	-0.0620531	0.145091	-0.0947261	0.0368901	NaN	NaN	NaN	NaN	NaN	-0.516904	NaN	NaN
A3KMH1	A3KMH1	von Willebrand factor A domain-containing protein 8	VWA8	NaN	NaN	NaN	-0.0839821	-0.228216	-0.196211	-0.230601	-0.307662	-0.443085	NaN	0.108759	0.119821	0.426104	0.255339	0.210389	NaN	0.226632	0.0990932	0.0157831	0.529871	0.0865121	0.0681893	1.11889	NaN	0.35682	-0.182164	-0.272594	0.141825	0.0399806	-0.285108
A3KN83	A3KN83	Protein strawberry notch homolog 1	SBNO1	NaN	NaN	NaN	NaN	NaN	NaN	NaN	NaN	NaN	0.184852	NaN	NaN	NaN	-0.0326651	NaN	NaN	0.641269	0.409255	-0.864413	-0.657377	-0.299987	0.214125	NaN	NaN	NaN	-1.6144	-1.84208	NaN	NaN	NaN
A4D1E9	A4D1E9	GTP-binding protein 10	GTPBP10	NaN	NaN	NaN	-0.654535	-0.0196383	-0.103937	NaN	-0.356236	NaN	NaN	NaN	0.184979	NaN	NaN	-0.359564	0.454176	0.0514416	NaN	-0.0992936	0.467697	0.0306892	-0.121314	-0.190487	0.199625	0.0641931	-0.135443	-0.418716	0.117961	0.146134	0.0749164
A5A3E0	A5A3E0	POTE ankyrin domain family member F	POTEF	NaN	NaN	NaN	NaN	NaN	NaN	NaN	NaN	NaN	NaN	NaN	NaN	NaN	NaN	NaN	NaN	NaN	NaN	NaN	NaN	NaN	NaN	NaN	NaN	NaN	NaN	NaN	NaN	-1.54684	NaN
A5PLL7	A5PLL7	Transmembrane protein 189	TMEM189	NaN	NaN	NaN	NaN	NaN	0.00374607	NaN	NaN	NaN	NaN	NaN	-0.338761	NaN	NaN	NaN	NaN	-0.263283	-0.526764	-0.234567	-1.84773	-0.282018	-0.160186	NaN	NaN	NaN	-0.00962592	NaN	NaN	-0.0900503	-0.121753
A5YKK6	A5YKK6	CCR4-NOT transcription complex subunit 1	CNOT1	-0.0191996	0.135535	-0.337667	0.124593	0.939377	0.461005	0.140124	0.564427	0.468114	0.0997664	-0.0104104	0.289834	-0.179678	-0.151079	0.00158601	-0.226949	-0.0965452	0.321928	-0.546941	-0.120592	-0.237507	0.0626743	-0.0287048	-0.216032	-0.237932	0.154842	-0.263508	0.381837	-0.216669	-0.0650835
Q9GZQ8;A6NCE7	Q9GZQ8;A6NCE7	Microtubule-associated proteins 1A/1B light chain 3B;Microtubule-associated proteins 1A/1B light chain 3 beta 2	MAP1LC3B;MAP1LC3B2	0.0468402	NaN	0.431676	1.08304	1.84262	1.47933	NaN	1.62957	1.852	0.693052	NaN	1.41121	0.289244	0.176528	NaN	NaN	NaN	0.438932	2.69448	NaN	0.547351	0.368936	0.420725	NaN	0.817214	0.856069	-0.0440326	0.843662	0.723864	0.676087				+		+			+			+
A6NCS6	A6NCS6	Uncharacterized protein C2orf72	C2orf72	NaN	NaN	NaN	NaN	-0.143293	-0.0827133	NaN	-0.358343	-0.369427	NaN	NaN	0.0274371	0.568324	NaN	NaN	NaN	0.762731	1.16195	0.383608	0.463413	0.108892	-0.23686	NaN	NaN	0.147567	-0.182655	-0.361694	0.165558	0.100036	NaN
A6NDB9	A6NDB9	Paralemmin-3	PALM3	NaN	NaN	NaN	NaN	NaN	NaN	NaN	NaN	NaN	NaN	NaN	NaN	NaN	NaN	NaN	NaN	0.148869	-0.129765	-0.648779	-0.0526854	0.0621218	0.291604	NaN	NaN	NaN	NaN	NaN	NaN	NaN	NaN
A6NDG6	A6NDG6	Phosphoglycolate phosphatase	PGP	-0.223963	-0.0809269	NaN	NaN	NaN	NaN	0.381394	NaN	NaN	-0.162008	-0.512802	NaN	-0.510683	-0.134484	NaN	NaN	NaN	0.432532	0.532566	NaN	NaN	NaN	NaN	NaN	NaN	NaN	NaN	NaN	NaN	NaN
A6NDU8	A6NDU8	UPF0600 protein C5orf51	C5orf51	NaN	-0.368216	NaN	-0.460529	NaN	NaN	0.187134	NaN	NaN	-0.242362	NaN	NaN	NaN	NaN	NaN	NaN	NaN	NaN	NaN	NaN	NaN	NaN	NaN	NaN	NaN	NaN	NaN	NaN	NaN	NaN
A6NHL2	A6NHL2	Tubulin alpha chain-like 3	TUBAL3	NaN	NaN	NaN	NaN	1.23254	NaN	NaN	NaN	NaN	NaN	NaN	NaN	NaN	NaN	NaN	NaN	NaN	NaN	NaN	NaN	NaN	NaN	NaN	NaN	NaN	NaN	NaN	NaN	NaN	NaN
A6NHQ2	A6NHQ2	rRNA/tRNA 2-O-methyltransferase fibrillarin-like protein 1	FBLL1	NaN	NaN	NaN	NaN	0.985938	0.287354	NaN	0.0939657	0.299362	0.53037	NaN	0.52717	0.111432	NaN	0.128557	0.166844	-0.173824	1.44223	-1.01118	-0.627271	0.257976	0.515914	0.16954	0.131063	-0.277429	-0.0696184	0.177727	-0.173905	-0.289034	-0.279984
A6NHR9	A6NHR9	Structural maintenance of chromosomes flexible hinge domain-containing protein 1	SMCHD1	0.957618	0.547548	0.275603	0.567351	0.0650208	0.4609	-0.167782	0.726308	0.684908	0.874443	0.501516	0.620399	0.387473	0.600074	-0.123355	-0.0201064	0.207268	-0.0604875	-0.0121699	0.0429245	0.0539454	-0.077452	0.108625	0.185359	-0.577659	0.0930192	-0.102295	-0.020677	-0.624933	0.220949
A6NIH7;Q13432	A6NIH7	Protein unc-119 homolog B	UNC119B	NaN	NaN	NaN	NaN	NaN	NaN	NaN	NaN	NaN	NaN	NaN	NaN	-0.351645	NaN	-0.447505	NaN	0.328607	NaN	-1.21783	-0.665912	NaN	NaN	NaN	NaN	NaN	NaN	NaN	NaN	NaN	NaN
A6NJ78;P0C7V9	A6NJ78	Probable methyltransferase-like protein 15	METTL15	NaN	NaN	NaN	NaN	-0.351314	-0.281456	NaN	NaN	NaN	NaN	NaN	-0.109732	NaN	NaN	NaN	NaN	0.210888	-0.0167601	-1.06281	-0.401654	-0.333371	NaN	NaN	NaN	-0.13473	-0.195038	-0.590397	NaN	NaN	NaN
A6NK58	A6NK58	Putative lipoyltransferase 2, mitochondrial	LIPT2	NaN	NaN	NaN	NaN	NaN	0.1995	NaN	NaN	NaN	NaN	NaN	NaN	NaN	NaN	NaN	NaN	NaN	NaN	NaN	NaN	NaN	NaN	NaN	NaN	NaN	NaN	NaN	NaN	NaN	NaN
A6QL63	A6QL63	Ankyrin repeat and BTB/POZ domain-containing protein BTBD11	BTBD11	NaN	NaN	NaN	NaN	NaN	0.128161	-0.140269	NaN	NaN	NaN	-1.38983	-0.437369	NaN	NaN	NaN	NaN	NaN	NaN	NaN	NaN	NaN	NaN	NaN	NaN	NaN	NaN	NaN	NaN	NaN	NaN
A8CG34;A6NF01;Q6PJE2	A8CG34	Nuclear envelope pore membrane protein POM 121C	POM121C	NaN	NaN	NaN	NaN	NaN	NaN	NaN	0.878765	NaN	NaN	NaN	NaN	NaN	0.649503	NaN	NaN	0.0886844	-0.155855	0.188654	-0.0875647	0.253868	0.0639171	1.63064	0.0501883	-0.877102	-0.181444	-0.373327	-0.389735	NaN	-0.172132
A8MQ14	A8MQ14	Zinc finger protein 850	ZNF850	NaN	NaN	NaN	NaN	NaN	NaN	NaN	NaN	NaN	NaN	NaN	NaN	NaN	NaN	NaN	NaN	NaN	NaN	NaN	NaN	NaN	NaN	NaN	NaN	NaN	NaN	-0.313459	NaN	NaN	NaN
A8MT69	A8MT69	Centromere protein X	STRA13	NaN	NaN	NaN	NaN	NaN	NaN	NaN	NaN	NaN	NaN	NaN	NaN	-0.675259	NaN	NaN	NaN	NaN	NaN	NaN	NaN	NaN	NaN	NaN	NaN	-0.903117	-0.06124	NaN	-0.726592	NaN	NaN
P62308;A8MWD9	P62308;A8MWD9	Small nuclear ribonucleoprotein G;Small nuclear ribonucleoprotein G-like protein	SNRPG	NaN	NaN	NaN	NaN	1.05894	0.122209	NaN	0.910119	0.500394	NaN	NaN	-0.189664	0.214249	0.295234	1.87106	0.343578	NaN	NaN	1.17153	NaN	NaN	-0.0787617	-0.0515936	NaN	-0.343074	0.144699	0.323774	-0.359879	-0.155663	-0.0968691															+
A8MWL7;Q9NUH8	A8MWL7;Q9NUH8	Transmembrane protein 14D;Transmembrane protein 14B	TMEM14D;TMEM14B	NaN	NaN	NaN	NaN	NaN	NaN	-3.17801	NaN	NaN	NaN	-3.24564	NaN	NaN	NaN	NaN	NaN	NaN	NaN	NaN	NaN	NaN	NaN	NaN	NaN	-0.19484	NaN	NaN	-0.305164	-0.105225	NaN							+				+
A8MXV4	A8MXV4	Nucleoside diphosphate-linked moiety X motif 19, mitochondrial	NUDT19	NaN	NaN	NaN	NaN	0.120617	0.109561	NaN	-0.0971161	NaN	NaN	NaN	0.180657	0.635151	0.385224	-0.106125	0.135666	0.653244	0.367147	-0.529989	0.471135	0.341644	-0.257252	0.109026	0.399116	0.135798	-0.12986	-0.420337	0.142871	0.0890913	-0.283316
A9UHW6	A9UHW6	MIF4G domain-containing protein	MIF4GD	NaN	NaN	NaN	NaN	NaN	NaN	NaN	NaN	NaN	NaN	NaN	NaN	NaN	NaN	NaN	NaN	NaN	NaN	NaN	NaN	NaN	-1.45001	NaN	NaN	NaN	NaN	NaN	NaN	NaN	NaN
A9Z1Z3	A9Z1Z3	Fer-1-like protein 4	FER1L4	NaN	0.0676387	NaN	NaN	NaN	NaN	1.0697	NaN	NaN	NaN	0.470927	NaN	NaN	0.477522	NaN	NaN	NaN	NaN	NaN	NaN	NaN	NaN	NaN	NaN	NaN	NaN	NaN	NaN	NaN	NaN
B4DL54;P49356	B4DL54;P49356	Protein farnesyltransferase subunit beta	CHURC1-FNTB;FNTB	NaN	NaN	NaN	NaN	NaN	NaN	NaN	NaN	NaN	NaN	NaN	NaN	NaN	NaN	NaN	NaN	-0.0385545	0.137372	0.634314	NaN	0.235482	1.04537	NaN	NaN	NaN	NaN	NaN	NaN	NaN	NaN
P0CG08;B7ZAQ6	P0CG08;B7ZAQ6	Golgi pH regulator B;Golgi pH regulator A	GPR89B;GPR89A	NaN	NaN	NaN	NaN	NaN	-0.0359342	-0.350467	NaN	NaN	0.736475	0.442227	0.175429	NaN	0.54332	NaN	NaN	0.570754	0.537346	-0.502975	0.491904	0.19711	0.0893625	NaN	NaN	-0.0545871	-0.31432	-0.0163515	0.29678	0.175684	0.304161
C9JI98	C9JI98	Transmembrane protein 238	TMEM238	NaN	NaN	NaN	NaN	NaN	NaN	NaN	NaN	NaN	NaN	NaN	NaN	NaN	NaN	NaN	NaN	NaN	-0.367173	NaN	NaN	0.00504059	-0.35655	NaN	NaN	NaN	NaN	NaN	NaN	NaN	NaN
C9JLW8	C9JLW8	Protein FAM195B	FAM195B	0.0461418	NaN	NaN	NaN	NaN	NaN	NaN	NaN	NaN	NaN	NaN	NaN	NaN	-0.908582	NaN	NaN	NaN	NaN	NaN	NaN	NaN	NaN	NaN	NaN	1.287	0.0100636	NaN	NaN	NaN	0.318114
O14653;E7EQ34	O14653;E7EQ34	Golgi SNAP receptor complex member 2	GOSR2	NaN	NaN	NaN	-0.012781	NaN	0.0932897	NaN	NaN	NaN	0.0870554	NaN	-0.0671073	-0.134445	-0.0751904	-0.195467	0.145873	-0.293536	-0.146244	0.221197	0.617204	-0.157222	-0.288999	NaN	0.387252	-0.0596904	0.144046	-0.079158	-0.0737425	0.014641	-0.0391917
E7EVH7;Q07866;Q96IL0	E7EVH7;Q07866	Kinesin light chain 1	KLC1	-0.0999737	0.0542234	NaN	0.0684644	NaN	0.529171	0.392537	NaN	NaN	-0.218078	0.175684	-0.209545	-0.0943718	-0.457962	NaN	NaN	0.344374	0.399882	-1.40912	-1.23033	-0.897839	0.00331442	-0.352861	-0.152853	-0.39369	0.167229	-0.918579	-0.723515	NaN	-0.489808
E9PAV3	E9PAV3		NACA	-0.0284546	0.0169242	-0.298921	0.143785	0.610417	0.309758	NaN	0.206143	0.778797	-0.00977119	0.213005	0.36087	-0.561452	-0.0878702	-0.440968	-0.572093	0.91892	0.76562	-0.826003	-1.13043	0.731878	0.0920721	0.062398	-0.2615	0.168514	0.324465	-0.546477	-0.195946	-0.126124	0.0441843
E9PL57;Q86V88	E9PL57		NEDD8-MDP1	0.0454429	NaN	NaN	NaN	0.339935	0.35558	NaN	0.0160683	0.212009	NaN	NaN	0.285343	-0.405088	-0.0381552	0.2587	NaN	-1.04868	-0.506681	0.381837	0.246226	-0.334098	0.0291349	-0.344666	-0.116192	-0.493378	-0.10431	-0.243523	-0.616392	-0.495695	-0.262382
E9PLD3;E9PRG8	E9PLD3;E9PRG8		C11orf48	0.245252	NaN	-0.11048	NaN	NaN	0.721766	NaN	NaN	0.250962	NaN	NaN	0.396598	-0.183687	-0.192194	0.172872	-0.0161034	2.32984	0.0802483	0.398898	NaN	0.332737	0.417596	0.0847447	-0.0856192	0.105142	0.341986	-0.0445533	0.203765	0.107554	0.222805
Q9BQB6;E9PLN8	Q9BQB6;E9PLN8	Vitamin K epoxide reductase complex subunit 1	VKORC1	NaN	NaN	NaN	0.179638	NaN	0.15056	-0.0574817	NaN	-0.0614507	0.440208	0.266637	0.0367495	NaN	NaN	NaN	NaN	NaN	0.306029	0.272382	0.283685	0.334111	0.0978804	-0.180757	NaN	0.0123541	0.0663992	-0.285319	0.0831112	-0.0695881	-0.103193
E9PSI1;O15321	E9PSI1;O15321	Transmembrane 9 superfamily member 1	TM9SF1	NaN	NaN	NaN	-0.261293	-0.285513	-0.411579	-0.229146	-0.359361	-0.48922	-0.171645	0.766892	0.0190613	0.536948	-0.0272955	-0.289157	-0.254255	0.144308	0.0274371	-0.567105	0.258217	0.0380147	-0.137949	-0.0122135	-0.197666	0.0746424	-0.26401	-0.266385	-0.0770715	-0.148113	-0.103457
P12694;F5H5P2	P12694;F5H5P2	2-oxoisovalerate dehydrogenase subunit alpha, mitochondrial	BCKDHA	NaN	NaN	NaN	-0.521163	-0.327421	-0.437428	NaN	-0.317858	-0.635696	NaN	NaN	-0.0924171	NaN	NaN	0.254715	0.563549	-0.0046964	NaN	-0.558368	0.013355	-0.135713	-0.395948	0.0264459	-0.0442855	0.0302654	-0.0981967	-0.71442	-0.0268664	0.12499	-0.30406
F6UB75;P28068	F6UB75;P28068	HLA class II histocompatibility antigen, DM beta chain	HLA-DMB	NaN	NaN	NaN	NaN	NaN	NaN	NaN	NaN	NaN	NaN	NaN	-1.44469	NaN	NaN	NaN	NaN	NaN	NaN	NaN	NaN	NaN	NaN	NaN	NaN	NaN	NaN	NaN	NaN	NaN	NaN												+
F8VUJ3;Q8N4A0;Q8TC44	F8VUJ3;Q8N4A0	Polypeptide N-acetylgalactosaminyltransferase 4	POC1B-GALNT4;GALNT4	NaN	NaN	0.173895	NaN	-0.262642	-0.389697	NaN	-0.234754	-0.384151	NaN	NaN	-0.159428	NaN	-0.0326651	0.246955	NaN	0.312665	0.367036	-0.14701	0.3421	0.47228	0.292193	NaN	NaN	NaN	0.00187425	NaN	NaN	0.146394	NaN
G3V325;O75127	G3V325;O75127	Pentatricopeptide repeat-containing protein 1, mitochondrial	ATP5J2-PTCD1;PTCD1	0.0543624	1.53212	NaN	0.0788831	-0.0811253	-0.117584	-0.0485167	-0.136315	-0.361324	0.0462816	0.661294	0.171335	0.495695	0.184244	-0.62171	-0.445166	0.331132	-0.0953271	1.36306	0.393197	0.026021	-0.00336541	NaN	NaN	-0.00649231	-0.117866	-0.468212	0.288418	-0.0617669	0.0282862		+
Q5TAQ9;G3V3G9	Q5TAQ9;G3V3G9	DDB1- and CUL4-associated factor 8	DCAF8	NaN	NaN	NaN	NaN	1.35462	1.0675	NaN	NaN	NaN	NaN	NaN	-0.695209	NaN	NaN	NaN	NaN	NaN	NaN	-0.436881	NaN	NaN	NaN	NaN	NaN	NaN	NaN	NaN	2.41484	NaN	NaN
G5E9Z4;Q8TCG2	G5E9Z4;Q8TCG2	Phosphatidylinositol 4-kinase type 2-beta	PI4K2B	NaN	NaN	NaN	NaN	NaN	NaN	NaN	NaN	NaN	NaN	NaN	NaN	NaN	NaN	NaN	NaN	NaN	NaN	NaN	NaN	NaN	NaN	NaN	NaN	NaN	NaN	NaN	NaN	0.299362	NaN
H0YIV9;O43716	H0YIV9;O43716	Glutamyl-tRNA(Gln) amidotransferase subunit C, mitochondrial	GATC	-0.358509	NaN	NaN	NaN	NaN	-0.0630625	NaN	NaN	NaN	NaN	NaN	-0.0648421	0.272382	-0.126048	NaN	NaN	NaN	-0.204084	NaN	NaN	0.253142	0.0992279	NaN	NaN	0.0221902	-0.240486	-0.23416	0.0611541	-0.145701	-0.226611
H3BM21;P05106	H3BM21;P05106	Integrin beta-3	ITGB3	NaN	NaN	NaN	NaN	NaN	NaN	NaN	NaN	NaN	NaN	NaN	NaN	NaN	NaN	NaN	NaN	NaN	NaN	NaN	NaN	NaN	NaN	NaN	0.208642	NaN	NaN	NaN	NaN	NaN	NaN
H3BN98;Q15041	H3BN98;Q15041	ADP-ribosylation factor-like protein 6-interacting protein 1	ARL6IP1	NaN	NaN	NaN	0.307079	NaN	0.241718	NaN	NaN	NaN	0.281431	NaN	0.279174	0.367818	0.631086	NaN	NaN	0.066537	0.163885	-0.0168623	0.874915	0.063779	0.109962	NaN	NaN	0.0546401	0.211511	NaN	0.316493	0.139862	0.0104934
H3BRJ5;Q8IWR1;Q9P2H3	H3BRJ5;Q8IWR1	Tripartite motif-containing protein 59	TRIM59	NaN	NaN	NaN	NaN	NaN	NaN	NaN	NaN	NaN	NaN	NaN	NaN	NaN	NaN	NaN	NaN	NaN	NaN	NaN	NaN	NaN	NaN	NaN	NaN	NaN	NaN	NaN	0.0511633	0.123534	0.00748262
O14662;H3BU86	O14662;H3BU86	Syntaxin-16	STX16;STX16-NPEPL1	NaN	NaN	NaN	NaN	NaN	NaN	NaN	NaN	NaN	NaN	NaN	-0.250886	NaN	NaN	NaN	NaN	0.06226	0.0908535	-0.189236	0.467488	0.0353423	0.0253123	NaN	0.0250289	0.301119	0.0871912	-0.057752	0.19131	0.183074	-0.244993
H6UMI1;O95166;Q9H0R8	H6UMI1;O95166;Q9H0R8	Gamma-aminobutyric acid receptor-associated protein;Gamma-aminobutyric acid receptor-associated protein-like 1	GABARAP;GABARAPL1	NaN	NaN	NaN	NaN	NaN	NaN	NaN	NaN	NaN	NaN	NaN	1.13146	NaN	NaN	NaN	NaN	NaN	NaN	NaN	NaN	0.422771	NaN	-0.294031	NaN	0.67084	NaN	NaN	-0.179645	1.06316	0.646439
I3L0E3;Q9Y2R5;F2Z2N8;Q5FWF6;Q8N9Z0;Q3SXZ3;A6NP11;Q8IW36;Q8WV37;Q8TB69;Q03938;O60765;Q8NB42;Q8IYB9;Q96JL9;Q86YE8;Q96SE7;Q9P2J8	I3L0E3;Q9Y2R5	28S ribosomal protein S17, mitochondrial	MRPS17	-0.435124	NaN	NaN	-0.285759	-0.16571	0.0100636	NaN	-0.272001	0.0669503	-0.187165	NaN	0.260628	0.711935	0.140841	NaN	NaN	NaN	-0.204748	0.176067	0.4755	0.00288247	0.27858	NaN	NaN	0.0632269	-0.282684	-0.460211	0.0545011	0.159371	-0.255029
I3L521	I3L521			NaN	NaN	NaN	NaN	NaN	NaN	NaN	NaN	NaN	NaN	NaN	NaN	NaN	NaN	NaN	NaN	NaN	NaN	NaN	NaN	NaN	NaN	NaN	NaN	NaN	NaN	NaN	0.385155	NaN	NaN
JD1	JD1			NaN	NaN	NaN	4.57846	4.61583	5.18265	4.7137	4.60342	4.02698	4.88367	5.15162	4.81152	3.90458	2.93423	4.21863	3.98432	4.62076	4.87445	3.11868	3.38073	4.76808	3.99711	3.27932	1.56086	3.87588	3.86898	2.99311	3.56487	3.86473	3.43015				+	+	+	+	+	+	+	+	+	+	+	+	+
JD2	JD2			NaN	NaN	NaN	3.32265	3.45141	4.06833	3.30607	3.83512	3.06483	3.36513	2.70543	3.88947	NaN	3.00347	2.89602	3.28284	4.26694	4.22966	2.0545	2.43325	3.84056	3.60987	2.24553	1.90716	2.92119	3.07452	2.41262	2.89962	2.27492	2.59684				+	+	+	+	+	+	+	+	+		+	+	+
K7ERE1;Q8N2U0	K7ERE1;Q8N2U0	Transmembrane protein 256	TMEM256	-0.751708	0.709379	NaN	NaN	0.0606008	-0.0627913	-0.188052	NaN	NaN	0.0606008	NaN	0.177982	0.662661	NaN	NaN	NaN	NaN	0.45038	NaN	NaN	0.0221902	0.0388575	NaN	NaN	0.151599	0.145221	-0.164173	-0.0176507	0.0865121	0.219339
L0R819	L0R819		ASNSD1	NaN	NaN	NaN	NaN	NaN	NaN	NaN	NaN	NaN	NaN	NaN	NaN	NaN	NaN	NaN	NaN	NaN	NaN	NaN	NaN	NaN	NaN	-0.319964	NaN	NaN	NaN	NaN	NaN	NaN	0.620586
P63027;L7N2F9	P63027;L7N2F9	Vesicle-associated membrane protein 2	VAMP2	NaN	NaN	NaN	NaN	NaN	NaN	NaN	NaN	NaN	2.37159	NaN	NaN	NaN	NaN	NaN	NaN	NaN	NaN	NaN	NaN	NaN	NaN	NaN	NaN	NaN	NaN	-0.754042	0.199876	NaN	NaN										+
O00115	O00115	Deoxyribonuclease-2-alpha	DNASE2	NaN	NaN	NaN	NaN	NaN	NaN	NaN	NaN	NaN	NaN	NaN	NaN	0.219587	NaN	NaN	NaN	NaN	NaN	NaN	NaN	NaN	NaN	0.161436	-0.324274	-0.100577	-0.405604	NaN	0.267236	-0.191887	-0.409546
O00116	O00116	Alkyldihydroxyacetonephosphate synthase, peroxisomal	AGPS	-1.04793	0.515914	NaN	0.0384361	0.0201999	0.115965	-0.0267194	-0.171303	-0.129592	0.280481	1.1375	-0.0300741	0.249991	0.296687	0.0475383	0.140255	0.47176	0.510557	0.0368901	0.391548	0.362442	0.0751904	0.220206	0.348006	-0.156016	-0.0958512	-0.866173	0.203139	-0.0579172	-0.379414
O00139	O00139	Kinesin-like protein KIF2A	KIF2A	0.300299	NaN	NaN	0.194213	0.699996	0.867817	0.187388	0.113967	0.512985	NaN	-0.567767	0.499782	NaN	-0.258338	-0.209278	-0.474472	0.0473989	0.17479	-0.368793	-0.0608788	0.0312541	0.235114	0.225028	0.137635	-0.985016	0.065848	-0.119244	0.201759	-0.228689	-0.503262
O00142;J3KRW8	O00142	Thymidine kinase 2, mitochondrial	TK2	NaN	NaN	NaN	NaN	-0.410927	-0.377894	NaN	NaN	NaN	NaN	NaN	1.3607	NaN	NaN	NaN	NaN	NaN	-0.147857	NaN	NaN	0.253989	NaN	NaN	NaN	NaN	-0.147713	NaN	-2.1654	NaN	NaN												+
O00148	O00148	ATP-dependent RNA helicase DDX39A	DDX39A	0.0850168	NaN	0.372618	NaN	0.530071	0.569199	-0.152147	0.214249	0.425137	0.183455	NaN	0.445197	0.00863037	0.846013	0.333424	0.198871	0.229219	1.48326	-0.322956	-0.262175	0.281906	0.24987	0.0284277	0.0597706	-0.422656	0.265077	0.0333701	-0.147234	-0.390775	0.288772
O00151	O00151	PDZ and LIM domain protein 1	PDLIM1	0.755571	-0.133511	0.447844	-0.0638162	0.54498	0.116897	NaN	0.257735	NaN	-0.11416	NaN	-0.381799	0.28948	0.362176	0.255803	0.323312	0.471344	0.988776	-0.841094	-0.848193	0.957618	0.319271	0.693587	0.0340749	NaN	NaN	NaN	NaN	-1.00729	NaN
O00154;Q6ZUV0	O00154	Cytosolic acyl coenzyme A thioester hydrolase	ACOT7	0.207643	NaN	NaN	0.44869	NaN	0.314407	-0.518515	-0.142481	0.737254	0.0913952	-0.341226	0.470719	0.0137839	-0.00504058	0.00776951	-0.203153	1.26885	0.392757	-0.326425	-0.499851	0.146394	0.47892	-0.218044	-0.00414652	0.293606	-0.205663	-0.19253	0.263996	0.247684	-0.21932
O00161	O00161	Synaptosomal-associated protein 23	SNAP23	NaN	-1.05176	NaN	-0.378926	0.277985	-0.243728	0.344601	0.380619	0.158725	-1.50059	NaN	-0.511835	0.410124	-0.210888	-0.0849764	-0.177506	0.610417	0.219711	0.606253	0.938549	0.591201	0.659833	-0.210196	-0.290639	0.9668	1.02524	1.24184	1.80314	0.267835	0.448161										+
O00165	O00165	HCLS1-associated protein X-1	HAX1	NaN	NaN	NaN	-0.830049	0.330673	-0.0530297	NaN	-0.155904	-0.260048	-0.117459	NaN	0.0920721	0.268913	0.115347	0.116365	0.243669	-0.0524909	0.0462816	0.0648829	0.601506	-0.0271603	0.0615688	-0.0488897	0.205518	-0.0644347	-0.0699212	-0.694111	0.0646069	-0.124487	0.00216244
O00170	O00170	AH receptor-interacting protein	AIP	NaN	NaN	NaN	-0.147186	NaN	0.65892	NaN	NaN	NaN	-0.33508	NaN	0.229465	-0.43376	NaN	-0.00507277	NaN	-0.076828	0.738292	-0.343476	1.20283	-0.367564	NaN	-0.292723	-0.323065	NaN	-0.253378	-0.162751	-0.815225	NaN	0.647729
O00178	O00178	GTP-binding protein 1	GTPBP1	NaN	NaN	NaN	NaN	NaN	NaN	NaN	NaN	NaN	NaN	NaN	NaN	NaN	0.363512	NaN	NaN	0.359409	0.86132	-0.365128	0.192321	NaN	-0.177164	NaN	NaN	NaN	NaN	NaN	0.903424	NaN	NaN
O00182;Q6DKI2;Q3B8N2	O00182;Q6DKI2;Q3B8N2	Galectin-9;Galectin-9C;Galectin-9B	LGALS9;LGALS9C;LGALS9B	NaN	NaN	NaN	NaN	NaN	NaN	NaN	NaN	NaN	NaN	NaN	3.39985	NaN	NaN	NaN	NaN	NaN	NaN	NaN	NaN	0.915024	NaN	NaN	NaN	NaN	NaN	NaN	NaN	NaN	NaN												+
O00186	O00186	Syntaxin-binding protein 3	STXBP3	-0.489241	NaN	NaN	-0.287043	0.212756	0.0177795	0.42707	0.201759	0.421695	-1.00425	-1.01325	-0.291945	0.555522	0.292952	-0.396631	0.0855606	0.103128	0.0313951	0.229588	0.503654	0.243182	0.203013	0.0297002	-0.033348	0.759326	0.911883	0.836409	0.844546	0.188274	0.235972
O00193	O00193	Small acidic protein	SMAP	-0.14213	NaN	NaN	NaN	NaN	NaN	NaN	NaN	NaN	-0.240912	NaN	NaN	-0.198841	-0.549423	NaN	-0.17441	NaN	NaN	-0.253618	NaN	0.406754	NaN	0.0289935	NaN	NaN	NaN	NaN	NaN	NaN	NaN
O00194	O00194	Ras-related protein Rab-27B	RAB27B	-0.517358	NaN	NaN	0.0054719	0.357045	0.284988	-0.129024	0.144308	0.189666	-0.554973	NaN	0.142087	-0.00132789	0.560749	-0.0283958	0.318924	-0.0226541	-0.0485764	0.657457	0.517326	0.0482362	-0.0523862	NaN	NaN	0.081885	0.354452	-0.0852365	0.112366	-0.139903	0.167743
O00203	O00203	AP-3 complex subunit beta-1	AP3B1	0.59684	NaN	NaN	0.375067	NaN	0.982364	0.752235	0.874836	0.0220482	-0.192398	0.275126	0.360308	-0.211197	-0.59388	-0.0848845	-0.311954	0.0302654	0.273695	-0.31811	-0.0663216	-0.029588	0.24184	0.0582473	-0.165968	0.0426443	0.0953169	-0.372319	0.135535	0.0889556	0.102053
O00212	O00212	Rho-related GTP-binding protein RhoD	RHOD	NaN	NaN	NaN	NaN	NaN	NaN	NaN	NaN	NaN	NaN	NaN	NaN	NaN	NaN	NaN	NaN	NaN	NaN	NaN	1.22903	NaN	0.704695	NaN	NaN	NaN	NaN	NaN	NaN	NaN	NaN
O00214	O00214	Galectin-8	LGALS8	NaN	NaN	NaN	NaN	NaN	0.262794	NaN	NaN	NaN	NaN	NaN	0.0201999	NaN	NaN	-0.370396	-0.625912	0.512075	0.041243	0.389457	0.264717	0.637935	0.473527	NaN	NaN	NaN	NaN	NaN	NaN	NaN	NaN
O00217	O00217	NADH dehydrogenase [ubiquinone] iron-sulfur protein 8, mitochondrial	NDUFS8	NaN	NaN	NaN	-0.292793	-0.0495017	0.0137839	NaN	0.0529723	NaN	-0.267531	NaN	0.0708015	0.563451	0.540883	NaN	0.67075	0.109294	0.0603242	1.15361	1.131	0.028852	0.0116388	1.4105	0.799004	0.0673633	0.0565835	-0.209411	0.110898	0.0207689	0.0683268
O00220	O00220	Tumor necrosis factor receptor superfamily member 10A	TNFRSF10A	NaN	NaN	NaN	-0.174003	1.50833	1.16491	NaN	NaN	NaN	-1.01008	NaN	0.842617	NaN	NaN	NaN	NaN	NaN	NaN	NaN	NaN	NaN	NaN	NaN	NaN	NaN	NaN	NaN	NaN	NaN	NaN
O00231	O00231	26S proteasome non-ATPase regulatory subunit 11	PSMD11	0.210015	0.028852	NaN	0.0214797	0.688941	0.352758	-0.465142	0.507617	0.476848	0.142609	0.492417	0.0781998	-0.186722	-0.269871	NaN	NaN	0.168385	0.377846	-1.10796	-0.725494	-0.0123735	0.0563061	NaN	0.634593	0.0966667	0.399773	-0.318092	-0.0343819	-0.273535	0.159113
O00232	O00232	26S proteasome non-ATPase regulatory subunit 12	PSMD12	0.185105	NaN	NaN	0.127765	0.777283	0.553066	-0.0983202	0.182947	0.132379	0.0807941	NaN	0.145873	-0.0824078	-0.208018	NaN	NaN	0.164271	0.481919	-1.19301	-0.846428	0.0901759	0.186247	NaN	NaN	0.00446549	-0.0225955	-1.0908	-0.236147	-0.193833	0.0263043
O00233	O00233	26S proteasome non-ATPase regulatory subunit 9	PSMD9	-0.0423974	NaN	NaN	-0.367676	NaN	0.443925	NaN	NaN	NaN	0.23131	NaN	0.00633396	-0.344025	-0.134615	-0.100252	-0.389432	0.856309	0.731096	-0.787368	-1.08265	1.07018	-0.199305	-0.458941	-0.196806	0.31603	0.116365	-1.96449	-1.80788	0.231555	-1.14551
O00244	O00244	Copper transport protein ATOX1	ATOX1	NaN	NaN	NaN	NaN	NaN	NaN	NaN	NaN	NaN	NaN	NaN	NaN	-0.490943	NaN	NaN	NaN	NaN	NaN	NaN	NaN	NaN	NaN	-0.552601	NaN	0.226385	0.271784	NaN	-0.797614	NaN	NaN
O00255	O00255	Menin	MEN1	NaN	NaN	NaN	NaN	NaN	NaN	NaN	0.103665	NaN	NaN	NaN	NaN	NaN	NaN	NaN	NaN	-0.130255	NaN	-0.000952496	-1.09931	NaN	NaN	NaN	-0.0684229	-0.645616	0.136848	0.0143553	-0.00207896	-0.703455	0.166587
O00258	O00258	Tail-anchored protein insertion receptor WRB	WRB	NaN	NaN	NaN	NaN	NaN	NaN	-0.461065	NaN	NaN	NaN	NaN	-0.248605	NaN	NaN	NaN	NaN	NaN	NaN	NaN	NaN	NaN	NaN	NaN	NaN	-0.191458	-0.139204	-0.196211	NaN	0.0448837	-0.126533
O00264	O00264	Membrane-associated progesterone receptor component 1	PGRMC1	0.236707	NaN	-0.0290286	0.272143	0.0788831	0.169668	NaN	0.0924781	0.0821575	0.350837	NaN	-0.101536	0.482539	0.331826	0.0886844	0.165815	0.125254	0.173128	0.181039	0.736475	0.131063	0.0515809	0.548437	0.233888	-0.223947	0.250598	-0.207011	-0.0455952	0.108625	0.0441843
O00267	O00267	Transcription elongation factor SPT5	SUPT5H	0.266757	0.384492	0.0846086	0.267716	1.2857	0.87208	0.776272	0.772899	0.329985	0.387252	-0.150145	0.24306	0.172487	0.651405	0.146916	0.0174944	1.06005	1.00626	0.23131	0.16954	0.817869	0.52697	0.173	0.217107	-0.0216433	0.0848807	0.7433	0.496104	0.100978	0.307895
O00268	O00268	Transcription initiation factor TFIID subunit 4	TAF4	NaN	NaN	NaN	NaN	NaN	NaN	NaN	NaN	NaN	NaN	NaN	NaN	NaN	NaN	NaN	NaN	0.401412	NaN	NaN	NaN	NaN	NaN	NaN	NaN	NaN	NaN	-0.356015	0.113701	NaN	NaN
O00273	O00273	DNA fragmentation factor subunit alpha	DFFA	NaN	-0.657013	NaN	NaN	NaN	NaN	NaN	NaN	NaN	-0.332408	NaN	NaN	-0.695536	-0.369718	NaN	NaN	1.6755	NaN	-0.668937	NaN	0.284159	-0.365723	NaN	-0.372132	-0.95302	-1.33854	-0.764126	-0.378888	NaN	-1.77853
O00291	O00291	Huntingtin-interacting protein 1	HIP1	-0.29807	-0.363976	NaN	-0.492545	-0.240197	-0.571129	0.00647761	-0.102946	NaN	-0.998587	-0.697195	-0.541072	-0.0779849	0.705523	NaN	NaN	-0.488998	-0.623087	0.0533895	0.561008	-0.350522	0.110497	-0.012752	0.735955	0.528571	0.38416	0.704606	NaN	0.0646069	-0.160976
O00299	O00299	Chloride intracellular channel protein 1	CLIC1	-0.272506	0.0669503	NaN	0.00374607	1.30609	0.686344	1.28883	0.848318	NaN	-0.373645	-0.000360693	0.134089	-0.211598	0.031784	0.191815	NaN	0.993058	0.748805	-1.16521	-0.166503	0.582363	0.349139	-0.460846	-0.410179	0.198871	0.348686	-1.01911	-0.243933	0.123004	-0.0204136
O00300	O00300	Tumor necrosis factor receptor superfamily member 11B	TNFRSF11B	NaN	NaN	NaN	NaN	NaN	NaN	-0.0586232	NaN	NaN	NaN	NaN	-0.0253972	NaN	NaN	NaN	NaN	0.442545	NaN	NaN	NaN	0.334339	0.520246	NaN	NaN	NaN	NaN	NaN	NaN	NaN	NaN
O00303	O00303	Eukaryotic translation initiation factor 3 subunit F	EIF3F	0.261591	0.16954	0.0450235	0.126048	0.785592	0.654711	NaN	0.45249	0.535854	0.0779266	-0.0613303	0.138028	0.0182068	0.272663	-0.0799049	-0.205181	-0.143516	0.645333	-0.662392	-0.411291	-0.180332	0.272143	0.0650208	-0.0578121	0.0799754	0.417272	-0.179678	0.214125	-0.0522665	0.360645
O00330	O00330	Pyruvate dehydrogenase protein X component, mitochondrial	PDHX	NaN	NaN	NaN	-0.211565	0.00144204	0.0652966	0.195096	-0.150449	-0.134841	NaN	NaN	0.258941	0.327228	NaN	-0.0773606	0.237931	0.255803	-0.310593	-0.189828	0.209516	-0.139363	-0.0804845	-0.188365	-0.339948	0.167358	0.0381553	-0.415211	0.122739	0.098689	-0.0586532
O00391	O00391	Sulfhydryl oxidase 1	QSOX1	NaN	NaN	NaN	NaN	NaN	NaN	NaN	NaN	NaN	NaN	NaN	NaN	NaN	-0.0740944	-0.493195	-0.243882	-0.543888	-0.285618	-0.707854	-0.277132	-0.340879	-0.74572	NaN	NaN	NaN	NaN	-0.779546	NaN	NaN	NaN
O00399	O00399	Dynactin subunit 6	DCTN6	NaN	NaN	NaN	NaN	NaN	0.133564	NaN	NaN	NaN	NaN	NaN	NaN	-0.427906	-0.413594	NaN	NaN	0.272262	-0.40194	NaN	NaN	0.586789	-0.206179	NaN	NaN	NaN	NaN	NaN	0.171207	NaN	NaN
O00400	O00400	Acetyl-coenzyme A transporter 1	SLC33A1	-0.0538082	NaN	-0.101892	0.257493	0.0231843	0.00949053	-0.490476	-0.179155	-0.0787465	0.0992279	NaN	-0.0853131	0.590147	-0.0532505	0.26135	-0.302991	0.275841	0.161823	-0.139538	-0.0950189	0.0475383	-0.165952	-0.70993	-0.443575	-0.189812	0.0216219	-0.206828	0.0617071	-0.112459	-0.191508
O00401	O00401	Neural Wiskott-Aldrich syndrome protein	WASL	NaN	0.0487942	NaN	NaN	NaN	NaN	-0.389602	NaN	NaN	NaN	-0.317858	NaN	NaN	NaN	NaN	NaN	0.762731	0.162468	-1.73788	NaN	NaN	NaN	NaN	NaN	NaN	NaN	NaN	NaN	NaN	NaN
O00410	O00410	Importin-5	IPO5	0.0328061	0.282262	0.445727	-0.0623844	0.62854	0.462576	0.733701	0.83374	0.299479	-0.115222	0.362554	0.442121	-0.288928	0.0197261	0.494876	-0.0412984	-0.090972	0.160017	-0.597365	0.112767	-0.360064	-0.121879	-0.145813	-0.251401	0.000865329	-0.0157971	-0.462972	0.0082	-0.190256	0.125916
O00411	O00411	DNA-directed RNA polymerase, mitochondrial	POLRMT	-0.128913	0.00302647	-0.48564	-0.401025	-0.174996	-0.160508	-0.264114	-0.25214	-0.336938	-0.0149223	-0.101923	0.27608	0.312549	-0.0166389	-0.190981	0.0116388	0.249991	-0.28884	-0.778828	0.140517	-0.0176361	-0.251281	0.260508	0.281787	0.214125	-0.22923	-0.299241	0.349931	0.229588	-0.239157
O00422	O00422	Histone deacetylase complex subunit SAP18	SAP18	NaN	NaN	-0.0381693	NaN	0.184852	1.82399	NaN	0.223175	0.299479	NaN	NaN	0.795767	NaN	0.0592093	0.0821575	0.260387	-0.0765237	-0.0435716	0.0728604	0.162339	0.317304	0.341075	-0.127148	0.0734089	-0.718806	0.293724	0.194465	-0.0468168	-0.244548	0.127501						+
O00425	O00425	Insulin-like growth factor 2 mRNA-binding protein 3	IGF2BP3	0.0402613	-0.583571	NaN	-0.102914	NaN	0.53973	-0.348298	0.0149266	-0.225025	0.0865121	-0.194856	0.0858326	-0.198957	-1.0861	-0.11196	-0.0855579	-0.122036	0.216486	-0.204566	-0.100871	0.0651587	0.33182	0.109962	-0.340422	-0.418948	0.167486	0.262914	0.272023	-0.371068	-0.200233
O00429	O00429	Dynamin-1-like protein	DNM1L	-0.0494868	0.366924	NaN	-0.0339683	0.517528	0.412294	1.01228	NaN	0.0739573	-0.23011	0.247077	0.131063	-0.381198	-0.414136	NaN	-0.472569	-0.355904	-0.0506369	-0.287571	-0.116489	-0.448725	-0.326227	-0.229856	-0.471529	-0.497201	0.30229	-0.57409	0.0773797	-0.219068	0.367259
O00442	O00442	RNA 3-terminal phosphate cyclase	RTCA	NaN	NaN	NaN	NaN	NaN	NaN	NaN	NaN	NaN	-0.417906	NaN	NaN	NaN	NaN	NaN	NaN	1.5799	NaN	-0.871205	NaN	NaN	NaN	NaN	NaN	NaN	-0.999336	-0.779596	0.227495	NaN	NaN
O00443	O00443	Phosphatidylinositol 4-phosphate 3-kinase C2 domain-containing subunit alpha	PIK3C2A	0.0604624	NaN	NaN	0.111165	NaN	-0.515088	0.230941	NaN	-0.135396	-0.0780458	NaN	0.00733906	NaN	NaN	NaN	NaN	-0.138505	0.072586	NaN	-0.501647	-0.328743	NaN	NaN	NaN	NaN	NaN	-0.303383	NaN	NaN	NaN
O00461	O00461	Golgi integral membrane protein 4	GOLIM4	-0.552516	0.236095	NaN	-0.363234	-0.410371	-0.405509	-0.29713	-0.349015	-0.0615561	-0.330429	0.353775	-0.150081	0.158466	-0.146003	0.0295589	-0.0254266	-0.140698	-0.1525	-0.0268222	0.294312	-0.262694	-0.305218	0.381837	0.283211	0.0441843	-0.253378	-0.337157	0.214995	-0.0972395	-0.0811253
O00462	O00462	Beta-mannosidase	MANBA	NaN	NaN	NaN	NaN	NaN	-0.102961	NaN	NaN	NaN	NaN	NaN	NaN	NaN	NaN	0.0775164	NaN	0.286881	2.17485	NaN	-0.111882	0.133037	0.173	NaN	NaN	NaN	NaN	NaN	NaN	NaN	NaN
O00468	O00468	Agrin;Agrin N-terminal 110 kDa subunit;Agrin C-terminal 110 kDa subunit;Agrin C-terminal 90 kDa fragment;Agrin C-terminal 22 kDa fragment	AGRN	0.0214797	-0.627092	NaN	0.0754641	-0.60531	-0.507911	0.426104	-0.710425	-0.525683	0.133695	-0.291327	-0.301533	0.280481	0.0934326	0.0900404	-0.27659	0.128293	-0.166195	-0.187609	-0.0120243	-0.230042	-0.620534	0.325617	NaN	0.761115	0.392537	0.337311	0.78576	0.53107	0.198871
O00469	O00469	Procollagen-lysine,2-oxoglutarate 5-dioxygenase 2	PLOD2	0.279887	-0.245814	0.0176369	-0.0186149	-0.0878407	-0.00452274	-0.12389	-0.0288225	-0.00933552	0.00719549	-0.105256	-0.130713	0.664028	-0.536152	-0.323859	-0.163171	-0.180054	-0.481102	-0.319424	-0.293058	-0.552982	-1.0122	0.387914	0.519642	-0.133717	-0.0910949	-0.34119	0.130272	0.0511633	-0.207345
O00471	O00471	Exocyst complex component 5	EXOC5	-0.29573	NaN	NaN	-0.0555613	0.0936954	-0.0343228	NaN	0.129876	NaN	-0.428313	-0.51132	-0.473671	-0.105349	-0.194844	NaN	NaN	-0.0638615	0.228111	-1.05694	-0.353616	-0.0112971	0.138159	NaN	NaN	NaN	NaN	-0.119824	0.108223	NaN	NaN
O00479	O00479	High mobility group nucleosome-binding domain-containing protein 4	HMGN4	NaN	NaN	NaN	NaN	NaN	NaN	NaN	NaN	NaN	NaN	NaN	NaN	NaN	-0.0943713	NaN	NaN	NaN	NaN	0.503552	0.0545011	NaN	-0.217558	0.216238	NaN	-0.518122	0.0187766	0.0681893	-0.119542	-0.304772	0.115033
O00483	O00483	NADH dehydrogenase [ubiquinone] 1 alpha subcomplex subunit 4	NDUFA4	-0.483864	NaN	NaN	NaN	0.0900404	-0.102419	NaN	-0.243165	-0.164302	NaN	NaN	0.0216219	0.755998	0.27687	0.147437	NaN	0.416299	0.0326651	1.65485	NaN	-0.011937	0.0357646	-0.0193166	NaN	0.0820213	0.0769695	-0.170004	0.120617	0.0897694	0.179766
O00487	O00487	26S proteasome non-ATPase regulatory subunit 14	PSMD14	0.175812	NaN	-0.0239444	-0.0802252	0.235482	0.50019	NaN	0.270469	NaN	0.0371714	NaN	0.2587	-0.0455207	-0.138552	-0.0410609	-0.239702	0.346531	0.936365	-0.805989	-0.572737	0.236707	0.205393	-0.0575267	0.0123541	-0.173336	0.479541	-0.985359	-0.22896	-0.0391177	0.230449
O00488	O00488	Zinc finger protein 593	ZNF593	0.0271541	NaN	NaN	NaN	NaN	1.71026	NaN	NaN	NaN	NaN	NaN	0.858697	-0.565609	-0.478092	-0.0574067	-0.0380211	NaN	0.0282862	0.611739	0.383608	0.354339	0.849439	0.130404	NaN	-0.0408531	0.383829	0.0316775	0.212134	0.0625362	-0.154956						+
O00499;P49418	O00499	Myc box-dependent-interacting protein 1	BIN1	NaN	NaN	NaN	-0.149473	NaN	NaN	NaN	NaN	NaN	NaN	NaN	NaN	-0.571772	NaN	NaN	NaN	-0.63536	-0.347582	-1.02932	NaN	-0.289898	-0.632182	NaN	NaN	NaN	NaN	NaN	NaN	NaN	NaN
O00505	O00505	Importin subunit alpha-3	KPNA3	NaN	NaN	NaN	NaN	NaN	NaN	NaN	NaN	NaN	0.181166	NaN	0.587269	NaN	-0.0258793	-0.106731	-0.211164	-0.322163	-0.0394439	-0.873767	-0.273884	-0.167475	0.0721745	-0.427169	0.0357646	NaN	-0.187001	-0.296758	-0.363995	NaN	-0.609883
O00515	O00515	Ladinin-1	LAD1	NaN	0.146134	NaN	NaN	NaN	NaN	NaN	NaN	NaN	NaN	0.0749164	NaN	NaN	NaN	-0.270608	-0.347289	-0.22543	-0.270486	-0.218984	-0.0847009	-0.0655967	-0.0863388	NaN	NaN	NaN	NaN	NaN	NaN	NaN	NaN
O00541	O00541	Pescadillo homolog	PES1	0.436908	-0.89092	0.354678	0.273098	0.82073	0.417812	0.459012	0.0344974	0.437973	0.452385	NaN	0.424707	0.230449	0.230753	0.148869	0.0769695	0.146525	0.316725	-0.137299	-0.081278	0.318577	0.510354	0.0143553	0.0489336	-0.0390732	0.181802	0.174279	-0.0408233	-0.241612	0.304161
O00560	O00560	Syntenin-1	SDCBP	-0.309538	NaN	NaN	0.653977	1.04858	-0.141382	NaN	1.05095	NaN	-0.226122	NaN	0.0356239	-0.599309	0.0474874	0.0779266	0.0601858	1.2652	1.49298	1.13337	NaN	0.608431	1.0345	-0.44971	-0.304772	0.0647449	0.119157	0.0142124	0.608241	-0.0370883	-0.174963
O00566	O00566	U3 small nucleolar ribonucleoprotein protein MPP10	MPHOSPH10	NaN	NaN	NaN	NaN	NaN	NaN	-0.0360672	0.35208	NaN	NaN	0.0571383	NaN	0.780562	0.958589	0.203765	0.338453	0.346985	0.436695	0.139731	-0.038347	0.471552	0.475292	-0.0442111	-0.035387	-0.432669	-0.356236	0.102053	-0.287519	NaN	-0.233362
O00567	O00567	Nucleolar protein 56	NOP56	0.975924	0.158466	0.525167	0.247684	0.573472	0.27608	0.853916	0.0280033	0.251204	0.739243	0.794686	0.423417	0.635894	1.17697	0.110363	0.227371	0.0535284	0.1125	-0.13242	-0.0926478	0.185993	0.219091	0.0199154	0.0601858	-0.245352	-0.0591191	0.0714881	-0.165062	-0.312832	0.0328061
O00571;O15523;Q9NQI0	O00571;O15523	ATP-dependent RNA helicase DDX3X;ATP-dependent RNA helicase DDX3Y	DDX3X;DDX3Y	0.268434	0.501108	0.201258	0.269751	0.885965	0.754546	0.65828	0.529771	0.521654	0.122871	0.397912	0.595026	-0.122146	-0.166201	-0.170637	-0.202008	-0.149617	0.130008	-0.255477	-0.173254	-0.0913562	0.21661	-0.141494	-0.231244	-0.128204	0.20989	0.23842	0.197991	-0.027719	-0.034116
O00584;H0YAE9	O00584;H0YAE9	Ribonuclease T2	RNASET2	NaN	NaN	NaN	NaN	NaN	NaN	NaN	NaN	NaN	NaN	NaN	NaN	NaN	NaN	0.253747	0.199625	1.07053	0.449852	0.116764	0.713696	0.573568	-0.207844	NaN	NaN	NaN	NaN	NaN	NaN	NaN	NaN
O00592	O00592	Podocalyxin	PODXL	NaN	-0.369296	NaN	-1.03756	NaN	0.878843	0.051024	NaN	NaN	-1.40962	-1.08238	0.790939	0.226015	-0.204266	NaN	NaN	1.14326	0.0567222	0.371838	0.609944	0.169668	0.932439	NaN	NaN	0.198746	0.37128	0.0282862	NaN	0.105812	0.325386
O00622	O00622	Protein CYR61	CYR61	NaN	NaN	NaN	NaN	NaN	NaN	NaN	NaN	NaN	NaN	NaN	NaN	NaN	NaN	0.385928	0.384823	0.551983	0.553754	0.172616	0.233029	0.32008	0.243303	0.468844	NaN	0.516015	0.267236	0.31313	-0.0550816	NaN	-0.107135
O00623	O00623	Peroxisome assembly protein 12	PEX12	NaN	NaN	NaN	NaN	NaN	0.000144286	NaN	NaN	NaN	NaN	NaN	-0.0808201	NaN	NaN	NaN	NaN	NaN	NaN	NaN	NaN	NaN	NaN	NaN	NaN	NaN	NaN	NaN	NaN	NaN	NaN
O00625	O00625	Pirin	PIR	0.0107799	NaN	0.415759	0.00748262	NaN	0.650581	NaN	2.91892	NaN	-0.424939	NaN	0.3744	-0.652811	-0.467384	NaN	NaN	NaN	0.928503	1.01493	NaN	NaN	NaN	1.83204	NaN	NaN	0.543001	-0.258425	0.37362	2.48893	0.949423								+
O00629	O00629	Importin subunit alpha-4	KPNA4	-0.0376657	-0.254909	NaN	-0.089252	0.532866	0.38637	NaN	0.479644	0.183582	-0.0417735	NaN	0.22033	-0.050129	-0.067088	0.0517201	-0.122099	-0.383153	-0.0557412	-0.586211	-0.256304	-0.225312	0.0114957	-0.10479	0.0129261	-0.412769	-0.23321	-0.392838	-0.468531	-0.341099	-0.0438541
O00712	O00712	Nuclear factor 1 B-type	NFIB	NaN	NaN	NaN	NaN	NaN	NaN	NaN	-0.0888684	NaN	NaN	NaN	NaN	NaN	NaN	NaN	NaN	-0.632405	-0.399597	NaN	NaN	NaN	NaN	NaN	NaN	NaN	NaN	-0.303436	NaN	NaN	NaN
O00743	O00743	Serine/threonine-protein phosphatase 6 catalytic subunit	PPP6C	0.0513026	NaN	NaN	-0.0932325	NaN	0.176961	NaN	NaN	NaN	-0.154153	NaN	0.209141	NaN	-0.280362	NaN	NaN	1.02219	1.13363	0.0486547	-0.958897	0.265917	NaN	NaN	NaN	NaN	0.294547	0.454597	0.075738	0.0517201	0.162081
O00746	O00746	Nucleoside diphosphate kinase, mitochondrial	NME4	NaN	NaN	NaN	NaN	NaN	0.0969364	NaN	NaN	0.0305479	NaN	NaN	0.299714	0.224287	0.427906	NaN	NaN	NaN	0.32435	NaN	NaN	0.343237	-0.221119	-0.0437649	NaN	-0.0184103	-0.320234	-0.189631	0.161694	-0.209078	-0.340751
O00754;M0QZ24;M0R2P5	O00754	Lysosomal alpha-mannosidase;Lysosomal alpha-mannosidase A peptide;Lysosomal alpha-mannosidase B peptide;Lysosomal alpha-mannosidase C peptide;Lysosomal alpha-mannosidase D peptide;Lysosomal alpha-mannosidase E peptide	MAN2B1	-0.483763	NaN	NaN	NaN	-0.617012	-0.622132	NaN	NaN	NaN	NaN	NaN	-0.628296	NaN	NaN	0.0607391	-0.019536	0.609755	0.433707	-0.634935	-0.69949	0.102053	0.0391384	0.299127	0.158337	-0.248553	-0.392251	0.123534	-0.505902	-0.131945	-0.2541
O00762	O00762	Ubiquitin-conjugating enzyme E2 C	UBE2C	NaN	NaN	NaN	-0.902416	NaN	NaN	NaN	NaN	NaN	-0.744463	NaN	NaN	-1.67563	-0.476848	0.0751904	-0.0937558	NaN	0.641454	NaN	NaN	NaN	-0.252123	-0.555354	-0.596623	-0.242328	0.336398	-0.322938	-0.610653	NaN	-0.0390583													+
O00764	O00764	Pyridoxal kinase	PDXK	-0.129781	NaN	0.112767	0.0578315	0.330673	0.531469	NaN	0.937344	0.873577	-0.17358	NaN	0.308128	-0.435846	-0.303109	0.0304067	NaN	0.619648	1.35473	-0.75543	0.289008	0.552967	0.0473989	-0.452748	-0.344886	NaN	-0.661798	-0.711535	0.474254	0.562279	NaN
O00767	O00767	Acyl-CoA desaturase	SCD	NaN	NaN	-0.998645	-0.375328	-1.06483	-1.29729	-1.77044	-1.21716	-1.23729	-0.216954	-1.41392	-1.50275	1.18903	-0.28558	NaN	NaN	-0.274302	-0.0763868	-0.559728	0.259544	-0.410946	-0.506681	-0.0572565	-0.0875494	-0.643541	-0.437623	-0.664197	-0.424939	-0.484954	-0.522551						+	+	+	+			+
O14494	O14494	Lipid phosphate phosphohydrolase 1	PPAP2A	NaN	NaN	NaN	NaN	NaN	-0.0615561	NaN	NaN	NaN	NaN	NaN	-0.196095	NaN	NaN	NaN	NaN	NaN	NaN	NaN	NaN	NaN	NaN	NaN	NaN	NaN	NaN	NaN	NaN	-0.0948956	0.412185
O14497	O14497	AT-rich interactive domain-containing protein 1A	ARID1A	NaN	NaN	NaN	NaN	NaN	-0.0707544	-0.35838	-0.097255	0.211386	NaN	NaN	0.208018	-0.359231	0.277744	0.438612	0.1141	-0.170849	-0.25336	-0.487257	-0.352861	0.0247452	-0.31946	NaN	0.0353423	-0.576282	0.1333	-0.158285	0.115699	-0.468232	-0.148177
O14519;O75956	O14519	Cyclin-dependent kinase 2-associated protein 1	CDK2AP1	NaN	NaN	NaN	NaN	NaN	NaN	NaN	NaN	NaN	NaN	NaN	NaN	-0.0473682	NaN	NaN	NaN	NaN	0.210638	NaN	NaN	-0.0994327	-0.412155	NaN	NaN	-0.410486	0.241962	0.471864	-0.210179	0.45607	0.316378
O14521;H3BRW5	O14521	Succinate dehydrogenase [ubiquinone] cytochrome b small subunit, mitochondrial	SDHD	NaN	NaN	NaN	NaN	NaN	-1.97273	NaN	NaN	NaN	NaN	NaN	NaN	NaN	NaN	NaN	NaN	NaN	NaN	NaN	NaN	NaN	NaN	NaN	NaN	-0.147186	-0.0510105	-0.315325	-0.36576	-0.298655	-0.0418774						+
O14524	O14524	Transmembrane protein 194A	TMEM194A	NaN	NaN	NaN	NaN	NaN	NaN	NaN	NaN	-0.369856	NaN	NaN	-0.0984747	NaN	NaN	-0.147506	NaN	-0.11402	-0.438757	-0.225869	-0.351811	0.111833	0.161952	0.00446549	1.91999	-0.622887	-0.198179	0.0812032	0.0485151	-0.556202	-0.0905111
O14529	O14529	Homeobox protein cut-like 2	CUX2	NaN	NaN	NaN	NaN	NaN	NaN	NaN	NaN	NaN	NaN	NaN	NaN	NaN	NaN	NaN	NaN	NaN	1.88651	NaN	NaN	0.200881	NaN	NaN	NaN	NaN	NaN	NaN	NaN	NaN	NaN
O14530	O14530	Thioredoxin domain-containing protein 9	TXNDC9	0.221197	0.336855	NaN	NaN	NaN	NaN	0.823912	NaN	NaN	-0.376208	NaN	NaN	-0.583074	-0.287236	-0.485337	-0.683437	0.30871	0.119157	NaN	NaN	0.434348	NaN	-0.503589	-0.294226	NaN	0.0803847	-0.473991	0.105946	NaN	-0.0770106
O14548	O14548	Cytochrome c oxidase subunit 7A-related protein, mitochondrial	COX7A2L	-0.0685892	NaN	NaN	NaN	NaN	0.0593554	NaN	NaN	-0.049442	NaN	NaN	0.193456	0.720191	0.942751	NaN	NaN	4.54726	0.0668125	1.81336	NaN	0.000288558	-0.0658232	0.779974	NaN	-0.117224	-0.0371327	-0.311488	-0.0232551	-0.115894	-0.00750711
O14561	O14561	Acyl carrier protein, mitochondrial	NDUFAB1	NaN	NaN	NaN	NaN	NaN	0.0820213	NaN	NaN	NaN	NaN	NaN	NaN	0.539233	NaN	NaN	NaN	NaN	NaN	NaN	NaN	NaN	NaN	NaN	NaN	0.0791561	-0.0192143	-0.240861	-0.159637	-0.0473086	-0.0216286
O14562	O14562	Ubiquitin domain-containing protein UBFD1	UBFD1	NaN	NaN	NaN	-0.464624	NaN	NaN	NaN	NaN	NaN	NaN	NaN	NaN	-0.216535	NaN	NaN	NaN	NaN	NaN	NaN	NaN	NaN	NaN	1.49641	NaN	NaN	2.415	5.05002	NaN	NaN	NaN
O14579	O14579	Coatomer subunit epsilon	COPE	0.127633	NaN	NaN	0.158725	NaN	-0.0211015	NaN	0.327112	NaN	0.330673	NaN	0.0647449	-0.15441	-0.289834	NaN	NaN	-0.219639	0.254715	-0.602022	-0.2388	-0.358972	-0.0175485	NaN	NaN	-0.394335	0.0791561	-0.717193	-0.250217	-0.371217	-0.234279
O14617	O14617	AP-3 complex subunit delta-1	AP3D1	0.0234683	0.528371	NaN	0.0462816	1.32866	0.345623	-0.49354	0.0129261	NaN	0.0764222	-0.257373	0.196355	-0.255374	-0.385044	-0.236045	-0.488451	0.648926	0.605874	-0.553363	-0.268539	0.0797024	0.239031	-0.276398	-0.201974	0.0538064	0.0123541	-0.11641	0.0453032	-0.0547519	-0.140714
O14618	O14618	Copper chaperone for superoxide dismutase	CCS	NaN	NaN	NaN	NaN	NaN	NaN	NaN	NaN	NaN	NaN	NaN	NaN	NaN	NaN	NaN	NaN	NaN	0.259423	0.686971	NaN	NaN	NaN	-0.418736	-0.31328	-0.502587	NaN	-3.59417	NaN	NaN	NaN
O14639	O14639	Actin-binding LIM protein 1	ABLIM1	NaN	NaN	NaN	NaN	-0.439833	-0.324925	NaN	NaN	NaN	NaN	NaN	-0.616105	NaN	NaN	NaN	NaN	-0.211715	-0.436334	0.147958	0.665302	-0.0523114	0.193961	NaN	NaN	NaN	NaN	NaN	NaN	NaN	NaN
O14646	O14646	Chromodomain-helicase-DNA-binding protein 1	CHD1	-0.0502186	NaN	NaN	NaN	NaN	0.648373	0.0371714	0.217355	-0.0660648	NaN	NaN	0.146264	-0.179319	-0.00302646	0.358734	0.148218	-0.16372	-0.15518	-0.308305	-0.271618	-0.203851	-0.415326	1.04005	-0.09866	-0.529239	-0.0400073	0.0282862	0.000144286	-0.606584	0.0299829
O14647;A0A0D9SFI3	O14647	Chromodomain-helicase-DNA-binding protein 2	CHD2	NaN	NaN	NaN	NaN	NaN	0.185359	NaN	0.122076	-0.178404	NaN	NaN	-0.456564	0.0721745	NaN	NaN	0.438719	0.352871	0.0298416	-0.114832	-0.124645	0.207393	-0.0219362	0.226878	0.258941	-0.619071	-0.0650684	-0.0562512	-0.0503979	-0.398246	-0.131566
O14656	O14656	Torsin-1A	TOR1A	NaN	NaN	0.182565	0.506703	0.308244	0.112767	NaN	0.00733906	NaN	0.342782	NaN	-0.224486	NaN	-0.154324	0.0113525	-0.0790818	-0.018162	0.0938305	-0.037414	-0.00374143	-0.0240617	-0.505492	0.676267	0.53087	-0.11962	0.145482	-0.39369	0.372283	0.1149	-0.0268076
O14657	O14657	Torsin-1B	TOR1B	NaN	NaN	NaN	NaN	0.116232	0.214	NaN	-0.140905	NaN	NaN	NaN	0.0897694	NaN	NaN	-0.125746	-0.422172	0.114634	0.772983	-1.19876	-0.814336	0.395172	-0.573231	-0.117099	0.129217	NaN	-0.0702848	-0.558262	-0.282369	-0.0335695	-0.382476
O14672	O14672	Disintegrin and metalloproteinase domain-containing protein 10	ADAM10	-0.432007	NaN	-0.253636	-0.210212	0.310456	0.1145	0.245739	0.421695	0.47747	-1.2059	-1.29889	-0.237302	0.426104	0.114754	-0.20543	-0.0659591	0.0705267	-0.0690735	-0.332044	0.156914	-0.174898	-0.253859	-0.0387619	-0.708349	0.265197	0.352871	-0.143468	1.30012	0.0054719	-0.0331118
O14681	O14681	Etoposide-induced protein 2.4 homolog	EI24	NaN	NaN	NaN	0.385707	NaN	-0.0091903	-0.232074	NaN	NaN	NaN	0.564329	0.249749	0.738206	NaN	NaN	NaN	0.273695	0.311154	0.0976109	0.451857	0.279531	0.0385766	NaN	NaN	-0.234533	-0.0466379	-0.255994	0.00748262	0.120352	-0.0174609
O14683	O14683	Tumor protein p53-inducible protein 11	TP53I11	NaN	NaN	NaN	NaN	NaN	-0.104527	-0.854544	NaN	NaN	NaN	-0.309824	-0.391475	NaN	-0.170438	NaN	NaN	NaN	NaN	NaN	NaN	NaN	NaN	NaN	NaN	NaN	NaN	NaN	NaN	-0.577595	NaN
O14684	O14684	Prostaglandin E synthase	PTGES	NaN	NaN	NaN	NaN	0.249142	0.113701	NaN	0.0236102	NaN	-0.0849304	NaN	-0.195649	0.715103	0.414364	NaN	NaN	NaN	NaN	NaN	NaN	0.33182	NaN	NaN	NaN	NaN	NaN	NaN	NaN	1.33027	NaN
O14686	O14686	Histone-lysine N-methyltransferase MLL2	MLL2	NaN	NaN	NaN	NaN	NaN	NaN	NaN	NaN	NaN	NaN	NaN	NaN	NaN	NaN	NaN	NaN	NaN	NaN	NaN	NaN	NaN	NaN	NaN	NaN	0.674551	0.0839282	-0.606101	-0.546899	0.711671	-0.163494
O14715;Q99666	O14715;Q99666	RANBP2-like and GRIP domain-containing protein 8;RANBP2-like and GRIP domain-containing protein 5/6	RGPD8;RGPD5	NaN	NaN	NaN	NaN	NaN	0.111432	-0.426722	NaN	NaN	NaN	NaN	0.14483	NaN	NaN	0.0201999	NaN	-0.140333	NaN	NaN	-0.0379915	NaN	NaN	NaN	NaN	-0.320973	-0.165807	-0.0915252	-0.221371	NaN	0.175301
O14727	O14727	Apoptotic protease-activating factor 1	APAF1	NaN	NaN	NaN	0.194717	NaN	NaN	NaN	NaN	NaN	-0.501892	NaN	NaN	NaN	0.0415358	NaN	NaN	NaN	NaN	NaN	NaN	NaN	NaN	NaN	NaN	NaN	NaN	-0.74118	NaN	NaN	NaN
O14734	O14734	Acyl-coenzyme A thioesterase 8	ACOT8	NaN	NaN	NaN	NaN	0.0710762	-0.300662	NaN	NaN	NaN	NaN	NaN	-0.380296	NaN	NaN	-0.0161764	0.147437	0.630965	0.323197	-0.164803	0.275961	0.462366	-0.0935404	0.160404	0.435949	NaN	-0.227033	NaN	0.0617071	-0.0970543	-0.453597
O14735	O14735	CDP-diacylglycerol--inositol 3-phosphatidyltransferase	CDIPT	NaN	NaN	NaN	0.277866	0.293724	0.0780633	-0.275472	0.248413	0.218843	0.632175	0.17479	-0.0370291	1.11909	NaN	NaN	NaN	0.194465	0.151989	0.355129	0.461109	0.158337	-0.237575	-0.0428729	NaN	-0.251024	-0.0143684	-0.297733	0.00719549	-0.0988918	-0.126832
O14737	O14737	Programmed cell death protein 5	PDCD5	0.128161	NaN	NaN	0.128821	NaN	0.745022	NaN	NaN	NaN	0.304511	NaN	0.278817	-0.379095	-0.0204844	NaN	NaN	1.20483	1.14202	0.816231	NaN	1.90296	0.584193	-0.23511	NaN	0.0409626	0.402286	0.0326651	-0.196492	0.0825664	0.0214797
O14744	O14744	Protein arginine N-methyltransferase 5;Protein arginine N-methyltransferase 5, N-terminally processed	PRMT5	0.0831112	0.0844725	NaN	0.14104	0.925088	0.371949	0.381948	0.751806	2.77216	-0.0243405	-0.160379	0.307895	-0.524604	-0.0408223	-0.143676	-0.415538	0.300534	0.513794	-0.219354	-0.445912	0.458487	0.337997	-0.0978878	-0.259409	0.182311	-0.148561	-0.605069	-0.0416399	0.191184	0.749663									+
O14745	O14745	Na(+)/H(+) exchange regulatory cofactor NHE-RF1	SLC9A3R1	-0.174524	-0.528511	NaN	0	0.847516	0.403595	0.589188	0.755828	1.24489	-1.08427	NaN	-0.354612	-0.409623	0.469969	0.12618	-0.259357	1.20539	0.4336	-0.741517	-0.634509	1.24099	0.904118	-0.378832	-0.770461	0.91747	0.602647	0.492827	0.636822	0.139339	0.25181
O14763	O14763	Tumor necrosis factor receptor superfamily member 10B	TNFRSF10B	NaN	NaN	NaN	NaN	NaN	0.920141	NaN	NaN	NaN	-1.28648	NaN	NaN	NaN	NaN	NaN	NaN	NaN	NaN	NaN	0.658828	-0.209662	-0.253894	NaN	NaN	NaN	NaN	NaN	NaN	NaN	NaN
O14773	O14773	Tripeptidyl-peptidase 1	TPP1	NaN	NaN	NaN	NaN	-0.173466	-0.409815	NaN	0.756767	-0.108985	NaN	NaN	-0.35999	1.23303	0.0850682	0.127765	0.197865	0.527571	NaN	-2.11304	-0.642707	0.598175	0.0280033	0.269871	0.306262	0.0557509	-0.00135681	-0.435612	0.426104	0.0585243	-0.073788
O14776	O14776	Transcription elongation regulator 1	TCERG1	0.554933	0.120086	0.00590291	0.49211	1.19591	0.114767	0.0113525	0.171591	0.280719	0.450591	0.15769	-0.0142955	-0.0737576	0.0724372	-0.0895897	0.00460933	0.35095	0.338453	-0.254875	-0.10813	0.454492	0.282973	0.0472592	0.190931	-0.130729	0.390888	0.0597706	0.0508847	-0.0883161	0.305329
O14777	O14777	Kinetochore protein NDC80 homolog	NDC80	NaN	NaN	NaN	NaN	NaN	NaN	NaN	NaN	NaN	NaN	NaN	NaN	NaN	NaN	NaN	NaN	-0.255822	1.07697	-2.92303	0.892741	-0.170459	NaN	-0.0905418	NaN	NaN	NaN	NaN	-0.3363	NaN	NaN
O14786	O14786	Neuropilin-1	NRP1	-0.548206	-1.11101	NaN	0.413919	0.706287	0.475811	0.648373	0.386038	0.647453	-0.265171	-0.754821	0.311387	0.454071	0.470209	NaN	NaN	NaN	-0.684225	NaN	NaN	NaN	-0.964996	NaN	NaN	0.689031	NaN	NaN	NaN	-0.470829	NaN
O14787	O14787	Transportin-2	TNPO2	NaN	NaN	NaN	NaN	NaN	0.526069	NaN	NaN	NaN	NaN	NaN	NaN	-0.210296	NaN	NaN	NaN	0.0892269	0.095722	-0.214558	-0.143755	0.00331442	NaN	NaN	NaN	-0.381104	0.102053	-0.883981	0.162597	0.00173014	0.22367
O14791	O14791	Apolipoprotein L1	APOL1	NaN	NaN	NaN	NaN	NaN	NaN	NaN	NaN	NaN	NaN	NaN	NaN	NaN	NaN	-0.396631	-0.43411	-0.103364	0.0806577	-0.406809	0.0453032	-0.364645	-0.5858	NaN	0.685626	NaN	NaN	NaN	NaN	0.850799	NaN
O14802	O14802	DNA-directed RNA polymerase III subunit RPC1	POLR3A	0.153287	-0.0112971	NaN	0.215119	NaN	0.314523	-0.414441	NaN	0.277866	0.0567222	-0.222246	0.848958	0.683472	-0.0873271	NaN	NaN	1.37907	0.645241	-0.173108	0.308477	NaN	0.640806	NaN	NaN	NaN	NaN	NaN	NaN	-0.0793408	NaN
O14817	O14817	Tetraspanin-4	TSPAN4	NaN	NaN	NaN	NaN	0.618709	0.173767	NaN	NaN	NaN	NaN	NaN	-0.16694	NaN	NaN	NaN	NaN	NaN	NaN	NaN	NaN	NaN	NaN	NaN	NaN	NaN	NaN	NaN	NaN	NaN	NaN
O14818;Q8TAA3	O14818	Proteasome subunit alpha type-7	PSMA7	0.248413	NaN	0.107286	0.109294	0.821955	0.555423	NaN	0.46801	0.308477	0.22367	NaN	0.0261627	-0.0153742	-0.116897	0.0404014	-0.121596	0.0680517	-0.0942332	-0.640276	-0.211264	-0.173726	0.0299829	-0.0324625	0.0776532	-0.44236	0.0464211	-0.477241	-0.364032	-0.264131	-0.266108
O14828	O14828	Secretory carrier-associated membrane protein 3	SCAMP3	0.247442	0.420617	0.0323829	0.127369	0.322159	0.0753272	0.0847447	0.105544	0.222805	-0.101722	0.0854246	0.160533	0.291368	0.372487	0.133827	0.0654344	0.309875	0.25544	-0.57336	-0.0753832	0.242572	0.154065	0.102725	-0.0921402	0.203389	0.0903115	-0.126864	0.488515	0.0775164	-0.0624296
O14832	O14832	Phytanoyl-CoA dioxygenase, peroxisomal	PHYH	NaN	NaN	NaN	NaN	NaN	-0.209845	NaN	NaN	NaN	NaN	NaN	-0.492647	NaN	NaN	NaN	NaN	NaN	NaN	NaN	NaN	NaN	NaN	2.97962	NaN	NaN	NaN	NaN	NaN	NaN	NaN
O14841	O14841	5-oxoprolinase	OPLAH	NaN	-0.0796304	NaN	NaN	NaN	1.33868	NaN	NaN	0.835601	NaN	NaN	0.507211	NaN	NaN	NaN	NaN	NaN	NaN	NaN	NaN	NaN	NaN	NaN	NaN	NaN	NaN	NaN	NaN	-1.2991	NaN
O14874	O14874	[3-methyl-2-oxobutanoate dehydrogenase [lipoamide]] kinase, mitochondrial	BCKDK	NaN	NaN	NaN	NaN	-0.206712	-0.0845786	NaN	0.202136	NaN	NaN	NaN	0.325962	NaN	-0.15782	NaN	NaN	-0.142783	-0.314679	0.170566	0.126444	-0.224941	-0.315881	0.554933	0.885652	0.19497	0.0140695	-0.392345	0.373063	0.1503	-0.144058
O14880	O14880	Microsomal glutathione S-transferase 3	MGST3	NaN	NaN	0.246469	0.289008	-0.0417141	-0.0359933	-0.376339	-0.23737	-0.221842	-0.105939	NaN	0.139731	0.305679	1.0463	NaN	NaN	0.40294	0.269751	0.121546	0.354565	0.0731348	-0.0221999	NaN	NaN	0.14991	-0.0843032	-0.394638	0.314639	-0.0427243	-0.0837221
O14893	O14893	Gem-associated protein 2	GEMIN2	NaN	NaN	NaN	NaN	NaN	NaN	NaN	NaN	NaN	NaN	NaN	0.503552	NaN	NaN	NaN	NaN	0.590913	NaN	-0.176039	NaN	-0.0159284	NaN	NaN	NaN	NaN	NaN	NaN	NaN	NaN	NaN
O14907	O14907	Tax1-binding protein 3	TAX1BP3	-0.0649929	-0.0849764	NaN	NaN	NaN	-0.12345	NaN	NaN	NaN	-0.552495	NaN	NaN	-0.269234	0.142513	NaN	NaN	NaN	1.83935	1.31939	NaN	0.446786	-0.0478454	NaN	NaN	-0.443988	-0.0696487	-1.51321	-0.0869057	NaN	-1.41477
O14908	O14908	PDZ domain-containing protein GIPC1	GIPC1	NaN	NaN	-0.256925	-0.184441	NaN	0.133432	NaN	NaN	NaN	-0.705429	NaN	-0.548987	-0.00455164	-0.501923	-0.0531194	-0.119228	0.14483	0.0709388	-0.384452	-0.727499	0.198997	0.0969364	-0.273552	-0.501974	-0.155775	0.371615	-0.0505622	0.0866479	NaN	-0.158719
O14910	O14910	Protein lin-7 homolog A	LIN7A	NaN	NaN	NaN	NaN	NaN	0.00805652	NaN	NaN	NaN	NaN	NaN	-0.60014	NaN	NaN	NaN	NaN	NaN	NaN	NaN	NaN	NaN	NaN	0.0226164	0.206518	NaN	NaN	NaN	NaN	NaN	NaN
O14920	O14920	Inhibitor of nuclear factor kappa-B kinase subunit beta	IKBKB	-0.0487554	NaN	NaN	0.302992	NaN	NaN	NaN	NaN	NaN	0.171463	NaN	NaN	NaN	-0.09815	NaN	NaN	NaN	NaN	NaN	NaN	NaN	NaN	NaN	NaN	NaN	NaN	NaN	NaN	NaN	NaN
O14925;Q5SRD1	O14925;Q5SRD1	Mitochondrial import inner membrane translocase subunit Tim23;Putative mitochondrial import inner membrane translocase subunit Tim23B	TIMM23;TIMM23B	-0.539121	NaN	NaN	-0.628185	0.0606008	-0.123277	-0.340678	-0.471989	-0.557688	-0.685524	NaN	-0.0688919	0.17594	0.347013	0.381948	0.0318186	0.00100953	-0.0566262	-0.133179	0.27274	0.0054719	-0.109779	0.245739	0.396927	0.0194884	0.0446039	-0.46971	0.0139266	-0.0552465	-0.132262
O14929	O14929	Histone acetyltransferase type B catalytic subunit	HAT1	0.100574	-0.234822	NaN	-0.0760826	1.03914	0.327457	NaN	0.498251	1.60976	0.10809	NaN	-0.332825	-0.250251	0.109125	0.456175	0.576087	-0.065778	0.903501	-0.844639	-0.876546	-0.0899582	-0.0414468	NaN	NaN	0.42191	0.121679	-0.333225	0.0067647	0.524264	0.347439									+
O14936	O14936	Peripheral plasma membrane protein CASK	CASK	-0.090972	-0.812359	NaN	-0.313854	-0.0739399	-0.148993	0.163628	0.206643	0.312898	-1.01275	-1.63129	-0.633367	0.512075	0.0925094	-0.23438	NaN	0.336626	0.105812	0.132379	0.662935	0.333195	0.41997	0.0265876	NaN	0.687688	0.904657	0.846634	-0.374991	0.0257376	0.109962
O14939	O14939	Phospholipase D2	PLD2	NaN	NaN	NaN	NaN	NaN	-0.10698	0.436375	NaN	NaN	-0.994384	-1.16812	-0.497792	NaN	NaN	0.0806577	NaN	NaN	NaN	NaN	NaN	NaN	NaN	NaN	NaN	1.04523	0.910809	1.03252	NaN	0.218843	0.212258
O14944	O14944	Proepiregulin;Epiregulin	EREG	NaN	NaN	NaN	NaN	NaN	NaN	NaN	NaN	NaN	NaN	NaN	NaN	NaN	NaN	NaN	NaN	0.491597	0.268674	1.75442	1.78802	0.363003	0.123269	NaN	NaN	NaN	NaN	NaN	NaN	NaN	NaN
O14949	O14949	Cytochrome b-c1 complex subunit 8	UQCRQ	0.0563061	NaN	NaN	NaN	-0.0348844	-0.0951884	NaN	NaN	-0.214575	NaN	NaN	0.00662125	0.820322	0.766431	NaN	-0.18259	0.583519	0.190931	1.99595	NaN	0.0280033	0.057277	0.123931	NaN	-0.0725738	-0.0693762	-0.353432	-0.0951113	-0.0747905	0.00791302
P19105;O14950	P19105;O14950	Myosin regulatory light chain 12A;Myosin regulatory light chain 12B	MYL12A;MYL12B	-0.148289	NaN	0.328377	0.359521	0.326882	0.0487942	NaN	0.531269	0.297954	-0.368812	NaN	-0.212986	-0.0256322	-0.55768	0.0142124	-0.359786	-0.385827	-0.855927	-0.126266	-0.192909	-0.32045	-0.809423	-0.251848	-0.0898814	-0.491795	-0.183654	-0.167215	-0.197484	-0.562133	-0.292935
O14964	O14964	Hepatocyte growth factor-regulated tyrosine kinase substrate	HGS	0.0415233	-0.109032	NaN	0.10541	0.401303	0.11703	1.03865	-1.14835	NaN	-0.0759458	0.71914	0.261591	-0.41448	-0.288181	0.0272956	-0.373365	0.267476	0.125387	-0.597169	0.724738	-0.212969	0.143002	-0.287343	0.193709	0.183455	0.0370308	-0.900664	0.138683	0.0408223	0.11063								+
O14965	O14965	Aurora kinase A	AURKA	NaN	NaN	NaN	NaN	NaN	NaN	NaN	NaN	NaN	NaN	NaN	NaN	NaN	NaN	NaN	NaN	NaN	NaN	0.263515	NaN	0.373843	NaN	NaN	NaN	NaN	NaN	NaN	0.106348	NaN	0.0328061
O14966	O14966	Ras-related protein Rab-7L1	RAB7L1	NaN	NaN	NaN	NaN	NaN	0.251446	NaN	NaN	NaN	NaN	NaN	NaN	NaN	NaN	NaN	NaN	-0.113957	-0.122319	NaN	0.910733	-0.0964835	0.0182068	NaN	NaN	-0.207978	-0.167475	0.296311	NaN	0.102994	0.0479571
O14967	O14967	Calmegin	CLGN	NaN	NaN	NaN	NaN	0.177599	0.160146	0.269751	1.96769	0.238175	NaN	0.52707	-0.00701405	0.659011	0.360305	NaN	NaN	0.53446	0.403595	NaN	NaN	0.24245	0.274411	NaN	NaN	0.0687396	0.0761487	0.0366088	-0.102837	0.18574	0.121015								+
O14972	O14972	Down syndrome critical region protein 3	DSCR3	NaN	NaN	NaN	NaN	NaN	NaN	NaN	NaN	NaN	NaN	NaN	NaN	NaN	NaN	NaN	NaN	NaN	NaN	NaN	NaN	1.18967	NaN	NaN	NaN	NaN	NaN	NaN	NaN	NaN	NaN
O14974	O14974	Protein phosphatase 1 regulatory subunit 12A	PPP1R12A	NaN	NaN	NaN	NaN	NaN	NaN	0.753091	NaN	NaN	NaN	0.484396	-0.0356088	-0.019185	-0.167229	-0.170735	-0.258667	0.0258793	-0.337065	-0.398018	0.0648829	-0.00476878	-0.161266	0.249385	NaN	NaN	-0.211348	NaN	0.177089	-0.15226	0.113434
O14975	O14975	Very long-chain acyl-CoA synthetase	SLC27A2	-0.248245	NaN	NaN	-0.0541676	0.129481	0.0427844	-0.399178	-0.115082	0.013355	-0.120577	0.165301	0.0913952	1.14091	0.763979	NaN	NaN	NaN	0.494774	NaN	NaN	-0.101289	-0.0905878	NaN	NaN	NaN	NaN	0.280244	-0.0565512	0.098689	NaN
O14976	O14976	Cyclin-G-associated kinase	GAK	-0.049651	0.140909	NaN	0.0594937	NaN	NaN	0.0890913	NaN	NaN	-0.332916	0.554245	NaN	-0.222145	-0.164014	NaN	-0.49482	-0.420781	0.0625362	-0.455396	NaN	NaN	-0.204017	-0.359953	-0.388979	0.0199154	-0.00352444	-0.407631	0.0308304	NaN	-0.184867
O14979	O14979	Heterogeneous nuclear ribonucleoprotein D-like	HNRPDL	0.587173	NaN	0.587845	0.0285691	0.199625	0.327342	NaN	0.439889	0.395063	0.476433	NaN	0.331247	-0.0150972	0.380333	0.223052	0.361656	0.119555	0.251446	0.167101	0.0650208	0.614757	0.757877	-0.127825	-0.0146161	-0.537948	0.00949053	0.208268	-0.0243552	-0.387261	0.0966667
O14980	O14980	Exportin-1	XPO1	0.293488	-0.11641	-0.00789873	0.275841	0.651132	0.408821	0.686433	0.341758	0.393965	0.235237	0.0833836	0.37629	0.0315363	0.181346	0.242572	0.255561	-0.151827	0.331476	-0.634039	-0.11288	-0.431695	0.0190613	0.174151	0.240986	-0.170313	0.412836	-0.438112	0.0048968	-0.267618	0.525568
O14981	O14981	TATA-binding protein-associated factor 172	BTAF1	0.268674	0.0177795	NaN	-0.523712	NaN	-0.312008	0.359071	NaN	0.0754641	-0.833336	1.07519	-1.10836	-0.143835	-0.169925	NaN	NaN	0.497331	-0.542227	NaN	-0.216468	0.705049	0.255803	NaN	NaN	-0.324112	-0.0436608	0.219587	0.261832	-0.40337	0.220454												+
O15013	O15013	Rho guanine nucleotide exchange factor 10	ARHGEF10	-0.159557	NaN	NaN	-0.176838	0.189413	0.521754	NaN	NaN	NaN	-0.132309	NaN	0.123004	NaN	-0.423417	NaN	NaN	NaN	NaN	NaN	NaN	NaN	NaN	NaN	NaN	1.29154	1.46613	-0.175517	-0.130097	0.496207	1.69238
O15020	O15020	Spectrin beta chain, non-erythrocytic 2	SPTBN2	NaN	NaN	0.53655	NaN	-0.374281	-0.416404	NaN	0.202261	-0.187296	NaN	NaN	-0.00830491	NaN	0.429693	-0.277726	-0.252106	-0.334953	-0.613388	-0.433565	-0.0023102	-0.384923	-0.363438	NaN	NaN	NaN	NaN	NaN	NaN	0.0560286	-0.257304
O15027	O15027	Protein transport protein Sec16A	SEC16A	0.159758	0.16337	NaN	-0.229163	NaN	NaN	0.454808	NaN	NaN	0.11063	0.0422241	0.0835197	-0.860399	-0.669299	NaN	NaN	0.608525	0.770026	-0.979857	-0.329649	-0.0661555	0.181421	-0.196029	NaN	0.785425	NaN	-0.258529	0.429964	NaN	-0.152725
O15031	O15031	Plexin-B2	PLXNB2	-0.561558	-1.1979	-0.200001	-0.148993	0.0142124	-0.255357	0.225892	0.0942361	0.426318	-0.937906	-1.41642	-0.563305	0.311736	0.0464293	-0.264686	-0.245711	0.536948	0.359859	0.1333	0.327342	0.303693	0.238909	0.0882773	-0.0969155	0.856707	1.06012	0.310107	1.34301	0.132248	0.0710762
O15042	O15042	U2 snRNP-associated SURP motif-containing protein	U2SURP	-0.227945	0.343237	0.285225	-0.304719	0.449746	0.262072	-0.317283	0.128557	0.246712	-0.240759	0.243547	0.331591	0.224905	0.111415	0.0364681	0.114767	0.111165	0.337311	-0.112709	-0.0209405	0.219958	0.461529	0.0966667	0.0781998	-0.249033	0.0482362	-0.090849	-0.248982	-0.0880861	-0.0873195
O15047	O15047	Histone-lysine N-methyltransferase SETD1A	SETD1A	NaN	NaN	NaN	NaN	NaN	NaN	0.232783	NaN	NaN	NaN	NaN	NaN	NaN	NaN	NaN	NaN	0.528771	NaN	0.000288558	-0.756087	0.361881	NaN	NaN	NaN	NaN	NaN	-0.693434	-0.104449	NaN	NaN
O15056	O15056	Synaptojanin-2	SYNJ2	NaN	NaN	NaN	NaN	NaN	NaN	NaN	NaN	NaN	NaN	NaN	NaN	NaN	NaN	NaN	NaN	NaN	NaN	NaN	NaN	NaN	NaN	NaN	NaN	-0.729938	0.128689	-0.753215	-0.835394	NaN	-0.515583
O15061	O15061	Synemin	SYNM	NaN	NaN	NaN	NaN	1.59531	0.344715	NaN	NaN	NaN	NaN	NaN	-0.443831	NaN	NaN	NaN	NaN	NaN	NaN	NaN	NaN	NaN	NaN	1.25538	NaN	0.0732718	NaN	-0.502485	0.154583	-0.504837	1.06495
O15066;O14782	O15066	Kinesin-like protein KIF3B	KIF3B	NaN	NaN	NaN	NaN	NaN	NaN	NaN	NaN	NaN	NaN	NaN	NaN	NaN	NaN	NaN	NaN	2.47215	NaN	NaN	NaN	NaN	NaN	NaN	NaN	NaN	NaN	NaN	NaN	NaN	NaN
O15067	O15067	Phosphoribosylformylglycinamidine synthase	PFAS	-0.282	0.000288558	NaN	-0.192991	0.394734	0.393636	0.106482	2.0708	0.0753272	-0.215161	-0.473731	0.490262	-0.454941	-0.0423642	-0.00659373	NaN	1.20082	0.821873	-0.701764	0.597317	0.591392	0.747344	-0.505369	-0.417174	-0.346151	0.0564447	-1.37722	-0.492444	-0.0563562	0.0851526								+
O15084	O15084	Serine/threonine-protein phosphatase 6 regulatory ankyrin repeat subunit A	ANKRD28	-0.0164098	0.100709	NaN	0.399663	NaN	0.0681893	NaN	NaN	NaN	0.178746	NaN	-0.118758	-0.176267	-0.379399	NaN	NaN	0.523662	0.735609	NaN	-0.522323	-0.143452	-0.14626	NaN	NaN	NaN	NaN	-1.52417	NaN	NaN	NaN
O15091	O15091	Mitochondrial ribonuclease P protein 3	KIAA0391	NaN	NaN	NaN	-0.48219	-0.458683	-0.421206	NaN	-0.554888	-0.256597	NaN	NaN	-0.253051	0.0751904	-0.140386	-0.453953	0.081476	-0.0836151	-0.337685	-0.176935	0.197865	-0.298584	-0.0897739	NaN	NaN	-0.0149514	-0.285196	-0.565908	0.0561673	-0.0576469	-0.265795
O15116	O15116	U6 snRNA-associated Sm-like protein LSm1	LSM1	0.0821575	NaN	NaN	0.125387	NaN	0.324235	NaN	NaN	NaN	0.0174944	NaN	0.133169	-0.140253	-0.0183493	NaN	NaN	NaN	NaN	NaN	NaN	NaN	NaN	NaN	NaN	NaN	NaN	1.26364	-0.48461	NaN	-0.387129
O15118	O15118	Niemann-Pick C1 protein	NPC1	-0.340075	-0.3119	NaN	0.402504	NaN	-0.229839	-0.186886	-0.223037	0.377513	-0.0536135	-0.300271	-0.00627491	0.435842	NaN	0.0858326	NaN	0.621806	0.361095	-1.06727	-0.0367035	0.0304067	0.0201999	-0.252587	0.00748262	0.0903115	-0.12885	-0.294031	0.349818	-0.00711559	-0.0987681
O15120	O15120	1-acyl-sn-glycerol-3-phosphate acyltransferase beta	AGPAT2	NaN	NaN	NaN	NaN	NaN	NaN	NaN	NaN	NaN	NaN	NaN	NaN	NaN	NaN	NaN	NaN	0.255682	0.332507	NaN	NaN	NaN	-0.0286606	NaN	NaN	NaN	0.130799	NaN	-0.0102215	0.275722	NaN
O15121	O15121	Sphingolipid delta(4)-desaturase DES1	DEGS1	NaN	NaN	NaN	0.256528	NaN	0.390338	-0.00900156	NaN	NaN	NaN	0.533763	0.442015	1.07375	0.460409	NaN	NaN	0.0311129	0.269871	NaN	0.345737	0.101784	NaN	NaN	NaN	-0.24081	0.131721	-0.230618	-0.0442855	-0.00125568	-0.0654911
O15126	O15126	Secretory carrier-associated membrane protein 1	SCAMP1	0.434134	-0.48997	NaN	0.354791	0.1333	-0.152933	-0.0712545	0.0265876	-0.108939	-0.0955737	0.19497	-0.0410311	0.488206	0.361713	NaN	0.0536674	0.0436244	-0.112303	-0.217524	0.114367	0.0224743	NaN	0.191057	0.109294	0.43957	0.317073	-0.799923	0.0928839	0.272382	0.308477
O15127	O15127	Secretory carrier-associated membrane protein 2	SCAMP2	0.455544	NaN	NaN	-0.0311941	0.0180643	-0.385469	-0.124016	-0.0180451	-0.0773455	-0.235637	-0.854518	-0.137299	0.161823	0.375609	0.064469	0.0788831	0.0550568	0.146655	-0.720422	0.300885	0.0535284	0.0304067	0.137504	-0.0170083	0.26123	0.340505	-0.760431	0.591775	0.301705	-0.0563562
O15143	O15143	Actin-related protein 2/3 complex subunit 1B	ARPC1B	-0.153783	NaN	NaN	-0.196707	0.0747794	-0.0993399	0.364236	0.126048	0.0565835	-0.21791	-0.0952809	-0.312617	0.25084	0.645322	-0.140666	-0.304558	0.735869	0.487898	-0.638793	-0.249822	0.339137	0.346985	-0.192315	-0.0950035	0.0543624	0.209516	0.0343565	0.331705	-0.118445	-0.0914791
O15144	O15144	Actin-related protein 2/3 complex subunit 2	ARPC2	0.0423643	NaN	NaN	0.00719549	0.495286	-0.104775	NaN	0.147958	0.135929	-0.335208	NaN	-0.517627	-0.208294	0.603731	-0.130129	-0.403351	0.359746	0.0612924	-0.148945	0.162983	0.249506	0.338453	-0.0595401	-0.107368	-0.0895129	0.422771	0.170053	0.346418	-0.0564462	-0.015243
O15145	O15145	Actin-related protein 2/3 complex subunit 3	ARPC3	0.0219061	NaN	NaN	-0.18531	NaN	-0.138172	NaN	0.334111	0.135929	-0.418523	NaN	-0.385243	-0.00236799	0.59094	-0.0742132	0.051024	0.234379	0.0762854	0.0919367	0.40969	0.311736	0.338567	-0.333316	-0.194212	0.00906043	0.283448	0.308477	0.357158	-0.143867	-0.0141499
O15155	O15155	BET1 homolog	BET1	NaN	NaN	NaN	NaN	-0.0796153	0.037593	NaN	0.0625362	NaN	NaN	NaN	-0.243096	0.35095	-0.314406	NaN	NaN	NaN	0.303927	NaN	NaN	-0.0414765	0.135798	NaN	NaN	-0.287413	0.102188	-0.0913101	-0.330665	-0.0872275	-0.0520272
O15160	O15160	DNA-directed RNA polymerases I and III subunit RPAC1	POLR1C	0.236707	0.0575542	0.12618	0.29125	0.727703	0.343692	-0.0579172	0.157044	NaN	0.136716	0.311852	0.191184	-0.210045	NaN	-0.0230205	NaN	0.157949	1.11869	-0.314481	-0.352787	0.265437	0.43328	-0.0628364	-0.108488	NaN	-0.0908337	-0.0740765	-0.0718761	-0.546161	0.0522768
O15162	O15162	Phospholipid scramblase 1	PLSCR1	NaN	NaN	NaN	2.76568	1.79456	2.01218	NaN	2.23472	NaN	1.95576	NaN	1.87472	NaN	NaN	0.326422	0.316493	0.691355	0.441271	0.383165	0.954494	0.654802	0.717561	NaN	NaN	1.87007	1.56218	NaN	NaN	0.950468	1.12406				+		+		+		+		+
O15164	O15164	Transcription intermediary factor 1-alpha	TRIM24	NaN	NaN	NaN	NaN	NaN	NaN	NaN	NaN	NaN	NaN	NaN	NaN	NaN	NaN	NaN	NaN	0.081885	NaN	-0.726806	NaN	-0.19309	NaN	NaN	NaN	NaN	NaN	-0.562197	0.0781998	NaN	NaN
O15173	O15173	Membrane-associated progesterone receptor component 2	PGRMC2	0.30229	-0.62589	NaN	0.0583859	0.088413	0.0867838	NaN	0.143263	-0.024722	0.17031	0.0199154	-0.173043	0.80686	0.0195067	0.230695	0.24245	0.0803847	0.152508	0.263395	0.564427	0.148348	0.0663992	0.401849	0.322274	-0.317786	0.0988237	-0.15975	-0.0855579	0.0462816	-0.0325657
O15195	O15195	Villin-like protein	VILL	NaN	NaN	NaN	NaN	NaN	NaN	NaN	NaN	NaN	NaN	NaN	NaN	NaN	NaN	NaN	0.11929	-0.314535	-0.57626	0.115166	0.228603	0.398569	0.389236	NaN	NaN	NaN	NaN	NaN	NaN	NaN	NaN
O15212	O15212	Prefoldin subunit 6	PFDN6	0.134615	NaN	NaN	NaN	NaN	1.12267	NaN	NaN	NaN	NaN	NaN	0.288536	-0.252174	-0.196607	-0.238459	-0.108192	1.92524	1.47207	0.717561	NaN	1.23481	0.885887	0.153935	NaN	-0.0871969	0.184725	0.203264	0.0625362	NaN	-0.285829
O15213	O15213	WD repeat-containing protein 46	WDR46	0.102994	NaN	NaN	NaN	0.879627	1.65384	NaN	0.164786	0.391108	NaN	NaN	-0.0693459	-0.267496	0.389602	0.501516	0.559443	0.0938305	0.328147	0.00446549	0.139601	0.25084	0.380729	-0.0153013	0.117296	-0.11749	0.42503	0.122739	-0.223728	-0.256201	0.0846086						+
O15226	O15226	NF-kappa-B-repressing factor	NKRF	NaN	NaN	NaN	NaN	0.271665	0.602362	0.282855	0.186627	NaN	NaN	NaN	0.230572	0.189287	NaN	0.19711	0.33308	0.481402	0.934328	-0.563838	-0.102651	0.337997	0.19497	-0.0998191	-0.116066	1.05408	-0.0991699	-0.0369106	-0.286234	NaN	0.477988
O15228	O15228	Dihydroxyacetone phosphate acyltransferase	GNPAT	NaN	NaN	NaN	0.127501	-0.154458	-0.0776499	-0.252518	-0.286832	-0.319082	1.03752	NaN	-0.178763	-0.00604312	0.181935	NaN	NaN	0.654985	0.379399	-0.680151	-0.266524	0.0946415	-0.0870129	NaN	NaN	-0.302119	-0.621577	-0.170329	0.200002	-0.0827439	NaN
O15230	O15230	Laminin subunit alpha-5	LAMA5	-0.338889	-1.45775	NaN	-0.519673	-0.836707	-1.11507	-0.876069	-0.78138	-0.947473	-0.423991	-1.06474	-1.02163	0.0831112	-0.901803	-0.577573	-0.144792	0.0313951	-0.367918	-0.681654	-0.383567	-0.555736	-0.951038	0.964584	NaN	-0.164917	-0.168625	-0.490395	0.0398403	-0.216284	-0.47351		+				+
O15231	O15231	Zinc finger protein 185	ZNF185	NaN	NaN	NaN	NaN	NaN	NaN	-0.170313	NaN	NaN	NaN	NaN	NaN	-0.337047	NaN	0.115566	0.0267293	-0.316366	-0.350946	-0.0981349	0.30381	0.0629506	0.104873	NaN	NaN	NaN	NaN	NaN	NaN	NaN	NaN
O15234	O15234	Protein CASC3	CASC3	NaN	NaN	NaN	NaN	NaN	NaN	NaN	NaN	NaN	NaN	NaN	NaN	NaN	NaN	NaN	1.02446	0.220949	0.441165	-0.295305	0.691177	0.218843	0.558953	NaN	NaN	NaN	NaN	NaN	NaN	NaN	NaN
O15235	O15235	28S ribosomal protein S12, mitochondrial	MRPS12	NaN	NaN	NaN	NaN	NaN	-0.207011	NaN	NaN	-0.220362	NaN	NaN	0.14483	0.801738	-0.0180643	NaN	NaN	NaN	-0.176984	1.89138	NaN	0.0082	0.0607391	-0.107073	NaN	0.231432	-0.0853436	-0.184507	0.0363276	0.215492	-0.0427391
O15240	O15240	Neurosecretory protein VGF;Neuroendocrine regulatory peptide-1;Neuroendocrine regulatory peptide-2;Antimicrobial peptide VGF[554-577]	VGF	NaN	NaN	NaN	NaN	NaN	NaN	NaN	NaN	NaN	NaN	NaN	NaN	NaN	NaN	NaN	NaN	NaN	NaN	NaN	NaN	NaN	NaN	NaN	NaN	NaN	NaN	-0.273535	NaN	NaN	NaN
O15254	O15254	Peroxisomal acyl-coenzyme A oxidase 3	ACOX3	NaN	NaN	NaN	0.100843	-0.465341	-0.169939	NaN	-0.919506	-0.995247	NaN	NaN	-0.428779	NaN	0.140794	NaN	NaN	0.352533	0.717035	-0.976191	-0.0579773	0.37829	-0.0222731	NaN	NaN	-0.187099	-0.378232	-0.734275	0.178492	-0.0710423	-0.463112
O15258	O15258	Protein RER1	RER1	NaN	NaN	NaN	0.118626	0.199374	0.12499	-0.208611	-0.19765	0.0180643	0.203765	0.192573	0.168514	0.427606	0.289316	NaN	NaN	0.289952	0.328147	-0.35089	0.51652	0.145091	0.0494913	0.25882	0.293724	0.0472592	-0.0411945	-0.262711	0.192068	0.0698396	0.00432164
O15260	O15260	Surfeit locus protein 4	SURF4	0.264957	0.03492	NaN	0.215492	0.0680517	0.117429	-0.194542	-0.10166	-0.0800421	0.297485	0.218347	0.0333701	0.56774	0.156145	NaN	NaN	0.16092	0.0650208	0.0416635	0.366364	0.0629506	-0.213437	0.195474	NaN	-0.249411	0.00230651	-0.207311	0.097476	-0.037636	-0.0811863
O15269	O15269	Serine palmitoyltransferase 1	SPTLC1	0.252173	NaN	0.344488	0.423847	0.278936	0.275722	0.390227	0.0968015	0.157432	0.44869	NaN	0.126841	0.211386	0.0437202	0.238787	0.0888201	0.0641931	-0.0704665	-0.122366	0.101247	-0.0069851	-0.158961	0.619742	0.529071	-0.0458483	0.416191	-0.10785	0.341075	0.236829	0.207268
O15270	O15270	Serine palmitoyltransferase 2	SPTLC2	NaN	NaN	NaN	0.350045	0.315218	0.106884	0.706199	0.221444	0.194087	0.914258	NaN	0.0950467	0.0136409	0.178878	0.153676	NaN	-0.0731808	-0.0275279	-0.0668504	0.413702	0.0440444	-0.145685	0.679964	0.073546	-0.0567163	0.230941	-0.433	0.133169	0.12075	0.000288558
O15294	O15294	UDP-N-acetylglucosamine--peptide N-acetylglucosaminyltransferase 110 kDa subunit	OGT	-0.219841	-0.0300152	NaN	-0.299614	2.2027	0.185105	0.259182	0.383939	0.16337	-0.219119	0.0472592	0.135798	-0.319766	-0.0312541	-0.157158	-0.498729	-0.331427	-0.105985	-0.67791	-0.323408	-0.397258	-0.38964	-0.06124	0.139731	-0.334553	0.114234	-0.389546	0.0962619	-0.464305	0.307195					+
O15305	O15305	Phosphomannomutase 2	PMM2	-0.301604	NaN	NaN	-0.0144559	NaN	0.568324	NaN	0.999062	NaN	-0.478587	NaN	0.146003	-0.286498	-0.0210533	NaN	NaN	1.04187	1.24531	NaN	NaN	0.742006	NaN	NaN	NaN	NaN	NaN	NaN	-0.400397	0.000576886	NaN
O15327	O15327	Type II inositol 3,4-bisphosphate 4-phosphatase	INPP4B	NaN	NaN	NaN	NaN	NaN	NaN	NaN	NaN	NaN	NaN	NaN	NaN	NaN	NaN	0.960734	NaN	-0.0175193	0.628354	-1.17488	0.266157	-0.383718	-0.125573	NaN	NaN	NaN	NaN	NaN	NaN	NaN	NaN															+
O15344	O15344	Midline-1	MID1	0.159758	-0.208444	NaN	NaN	1.94669	0.482952	0.203514	0.345056	0.353097	-0.21838	-0.334625	0.443394	0.0852886	-0.198243	NaN	NaN	0.561204	1.10809	-1.01034	-0.289263	0.54587	0.0258793	NaN	NaN	NaN	NaN	NaN	NaN	-0.207278	NaN
O15347	O15347	High mobility group protein B3	HMGB3	-0.418793	NaN	NaN	-0.338871	NaN	-0.181591	NaN	0.16633	NaN	-0.00473979	NaN	-0.139744	-0.620911	-1.10185	0.164271	-0.14046	-0.426916	-0.697476	-0.335499	-0.132926	-0.26675	-0.681863	NaN	-0.208911	-0.944999	-0.515707	-0.118304	-0.240503	-0.592332	-0.335353														+
O15355	O15355	Protein phosphatase 1G	PPM1G	0.0833836	NaN	NaN	0.2587	NaN	0.632454	NaN	NaN	NaN	-0.03623	NaN	0.0532504	-0.257511	0.156161	0.102994	-0.310611	0.166972	0.727093	-0.134857	-0.692875	0.540523	-0.0774367	-0.0505473	-0.143516	-1.01517	-0.274878	-1.01859	-1.13087	-0.493337	0.0366088
O15357	O15357	Phosphatidylinositol 3,4,5-trisphosphate 5-phosphatase 2	INPPL1	-0.1938	NaN	NaN	-0.028381	NaN	NaN	NaN	NaN	NaN	-0.347197	NaN	NaN	NaN	-0.52647	NaN	NaN	0.222805	0.663846	-0.357918	-0.430392	0.206768	0.00518438	NaN	NaN	-0.719257	NaN	NaN	NaN	0.607674	NaN
O15360	O15360	Fanconi anemia group A protein	FANCA	0.0374524	NaN	NaN	NaN	NaN	NaN	NaN	NaN	NaN	NaN	NaN	-0.0485167	NaN	-0.123136	NaN	NaN	NaN	NaN	NaN	NaN	NaN	NaN	NaN	NaN	-0.231684	NaN	-0.735259	NaN	NaN	NaN
O15371	O15371	Eukaryotic translation initiation factor 3 subunit D	EIF3D	0.231187	NaN	-0.214424	0.213503	0.553066	0.435735	0.40523	0.286999	0.372061	0.265677	NaN	0.192952	-0.0688313	0.256115	-0.0511002	-0.189137	0.0560286	0.451119	-0.596274	-0.490375	-0.0525658	0.279055	0.00432164	-0.0954658	0.629939	0.29007	-0.902821	-0.0821176	0.147437	-0.223845
O15372	O15372	Eukaryotic translation initiation factor 3 subunit H	EIF3H	0.245252	-0.013276	NaN	0.187514	1.16073	0.449746	0.117828	0.238298	0.407625	0.188781	0.0186342	0.312084	0.0875986	0.222178	-0.0540777	-0.121047	0.292075	0.501516	-0.791458	-0.428779	-0.0405562	0.359971	0.134089	-0.0586232	0.0119249	0.426855	-0.361213	-0.101737	0.175045	0.123136
O15374	O15374	Monocarboxylate transporter 5	SLC16A4	NaN	NaN	NaN	NaN	NaN	NaN	NaN	NaN	NaN	NaN	NaN	-0.677518	NaN	NaN	NaN	NaN	NaN	NaN	NaN	NaN	NaN	NaN	NaN	NaN	NaN	NaN	NaN	NaN	NaN	NaN
O15379	O15379	Histone deacetylase 3	HDAC3	NaN	NaN	NaN	NaN	1.08488	-0.913841	NaN	NaN	NaN	NaN	NaN	0.612588	NaN	NaN	NaN	NaN	1.19516	NaN	NaN	NaN	-0.414672	0.530271	NaN	NaN	NaN	NaN	NaN	NaN	NaN	NaN
O15381	O15381	Nuclear valosin-containing protein-like	NVL	NaN	NaN	NaN	NaN	NaN	1.58717	NaN	0.1995	NaN	NaN	NaN	3.54757	NaN	NaN	NaN	NaN	0.733528	0.799585	-0.518226	-0.46562	0.743213	0.199876	NaN	NaN	NaN	-0.624021	0.0817487	-0.120482	NaN	NaN						+						+
O15382	O15382	Branched-chain-amino-acid aminotransferase, mitochondrial	BCAT2	NaN	NaN	NaN	-0.172799	-0.121565	-0.217021	NaN	-0.130492	-0.15748	0.382391	NaN	0.0724488	-0.15125	0.15388	-0.0728469	0.361095	0.279174	-0.14519	-0.116614	-0.039948	0.0977456	-0.130476	-0.0855733	0.365357	0.120617	-0.222869	-0.538807	-0.123135	0.192447	-0.457871
O15392	O15392	Baculoviral IAP repeat-containing protein 5	BIRC5	NaN	NaN	NaN	NaN	NaN	NaN	NaN	NaN	NaN	NaN	NaN	NaN	NaN	NaN	NaN	NaN	NaN	0.0380147	NaN	0.545771	-0.00421879	0.162339	NaN	NaN	NaN	-0.67595	0.210389	-0.438796	NaN	NaN
O15397	O15397	Importin-8	IPO8	-0.194955	NaN	NaN	-0.272942	0.452068	-0.532345	NaN	NaN	NaN	-0.396973	NaN	-0.251041	-0.581454	-0.229096	0.851279	0.205267	-0.271409	0.294194	0.0632269	-0.00843551	-0.825721	-0.446974	NaN	-0.487682	-0.00290272	0.388024	-1.05622	NaN	NaN	0.523763															+
O15400	O15400	Syntaxin-7	STX7	NaN	-0.813322	NaN	-0.197931	-0.402169	-0.429712	-0.169388	0.00934718	0.172616	-0.630528	NaN	-0.266663	-0.00550715	-0.0542234	0.0499095	0.0997664	0.0676387	0.181802	0.288063	0.696528	-0.0369551	-0.192678	0.283211	0.187008	0.379621	0.127501	-0.413403	0.219463	0.163756	0.0506061
O15427	O15427	Monocarboxylate transporter 4	SLC16A3	NaN	-0.0887916	NaN	-0.371236	0.0781998	-0.185081	0.0600474	0.479851	0.277747	-0.617454	-1.45648	-0.445932	-0.0765998	0.173612	0.340505	-0.728527	0.234869	-0.0168039	0.366364	0.549817	0.192447	0.174662	-0.559601	-0.71111	0.918539	0.91196	1.74777	1.95654	0.0739573	0.110363
O15431	O15431	High affinity copper uptake protein 1	SLC31A1	NaN	NaN	NaN	-0.359953	NaN	NaN	0.0251707	NaN	NaN	-0.868885	-1.1839	NaN	NaN	NaN	NaN	NaN	NaN	NaN	NaN	NaN	NaN	NaN	NaN	NaN	0.336169	0.424385	NaN	NaN	-0.10583	-0.119228
O15438	O15438	Canalicular multispecific organic anion transporter 2	ABCC3	-1.06091	-0.590745	-0.614978	-0.716055	-0.163526	-0.377894	0.306962	-0.263767	-0.108005	-1.50255	-0.948308	-0.654013	0.254836	-0.240986	NaN	NaN	NaN	NaN	NaN	NaN	NaN	NaN	0.218347	NaN	NaN	NaN	NaN	NaN	0.0278618	NaN										+
O15439	O15439	Multidrug resistance-associated protein 4	ABCC4	-0.31901	-0.331663	NaN	-0.541849	-0.199206	-0.299756	-0.0894822	-0.204233	0.00733906	-1.3968	-1.24311	-0.55599	0.154972	0.365871	0.358171	NaN	-0.0833552	-0.387714	-0.439931	0.10608	NaN	0.393526	-0.46905	1.94317	0.662935	0.640528	1.0285	1.41289	-0.0324182	-0.154731
O15440	O15440	Multidrug resistance-associated protein 5	ABCC5	NaN	NaN	NaN	NaN	NaN	NaN	NaN	NaN	NaN	-0.458485	NaN	NaN	NaN	NaN	NaN	NaN	0.253747	0.694301	-0.842154	0.735955	-0.0257203	-0.141939	-0.2541	-0.104511	0.519844	0.372395	0.941257	1.02751	-0.221775	-0.241305
O15446	O15446	DNA-directed RNA polymerase I subunit RPA34	CD3EAP	0.735262	0.458382	-0.17976	0.0593554	NaN	NaN	0.457332	0.714224	NaN	0.302407	0.351402	0.655901	NaN	0.959178	0.260628	0.22231	0.272501	0.546857	-0.201825	-0.19131	0.39594	0.640714	0.190299	-0.25808	-0.381536	0.152638	-0.193998	0.122739	-0.321423	0.15069
O15455	O15455	Toll-like receptor 3	TLR3	NaN	NaN	NaN	NaN	NaN	0.402722	NaN	NaN	0.0114957	NaN	NaN	1.82725	NaN	NaN	NaN	NaN	NaN	NaN	NaN	NaN	NaN	NaN	NaN	NaN	NaN	NaN	NaN	NaN	NaN	NaN												+
O15460	O15460	Prolyl 4-hydroxylase subunit alpha-2	P4HA2	-0.18996	NaN	NaN	-0.290674	-0.150641	-0.119463	-0.106684	-0.403542	-0.535227	-0.0729987	NaN	-0.568537	-0.00181892	-0.899949	-0.227523	-0.126407	-0.145254	-0.591114	-0.6348	0.219958	-0.389054	-0.992661	-0.015068	NaN	NaN	-0.0279544	NaN	0.356933	0.0999011	-0.153398
O15484	O15484	Calpain-5	CAPN5	NaN	NaN	NaN	NaN	NaN	-0.878932	NaN	NaN	NaN	NaN	NaN	-1.01774	NaN	NaN	NaN	NaN	NaN	NaN	NaN	NaN	NaN	NaN	NaN	NaN	NaN	NaN	NaN	NaN	NaN	NaN
O15498	O15498	Synaptobrevin homolog YKT6	YKT6	-0.0812016	NaN	NaN	0.106348	NaN	NaN	NaN	NaN	NaN	-0.430392	0.113434	0.360083	-0.131045	0.108316	-0.0778631	-2.34835	0.415542	0.249142	0.208767	-0.339619	0.237441	0.0469799	NaN	NaN	-0.046042	0.30381	-0.252037	0.506196	-0.0549317	0.304277																+
O15504	O15504	Nucleoporin-like protein 2	NUPL2	NaN	NaN	NaN	NaN	NaN	NaN	NaN	NaN	NaN	NaN	NaN	NaN	NaN	NaN	NaN	NaN	-0.272698	NaN	-0.158043	NaN	-0.05288	-0.156016	NaN	NaN	NaN	NaN	-0.341866	-0.31441	NaN	NaN
O15511	O15511	Actin-related protein 2/3 complex subunit 5	ARPC5	-0.105675	NaN	NaN	-0.108861	NaN	-0.651609	NaN	NaN	NaN	-0.454644	NaN	-0.64862	0.0865121	0.386336	NaN	NaN	0.276556	0.0892269	1.68482	-0.107928	0.434348	0.218719	-0.367192	NaN	-0.203917	0.367259	0.236952	-0.0493674	-0.078518	-0.194823
O15514	O15514	DNA-directed RNA polymerase II subunit RPB4	POLR2D	NaN	NaN	NaN	NaN	NaN	-0.112038	NaN	NaN	NaN	NaN	NaN	0.377846	NaN	NaN	NaN	NaN	NaN	0.444455	NaN	NaN	NaN	NaN	NaN	NaN	NaN	NaN	0.244156	-0.611755	NaN	NaN
O15525	O15525	Transcription factor MafG	MAFG	NaN	NaN	NaN	NaN	NaN	NaN	NaN	NaN	NaN	NaN	NaN	NaN	NaN	NaN	NaN	NaN	NaN	-0.0996181	1.66948	NaN	0.0780633	-0.411253	NaN	NaN	-0.217474	0.325041	0.304394	0.0353423	NaN	NaN
O15533	O15533	Tapasin	TAPBP	NaN	NaN	NaN	NaN	1.45912	1.40005	NaN	1.24647	1.31423	1.81517	NaN	1.1662	0.917317	0.148609	NaN	NaN	-0.158091	NaN	NaN	NaN	-0.0646157	-0.249685	0.647361	0.364236	-0.0418774	0.380619	-0.0378138	0.393746	0.318577	0.222928						+				+
O15551	O15551	Claudin-3	CLDN3	NaN	NaN	NaN	NaN	NaN	NaN	NaN	NaN	NaN	NaN	NaN	NaN	NaN	NaN	NaN	NaN	NaN	-0.240128	0.677801	NaN	0.485633	-0.0531644	NaN	NaN	NaN	NaN	NaN	NaN	NaN	NaN
O15554	O15554	Intermediate conductance calcium-activated potassium channel protein 4	KCNN4	NaN	NaN	NaN	NaN	NaN	NaN	NaN	NaN	NaN	NaN	NaN	NaN	NaN	NaN	NaN	-0.0190681	-0.038999	-0.304541	-0.412712	0.116897	-0.018995	-0.252037	NaN	NaN	0.73292	0.940129	0.668392	0.719841	0.196103	0.177089
O43143	O43143	Putative pre-mRNA-splicing factor ATP-dependent RNA helicase DHX15	DHX15	-0.00475429	-0.116629	0.206018	0.208143	0.319849	0.467592	0.180657	0.016639	0.218595	0.212383	-0.184277	0.406319	0.340277	0.686731	0.00561564	-0.0395772	0.00891703	0.305445	-0.366708	-0.233396	0.295018	0.275126	-0.0420705	0.0533895	-0.148193	0.14978	0.312317	0.0060466	-0.0541826	0.264476
O43148	O43148	mRNA cap guanine-N7 methyltransferase	RNMT	0.183074	NaN	NaN	NaN	0.860049	0.698041	NaN	-0.211899	0.123136	0.503247	NaN	0.964805	NaN	NaN	-0.0347957	0.0054719	0.522156	0.711142	-0.106358	-0.159347	0.0865121	0.381062	0.22033	0.179129	-0.403179	-0.00375591	0.199876	0.120883	-0.431442	0.140386
O43149	O43149	Zinc finger ZZ-type and EF-hand domain-containing protein 1	ZZEF1	-0.100747	NaN	NaN	-0.0670468	NaN	NaN	NaN	NaN	NaN	-0.0911103	NaN	0.241718	NaN	NaN	NaN	NaN	NaN	NaN	NaN	NaN	NaN	NaN	NaN	NaN	NaN	NaN	NaN	NaN	NaN	NaN
O43156	O43156	TELO2-interacting protein 1 homolog	TTI1	0.173767	0.0247452	NaN	0.0308304	NaN	NaN	0.168642	NaN	NaN	-0.441105	-0.0573767	-0.100515	-0.375197	-0.325617	-0.0136109	-0.591592	-0.26176	0.0836559	-1.07097	-0.782298	-0.498505	0.0368901	-0.308502	-0.286304	NaN	NaN	-0.307376	NaN	NaN	NaN
O43157	O43157	Plexin-B1	PLXNB1	NaN	NaN	NaN	NaN	NaN	-0.824827	NaN	NaN	NaN	NaN	NaN	-0.890252	NaN	NaN	NaN	NaN	NaN	NaN	NaN	NaN	NaN	NaN	NaN	NaN	NaN	NaN	NaN	NaN	NaN	NaN
O43159	O43159	Ribosomal RNA-processing protein 8	RRP8	0.508327	NaN	NaN	0.567545	1.01721	-0.288822	NaN	0.138159	0.016211	0.145482	NaN	-0.037636	NaN	NaN	-0.00044731	-0.153366	0.00374607	0.165815	-0.271009	-0.320486	0.0169242	-0.0108901	0.208642	-0.211298	-0.14151	-0.91251	-0.111227	-0.416712	0.158983	0.188528
O43166	O43166	Signal-induced proliferation-associated 1-like protein 1	SIPA1L1	NaN	NaN	NaN	NaN	NaN	NaN	NaN	NaN	NaN	-0.206645	NaN	NaN	NaN	NaN	NaN	NaN	-0.310647	NaN	NaN	NaN	NaN	NaN	0.115033	-0.240401	0.170181	0.140779	0.517931	0.916171	-0.145478	-0.297165
O43169	O43169	Cytochrome b5 type B	CYB5B	0.125122	-0.225683	-0.198626	0.0100636	-0.168107	-0.0567763	-0.758379	-0.108083	-0.131297	0.152768	-0.238527	-0.211749	0.593975	0.37707	0.0736831	0.547746	0.0832474	0.140648	0.437973	0.905582	0.167229	0.021764	0.460166	0.316957	-0.188891	0.0486547	-0.217491	-0.128661	-0.0339239	-0.119918
O43172	O43172	U4/U6 small nuclear ribonucleoprotein Prp4	PRPF4	0.316493	-0.0595701	NaN	0.0754641	0.616922	0.385707	-0.293306	0.204516	0.290896	0.367259	0.189413	0.661385	0.201258	0.405012	0.0698396	0.102591	0.504061	0.600079	-0.273919	-0.152372	0.447526	0.812868	0.102053	0.0556121	-0.0629721	0.136323	-0.0047253	-0.101722	-0.072771	0.255078
O43175	O43175	D-3-phosphoglycerate dehydrogenase	PHGDH	-0.0198431	-0.612814	NaN	-0.0792646	1.05658	0.204266	NaN	0.604071	0.251325	-0.374729	NaN	0.113434	-0.164884	-0.761455	0.0513026	-0.128109	-0.292246	0.244644	-0.511362	-0.236248	-0.342141	-0.0547668	-0.393084	-0.3501	-0.338269	0.304044	-0.338907	0.242084	-0.340952	0.181548
O43181	O43181	NADH dehydrogenase [ubiquinone] iron-sulfur protein 4, mitochondrial	NDUFS4	NaN	NaN	NaN	NaN	-0.0109773	0.102457	NaN	NaN	NaN	NaN	NaN	0.0430645	0.884559	NaN	NaN	-0.141366	0.285343	0.0280033	-0.384659	NaN	-0.0234458	0.081067	-0.0802099	-0.607067	0.00561564	0.0335111	-0.390604	-0.241731	-0.015345	0.0489336
O43194	O43194	G-protein coupled receptor 39	GPR39	NaN	NaN	NaN	NaN	NaN	NaN	NaN	NaN	NaN	NaN	NaN	NaN	NaN	NaN	NaN	NaN	0.39846	-0.33909	0.892818	0.359296	0.140779	0.16337	NaN	NaN	0.888383	0.883073	0.900954	2.33305	-0.0665634	-0.0490837
O43237	O43237	Cytoplasmic dynein 1 light intermediate chain 2	DYNC1LI2	-0.0376213	0.495183	NaN	NaN	NaN	NaN	NaN	-0.0579472	NaN	-0.0890525	0.359971	NaN	-0.378626	NaN	NaN	NaN	-0.564265	-0.951262	-0.303098	-0.342634	-0.558049	-1.01319	NaN	NaN	-0.554824	-0.423004	-0.337667	-0.126266	NaN	-0.260947
O43242	O43242	26S proteasome non-ATPase regulatory subunit 3	PSMD3	0.173128	-0.0228007	-0.149393	0.157561	0.712376	0.541713	-0.0420409	0.689657	0.461843	0.170053	-0.0089435	0.264837	0.182184	-0.131458	-0.257908	-0.430995	0.125387	0.182184	-0.559112	-0.446227	-0.105349	0.0284277	0.057277	0.0931545	0.0104934	-0.0695579	-0.750348	0.0404014	-0.0283663	0.0740944
O43251;Q9NWB1;A6NFN3	O43251;Q9NWB1;A6NFN3	RNA binding protein fox-1 homolog 2;RNA binding protein fox-1 homolog 1;RNA binding protein fox-1 homolog 3	RBFOX2;RBFOX1;RBFOX3	NaN	NaN	NaN	NaN	NaN	NaN	NaN	0.712288	0.0803847	NaN	NaN	NaN	NaN	NaN	-0.293041	-0.154265	0.24732	-0.176104	-0.173759	-0.432396	0.138159	-0.368402	NaN	-0.878401	0.420725	0.0931545	-0.000620475	0.0143553	NaN	NaN
O43252	O43252	Bifunctional 3-phosphoadenosine 5-phosphosulfate synthase 1;Sulfate adenylyltransferase;Adenylyl-sulfate kinase	PAPSS1	-0.254771	NaN	NaN	-0.0889297	NaN	NaN	NaN	NaN	NaN	-0.190487	NaN	2.19903	-0.376526	-0.670025	-0.139442	-0.436783	0.868608	0.927517	-0.763293	-0.45912	0.249385	0.15069	NaN	NaN	-0.169534	-0.503466	0.918463	-0.097857	NaN	NaN												+
O43264	O43264	Centromere/kinetochore protein zw10 homolog	ZW10	-0.0154763	0.16633	NaN	-0.00314848	0.0869197	0.0710762	-0.194774	0.543397	NaN	0.00187425	0.249142	-0.0280721	-0.146324	-0.192952	-0.0659138	NaN	-0.214475	0.153027	-0.106405	-0.108425	-0.114332	-0.130381	NaN	0.109962	0.0160683	0.240009	-0.570314	0.318346	0.0193461	0.0214797
O43278	O43278	Kunitz-type protease inhibitor 1	SPINT1	NaN	NaN	NaN	NaN	NaN	NaN	NaN	NaN	NaN	NaN	NaN	NaN	NaN	NaN	NaN	NaN	-0.253808	-0.201825	NaN	NaN	0.106214	-0.03261	NaN	NaN	NaN	NaN	NaN	NaN	NaN	NaN
O43286	O43286	Beta-1,4-galactosyltransferase 5	B4GALT5	NaN	NaN	NaN	-0.190569	0.0760118	-0.348335	NaN	0.12618	0.0057592	NaN	NaN	-0.0667295	0.194717	-0.116232	-0.868279	-0.223475	0.105812	0.153287	-0.211281	0.498047	-0.30406	-0.597736	NaN	NaN	NaN	NaN	-0.306734	0.219835	-0.112787	NaN															+
O43290	O43290	U4/U6.U5 tri-snRNP-associated protein 1	SART1	0.404685	0.556307	NaN	0.253868	NaN	-0.0423379	0.102725	0.137766	-0.570722	0.503654	0.34153	-0.177947	-0.00942268	0.113411	-0.00213675	0.0865121	0.270947	0.741057	-0.0654156	-0.11352	0.288654	0.151209	-0.0325805	-0.145063	-0.104868	0.0878702	0.165944	0.203013	-0.0294261	-0.00404519
O43291	O43291	Kunitz-type protease inhibitor 2	SPINT2	NaN	NaN	NaN	NaN	-0.0114861	-0.00907416	NaN	NaN	NaN	NaN	NaN	-0.0895743	-1.77246	NaN	-0.626446	-0.0579923	0.191942	0.15056	0.0229004	0.165558	-0.258701	-0.468411	NaN	NaN	NaN	NaN	NaN	NaN	NaN	NaN													+
O43292	O43292	Glycosylphosphatidylinositol anchor attachment 1 protein	GPAA1	NaN	0.319271	NaN	0.401521	0.281075	0.0203421	-0.0338206	0.254836	0.0676387	0.148739	0.454702	0.016639	0.345283	0.329105	0.831877	0.558366	0.268075	0.215989	-0.0860785	0.305329	0.00518438	-0.0935096	0.411426	NaN	-0.122413	-0.026352	-0.0988454	0.024036	0.0430645	0.0184917															+
O43293	O43293	Death-associated protein kinase 3	DAPK3	NaN	NaN	NaN	NaN	NaN	NaN	NaN	NaN	-0.303882	NaN	NaN	NaN	NaN	NaN	NaN	NaN	0.0571383	NaN	0.117429	-0.0850834	NaN	0.0835197	NaN	NaN	NaN	NaN	-0.367266	0.224534	NaN	NaN
O43299	O43299	AP-5 complex subunit zeta-1	AP5Z1	NaN	NaN	NaN	NaN	NaN	NaN	NaN	NaN	NaN	NaN	NaN	NaN	NaN	NaN	NaN	NaN	NaN	NaN	NaN	NaN	NaN	NaN	NaN	NaN	NaN	NaN	-0.0227274	NaN	NaN	NaN
O43301	O43301	Heat shock 70 kDa protein 12A	HSPA12A	NaN	NaN	NaN	NaN	NaN	NaN	0.063641	NaN	NaN	NaN	NaN	NaN	NaN	NaN	NaN	NaN	NaN	NaN	NaN	NaN	NaN	NaN	NaN	NaN	NaN	NaN	NaN	NaN	NaN	NaN
O43306;O95622	O43306	Adenylate cyclase type 6	ADCY6	NaN	NaN	NaN	NaN	NaN	NaN	NaN	NaN	NaN	NaN	-1.40495	-0.474713	NaN	NaN	NaN	NaN	NaN	NaN	NaN	NaN	NaN	NaN	NaN	NaN	NaN	NaN	2.59901	-0.126706	NaN	NaN
O43314	O43314	Inositol hexakisphosphate and diphosphoinositol-pentakisphosphate kinase 2	PPIP5K2	NaN	NaN	NaN	NaN	NaN	NaN	NaN	NaN	NaN	NaN	NaN	NaN	NaN	-0.917699	NaN	NaN	NaN	0.228726	0.0646069	NaN	NaN	NaN	NaN	NaN	NaN	NaN	NaN	NaN	NaN	NaN
O43324;C9J1V9	O43324;C9J1V9	Eukaryotic translation elongation factor 1 epsilon-1	EEF1E1;hCG_2043275	-0.0167309	-0.352658	NaN	-0.102063	0.611267	0.427713	0.0404014	NaN	NaN	-0.045357	NaN	0.0472592	-0.0417587	-0.0945064	NaN	NaN	0.427821	0.226385	0.642101	0.162855	0.081067	-0.0847621	NaN	NaN	-0.199288	-0.0923709	0.10809	0.91104	-0.020882	-0.228436
O43379	O43379	WD repeat-containing protein 62	WDR62	NaN	NaN	NaN	NaN	NaN	NaN	NaN	NaN	NaN	NaN	NaN	NaN	0.499272	NaN	NaN	NaN	NaN	NaN	NaN	NaN	NaN	NaN	-0.324076	-0.694555	0.489646	1.74769	-0.217541	-0.494556	NaN	0.256528
O43390	O43390	Heterogeneous nuclear ribonucleoprotein R	HNRNPR	0.331361	-0.0944488	-0.0716183	0.081885	0.252779	0.245739	-0.711323	-0.098521	-0.0774216	0.271426	0.108759	0.246834	0.569102	1.21063	-0.0377398	0.0243196	-0.030413	0.153805	-0.245164	-0.26479	0.333653	0.488721	-0.125966	0.0326651	-0.356365	-0.104403	0.0553346	-0.107959	-0.31054	0.124857
O43395	O43395	U4/U6 small nuclear ribonucleoprotein Prp3	PRPF3	0.529671	0.619648	0.101516	0.212258	NaN	0.0999011	-0.251968	0.280719	NaN	0.732573	0.33674	-1.49216	0.000432815	0.20578	-0.0414468	-0.05291	0.731096	0.91976	-0.330447	-0.168966	0.722466	0.298424	-0.051145	0.0501883	-0.311095	-0.0835692	0.0706641	-0.166665	-1.00012	0.444243												+
O43396	O43396	Thioredoxin-like protein 1	TXNL1	0.0651587	0.0291349	NaN	0.0174944	NaN	0.323774	NaN	0.949049	NaN	-0.027131	NaN	1.21531	-0.376938	-0.133695	-0.082637	-0.240384	0.578987	0.660016	-0.671968	-0.312294	0.347439	1.03379	-0.214826	-0.0604875	-0.181002	0.350384	-0.749038	0.375179	0.157432	0.0564447
O43399	O43399	Tumor protein D54	TPD52L2	-0.128929	-0.375291	NaN	-0.206462	NaN	0.254715	0.102725	0.14496	NaN	-0.232108	-0.0197553	0.241596	-0.207245	-0.650029	-0.0658384	-0.216418	0.271306	0.0764222	0.0197731	0.194465	-0.00598518	0.132248	-0.278164	-0.383115	-0.0634996	0.165944	-0.358935	0.16954	-0.198096	-0.0679085
O43402	O43402	ER membrane protein complex subunit 8	EMC8	NaN	NaN	NaN	0.412402	NaN	0.137241	NaN	0.341416	NaN	NaN	NaN	-0.0500244	NaN	0.7051	NaN	NaN	0.0687396	0.162597	0.786847	0.407516	0.00791302	0.0182068	-1.98011	-3.09949	-0.71137	-0.347674	-0.244907	0.0216219	-0.395454	-0.0940022
O43422	O43422	52 kDa repressor of the inhibitor of the protein kinase	PRKRIR	NaN	NaN	NaN	NaN	NaN	NaN	NaN	NaN	NaN	NaN	NaN	0.543694	NaN	NaN	NaN	NaN	0.0114957	0.230203	-0.460707	0.559247	0.0183493	0.0865121	NaN	NaN	NaN	NaN	NaN	NaN	NaN	NaN
O43426	O43426	Synaptojanin-1	SYNJ1	NaN	NaN	NaN	NaN	NaN	NaN	NaN	NaN	NaN	NaN	NaN	NaN	NaN	NaN	NaN	NaN	NaN	NaN	NaN	NaN	NaN	NaN	NaN	NaN	NaN	NaN	-0.292334	1.43888	NaN	NaN
O43427	O43427	Acidic fibroblast growth factor intracellular-binding protein	FIBP	NaN	NaN	NaN	NaN	NaN	NaN	NaN	NaN	NaN	NaN	NaN	0.201132	NaN	NaN	NaN	NaN	NaN	-0.0348991	NaN	NaN	NaN	NaN	NaN	NaN	0.712376	NaN	0.388686	0.15082	NaN	0.063779
O43432	O43432	Eukaryotic translation initiation factor 4 gamma 3	EIF4G3	-0.0949418	-0.680081	NaN	NaN	NaN	NaN	NaN	NaN	NaN	NaN	NaN	NaN	NaN	-0.987175	NaN	NaN	0.616828	NaN	NaN	NaN	NaN	NaN	NaN	NaN	NaN	NaN	NaN	-0.1121	NaN	NaN
O43447	O43447	Peptidyl-prolyl cis-trans isomerase H	PPIH	NaN	NaN	NaN	0.197865	-0.337886	0.424815	NaN	1.05686	0.142217	0.595886	NaN	0.577344	0.0207689	0.429829	-0.0912332	-0.189894	0.489851	0.578118	-0.0136546	0.371949	0.4246	0.453544	-0.345418	0	0.0270125	0.0172092	0.115699	-0.174687	-0.0284251	0.328492
O43451;Q2M2H8	O43451	Maltase-glucoamylase, intestinal;Maltase;Glucoamylase	MGAM	NaN	NaN	NaN	NaN	NaN	0.168899	NaN	NaN	NaN	NaN	NaN	-1.44454	NaN	NaN	NaN	NaN	NaN	NaN	NaN	NaN	NaN	NaN	NaN	NaN	NaN	NaN	NaN	NaN	-2.04139	NaN												+
O43463	O43463	Histone-lysine N-methyltransferase SUV39H1	SUV39H1	NaN	NaN	NaN	NaN	NaN	NaN	NaN	0.324119	NaN	NaN	NaN	NaN	NaN	NaN	NaN	NaN	NaN	NaN	NaN	NaN	NaN	NaN	NaN	NaN	NaN	NaN	-0.159041	-0.306038	NaN	NaN
O43464;P83110	O43464	Serine protease HTRA2, mitochondrial	HTRA2	NaN	NaN	-0.155614	NaN	-0.0950343	-0.212868	NaN	-0.257183	NaN	NaN	NaN	-0.204549	-0.310325	-0.291839	0.0962619	0.266157	0.343578	0.152897	0.0408223	-0.114332	0.313594	-0.233956	0.167101	0.107956	0.327457	0.00863037	-0.332299	-0.0335253	0.233397	-0.257666
O43488;Q8NHP1;O95154	O43488	Aflatoxin B1 aldehyde reductase member 2	AKR7A2	-0.218716	NaN	NaN	-0.225228	NaN	-0.301373	NaN	NaN	NaN	-0.155582	NaN	0.315218	NaN	-0.211137	NaN	NaN	0.738292	0.399773	NaN	0.243791	0.488721	NaN	-0.242721	-0.238885	0.0529723	-0.210947	-0.527034	0.226878	-0.148529	-0.229755
O43490	O43490	Prominin-1	PROM1	NaN	NaN	NaN	NaN	NaN	NaN	NaN	NaN	NaN	NaN	NaN	NaN	NaN	NaN	NaN	NaN	0.352871	0.480058	-0.469809	1.32187	0.179256	0.00403388	NaN	NaN	0.870661	NaN	NaN	NaN	NaN	NaN
O43491	O43491	Band 4.1-like protein 2	EPB41L2	0.513996	0.866394	NaN	0.222681	0.0709388	0.13014	0.934403	0.334683	0.54092	-0.387015	-0.625734	-0.0453124	-0.192728	-0.604641	0.00705191	0.0234683	0.419107	0.225892	-0.0426499	0.578214	0.611172	0.573084	0.1644	0.0734089	1.06288	1.08182	0.898479	1.39791	0.241474	0.357158
O43493	O43493	Trans-Golgi network integral membrane protein 2	TGOLN2	NaN	-0.593855	NaN	0.00417777	-0.939289	-0.610411	-0.680174	-1.16686	-0.685361	-0.0517879	-0.0471595	-0.520563	-0.0498302	NaN	0.0295589	0.688315	-0.0498004	0.259905	-0.450084	-0.0875801	-0.591527	-0.802109	-0.364831	NaN	0.0210533	-0.323137	-0.884807	-0.498709	-0.0422636	-0.376545								+
O43504	O43504	Ragulator complex protein LAMTOR5	LAMTOR5	NaN	NaN	NaN	NaN	NaN	NaN	NaN	NaN	NaN	NaN	NaN	-0.025779	0.0455827	NaN	NaN	NaN	NaN	NaN	NaN	NaN	NaN	NaN	NaN	NaN	0.427392	0.237931	-2.23827	-0.283018	NaN	-0.00180454
O43505	O43505	N-acetyllactosaminide beta-1,3-N-acetylglucosaminyltransferase	B3GNT1	NaN	NaN	NaN	NaN	-0.159686	-0.423275	NaN	NaN	-0.0128538	NaN	NaN	0.119157	NaN	NaN	NaN	NaN	NaN	NaN	NaN	NaN	-0.0651741	NaN	NaN	NaN	NaN	NaN	NaN	NaN	-0.330955	NaN
O43513	O43513	Mediator of RNA polymerase II transcription subunit 7	MED7	NaN	NaN	NaN	NaN	NaN	NaN	NaN	NaN	NaN	NaN	NaN	NaN	NaN	NaN	NaN	NaN	NaN	NaN	NaN	NaN	NaN	NaN	NaN	-0.0227714	NaN	NaN	NaN	NaN	NaN	0.50121
O43520	O43520	Probable phospholipid-transporting ATPase IC	ATP8B1	NaN	NaN	NaN	NaN	NaN	-0.0308845	NaN	NaN	NaN	NaN	NaN	-0.590549	-0.0763412	NaN	NaN	NaN	0.269392	0.263395	0.147567	0.980025	0.227248	0.43189	NaN	NaN	NaN	NaN	NaN	NaN	NaN	NaN
O43567	O43567	E3 ubiquitin-protein ligase RNF13	RNF13	NaN	NaN	NaN	NaN	NaN	NaN	NaN	NaN	NaN	NaN	NaN	-0.470949	NaN	NaN	NaN	NaN	NaN	NaN	-0.484086	0.173383	0.0635029	NaN	NaN	NaN	NaN	NaN	NaN	NaN	NaN	NaN
O43570	O43570	Carbonic anhydrase 12	CA12	-0.713781	NaN	0.0582473	-0.0176653	0.241962	-0.0632886	NaN	0.51339	0.482435	-0.99335	-1.4614	-0.463012	0.354565	0.330266	NaN	NaN	NaN	NaN	NaN	NaN	NaN	NaN	NaN	NaN	NaN	NaN	NaN	NaN	-0.192052	NaN
O43583	O43583	Density-regulated protein	DENR	NaN	0.0144981	NaN	-0.479573	NaN	0.291839	0.000432815	-0.19957	NaN	-0.405279	-0.122428	0.183582	-0.16707	-0.346304	-0.211966	-0.410352	-0.221102	-0.149649	-0.761018	-0.0721794	-0.165823	NaN	-0.658242	-0.827205	-0.748069	NaN	-0.739685	-0.68499	-0.403027	-0.0927248
O43592	O43592	Exportin-T	XPOT	-0.110137	0.0102069	NaN	0.0539454	0.895613	0.289362	NaN	NaN	NaN	0.138159	0.0353423	0.373398	-0.25846	0.0307077	NaN	0.209765	0.0724488	0.493852	NaN	-0.12762	-0.607155	0.00834347	NaN	NaN	-0.116974	0.162726	-1.11682	NaN	-0.157335	0.0469799
O43598	O43598	2-deoxynucleoside 5-phosphate N-hydrolase 1	DNPH1	-0.229095	0.325617	NaN	-0.487298	NaN	3.27889	NaN	NaN	NaN	-0.220446	0.0116388	0.826193	-0.631287	-0.43157	NaN	NaN	NaN	NaN	NaN	NaN	NaN	NaN	NaN	NaN	-0.202505	-0.54848	-1.34868	-1.42589	-0.216954	0.132906						+
O43615	O43615	Mitochondrial import inner membrane translocase subunit TIM44	TIMM44	-0.170183	NaN	NaN	-0.242908	0.0881415	0.0781998	0.0561673	0.0458623	-0.0691642	0.0890913	NaN	0.340049	0.177216	0.0431405	0.214	0.539432	0.238665	0.247563	-0.252209	0.0926134	-0.0712393	0.0506061	0.154454	0.105008	0.251204	-0.120451	-0.26774	0.137766	0.222928	-0.0448657
O43617	O43617	Trafficking protein particle complex subunit 3	TRAPPC3	-0.251058	NaN	NaN	-0.135776	NaN	0.451541	NaN	NaN	NaN	-0.0784875	NaN	0.0136409	-0.0792799	-0.246469	NaN	NaN	NaN	0.344715	0.387252	0.706464	0.50518	0.478195	NaN	NaN	0.152248	0.29125	-0.710354	0.0999011	0.287236	0.316493
O43633	O43633	Charged multivesicular body protein 2a	CHMP2A	NaN	NaN	NaN	NaN	NaN	NaN	NaN	NaN	NaN	0.140517	NaN	NaN	NaN	0.0183666	NaN	NaN	-0.123764	0.161049	-0.187724	-0.360842	-0.0300152	NaN	NaN	NaN	NaN	-0.0143247	NaN	0.455439	NaN	NaN
O43657	O43657	Tetraspanin-6	TSPAN6	NaN	NaN	NaN	NaN	NaN	-0.00724608	NaN	0.417812	NaN	NaN	NaN	-0.0819802	NaN	NaN	NaN	NaN	0.827982	0.798673	NaN	NaN	0.399226	0.437973	NaN	NaN	NaN	NaN	NaN	NaN	NaN	0.325041
O43660	O43660	Pleiotropic regulator 1	PLRG1	NaN	NaN	NaN	NaN	NaN	0.18053	0.113701	0.0271541	-0.0500842	NaN	0.186501	0.290424	0.156914	0.181362	0.00848693	-0.0557712	0.462785	0.658646	-0.221522	-0.247388	0.575312	0.254473	0.0241777	0.06226	-0.166195	-0.0421448	0.124196	-0.0241791	-0.11391	0.00963388
O43663	O43663	Protein regulator of cytokinesis 1	PRC1	NaN	NaN	NaN	NaN	0.666484	-0.408416	NaN	0.939904	0.608052	NaN	NaN	0.327228	NaN	-0.174406	0.483571	NaN	-0.294438	-0.157142	-0.0610744	-0.07552	0.0254541	0.0762854	NaN	NaN	-0.753336	NaN	NaN	-0.178731	-0.777195	NaN
O43665	O43665	Regulator of G-protein signaling 10	RGS10	NaN	NaN	0.58602	NaN	NaN	NaN	NaN	NaN	NaN	NaN	NaN	NaN	-0.960328	-0.409038	NaN	NaN	NaN	NaN	NaN	NaN	NaN	NaN	NaN	NaN	NaN	NaN	NaN	1.22262	NaN	0.42707
O43670	O43670	Zinc finger protein 207	ZNF207	0.346418	NaN	0.0482362	0.513289	0.280838	-0.0641179	NaN	0.12075	0.307312	0.388686	NaN	-0.158429	-0.11774	-0.640528	-0.181607	-0.189631	0.0654344	-0.0413875	-0.292935	-0.418871	0.326652	0.76757	0.103531	0.0932897	-0.184441	0.413269	0.205142	0.0489336	0.068602	0.135272
O43674	O43674	NADH dehydrogenase [ubiquinone] 1 beta subcomplex subunit 5, mitochondrial	NDUFB5	NaN	NaN	NaN	-0.211248	-0.0660347	-0.176805	NaN	-0.147538	-0.183687	NaN	NaN	-0.0630775	0.789103	0.731901	NaN	NaN	0.22367	0.0299829	NaN	-0.243335	0.00173014	0.081885	NaN	NaN	-0.00811629	-0.0525508	-0.268191	0.0643311	-0.064314	0.0229004
O43676	O43676	NADH dehydrogenase [ubiquinone] 1 beta subcomplex subunit 3	NDUFB3	-0.511999	NaN	NaN	NaN	NaN	-0.122444	NaN	NaN	NaN	NaN	NaN	-0.0229766	0.708849	0.680775	0.229588	NaN	NaN	0.0556121	1.56667	NaN	0.13829	0.0177795	-0.291009	NaN	-0.024766	-0.0365258	0.000144286	-0.0897432	-0.0508311	0.0871912
O43677	O43677	NADH dehydrogenase [ubiquinone] 1 subunit C1, mitochondrial	NDUFC1	NaN	NaN	NaN	NaN	NaN	NaN	NaN	NaN	NaN	NaN	NaN	-0.121392	NaN	NaN	NaN	NaN	NaN	NaN	NaN	NaN	NaN	NaN	NaN	NaN	-0.0414171	0.236584	NaN	0.0220482	0.128293	-0.0579022
O43678	O43678	NADH dehydrogenase [ubiquinone] 1 alpha subcomplex subunit 2	NDUFA2	-0.725637	-0.0819802	NaN	NaN	NaN	-0.300573	NaN	NaN	NaN	NaN	NaN	-0.087994	0.502942	NaN	NaN	NaN	NaN	0.176706	1.24799	NaN	0.217107	0.0912597	NaN	NaN	-0.0110064	-0.0664878	-0.300928	-0.121424	-0.0718305	0.015212
O43681	O43681	ATPase ASNA1	ASNA1	0.457332	NaN	NaN	-0.0199308	0.309409	-0.302671	NaN	-0.246755	NaN	0.0888201	NaN	0.170951	-0.0135381	-0.391218	0.14952	-0.270365	-0.0392956	0.577731	-0.87271	-0.458406	-0.329141	-0.0282781	0.0082	-0.19856	0.0766959	0.179766	-0.277447	0.277985	-0.457058	-0.204366
O43684	O43684	Mitotic checkpoint protein BUB3	BUB3	0.186881	-0.137806	0.293841	0.359971	0.33674	0.0489336	0.0301242	0.123534	0.247442	0.120352	NaN	0.124857	0.115433	-0.0692898	-0.130744	-0.19309	-0.0612851	-0.0271898	-0.352455	-0.396422	0.178619	0.0640551	0.0855606	0.201258	0.00302647	0.197488	0.23634	-0.0340126	-0.0225662	0.329296
O43688	O43688	Lipid phosphate phosphohydrolase 2	PPAP2C	NaN	NaN	NaN	NaN	0.189919	-0.00743459	0.223299	NaN	0.589668	NaN	-0.750203	-0.0817054	NaN	NaN	NaN	NaN	0.481609	0.185613	NaN	-0.0821329	0.229834	0.526369	-0.0708756	NaN	0.569686	0.384823	0.764346	1.39402	0.105946	-0.0237243
O43707	O43707	Alpha-actinin-4	ACTN4	0.581496	-0.229129	0.1141	-0.0847315	0.0335111	-0.110371	0.474462	0.231187	0.364685	-0.103767	-0.610411	-0.603599	1.17945	0.0427837	0.102188	0.160275	0.524665	0.542902	-0.88071	-0.551628	0.341303	0.322851	0.418784	0.175684	0.179893	0.219463	0.0287106	0.899021	-0.283387	-0.432104
O43708	O43708	Maleylacetoacetate isomerase	GSTZ1	NaN	NaN	NaN	-0.391929	-0.710779	-0.192975	NaN	NaN	NaN	NaN	NaN	0.498149	0.225152	0.0238418	NaN	NaN	0.320889	-0.397961	-0.00536231	0.381726	0.193709	-0.305111	NaN	NaN	0.105008	-0.477181	-0.498607	-0.0506369	-0.261587	-0.676872
O43709	O43709	Uncharacterized methyltransferase WBSCR22	WBSCR22	0.312433	NaN	NaN	0.108491	NaN	0.0333701	NaN	NaN	NaN	-0.0581124	NaN	-0.0639369	NaN	0.115676	0.143393	0.0673633	0.0429245	0.758985	-0.179106	-0.130855	0.432104	NaN	0.553852	0.237319	NaN	0.542803	0.715366	0.00863037	NaN	NaN
O43715	O43715	TP53-regulated inhibitor of apoptosis 1	TRIAP1	NaN	NaN	NaN	NaN	NaN	NaN	NaN	NaN	NaN	NaN	NaN	NaN	NaN	NaN	NaN	NaN	NaN	NaN	NaN	NaN	NaN	NaN	NaN	NaN	-0.0439285	NaN	NaN	-1.83991	NaN	NaN
O43719	O43719	HIV Tat-specific factor 1	HTATSF1	0.518032	0.501312	NaN	-0.274163	NaN	1.27208	0.0224743	0.764176	NaN	NaN	0.411209	0.913339	0.156397	0.168998	-0.180773	-0.201958	1.45475	1.27387	-0.973101	-0.586428	1.30755	1.06599	0.0557509	NaN	-0.786248	-0.0832177	0.376957	NaN	-0.368663	NaN
O43731	O43731	ER lumen protein retaining receptor 3	KDELR3	NaN	NaN	NaN	NaN	-0.38611	NaN	NaN	NaN	NaN	NaN	NaN	NaN	NaN	NaN	NaN	NaN	NaN	NaN	NaN	NaN	NaN	NaN	NaN	NaN	0.648742	NaN	NaN	NaN	NaN	NaN
O43747	O43747	AP-1 complex subunit gamma-1	AP1G1	-0.0326248	-0.227371	-0.146196	0.108357	0.3639	0.173895	0.225645	0.14496	0.157432	-0.257097	0.143655	0.132774	-0.0375176	-0.0508848	0.0750534	-0.0400667	0.300885	0.457332	0.0557509	0.525768	0.320658	0.416299	0.0289935	-0.139347	0.0779266	0.201132	-0.544456	0.500904	0.0450235	-0.0634393
O43752	O43752	Syntaxin-6	STX6	NaN	NaN	NaN	NaN	NaN	NaN	NaN	NaN	NaN	NaN	NaN	NaN	NaN	NaN	NaN	NaN	0.404467	0.305912	-0.517461	0.049352	0.304044	NaN	NaN	NaN	NaN	NaN	NaN	NaN	NaN	NaN
O43759	O43759	Synaptogyrin-1	SYNGR1	NaN	NaN	NaN	NaN	NaN	NaN	NaN	NaN	NaN	NaN	NaN	NaN	NaN	NaN	NaN	NaN	NaN	NaN	NaN	NaN	0.032242	0.0197731	NaN	NaN	NaN	NaN	NaN	NaN	0.238787	NaN
O43760	O43760	Synaptogyrin-2	SYNGR2	0.289716	-0.297006	NaN	0.128557	NaN	-0.117615	-0.00800024	-0.0597957	0.00805652	-0.0624899	0.0619835	-0.186393	0.400101	0.278776	0.203389	0.0263043	-0.110526	0.211511	0.764601	1.37156	0.152118	0.15549	0.063779	0.067914	-0.00753606	-0.0186296	NaN	0.749062	0.236584	0.0611541
O43761	O43761	Synaptogyrin-3	SYNGR3	NaN	NaN	NaN	NaN	NaN	-0.416385	NaN	-0.505185	NaN	NaN	NaN	-0.471109	NaN	NaN	NaN	NaN	NaN	NaN	NaN	NaN	NaN	NaN	NaN	NaN	NaN	NaN	NaN	NaN	NaN	0.0927488
O43765	O43765	Small glutamine-rich tetratricopeptide repeat-containing protein alpha	SGTA	-0.0486808	NaN	NaN	NaN	NaN	0.591584	NaN	1.09133	NaN	NaN	NaN	0.656176	-0.210229	0.298478	-0.181951	-0.39369	0.885262	0.935007	-0.268869	0.432853	0.188907	0.016639	-0.0992626	-0.123701	0.103263	0.0486547	-0.724373	0.101784	0.0557509	-0.189055
O43766	O43766	Lipoyl synthase, mitochondrial	LIAS	NaN	NaN	NaN	NaN	-0.463907	NaN	NaN	NaN	NaN	NaN	NaN	NaN	NaN	NaN	NaN	NaN	NaN	-0.300626	NaN	NaN	NaN	NaN	-0.352492	0.274649	-0.195005	-0.205114	-0.333443	-0.129418	-0.174703	-0.176903
O43768	O43768	Alpha-endosulfine	ENSA	-0.188792	NaN	NaN	NaN	NaN	NaN	NaN	NaN	NaN	NaN	NaN	NaN	-0.595816	-0.338225	NaN	NaN	NaN	NaN	NaN	NaN	0.0970713	0.162468	NaN	NaN	NaN	NaN	NaN	NaN	NaN	NaN
O43772	O43772	Mitochondrial carnitine/acylcarnitine carrier protein	SLC25A20	NaN	NaN	NaN	NaN	0.335598	-0.0738335	NaN	-0.399178	NaN	NaN	NaN	NaN	NaN	NaN	NaN	NaN	0.257252	-0.160911	0.638398	0.398569	-0.159912	-0.450084	0.443713	0.0946415	0.0635029	-0.148689	-0.28773	0.227125	0.090447	0.0618453
O43776	O43776	Asparagine--tRNA ligase, cytoplasmic	NARS	-0.0468912	NaN	0.186374	0.0813396	0.59684	0.0684644	0.526169	0.859015	0.135009	-0.139029	-0.243147	0.141433	0.0601858	-0.280838	-0.447997	-0.57809	-0.0923709	-0.112116	-0.591223	-0.0995872	0.00475299	-0.0319461	-0.403218	-0.501402	-0.237898	0.396927	0.159888	0.609282	-0.235042	0.0359054
O43805	O43805	Sjoegren syndrome nuclear autoantigen 1	SSNA1	-0.0736361	NaN	NaN	NaN	NaN	NaN	NaN	NaN	NaN	NaN	NaN	NaN	-0.91599	-0.506094	NaN	NaN	NaN	NaN	NaN	NaN	NaN	NaN	NaN	NaN	NaN	NaN	NaN	NaN	NaN	NaN
O43808	O43808	Peroxisomal membrane protein PMP34	SLC25A17	NaN	NaN	NaN	NaN	NaN	0.460795	-0.0628213	NaN	NaN	NaN	NaN	0.0514416	NaN	-0.5655	NaN	NaN	0.577441	0.6072	0.470927	NaN	0.182947	-0.027131	NaN	NaN	-0.098104	-0.176675	-0.503323	0.234624	-0.00245465	-0.226156
O43809	O43809	Cleavage and polyadenylation specificity factor subunit 5	NUDT21	0.793605	NaN	0.160275	0.19711	0.0969364	0.156267	NaN	0.321466	0.161694	0.72718	NaN	0.1153	0.620211	0.1666	-0.0487554	0.151339	-0.0434377	0.0669503	0.0170667	0.383497	0.248535	0.373063	-0.0172127	0.151599	-0.339893	0.271067	0.325617	-0.0962675	-0.0785941	0.121413
O43813	O43813	LanC-like protein 1	LANCL1	NaN	NaN	NaN	-0.124189	0.0392789	-0.358158	NaN	-0.0993554	NaN	-0.278199	NaN	-0.501484	-0.164044	NaN	NaN	NaN	NaN	NaN	-1.20563	NaN	NaN	-0.174621	NaN	NaN	NaN	NaN	NaN	-0.57115	-0.88478	0.527571
O43815	O43815	Striatin	STRN	0.354678	-0.0112244	NaN	-0.161573	1.51258	0.427928	-0.217424	NaN	NaN	0.108223	0.36233	-0.0301036	0.353436	-0.0989585	0.0391384	-0.0281898	0.35682	0.204391	0.155361	0.0507454	0.252052	-0.162783	0.350158	NaN	0.330788	-0.304451	-0.642482	-0.0826522	-0.014689	-0.230533
O43818	O43818	U3 small nucleolar RNA-interacting protein 2	RRP9	NaN	NaN	NaN	-0.0435121	0.246226	0.187514	NaN	-0.00183338	0.313594	0.0885487	NaN	0.184598	-0.253085	0.370061	0.199625	0.282499	0.370611	0.290896	-0.22923	-0.257856	0.154454	0.322736	0.0451634	-0.027572	-0.186836	-0.0271898	0.00230651	-0.121392	-0.380709	-0.110106
O43819	O43819	Protein SCO2 homolog, mitochondrial	SCO2	NaN	NaN	NaN	1.02517	NaN	0.19333	NaN	0.462995	NaN	NaN	NaN	0.53655	0.222805	0.454961	-0.146164	0.129613	0.162726	0.0669503	0.941257	1.02269	0.0776532	0.102322	0.373509	0.45133	-0.116864	-0.0795237	-0.600446	0.059909	-0.0718155	-0.0259407				+
O43823	O43823	A-kinase anchor protein 8	AKAP8	NaN	NaN	NaN	NaN	NaN	0.29725	NaN	-0.154699	0.033793	NaN	NaN	0.565597	0.554147	1.46029	0.0723116	NaN	0.0899048	0.627327	-0.543867	-0.30155	0.390998	0.132248	-0.207944	NaN	NaN	0.223052	0.126709	-0.260014	NaN	0.847917														+
O43824	O43824	Putative GTP-binding protein 6	GTPBP6	NaN	NaN	NaN	NaN	-0.0475323	-0.393994	NaN	NaN	NaN	NaN	NaN	NaN	NaN	NaN	NaN	NaN	NaN	NaN	NaN	NaN	NaN	NaN	0.671384	NaN	0.00590291	-0.462615	-0.637917	0.0629506	NaN	-0.449809
O43826	O43826	Glucose-6-phosphate translocase	SLC37A4	NaN	NaN	NaN	NaN	NaN	NaN	NaN	NaN	NaN	NaN	NaN	-0.165855	0.307545	NaN	NaN	NaN	NaN	NaN	NaN	NaN	NaN	NaN	NaN	NaN	-0.102822	-0.706912	NaN	NaN	-0.192398	-0.604257
O43837	O43837	Isocitrate dehydrogenase [NAD] subunit beta, mitochondrial	IDH3B	0.208268	NaN	NaN	-0.168463	-0.101737	-0.0696335	-0.297555	-0.0839208	-0.186081	0.177982	NaN	0.148869	0.49057	0.266594	0.213129	-0.0161181	0.280125	0.0234683	-0.207011	0.137766	0.126576	-0.0320789	0.0753272	0.193583	0.0661237	-0.152244	-0.210279	0.0524158	0.172872	-0.366485
O43847	O43847	Nardilysin	NRD1	-0.0756113	0.270708	NaN	0.016639	NaN	0.37729	-0.0917251	NaN	0.236462	-0.0673643	-0.111196	0.273814	-0.267722	0.00568091	-0.0630625	-0.217155	1.1846	0.651867	-1.32934	-0.36086	0.251446	0.433921	-0.257114	-0.520004	0.619272	-0.00650674	-0.596274	1.54819	0.0460021	0.253626
O43852	O43852	Calumenin	CALU	0.493647	NaN	-0.0169206	0.310805	-0.0616916	-0.304683	NaN	0.233765	-0.298744	0.213627	NaN	-0.549008	0.429643	-0.064607	-0.0123008	-0.0415953	0.0542234	-0.35032	-0.43651	-0.444478	-0.140428	-0.968407	0.262313	0.25532	-0.276101	-0.237081	-0.60909	-0.0219362	-0.113785	-0.47313
O43865	O43865	Putative adenosylhomocysteinase 2	AHCYL1	0.134878	NaN	NaN	-0.162041	0.119157	0.0473989	0.420509	NaN	1.429	-0.238868	0.0193461	-0.244002	-0.51709	0.260273	-0.447151	-0.277691	0.335026	0.227987	-0.971374	-0.329595	0.105142	0.162339	-0.37131	-0.390548	0.339935	0.10165	-1.78185	-0.287219	0.179638	-0.244463
O43909	O43909	Exostosin-like 3	EXTL3	NaN	NaN	NaN	NaN	NaN	NaN	NaN	NaN	NaN	NaN	NaN	NaN	NaN	NaN	NaN	NaN	-0.0124318	0.0882773	NaN	NaN	-0.216518	-0.571107	NaN	NaN	NaN	NaN	NaN	NaN	-0.158333	-0.278689
O43913	O43913	Origin recognition complex subunit 5	ORC5	NaN	NaN	NaN	NaN	NaN	1.07307	NaN	-0.113255	-0.0593897	NaN	NaN	0.377624	NaN	NaN	NaN	NaN	-0.356199	NaN	-0.795158	NaN	-0.818198	-0.481707	NaN	NaN	-0.615177	0.484499	0.0183493	-0.186475	-0.574605	0.331017
O43920	O43920	NADH dehydrogenase [ubiquinone] iron-sulfur protein 5	NDUFS5	NaN	NaN	NaN	NaN	-0.0341898	-0.0392807	NaN	1.3384	-0.181526	NaN	NaN	0.132248	0.915942	0.861002	0.174918	NaN	NaN	0.127765	1.04768	NaN	0.06226	0.577924	-0.325576	NaN	0.0295589	0.0258793	-0.242413	0.0394191	-0.0599761	0.013498
O43924	O43924	Retinal rod rhodopsin-sensitive cGMP 3,5-cyclic phosphodiesterase subunit delta	PDE6D	NaN	NaN	NaN	NaN	NaN	NaN	NaN	NaN	NaN	NaN	NaN	NaN	0.0258793	-0.538339	NaN	NaN	NaN	NaN	NaN	NaN	NaN	NaN	NaN	NaN	-0.330356	NaN	-0.1976	-0.233498	NaN	NaN
O43929;CON__Q2YDI2;Q96NJ5	O43929	Origin recognition complex subunit 4	ORC4	NaN	NaN	0.00504059	-0.0907415	-0.0348844	0.507313	NaN	0.018919	NaN	NaN	NaN	0.607674	NaN	NaN	NaN	NaN	-0.139951	-0.0319903	0.0112093	-0.309038	-0.488107	-0.340587	NaN	NaN	-0.239226	0.307545	0.147046	-0.0135235	-0.392118	0.136848
O43933	O43933	Peroxisome biogenesis factor 1	PEX1	NaN	NaN	NaN	NaN	NaN	-0.177882	NaN	NaN	NaN	NaN	NaN	-0.166616	NaN	NaN	NaN	NaN	NaN	NaN	NaN	0.161307	-0.208928	-0.255873	NaN	NaN	-0.267983	0.015212	-1.4661	NaN	-0.336865	-0.720564
O60216	O60216	Double-strand-break repair protein rad21 homolog	RAD21	NaN	0.289716	NaN	NaN	0.738638	-0.117537	NaN	-0.179433	-0.126266	NaN	0.287591	0.458907	-0.00343773	NaN	0.0650208	-0.511526	-0.191524	-0.182066	-0.340368	-0.19342	-0.0257644	-0.212701	0.0124972	0.101516	-0.609861	0.161436	-0.0574217	-0.00105352	-0.82133	-0.0102215
O60218	O60218	Aldo-keto reductase family 1 member B10	AKR1B10	-0.453399	-0.112397	0.0728604	-0.208011	0.406101	0.1149	0.131063	0.366364	0.166458	-0.435105	-0.187247	0.0643311	-0.157094	0.494536	NaN	-0.125242	0.136716	NaN	NaN	NaN	NaN	NaN	-0.0719822	-0.0123299	NaN	-0.0247513	0.111432	-0.11377	-0.272123	-0.0354904
O60220	O60220	Mitochondrial import inner membrane translocase subunit Tim8 A	TIMM8A	0.508124	NaN	NaN	NaN	NaN	-0.415923	NaN	NaN	NaN	NaN	NaN	-0.594748	0.38637	0.144871	NaN	0.270708	NaN	-0.0103233	NaN	NaN	NaN	-0.206961	-0.333752	NaN	0.155102	0.0285691	-0.0497556	-0.193998	-0.332898	0.215492
O60231	O60231	Putative pre-mRNA-splicing factor ATP-dependent RNA helicase DHX16	DHX16	0.263635	0.00504059	NaN	0.379843	1.18028	0.690819	-0.260204	0.328262	0.144177	0.43157	NaN	0.667847	0.273456	0.0733022	-0.214876	0.147567	0.721066	0.770956	-0.347068	-0.294084	-0.00433462	0.474462	0.162983	0.00245056	0.218099	0.284277	0.185359	0.0837921	-0.0893134	0.55336
O60232	O60232	Sjoegren syndrome/scleroderma autoantigen 1	SSSCA1	NaN	NaN	NaN	NaN	NaN	NaN	NaN	NaN	NaN	NaN	NaN	NaN	NaN	NaN	NaN	NaN	1.96188	-0.331899	0.672923	NaN	0.431783	NaN	-0.94264	NaN	NaN	NaN	NaN	-0.742917	NaN	NaN
O60238	O60238	BCL2/adenovirus E1B 19 kDa protein-interacting protein 3-like	BNIP3L	NaN	NaN	NaN	NaN	NaN	-0.837919	NaN	NaN	NaN	NaN	NaN	NaN	NaN	NaN	NaN	NaN	NaN	NaN	NaN	NaN	NaN	NaN	NaN	NaN	-0.639669	-0.100283	NaN	NaN	NaN	NaN
O60244	O60244	Mediator of RNA polymerase II transcription subunit 14	MED14	NaN	NaN	NaN	NaN	NaN	0.668845	-0.222229	NaN	-0.119181	NaN	0.445727	0.489337	-0.054647	0.0909412	NaN	NaN	0.185993	0.611267	-0.556839	-0.26741	0.0330882	0.0227584	-0.179727	-0.0540178	-0.00249806	-0.131582	-0.493236	-0.218682	-0.158043	0.29125
O60256	O60256	Phosphoribosyl pyrophosphate synthase-associated protein 2	PRPSAP2	-0.00997457	NaN	NaN	0.121148	NaN	1.24926	NaN	NaN	NaN	0.0130691	NaN	-0.199305	-0.0862011	-0.381173	NaN	NaN	NaN	NaN	NaN	NaN	NaN	NaN	NaN	NaN	0.92729	0.166073	0.038998	-0.128898	NaN	-0.224772
O60264	O60264	SWI/SNF-related matrix-associated actin-dependent regulator of chromatin subfamily A member 5	SMARCA5	1.03429	0.34301	0.476122	0.518737	0.256407	0.486869	0.552475	0.299948	0.429107	0.612022	0.602647	0.689031	0.256648	0.29807	0.0415233	-0.00216568	-0.282632	-0.279424	-0.0134508	0.0330882	-0.187017	-0.274337	0.364685	0.233765	-0.475355	0.105678	0.106348	0.0611541	-0.567596	0.0724488
O60266	O60266	Adenylate cyclase type 3	ADCY3	NaN	NaN	NaN	NaN	NaN	NaN	NaN	NaN	NaN	NaN	NaN	-0.0999737	NaN	NaN	NaN	NaN	NaN	NaN	NaN	NaN	NaN	NaN	NaN	NaN	NaN	NaN	NaN	NaN	0.424707	NaN
O60271	O60271	C-Jun-amino-terminal kinase-interacting protein 4	SPAG9	0.00891703	0.185613	NaN	-0.203286	NaN	-0.122083	-0.673969	NaN	NaN	-0.10372	-0.113114	0.153676	-0.358324	-0.380286	NaN	NaN	1.38984	0.592636	-0.322866	0.0467006	0.547154	0.831553	-0.471409	-0.333153	-0.0869977	0.147307	-0.712504	-0.0756568	-0.359212	0.21176
O60287	O60287	Nucleolar pre-ribosomal-associated protein 1	URB1	NaN	0.145091	-0.391588	0.0381553	0.504671	0.461214	0.153157	0.0501883	0.4755	NaN	0.30871	0.619084	0.322159	1.37834	0.164271	-0.00348108	0.399445	0.547943	-0.353395	-0.0992471	0.23842	0.365133	0.0282862	0.720016	-0.186311	-0.0630775	0.146786	-0.22989	-0.21093	0.000144286														+
O60291;Q96PX1	O60291	E3 ubiquitin-protein ligase MGRN1	MGRN1	NaN	NaN	NaN	NaN	NaN	-0.653491	NaN	NaN	NaN	-0.981252	NaN	-0.710945	NaN	NaN	NaN	NaN	NaN	NaN	-0.562304	NaN	-1.06263	-0.763244	NaN	NaN	NaN	NaN	NaN	0.694657	0.0724488	NaN
O60292	O60292	Signal-induced proliferation-associated 1-like protein 3	SIPA1L3	NaN	-0.910421	NaN	NaN	2.60772	-1.15245	0.216858	NaN	NaN	NaN	NaN	-0.349052	NaN	NaN	NaN	NaN	0.190678	0.663937	-0.321351	0.557484	0.106214	-0.0125918	0.0104934	-0.495003	-0.111477	0.00144204	0.182947	0.751806	-0.624955	-0.331409					+	+
O60293	O60293	Zinc finger C3H1 domain-containing protein	ZFC3H1	NaN	NaN	NaN	NaN	NaN	NaN	NaN	NaN	NaN	NaN	NaN	NaN	NaN	-0.269632	NaN	NaN	NaN	NaN	NaN	NaN	NaN	NaN	NaN	NaN	NaN	0.161049	-0.263508	-0.304309	NaN	0.679154
O60306	O60306	Intron-binding protein aquarius	AQR	0.0791561	0.30229	0.0749164	-0.270191	0.240375	0.168642	-0.0392214	-0.0728621	-0.0877334	-0.574476	-0.373458	0.327687	-0.158719	0.257011	-0.0107883	-0.0254119	0.24306	0.304745	-0.277744	-0.301124	0.462366	0.189666	-0.147522	-0.0576769	-0.11048	0.0543624	0.151339	0.1129	-0.2983	-0.0247073
O60313	O60313	Dynamin-like 120 kDa protein, mitochondrial;Dynamin-like 120 kDa protein, form S1	OPA1	-1.05628	-0.165208	NaN	-0.482815	-0.183654	-0.164545	-0.164642	-0.40947	-0.321766	-0.343403	0.341758	0.000576886	0.114634	0.0940023	0.0926134	0.373286	0.0877344	0.00230651	-0.0931402	0.157044	-0.188266	-0.164803	0.179766	0.172231	0.0750534	-0.0589087	-0.43608	0.226385	-0.0375916	0.051024
O60318	O60318	80 kDa MCM3-associated protein	MCM3AP	NaN	NaN	NaN	NaN	NaN	NaN	NaN	NaN	NaN	NaN	NaN	NaN	0.0751904	0.057767	NaN	NaN	0.200504	NaN	-0.756843	-0.269825	-0.2209	NaN	0.0172092	-0.0425014	-0.175941	-0.00974219	-0.0444789	-0.347839	NaN	0.0447438
O60337	O60337	E3 ubiquitin-protein ligase MARCH6	2018-03-06	NaN	NaN	NaN	NaN	NaN	NaN	NaN	NaN	NaN	NaN	NaN	0.0666747	NaN	NaN	NaN	NaN	-0.295996	NaN	NaN	NaN	NaN	NaN	NaN	NaN	-0.301657	0.0203421	NaN	NaN	0.104873	NaN
O60341	O60341	Lysine-specific histone demethylase 1A	KDM1A	0.193709	-0.162412	0.240253	-0.167393	0.393087	0.0297002	-0.184441	-0.0534937	0.0618453	0.0568609	0.133695	0.680324	0.208767	0.132025	-0.0421894	-0.376114	-0.378551	-0.171742	-0.274948	-0.322433	-0.116567	-0.334262	0.0274371	0.121281	-0.433136	0.113834	-0.106172	-0.0462804	-0.599899	0.0415233
O60343	O60343	TBC1 domain family member 4	TBC1D4	NaN	NaN	NaN	NaN	NaN	NaN	NaN	NaN	NaN	NaN	NaN	NaN	-0.442909	-1.1115	NaN	NaN	NaN	NaN	NaN	NaN	NaN	NaN	NaN	NaN	NaN	NaN	NaN	NaN	NaN	NaN														+
O60427	O60427	Fatty acid desaturase 1	FADS1	NaN	-0.67565	-1.08733	-0.4097	-0.869359	-0.787593	-1.05901	-0.84918	-0.896522	-0.224924	-0.765842	-0.814895	0.72718	-0.563646	NaN	NaN	-0.101784	-0.0758393	-0.260117	-0.341866	-0.254754	-0.258477	0.418352	0.191942	-0.139967	0.0132121	-0.287642	-0.10611	-0.0951113	-0.191623
O60437;REV__Q9ULW3	O60437	Periplakin	PPL	NaN	0.257735	NaN	NaN	0.180657	0.367147	NaN	0.0822938	0.301236	NaN	-0.402493	-0.0245459	0.309525	-0.158466	-0.314912	-0.288981	0.0684644	-0.15674	-0.0184103	0.483983	-0.00524649	-0.0803625	0.112233	0.464564	0.0197731	-0.10813	-0.0441368	0.481402	0.399335	-0.478547
O60443	O60443	Non-syndromic hearing impairment protein 5	DFNA5	NaN	NaN	NaN	NaN	NaN	1.1635	NaN	NaN	NaN	NaN	NaN	NaN	NaN	NaN	NaN	NaN	NaN	NaN	NaN	NaN	NaN	NaN	NaN	NaN	NaN	NaN	NaN	NaN	NaN	NaN
O60449	O60449	Lymphocyte antigen 75	LY75	NaN	NaN	NaN	NaN	NaN	NaN	NaN	NaN	NaN	NaN	NaN	NaN	NaN	NaN	NaN	NaN	0.528571	0.208143	-0.721777	-0.495329	0.03492	0.00834347	NaN	NaN	NaN	NaN	NaN	NaN	NaN	NaN
O60462	O60462	Neuropilin-2	NRP2	NaN	NaN	NaN	-0.68346	NaN	0.767061	NaN	NaN	0.901417	-1.08703	NaN	0.658554	-0.193437	0.306555	NaN	NaN	-0.258822	-0.128866	-0.651609	-0.19904	-0.213805	0.0418037	NaN	NaN	NaN	NaN	NaN	NaN	NaN	NaN
O60476	O60476	Mannosyl-oligosaccharide 1,2-alpha-mannosidase IB	MAN1A2	NaN	NaN	NaN	0.0422241	-0.572093	NaN	NaN	-0.443262	NaN	-0.0651439	NaN	0.341644	NaN	NaN	NaN	0.14496	0.136848	0.146786	-0.212317	0.209516	0.143916	0.0875986	NaN	NaN	-0.0206477	0.187514	NaN	0.109561	NaN	NaN
O60488	O60488	Long-chain-fatty-acid--CoA ligase 4	ACSL4	0.253626	-1.53965	-0.298531	0.220206	0.0257376	-0.0382285	-0.100036	-0.0815985	-0.00197787	0.130008	-0.43452	-0.0928786	0.426748	0.18472	0.132906	-0.0375768	0.229957	0.156914	-0.347124	0.255924	0.00417777	0.0500489	0.220082	0.128953	0.178619	0.00273846	-0.389867	0.270589	0.073546	-0.0347662		+
O60493	O60493	Sorting nexin-3	SNX3	-0.0323444	NaN	NaN	0.424385	NaN	0.0258793	NaN	NaN	NaN	-0.00921937	NaN	-0.170183	-0.251951	-0.360982	0.0597706	0.0107799	0.560519	0.370834	0.4728	0.848878	0.458697	0.148609	-0.0507714	0.0900404	0.073546	0.58111	-0.284862	0.10165	0.323082	0.237686
O60499	O60499	Syntaxin-10	STX10	NaN	NaN	NaN	NaN	NaN	NaN	NaN	NaN	NaN	NaN	NaN	0.0210533	NaN	NaN	NaN	NaN	1.61292	0.27023	NaN	NaN	-0.0515338	NaN	NaN	NaN	-0.102899	0.125916	1.4344	0.00230651	0.316378	-0.129245
O60502	O60502	Bifunctional protein NCOAT;Protein O-GlcNAcase;Histone acetyltransferase	MGEA5	-0.242926	-0.296226	NaN	-0.405547	NaN	NaN	NaN	NaN	NaN	-0.33763	-0.447957	NaN	0.113434	-0.636636	NaN	NaN	NaN	NaN	NaN	NaN	NaN	NaN	-0.147346	-0.514099	0.302992	-0.0543174	0.0236102	NaN	NaN	NaN
O60503	O60503	Adenylate cyclase type 9	ADCY9	NaN	NaN	NaN	0.0928839	NaN	-0.261466	-0.0888684	NaN	NaN	-0.693155	-1.29255	-0.51309	NaN	-0.0993626	NaN	NaN	NaN	NaN	NaN	NaN	NaN	NaN	NaN	NaN	NaN	NaN	NaN	NaN	NaN	NaN
O60506	O60506	Heterogeneous nuclear ribonucleoprotein Q	SYNCRIP	0.248292	0.0384361	-0.0222878	0.116764	0.190425	0.248778	-0.556839	-0.0186441	-0.0269692	0.18409	0.151339	0.228973	0.135666	0.280983	0.00719549	-0.0325657	-0.0885001	0.101516	-0.193255	-0.268834	0.229096	0.453122	-0.0161034	0.0396999	-0.39935	0.0430645	0.218347	0.000432815	-0.232752	0.0323829
O60507	O60507	Protein-tyrosine sulfotransferase 1	TPST1	NaN	NaN	NaN	NaN	NaN	NaN	NaN	NaN	NaN	NaN	NaN	NaN	NaN	NaN	NaN	NaN	NaN	NaN	NaN	NaN	NaN	NaN	NaN	NaN	NaN	NaN	NaN	-0.841069	0.0364681	NaN
O60508	O60508	Pre-mRNA-processing factor 17	CDC40	NaN	NaN	NaN	NaN	NaN	-0.37258	NaN	-0.148977	-0.151458	NaN	NaN	NaN	NaN	NaN	NaN	0.2529	0.510658	0.50518	-0.383849	-0.605464	0.721591	0.563549	-0.726926	NaN	0.370388	-0.174182	0.0144981	-0.0182788	NaN	NaN
O60512	O60512	Beta-1,4-galactosyltransferase 3;N-acetyllactosamine synthase;Beta-N-acetylglucosaminylglycopeptide beta-1,4-galactosyltransferase;Beta-N-acetylglucosaminyl-glycolipid beta-1,4-galactosyltransferase	B4GALT3	NaN	NaN	NaN	NaN	NaN	NaN	NaN	NaN	NaN	NaN	NaN	NaN	NaN	NaN	NaN	NaN	0.612022	0.265917	0.729705	NaN	-0.220866	-0.671623	NaN	NaN	NaN	NaN	NaN	NaN	NaN	NaN
O60513	O60513	Beta-1,4-galactosyltransferase 4;N-acetyllactosamine synthase;Lactotriaosylceramide beta-1,4-galactosyltransferase	B4GALT4	NaN	NaN	NaN	-0.244258	-0.0509208	-0.199421	NaN	-0.078259	-0.0354165	0.0847447	NaN	-0.25008	NaN	NaN	NaN	NaN	NaN	NaN	NaN	NaN	NaN	NaN	NaN	NaN	NaN	NaN	NaN	NaN	NaN	NaN
O60518	O60518	Ran-binding protein 6	RANBP6	NaN	NaN	NaN	NaN	NaN	NaN	NaN	NaN	NaN	NaN	0.328837	NaN	NaN	1.23739	NaN	NaN	0.531269	0.910656	NaN	NaN	0.257735	0.49416	NaN	NaN	0.128557	-0.0574217	-0.287079	NaN	NaN	-0.106716
O60524	O60524	Nuclear export mediator factor NEMF	NEMF	-0.307805	-0.0740158	NaN	NaN	NaN	NaN	NaN	NaN	NaN	-0.371777	-0.75431	NaN	NaN	-0.132379	-0.547088	-0.477723	0.0295589	1.173	-0.416808	-0.133527	-0.000216456	-0.332226	NaN	NaN	NaN	NaN	-0.467833	NaN	NaN	-0.349144
O60547	O60547	GDP-mannose 4,6 dehydratase	GMDS	NaN	NaN	NaN	NaN	0.33948	0.881586	NaN	NaN	NaN	NaN	NaN	0.087327	NaN	-0.0513025	NaN	NaN	NaN	NaN	NaN	NaN	NaN	-0.498586	NaN	NaN	NaN	NaN	NaN	NaN	NaN	NaN
O60563	O60563	Cyclin-T1	CCNT1	NaN	NaN	NaN	NaN	NaN	NaN	NaN	NaN	NaN	NaN	NaN	NaN	NaN	NaN	NaN	NaN	NaN	NaN	NaN	NaN	NaN	NaN	-0.340404	-1.09767	NaN	-2.2039	-0.174963	0.123269	NaN	NaN
O60568	O60568	Procollagen-lysine,2-oxoglutarate 5-dioxygenase 3	PLOD3	-0.32191	-0.206229	0.553262	-0.0679388	0.239642	0.289834	0.15017	0.11836	0.105946	-0.0727558	-0.104465	0.0129261	0.411426	-0.329296	0.242572	0.410341	0.0743684	-0.0570314	-0.402741	0.208143	-0.14108	-0.359138	0.172359	0.249142	-0.199984	0.0194884	-0.468691	0.221197	-0.00628942	-0.224705
O60573	O60573	Eukaryotic translation initiation factor 4E type 2	EIF4E2	NaN	NaN	NaN	NaN	NaN	0.361432	NaN	NaN	NaN	NaN	NaN	0.0614305	NaN	0.621866	NaN	-0.316672	-0.175974	0.142087	-1.04588	1.17121	-0.109281	NaN	NaN	NaN	NaN	NaN	NaN	0.0199154	NaN	NaN
O60583	O60583	Cyclin-T2	CCNT2	NaN	NaN	NaN	NaN	NaN	NaN	NaN	NaN	NaN	0.405884	NaN	NaN	NaN	NaN	NaN	NaN	NaN	NaN	NaN	NaN	NaN	NaN	NaN	NaN	NaN	NaN	-0.0809116	NaN	NaN	NaN
O60610	O60610	Protein diaphanous homolog 1	DIAPH1	0.0119249	0.0480967	NaN	0.175557	NaN	0.485736	0.705049	NaN	1.02247	-0.174638	0.0422241	0.381505	-0.480519	0.0580073	-0.257804	-0.449454	-0.24156	0.0236102	-0.899641	-0.0128538	-0.340642	-0.151923	-0.384113	-0.0384656	-0.200531	0.255924	-0.514243	0.39594	-0.463171	0.101784
O60613	O60613	15 kDa selenoprotein	2018-09-15	0.504061	NaN	NaN	NaN	NaN	1.0995	NaN	NaN	NaN	NaN	NaN	0.410667	1.37468	0.652538	NaN	NaN	NaN	-0.533744	-1.43199	NaN	-0.290656	-0.733843	0.303576	NaN	-0.420299	0.207893	-0.979629	-0.289951	0.492315	0.0939657
O60637	O60637	Tetraspanin-3	TSPAN3	NaN	NaN	NaN	NaN	0.356482	-0.433623	NaN	NaN	NaN	-0.108985	NaN	-0.0907415	NaN	-0.145482	-0.10771	0.225645	0.738119	0.419323	0.0683268	-0.837042	0.21661	0.275722	NaN	NaN	NaN	NaN	NaN	NaN	-0.16246	NaN
O60645	O60645	Exocyst complex component 3	EXOC3	NaN	NaN	NaN	-0.109841	0.450063	-0.157319	NaN	NaN	NaN	-0.493662	NaN	-0.540023	NaN	NaN	NaN	NaN	0.0213375	0.114634	-0.779893	-0.164593	0.00144204	0.208517	NaN	NaN	NaN	NaN	NaN	0.203765	NaN	NaN
O60656;Q9HAW9	O60656;Q9HAW9	UDP-glucuronosyltransferase 1-9;UDP-glucuronosyltransferase 1-8	UGT1A9;UGT1A8	NaN	NaN	NaN	0.161952	-0.197335	-0.35801	NaN	-0.369613	-0.260394	0.401303	NaN	-0.34918	0.445515	0.0211454	NaN	NaN	NaN	NaN	NaN	NaN	NaN	NaN	NaN	NaN	NaN	NaN	NaN	NaN	-1.2888	NaN
O60658	O60658	High affinity cAMP-specific and IBMX-insensitive 3,5-cyclic phosphodiesterase 8A	PDE8A	NaN	NaN	NaN	NaN	NaN	NaN	NaN	NaN	NaN	NaN	-1.3887	-0.341848	NaN	NaN	NaN	NaN	NaN	NaN	NaN	NaN	NaN	NaN	NaN	NaN	NaN	NaN	NaN	NaN	NaN	NaN
O60664	O60664	Perilipin-3	PLIN3	-0.015695	-0.560154	NaN	-0.222784	NaN	NaN	0.108759	-0.305646	NaN	-0.195021	0.494876	0.318809	-0.522074	-0.599223	0.137635	-0.209595	0.766129	NaN	-1.34971	-0.349474	0.182819	0.161694	-0.375646	-0.398874	-0.373365	0.272979	-0.700802	0.0278618	-0.400397	0.125519
O60669	O60669	Monocarboxylate transporter 2	SLC16A7	NaN	NaN	NaN	NaN	NaN	-0.529781	NaN	NaN	NaN	NaN	NaN	-0.927935	NaN	NaN	NaN	NaN	0.00158601	-0.312527	NaN	NaN	-0.110464	-0.144361	NaN	NaN	NaN	NaN	NaN	NaN	NaN	NaN
O60675	O60675	Transcription factor MafK	MAFK	NaN	NaN	NaN	NaN	NaN	0.0380147	NaN	NaN	NaN	NaN	NaN	NaN	NaN	NaN	0.312549	-0.185934	-0.439402	-0.53931	0.329066	0.493955	-0.100097	-0.412328	NaN	NaN	-0.537026	NaN	0.330558	-0.111321	-0.46174	-0.0162056
O60678	O60678	Protein arginine N-methyltransferase 3	PRMT3	-0.0279544	-0.710378	NaN	-0.178665	NaN	0.688762	NaN	NaN	NaN	NaN	0.140909	NaN	0.0182068	-0.178237	NaN	NaN	NaN	-0.25934	NaN	NaN	0.704252	NaN	NaN	NaN	NaN	NaN	NaN	NaN	NaN	NaN
O60683	O60683	Peroxisome biogenesis factor 10	PEX10	NaN	NaN	NaN	NaN	NaN	NaN	NaN	NaN	NaN	NaN	NaN	-0.0467571	NaN	NaN	NaN	NaN	NaN	NaN	NaN	NaN	NaN	NaN	NaN	NaN	NaN	NaN	NaN	NaN	NaN	NaN
O60684;O15131	O60684	Importin subunit alpha-7	KPNA6	-0.00414652	NaN	NaN	-0.0655363	0.77104	0.204141	NaN	0.347325	0.457857	-0.0997727	NaN	1.44806	-0.129182	-0.328147	0.319965	0.156267	0.057277	0.579084	-0.674475	-0.0815985	0.067501	0.436482	-0.359675	-0.414441	0.0526941	0.249506	-0.130129	-0.206329	-0.0228447	-0.0326985												+
O60701	O60701	UDP-glucose 6-dehydrogenase	UGDH	-0.217289	-0.148881	-0.0202819	-0.0834317	1.04082	0.425674	0.29678	0.417596	0.713696	-0.196558	-0.387676	0.0588013	-0.176609	-0.289716	-0.0478006	-0.248913	0.883699	0.825867	-0.612284	-0.260325	0.385707	0.477159	-0.189795	-0.23834	0.295018	0.0500489	-0.595598	0.127633	0.0565835	0.0340749
O60716	O60716	Catenin delta-1	CTNND1	-0.254548	-0.23897	NaN	-0.39479	-0.324545	-0.495308	0.0901759	-0.279529	-0.190454	-1.04791	-1.46626	-0.810789	0.110497	-0.312898	-0.154458	0.0540844	-0.249651	-0.284511	0.0993626	0.274649	0.132906	0.153287	-0.401349	-0.569287	0.622556	0.630405	0.537545	0.784504	0.0692898	0.0123541
O60725	O60725	Protein-S-isoprenylcysteine O-methyltransferase	ICMT	NaN	NaN	0.288418	0.116897	-0.0314152	0.232783	0.0170667	-0.0947723	0.0285691	0.396817	0.560324	0.133827	0.105544	NaN	1.71594	0.436375	0.122076	0.159629	0.0939657	0.214995	0.00690831	-0.10231	0.481402	NaN	-0.162396	0.012068	-0.228807	0.0855606	-0.0038861	-0.0276309															+
O60739	O60739	Eukaryotic translation initiation factor 1b	EIF1B	NaN	NaN	NaN	NaN	NaN	NaN	NaN	NaN	NaN	NaN	NaN	NaN	-0.18728	0.011908	NaN	NaN	NaN	NaN	NaN	NaN	NaN	NaN	NaN	NaN	NaN	NaN	-0.0630625	0.00518438	NaN	0.0709388
O60749	O60749	Sorting nexin-2	SNX2	-0.121094	NaN	NaN	0.0618453	NaN	NaN	0.307545	NaN	NaN	-0.112272	NaN	-0.0709211	-0.556266	-0.0771063	-0.115582	-0.261051	-0.301106	0.0930192	-0.0550816	-1.17654	0.0387171	0.0954519	-0.0605778	-0.354169	0.18574	0.297485	-0.264305	-0.133226	-0.355978	-0.303846
O60762	O60762	Dolichol-phosphate mannosyltransferase	DPM1	NaN	0.50019	-0.393652	0.233888	-0.188776	0.113567	0.117163	0.0209111	-0.137806	0.372172	NaN	-0.231363	0.451435	0.0229912	NaN	0.874522	-0.00233905	-0.0629721	0.16221	0.54092	0.00963388	0.0604624	0.16877	0.283448	-0.349732	0.0736831	-0.196806	-0.101227	-0.0851293	-0.125636
O60763	O60763	General vesicular transport factor p115	USO1	0.0199154	-0.286639	0.0443242	0.0708015	0.47892	0.1503	0.369941	0.304394	0.285106	0.203514	-0.00771017	0.24062	0.0274371	-0.0762853	0.181039	0.0418037	-0.129497	0.600936	-0.529677	-0.449395	-0.403485	0.152378	0.22132	-0.014689	0.127501	-0.290674	-0.332208	0.0943712	-0.139935	-0.0139023
O60783	O60783	28S ribosomal protein S14, mitochondrial	MRPS14	-0.31955	NaN	NaN	-0.384998	NaN	-0.0833552	NaN	NaN	NaN	0.166972	NaN	0.0846086	0.707878	0.101583	NaN	NaN	0.143263	-0.0385693	1.34016	NaN	0.430821	-0.0432593	0.132906	NaN	0.151469	-0.131566	-0.0674852	-0.332789	0.306146	-0.152436
O60784	O60784	Target of Myb protein 1	TOM1	NaN	NaN	NaN	-0.265761	NaN	NaN	NaN	NaN	NaN	-0.0398294	NaN	NaN	NaN	NaN	-0.345931	0.0370308	0.950692	1.01892	-0.820565	-0.121722	-0.022156	-0.0524461	NaN	NaN	NaN	NaN	NaN	NaN	NaN	NaN
O60826	O60826	Coiled-coil domain-containing protein 22	CCDC22	-0.216434	NaN	NaN	0.412944	NaN	NaN	NaN	NaN	NaN	0.385486	NaN	0.4336	-0.109328	NaN	NaN	1.34647	NaN	1.46509	-0.568067	-0.139331	0.977316	0.616828	NaN	0.313246	NaN	NaN	NaN	1.07963	NaN	NaN																+
O60828	O60828	Polyglutamine-binding protein 1	PQBP1	0.431997	NaN	NaN	0.212756	NaN	NaN	NaN	NaN	NaN	0.231678	NaN	NaN	NaN	NaN	-0.255477	-0.429654	-0.339929	0.0515809	-0.49822	-0.260584	0.310456	NaN	0.106348	-0.288311	-0.307537	-0.327131	0.130272	-0.164124	NaN	0.111165
O60830	O60830	Mitochondrial import inner membrane translocase subunit Tim17-B	TIMM17B	NaN	NaN	NaN	-0.178094	NaN	0.0901759	NaN	NaN	NaN	NaN	NaN	-0.0129266	0.53087	0.456247	NaN	NaN	NaN	0.340961	NaN	NaN	-0.0247073	NaN	NaN	NaN	-0.0798439	-0.0413726	-0.393444	-0.0433337	-0.215094	0.367595
O60831	O60831	PRA1 family protein 2	PRAF2	-0.180495	NaN	NaN	-0.142465	NaN	-0.0992317	-0.436686	0.541416	NaN	-0.436686	-0.269564	-0.406637	0.813935	-0.188654	NaN	NaN	NaN	NaN	1.08706	0.384381	NaN	-0.114191	NaN	NaN	-0.315792	-0.0417587	-0.6539	-0.191656	-0.127731	-0.238408
O60832	O60832	H/ACA ribonucleoprotein complex subunit 4	DKC1	0.330099	0.0353423	0.485221	0.470927	0.700351	0.290778	0.15004	0.0426443	0.275603	0.209391	0.169284	0.539531	-0.0175777	1.01322	0.131853	0.0942361	0.113167	0.330673	-0.0471148	-0.307484	0.424707	0.347552	0.208143	0.147437	-0.379845	-0.178502	0.145482	-0.186754	-0.450577	-0.121848
O60841;Q9H2L5	O60841	Eukaryotic translation initiation factor 5B	EIF5B	-0.10036	0.281787	-0.210246	-0.0567312	0.429857	0.204391	-0.228098	0.067088	0.0635029	-0.146947	-0.121957	0.580435	-0.0690735	0.0878254	-0.193305	-0.173075	-0.201891	0.0535284	-0.498281	-0.124943	-0.0931094	0.267716	-0.0913408	-0.258874	-0.754237	0.0392789	-0.589637	0.00230651	-0.620556	-0.138076
O60869	O60869	Endothelial differentiation-related factor 1	EDF1	-0.181215	NaN	NaN	0.156397	NaN	-0.0949726	NaN	NaN	NaN	0.0677764	NaN	-0.14634	-0.309789	-0.388575	-0.515398	-0.443772	-0.381818	-0.430781	0.356482	0.421802	-0.220412	-0.400225	-0.150241	-0.535311	-0.647106	-0.117975	-0.207411	-0.599812	-0.238783	-0.163575
O60870	O60870	DNA/RNA-binding protein KIN17	KIN	NaN	NaN	NaN	NaN	NaN	NaN	NaN	NaN	NaN	NaN	NaN	NaN	NaN	NaN	NaN	NaN	NaN	NaN	NaN	-0.764395	NaN	1.56954	NaN	NaN	NaN	NaN	NaN	NaN	NaN	NaN
O60879	O60879	Protein diaphanous homolog 2	DIAPH2	-0.0470999	NaN	NaN	-0.0539728	NaN	NaN	NaN	NaN	NaN	-0.327095	NaN	NaN	NaN	-0.449535	NaN	NaN	NaN	NaN	-0.495003	NaN	NaN	NaN	NaN	NaN	NaN	NaN	NaN	NaN	NaN	NaN
O60884	O60884	DnaJ homolog subfamily A member 2	DNAJA2	0.213503	NaN	-0.0762347	0.0143553	0.762731	0.389457	NaN	0.174151	0.106482	0.0257376	NaN	0.213254	-0.0882088	-0.0533895	-0.1005	-0.322144	0.123269	1.06895	-0.505472	-0.279476	-0.0946029	-0.0391473	-0.114644	-0.211014	0.00475299	0.122341	0.0708015	0.257614	-0.26774	0.501516
O60885	O60885	Bromodomain-containing protein 4	BRD4	NaN	NaN	NaN	NaN	NaN	NaN	NaN	NaN	NaN	NaN	NaN	NaN	-0.753774	NaN	NaN	NaN	-0.597387	-0.48746	-0.230093	-0.219001	-0.434481	-0.30463	-0.730775	0.224164	-0.935669	-0.12078	-0.335299	-0.266663	-0.355036	-0.401921
O60888	O60888	Protein CutA	CUTA	-0.144361	NaN	NaN	NaN	NaN	NaN	NaN	NaN	NaN	NaN	NaN	NaN	-0.0318576	0.0116751	NaN	NaN	NaN	NaN	NaN	NaN	NaN	NaN	-0.547447	NaN	NaN	-1.21702	-1.51033	-2.11073	NaN	-2.6801
O60906	O60906	Sphingomyelin phosphodiesterase 2	SMPD2	NaN	NaN	NaN	NaN	NaN	0.587461	NaN	NaN	NaN	NaN	NaN	0.121281	NaN	NaN	NaN	NaN	1.13001	NaN	NaN	NaN	NaN	0.145612	NaN	NaN	0.0909888	0.361881	0.361095	NaN	0.30906	0.172487
O60921	O60921	Checkpoint protein HUS1	HUS1	NaN	NaN	NaN	NaN	NaN	NaN	NaN	NaN	NaN	-0.305325	NaN	NaN	NaN	NaN	NaN	NaN	NaN	NaN	NaN	NaN	NaN	NaN	NaN	NaN	NaN	NaN	NaN	NaN	NaN	NaN
O60925	O60925	Prefoldin subunit 1	PFDN1	0.026021	NaN	NaN	NaN	NaN	-0.664059	NaN	NaN	NaN	NaN	NaN	0.463832	-0.296545	-0.204767	NaN	NaN	0.88495	1.43552	1.28854	NaN	1.75301	0.519441	NaN	NaN	-0.0782133	0.486972	-0.483662	-0.369632	-0.776355	0.395831
O60930	O60930	Ribonuclease H1	RNASEH1	NaN	NaN	NaN	NaN	NaN	-0.0738335	NaN	NaN	NaN	NaN	NaN	NaN	NaN	NaN	NaN	NaN	NaN	NaN	NaN	NaN	NaN	NaN	NaN	NaN	NaN	NaN	NaN	NaN	NaN	NaN
O60934	O60934	Nibrin	NBN	NaN	NaN	NaN	NaN	0.653794	0.255078	NaN	-0.111913	NaN	NaN	NaN	0.175173	NaN	NaN	NaN	NaN	0.353775	0.322966	-0.44491	NaN	0.414136	-0.0879174	0.51652	0.514905	-0.459516	-0.0451039	-0.367639	-0.179433	-0.435417	-0.0659591
O60936	O60936	Nucleolar protein 3	NOL3	-0.396441	NaN	NaN	NaN	NaN	NaN	NaN	NaN	NaN	-0.41085	NaN	NaN	-0.165159	-0.0805212	NaN	NaN	NaN	NaN	NaN	NaN	NaN	NaN	NaN	NaN	NaN	NaN	NaN	NaN	NaN	NaN
O60941	O60941	Dystrobrevin beta	DTNB	NaN	NaN	NaN	NaN	NaN	0.0556121	NaN	NaN	NaN	NaN	NaN	-0.447721	NaN	NaN	NaN	NaN	NaN	NaN	NaN	NaN	NaN	NaN	NaN	NaN	NaN	NaN	NaN	NaN	NaN	NaN
O60942	O60942	mRNA-capping enzyme;Polynucleotide 5-triphosphatase;mRNA guanylyltransferase	RNGTT	NaN	NaN	NaN	NaN	NaN	NaN	NaN	NaN	NaN	NaN	NaN	NaN	NaN	NaN	NaN	NaN	-0.0307372	NaN	-0.633278	0.141433	0.425567	0.512176	NaN	NaN	NaN	1.07963	0.109026	-0.0523862	NaN	NaN
O75027	O75027	ATP-binding cassette sub-family B member 7, mitochondrial	ABCB7	NaN	NaN	NaN	0.1503	0.0464211	-0.0544522	-0.132262	-0.380972	-0.258719	NaN	NaN	0.305095	0.517427	0.372188	-0.0591492	NaN	0.202888	-0.0696487	0.531569	0.143655	0.0788831	-0.110433	-0.428449	-0.454625	-0.0171688	-0.218968	-0.466796	0.223546	-0.102822	0.0173518
O75051	O75051	Plexin-A2	PLXNA2	NaN	NaN	NaN	NaN	NaN	1.70421	NaN	NaN	NaN	-0.92799	NaN	0.514905	NaN	NaN	NaN	NaN	NaN	NaN	NaN	NaN	NaN	NaN	NaN	NaN	NaN	NaN	NaN	NaN	NaN	NaN						+
O75054	O75054	Immunoglobulin superfamily member 3	IGSF3	-0.514449	-0.518474	NaN	-0.348096	0.1129	-0.17749	0.00891703	0.709291	0.192321	-0.964151	-1.44426	-0.618185	0.477366	0.0927863	NaN	NaN	NaN	NaN	NaN	NaN	0.221197	0.0457225	NaN	NaN	NaN	NaN	NaN	NaN	0.0848807	NaN
O75063	O75063	Glycosaminoglycan xylosylkinase	FAM20B	NaN	NaN	NaN	NaN	-0.494434	-0.416828	NaN	-0.492221	-0.462078	NaN	NaN	-0.152741	-0.0917712	0.228436	0.135929	0.0350608	0.0411028	-0.539037	0.225028	0.100709	0.116764	-0.0480393	0.13711	-0.428411	-0.242345	-0.123921	NaN	NaN	-0.284669	NaN
O75071	O75071	EF-hand calcium-binding domain-containing protein 14	EFCAB14	NaN	NaN	NaN	NaN	NaN	NaN	NaN	NaN	NaN	NaN	NaN	NaN	NaN	NaN	NaN	NaN	0.694033	-0.0208088	NaN	NaN	NaN	NaN	NaN	NaN	NaN	NaN	NaN	NaN	NaN	NaN
O75083	O75083	WD repeat-containing protein 1	WDR1	-0.00608656	0.0827026	-0.118758	-0.113426	0.348459	0.117562	0.786345	0.29537	0.214498	-0.286797	-0.517503	0.0480967	0.0543624	0.179858	0.120352	-0.079158	0.488104	-0.0397107	-0.639512	-0.492221	0.301705	0.15004	-0.19484	-0.112974	0.61306	0.397584	-0.449592	0.0422241	0.112366	0.00834347
O75093	O75093	Slit homolog 1 protein	SLIT1	NaN	NaN	NaN	NaN	NaN	0.0419438	NaN	NaN	NaN	NaN	NaN	0.00115371	0.34426	0.250097	-0.0839973	0.432318	-0.105768	-0.168301	0.617204	0.265797	-0.181558	-0.230025	0.365916	0.0969364	-0.0243845	-0.0299857	-0.262763	-0.158123	0.0280033	-0.0853436
O75110	O75110	Probable phospholipid-transporting ATPase IIA	ATP9A	NaN	NaN	NaN	NaN	NaN	-0.566934	NaN	NaN	NaN	NaN	NaN	-0.701154	NaN	NaN	NaN	NaN	0.646255	NaN	0.251689	NaN	-0.222212	-0.199156	NaN	NaN	NaN	NaN	NaN	NaN	NaN	NaN
O75116	O75116	Rho-associated protein kinase 2	ROCK2	0.298658	-0.0272486	NaN	0.327572	NaN	0.57192	0.244278	NaN	0.348912	0.135272	0.0465608	0.711231	-0.181984	0.0372956	NaN	NaN	0.0129261	0.449112	-1.18354	-0.190371	-0.023607	0.0889556	-0.190898	-0.243267	-0.0844714	-0.18825	-0.524832	0.644687	-0.339126	-0.0496809
O75122	O75122	CLIP-associating protein 2	CLASP2	0.0497701	1.62798	NaN	-0.239788	NaN	NaN	NaN	NaN	NaN	-0.251384	0.191689	NaN	-0.623243	-0.881586	NaN	NaN	NaN	NaN	-0.611645	NaN	NaN	NaN	NaN	NaN	NaN	NaN	NaN	NaN	NaN	NaN		+
O75128	O75128	Protein cordon-bleu	COBL	NaN	NaN	NaN	NaN	NaN	NaN	NaN	NaN	NaN	NaN	0.145743	NaN	NaN	NaN	NaN	NaN	NaN	-0.0673794	0.445515	-0.226881	NaN	NaN	NaN	NaN	NaN	NaN	NaN	NaN	NaN	NaN
O75131;O95741	O75131	Copine-3	CPNE3	-0.54038	-0.218951	NaN	-0.842128	1.17817	0.615322	1.1811	1.07444	0.893595	-1.6041	-0.621045	0.0553346	-0.338615	0.0727558	-0.0309877	0.426211	0.264116	0.811142	-0.233074	-0.714349	0.360645	0.328377	-0.313531	-0.695045	0.391218	0.571628	-0.522613	0.0882773	-0.187707	-0.110262										+
O75143	O75143	Autophagy-related protein 13	ATG13	NaN	NaN	NaN	NaN	NaN	NaN	NaN	NaN	NaN	NaN	NaN	NaN	NaN	-0.321005	NaN	NaN	NaN	NaN	NaN	NaN	NaN	NaN	NaN	NaN	NaN	NaN	-0.631869	NaN	NaN	NaN
O75146	O75146	Huntingtin-interacting protein 1-related protein	HIP1R	NaN	0.440952	NaN	1.02744	-0.345418	0.12499	0.521955	NaN	NaN	0.0576928	0.743817	-0.180692	0.139208	0.459794	-0.0996336	-0.0614808	-0.497629	-0.287307	-0.560387	-0.0591041	-0.483884	-0.168625	NaN	-0.0569413	0.325156	NaN	NaN	NaN	NaN	-0.628274				+
O75147	O75147	Obscurin-like protein 1	OBSL1	NaN	NaN	NaN	NaN	NaN	0.0169242	NaN	-0.176251	NaN	NaN	NaN	0.11929	NaN	NaN	NaN	NaN	NaN	0.837459	NaN	-1.56239	NaN	NaN	NaN	NaN	NaN	NaN	0.181675	NaN	NaN	NaN
O75150	O75150	E3 ubiquitin-protein ligase BRE1B	RNF40	0.191184	0.494774	NaN	-0.052476	1.1961	0.487486	0.0263043	0.159758	0.0394191	0.279174	0.427821	0.291957	-0.269721	-0.0399806	0.133827	-0.238255	0.143263	0.17031	-0.387846	0.00891703	-0.0376509	0.00877379	-0.112428	0.129349	-0.0263667	0.15082	-0.126754	NaN	0.136191	0.335369
O75151	O75151	Lysine-specific demethylase PHF2	PHF2	NaN	NaN	NaN	NaN	0.265317	0.10165	NaN	-0.0775129	0.0672257	NaN	NaN	-0.3413	0.327112	0.152644	0.381173	0.150949	-0.163123	-0.553532	0.110497	0.105946	0.0828389	-0.00355341	0.113834	-0.0366295	0.457857	0.513996	-0.316654	-0.155904	-0.217357	0.192952
O75152	O75152	Zinc finger CCCH domain-containing protein 11A	ZC3H11A	NaN	NaN	NaN	NaN	NaN	0.0123541	0.471135	0.788769	NaN	NaN	NaN	1.54449	NaN	NaN	0.108223	0.141825	0.508733	0.138814	0.270708	-0.0731504	0.813771	0.359409	0.251083	-0.374786	0.105946	0.133037	0.255682	0.295958	-0.109079	NaN												+
O75153	O75153	Clustered mitochondria protein homolog	CLUH	-0.0421597	0.192321	-0.427207	0.141302	0.503349	0.353549	0.416732	0.563256	0.167486	-0.05285	0.168899	0.523361	-0.442438	-0.0798389	-0.5346	-0.352529	0.0842003	0.708143	-0.555333	-0.0660347	-0.143198	-0.0606079	-0.0797525	-0.337175	0.0272956	-0.0988454	-0.614028	0.549521	-0.174638	-0.207195
O75165	O75165	DnaJ homolog subfamily C member 13	DNAJC13	-0.0487554	-0.354188	NaN	0.232538	0.0651587	0.0271541	0.0659859	0.290188	0.256286	0.160275	0.155749	0.22404	-0.0845938	-0.0278618	-0.0743803	0.285935	-0.00630393	0.0604624	-0.595598	-0.0894361	-0.167231	-0.0238124	0.0448837	0.0614305	0.16543	0.0511633	-0.46027	0.339821	0.091666	-0.131155
O75175	O75175	CCR4-NOT transcription complex subunit 3	CNOT3	NaN	NaN	NaN	NaN	NaN	NaN	NaN	NaN	NaN	NaN	NaN	NaN	-0.417945	NaN	-0.0432296	-0.227608	0.316146	1.17089	-0.573574	NaN	-0.034707	NaN	NaN	NaN	NaN	NaN	NaN	NaN	NaN	NaN
O75179	O75179	Ankyrin repeat domain-containing protein 17	ANKRD17	NaN	NaN	NaN	NaN	NaN	NaN	NaN	NaN	NaN	NaN	NaN	NaN	NaN	NaN	NaN	NaN	0.498966	NaN	NaN	1.02482	NaN	NaN	NaN	NaN	NaN	NaN	NaN	NaN	NaN	NaN
O75182	O75182	Paired amphipathic helix protein Sin3b	SIN3B	NaN	NaN	NaN	NaN	NaN	NaN	NaN	NaN	NaN	NaN	NaN	NaN	NaN	NaN	NaN	NaN	-0.000302979	-0.363457	-1.16566	NaN	0.103263	0.037312	NaN	NaN	-0.658697	-0.25008	-0.559771	NaN	-0.594117	-0.236367
O75190;Q8WWF6;Q8NHS0	O75190	DnaJ homolog subfamily B member 6	DNAJB6	0.340049	NaN	NaN	0.0723116	NaN	0.678342	NaN	0.607484	NaN	NaN	NaN	-0.0244725	NaN	NaN	-0.0486957	-0.202771	-0.129908	0.107956	0.319965	-0.0648269	0.0918014	-0.0683472	0.102725	0.113434	0.0646069	0.40414	0.216362	0.170822	0.116098	0.198243
O75208	O75208	Ubiquinone biosynthesis protein COQ9, mitochondrial	COQ9	NaN	NaN	NaN	-0.591636	-0.31847	-0.50455	NaN	-0.677333	NaN	-0.248622	NaN	-0.429867	-0.191343	-0.36042	-0.0778935	0.0760118	0.223175	-0.189845	0.380286	0.221444	0.369271	NaN	-0.311291	0.0211954	-0.0276456	-0.303917	-0.897678	-0.292952	0.0333701	-0.399445
O75223;M0QZK8	O75223;M0QZK8	Gamma-glutamylcyclotransferase	GGCT	-0.144218	NaN	NaN	-0.0180158	NaN	NaN	NaN	NaN	NaN	-0.172132	NaN	NaN	-0.0324182	0.191129	0.0953169	0.095587	0.448795	1.71326	0.318577	0.31904	0.573278	0.499986	-0.452906	-0.0365555	-0.287483	0.337426	0.389567	NaN	NaN	1.25236
O75251	O75251	NADH dehydrogenase [ubiquinone] iron-sulfur protein 7, mitochondrial	NDUFS7	0.630871	NaN	0.314986	-0.211131	0.116365	-0.105302	NaN	-0.074198	-0.219068	-0.339929	NaN	0.102725	0.573181	0.708491	0.279531	0.0724488	-0.0232551	0.0413831	0.86584	0.954569	0.0434844	0.0501883	-0.264149	0.00475299	0.040121	0.0382958	-0.275682	0.217975	-0.0404969	0.0539454
O75306	O75306	NADH dehydrogenase [ubiquinone] iron-sulfur protein 2, mitochondrial	NDUFS2	-0.796435	NaN	0.40174	-0.0803167	-0.000533933	-0.0874881	NaN	-0.175582	-0.310003	-0.439637	NaN	0.0565835	0.487486	0.40421	0.165815	0.205393	0.121281	-0.175094	-0.227185	0.118227	-0.13106	-0.273797	0.299714	0.115166	0.0574155	-0.00166007	-0.452827	0.165944	0.0114957	0.0255958
O75312	O75312	Zinc finger protein ZPR1	ZNF259	-0.195715	NaN	NaN	NaN	NaN	NaN	NaN	NaN	NaN	-0.366057	NaN	NaN	NaN	-0.177216	NaN	NaN	NaN	NaN	NaN	NaN	NaN	NaN	-0.297378	NaN	NaN	NaN	-0.18682	NaN	NaN	NaN
O75319	O75319	RNA/RNP complex-1-interacting phosphatase	DUSP11	NaN	NaN	NaN	NaN	NaN	NaN	NaN	NaN	NaN	NaN	NaN	NaN	NaN	NaN	NaN	NaN	0.407081	0.824401	NaN	NaN	0.399445	0.627233	NaN	0.0561673	NaN	NaN	0.0419438	-0.0104686	NaN	0.0123541
O75323	O75323	Protein NipSnap homolog 2	GBAS	NaN	NaN	NaN	-0.289986	-0.139601	-0.17184	NaN	-0.150321	NaN	NaN	NaN	0.180148	0.206643	0.0150681	NaN	NaN	0.0847447	-0.106172	0.280719	0.186627	0.0578315	0.0565835	0.817378	-0.172051	-8.65959e-05	-0.130255	-0.0936173	0.131326	-0.173157	-0.311667
O75326	O75326	Semaphorin-7A	SEMA7A	NaN	NaN	NaN	NaN	NaN	NaN	NaN	NaN	NaN	NaN	NaN	NaN	-0.0181912	0.0870895	-0.118179	-0.142624	-0.141494	-0.2935	-0.739517	-0.144871	-0.0426499	-0.14272	NaN	NaN	NaN	NaN	NaN	NaN	NaN	NaN
O75330	O75330	Hyaluronan mediated motility receptor	HMMR	NaN	NaN	NaN	NaN	NaN	NaN	NaN	NaN	NaN	NaN	NaN	NaN	0.234256	NaN	NaN	NaN	-0.379545	0.261832	-1.03845	NaN	0.0805212	0.185359	NaN	NaN	NaN	NaN	NaN	0.398679	NaN	NaN
O75340	O75340	Programmed cell death protein 6	PDCD6	0.00388999	NaN	NaN	-0.779943	NaN	0.20364	NaN	NaN	0.232292	-1.26133	NaN	0.112633	-0.26642	-0.16877	NaN	NaN	NaN	1.06392	-0.795784	0.841249	0.214125	0.305095	NaN	-0.214759	0.464668	0.0366088	-0.489362	0.227371	0.118493	-0.109483
O75347	O75347	Tubulin-specific chaperone A	TBCA	-0.239754	NaN	NaN	NaN	NaN	1.26105	NaN	NaN	NaN	NaN	NaN	0.391768	-0.337776	-0.0439044	NaN	NaN	NaN	0.510557	-0.0583078	NaN	0.379177	0.319618	NaN	NaN	0.0549179	0.14952	-1.69909	-1.36034	0.196859	0.152378
O75348;F2Z307;O95670	O75348	V-type proton ATPase subunit G 1	ATP6V1G1	-0.0778631	NaN	NaN	NaN	NaN	0.0961269	NaN	NaN	NaN	-0.294102	NaN	-0.234567	-0.00316296	0.01552	-0.111009	0.00920381	0.868924	0.483364	1.31788	NaN	0.0371714	0.0136409	-0.135538	NaN	0.0894982	0.0340749	-0.308412	0.87578	0.191815	0.0630888
O75351	O75351	Vacuolar protein sorting-associated protein 4B	VPS4B	-0.215814	NaN	NaN	NaN	NaN	NaN	NaN	NaN	NaN	-0.470829	NaN	NaN	0.0931545	NaN	-0.244326	-0.419449	0.237931	3.11078	-0.282421	0.403268	-0.0659289	-0.00591274	-0.486408	NaN	0.14978	1.11403	-0.0100618	-0.166017	NaN	0.0926134
O75352	O75352	Mannose-P-dolichol utilization defect 1 protein	MPDU1	-0.217809	0.119024	NaN	0.408821	0.0381553	0.253868	0.0311129	-0.0201356	-0.00150116	0.621055	0.564915	0.0396999	0.74028	0.265743	NaN	NaN	0.264717	0.399663	0.428571	0.529171	0.145873	-0.113458	0.212632	NaN	-0.300413	0.0308304	-0.24325	0.0100636	-0.0532691	-0.0803319
O75354	O75354	Ectonucleoside triphosphate diphosphohydrolase 6	ENTPD6	NaN	NaN	NaN	NaN	-0.210646	0.0206267	NaN	NaN	-0.721563	NaN	NaN	NaN	NaN	NaN	NaN	NaN	NaN	NaN	NaN	NaN	NaN	NaN	NaN	NaN	NaN	NaN	NaN	NaN	NaN	NaN
O75362	O75362	Zinc finger protein 217	ZNF217	NaN	NaN	NaN	NaN	NaN	NaN	NaN	-0.143915	NaN	NaN	NaN	NaN	NaN	NaN	NaN	NaN	-0.0206624	-0.184884	0.597221	0.301705	0.183328	-0.587685	NaN	NaN	NaN	-0.109919	-0.325286	NaN	NaN	NaN
O75367	O75367	Core histone macro-H2A.1	H2AFY	NaN	NaN	0.308594	0.0289935	-0.10386	0.245009	NaN	0.1595	0.0742315	0.173767	NaN	0.253868	1.71119	-0.298658	0.0356239	-0.110947	-0.321315	-0.389413	-0.0147473	-0.190915	-0.133559	-0.512678	-0.0448211	-0.245164	-0.713403	0.0611541	0.0409626	-0.0829426	-0.681515	-0.0871969													+
O75368	O75368	SH3 domain-binding glutamic acid-rich-like protein	SH3BGRL	-0.422714	NaN	NaN	NaN	NaN	-0.070209	NaN	NaN	NaN	NaN	NaN	0.0190613	-0.272175	-0.135798	0.0427844	-0.350596	NaN	NaN	NaN	NaN	NaN	0.286645	-0.536503	NaN	0.0211954	NaN	NaN	-0.767757	NaN	0.843903
O75369	O75369	Filamin-B	FLNB	0.275126	0.0253123	0.312317	0.440102	0.0708015	0.285225	0.129085	0.0271541	0.482642	0.115566	-0.391512	0.0714881	0.0201999	0.200332	-0.117146	-0.234924	0.367259	0.169668	-0.318254	0.00848693	0.305562	0.213752	-0.126423	-0.0940793	0.776357	0.973134	0.547943	1.41981	0.0751904	0.279531
O75376	O75376	Nuclear receptor corepressor 1	NCOR1	NaN	NaN	NaN	NaN	NaN	NaN	NaN	NaN	NaN	NaN	NaN	NaN	0.107286	NaN	NaN	NaN	NaN	NaN	NaN	NaN	NaN	NaN	NaN	NaN	NaN	NaN	NaN	NaN	NaN	NaN
O75380	O75380	NADH dehydrogenase [ubiquinone] iron-sulfur protein 6, mitochondrial	NDUFS6	-0.713143	NaN	NaN	NaN	NaN	-0.081797	NaN	NaN	-0.193156	NaN	NaN	-0.00320631	0.759326	0.686592	NaN	NaN	NaN	0.155231	2.40705	NaN	0.187261	0.181548	-0.0677574	NaN	-0.0308992	-0.0281162	-0.305271	0.0519985	-0.0201649	0.0126402
O75381	O75381	Peroxisomal membrane protein PEX14	PEX14	0.367707	NaN	NaN	NaN	-0.206745	-0.022156	0.0490731	-0.316456	NaN	0.310689	0.78157	-0.168366	-0.25639	NaN	0.151339	0.0749164	0.126312	0.218347	-0.13741	0.872868	-0.0503679	-0.0908951	0.339365	0.309875	-0.236452	-0.0187465	-0.457217	0.0827026	0.0227584	-0.279494
O75390	O75390	Citrate synthase, mitochondrial	CS	0.0370308	-0.114348	0.135009	-0.0273662	-0.0550366	-0.0214089	-0.258891	-0.06868	-0.190651	0.173639	NaN	0.216486	0.33182	0.289281	-0.0407788	0.143916	0.180912	-0.0956507	-0.186952	0.00288247	-0.0371178	-0.22803	-0.0589087	0.157044	0.160662	-0.112428	-0.288399	0.134221	0.266037	-0.177017
O75391	O75391	Sperm-associated antigen 7	SPAG7	NaN	NaN	NaN	NaN	NaN	NaN	NaN	NaN	NaN	NaN	NaN	NaN	-0.673739	-0.53047	NaN	NaN	NaN	NaN	NaN	NaN	NaN	NaN	NaN	-0.345968	NaN	NaN	NaN	NaN	NaN	NaN
O75394	O75394	39S ribosomal protein L33, mitochondrial	MRPL33	-0.514573	NaN	NaN	NaN	NaN	-0.0229326	NaN	NaN	NaN	NaN	NaN	0.227002	0.707171	NaN	NaN	NaN	NaN	NaN	-0.128977	NaN	NaN	NaN	0.110898	NaN	0.0806577	-0.066926	0.00963388	-0.074274	0.147437	-0.0630323
O75396	O75396	Vesicle-trafficking protein SEC22b	SEC22B	-0.0461015	NaN	NaN	0.0233263	0.510253	0.0923428	NaN	-0.282597	0.985282	0.130931	NaN	-0.220412	0.434455	-0.0280033	0.488824	0.39835	-0.0839056	0.0364681	0.268794	0.62686	0.0236102	-0.0659289	0.788686	NaN	-0.281983	0.0747794	-0.170215	-0.0454315	-0.0355644	-0.10386
O75400;Q6NWY9	O75400	Pre-mRNA-processing factor 40 homolog A	PRPF40A	0.556209	0.357045	0.188148	-0.190404	-0.0255148	0.0794293	-0.152965	-0.257321	0.178619	0.283922	0.191436	0.41792	0.587653	0.679712	-0.0110791	-0.0117771	0.340961	0.602077	-0.0561461	0.179511	0.157303	0.368265	0.0124972	0.0333701	-0.0864154	0.263756	0.0754641	0.0728604	-0.0694065	0.202888
O75410	O75410	Transforming acidic coiled-coil-containing protein 1	TACC1	NaN	NaN	NaN	NaN	-0.433467	-0.187132	NaN	NaN	NaN	NaN	0.859095	-0.579426	NaN	-0.826681	0.0597706	0.165044	0.159888	0.147437	-0.513687	-0.162816	0.230203	-0.0126792	NaN	NaN	NaN	NaN	NaN	NaN	-0.335863	NaN
O75414	O75414	Nucleoside diphosphate kinase 6	NME6	NaN	NaN	NaN	NaN	NaN	-0.0633188	NaN	NaN	NaN	NaN	NaN	NaN	NaN	NaN	NaN	NaN	NaN	-0.106762	NaN	NaN	NaN	-0.127352	-0.065159	0.15562	-0.0863695	-0.30652	-0.427925	-0.177245	0.113034	-0.370732
O75419	O75419	Cell division control protein 45 homolog	CDC45	NaN	NaN	NaN	NaN	NaN	NaN	NaN	NaN	NaN	NaN	NaN	NaN	NaN	NaN	NaN	NaN	NaN	NaN	NaN	NaN	NaN	NaN	NaN	NaN	NaN	NaN	-0.121392	NaN	NaN	NaN
O75431	O75431	Metaxin-2	MTX2	NaN	NaN	NaN	-0.226426	0.133169	-0.0462804	NaN	-0.127226	NaN	-0.021658	NaN	0.123799	0.438506	0.503077	0.741834	NaN	0.0794293	-0.0262491	0.287709	0.180657	-0.10341	-0.0350765	NaN	-1.21625	0.0350608	0.00848693	-0.674015	0.0364681	-0.0403633	0.103665
O75436	O75436	Vacuolar protein sorting-associated protein 26A	VPS26A	0.197236	NaN	NaN	0.466758	0.637657	0.189919	NaN	0.566961	-0.000173111	0.253626	NaN	0.262674	-0.541177	NaN	NaN	NaN	0.394514	0.808509	-0.724921	-0.105846	0.294194	0.248656	NaN	0.0309717	NaN	0.212134	-0.282439	-0.211264	0.303109	0.269991
O75438	O75438	NADH dehydrogenase [ubiquinone] 1 beta subcomplex subunit 1	NDUFB1	NaN	NaN	NaN	NaN	0.145091	-0.268886	NaN	NaN	NaN	NaN	NaN	-0.216149	0.235482	NaN	NaN	NaN	NaN	NaN	NaN	NaN	NaN	NaN	NaN	NaN	-0.0187903	-0.0155346	-0.511444	-0.197898	-0.138966	-0.00794222
O75439	O75439	Mitochondrial-processing peptidase subunit beta	PMPCB	NaN	NaN	NaN	-0.319226	-0.2508	-0.174898	NaN	-0.309449	-0.411809	0.106884	NaN	0.0330882	0.329985	-0.211012	NaN	NaN	0.375179	-0.0783809	-1.5322	-0.391796	0.0318186	-0.297679	0.381173	0.167615	0.0865121	-0.176185	-0.333425	0.0565835	0.257252	-0.32469
O75446	O75446	Histone deacetylase complex subunit SAP30	SAP30	NaN	NaN	NaN	NaN	NaN	NaN	NaN	NaN	NaN	NaN	NaN	NaN	NaN	NaN	NaN	NaN	0.245009	-0.0708908	0.582171	-0.362844	-0.0616465	-1.08381	NaN	0.509138	NaN	NaN	NaN	NaN	NaN	0.0918014
O75448	O75448	Mediator of RNA polymerase II transcription subunit 24	MED24	NaN	NaN	NaN	-0.156113	NaN	0.614757	NaN	NaN	NaN	0.326997	NaN	0.157949	-0.0622639	0.124613	-0.348666	-0.579706	0.0758749	-0.101939	-1.2412	-0.61511	-0.400358	0.131063	-0.183703	NaN	NaN	0.182057	-0.807781	NaN	-0.233634	-0.0388361
O75449	O75449	Katanin p60 ATPase-containing subunit A1	KATNA1	NaN	NaN	NaN	NaN	NaN	-0.092694	NaN	NaN	NaN	NaN	NaN	NaN	NaN	NaN	NaN	NaN	NaN	NaN	NaN	NaN	NaN	NaN	NaN	NaN	NaN	NaN	NaN	NaN	NaN	NaN
O75475	O75475	PC4 and SFRS1-interacting protein	PSIP1	0.0253123	NaN	-0.193173	0.44297	-0.425017	-0.00155892	NaN	-0.0490538	0.457752	0.841651	-0.130602	0.017922	-0.00115464	-0.25532	0.283092	0.299714	-0.340678	-0.463291	-0.17236	-0.175517	-0.139887	-0.459655	0.261471	-0.103302	-0.547067	0.177982	0.0368901	-0.0156367	-0.620667	0.017922
O75477	O75477	Erlin-1	ERLIN1	-0.025456	NaN	NaN	0.163241	0.389567	0.229342	NaN	0.230449	0.073546	0.332622	NaN	0.00460933	0.244278	0.023299	0.271067	0.202637	0.0126402	-0.147713	0.0429245	0.419862	-0.148609	-0.197054	0.621899	-0.0912947	-0.363865	0.162339	-0.261068	0.251446	-0.0429918	-0.0419666
O75486;B4E1H0	O75486	Transcription initiation protein SPT3 homolog	SUPT3H	NaN	NaN	NaN	NaN	NaN	NaN	NaN	NaN	NaN	NaN	NaN	NaN	NaN	NaN	NaN	NaN	-0.269164	NaN	NaN	NaN	NaN	NaN	NaN	NaN	NaN	0.509949	NaN	NaN	NaN	NaN
O75487	O75487	Glypican-4;Secreted glypican-4	GPC4	NaN	NaN	NaN	NaN	NaN	NaN	NaN	NaN	NaN	NaN	NaN	NaN	NaN	NaN	NaN	NaN	-0.026161	-0.110854	0.611172	-1.30565	-0.0445979	-0.0793713	NaN	NaN	NaN	NaN	NaN	NaN	NaN	NaN
O75489	O75489	NADH dehydrogenase [ubiquinone] iron-sulfur protein 3, mitochondrial	NDUFS3	-0.532804	NaN	1.00676	-0.265293	-0.0616314	-0.100793	-0.282158	-0.289051	-0.166956	-0.118194	NaN	-0.090081	0.460585	0.506537	0.299127	0.709202	0.118758	-0.029058	0.254231	0.482022	-0.010643	-0.00962592	-0.196161	0.266637	-0.00192009	-0.00382825	-0.33579	0.0943712	0.0254541	0.0607391
O75494;Q8WXF0	O75494	Serine/arginine-rich splicing factor 10	SRSF10	NaN	NaN	0.448584	0.0280033	0.102725	0.189666	NaN	-0.0621886	0.183582	0.308477	NaN	0.378068	NaN	NaN	0.107956	0.158466	-0.0910027	-0.0963601	0.0558898	-0.0275279	0.555227	0.428357	0.0366088	0.0507454	-0.61394	-0.0218923	0.0792927	-0.19187	-0.447052	-0.16788
O75503;A0A1B0GWJ7	O75503	Ceroid-lipofuscinosis neuronal protein 5	CLN5	NaN	NaN	NaN	NaN	NaN	NaN	NaN	NaN	NaN	NaN	NaN	NaN	NaN	NaN	NaN	NaN	NaN	NaN	NaN	NaN	NaN	NaN	NaN	NaN	NaN	NaN	0.282618	NaN	-0.383398	NaN
O75506	O75506	Heat shock factor-binding protein 1	HSBP1	NaN	NaN	NaN	NaN	NaN	NaN	NaN	NaN	NaN	NaN	NaN	NaN	-0.614713	NaN	NaN	NaN	NaN	NaN	NaN	NaN	NaN	NaN	NaN	NaN	NaN	NaN	NaN	-0.999164	NaN	NaN
O75509	O75509	Tumor necrosis factor receptor superfamily member 21	TNFRSF21	NaN	NaN	NaN	NaN	NaN	NaN	NaN	NaN	NaN	NaN	NaN	NaN	NaN	NaN	NaN	NaN	0.389236	0.173511	-0.309949	-0.146627	-0.29267	-0.205746	NaN	NaN	NaN	NaN	NaN	NaN	NaN	NaN
O75521	O75521	Enoyl-CoA delta isomerase 2, mitochondrial	ECI2	NaN	NaN	NaN	0.0677764	-0.180463	-0.117506	NaN	-0.319496	NaN	NaN	NaN	-0.142815	0.487281	0.0562512	NaN	NaN	0.341075	0.321466	-0.373458	-0.717904	0.186881	-0.0661252	0.0919367	0.379732	0.0318186	-0.119338	-0.276835	0.0856966	0.0371714	-0.259616
O75525	O75525	KH domain-containing, RNA-binding, signal transduction-associated protein 3	KHDRBS3	NaN	NaN	NaN	NaN	NaN	NaN	NaN	NaN	NaN	NaN	NaN	NaN	NaN	NaN	-0.116958	0.0422241	-0.00119793	-0.0562811	-0.133432	-0.216015	0.996244	3.0361	NaN	NaN	NaN	NaN	0.406537	-0.460747	NaN	NaN
O75529	O75529	TAF5-like RNA polymerase II p300/CBP-associated factor-associated factor 65 kDa subunit 5L	TAF5L	NaN	NaN	NaN	NaN	NaN	NaN	NaN	NaN	NaN	NaN	NaN	NaN	NaN	NaN	NaN	NaN	NaN	1.15153	NaN	-0.503916	NaN	NaN	NaN	NaN	NaN	NaN	NaN	NaN	NaN	NaN
O75530	O75530	Polycomb protein EED	EED	NaN	NaN	NaN	NaN	0.791689	1.14581	NaN	0.100709	0.205518	NaN	NaN	0.336512	NaN	NaN	NaN	-0.0894515	-0.0270868	0.227495	-0.423507	-0.522509	-0.0108464	0.0318186	0.679244	0.0871912	-0.487783	-0.0197699	0.0409626	-0.0944488	-0.029323	0.113434
O75531	O75531	Barrier-to-autointegration factor	BANF1	NaN	NaN	NaN	NaN	NaN	0.519139	NaN	NaN	NaN	NaN	NaN	0.55395	-0.320198	NaN	NaN	NaN	NaN	NaN	NaN	NaN	NaN	-0.309896	0.555718	NaN	-1.2037	-0.234312	0.0284277	-0.100964	-1.20045	-0.633725
O75533	O75533	Splicing factor 3B subunit 1	SF3B1	0.248171	0.306845	-0.0671073	-0.104325	0.38637	0.355806	-0.114457	-0.0580674	0.14104	0.325617	0.482642	0.465922	0.14274	0.493723	-0.0813237	-0.0682262	0.453439	0.535655	-0.108394	-0.0697547	0.739848	0.699285	-0.0974092	0.129481	-0.189911	0.0211954	0.115433	-0.101815	-0.126722	0.0507454
O75534	O75534	Cold shock domain-containing protein E1	CSDE1	-0.00643435	0.238175	0.157561	0.0054719	0.566377	0.3744	0.319271	-0.0893595	-0.0569564	-0.206762	0.00317045	0.405012	-0.438816	-0.213503	-0.405795	-0.506045	-0.224671	-0.020516	-0.594247	-0.145749	-0.25123	-0.0889757	-0.376864	-0.443988	0.00690831	-0.0372807	-0.131566	-0.0268664	-0.1811	-0.270278
O75569	O75569	Interferon-inducible double stranded RNA-dependent protein kinase activator A	PRKRA	NaN	NaN	NaN	NaN	NaN	-0.137965	NaN	-0.534558	-0.832899	NaN	NaN	0.363115	-0.614337	NaN	-0.150529	0.0515809	-0.0369994	0.00762616	-0.282211	-0.567532	-0.000678201	0.287709	0.0629506	-0.308251	NaN	NaN	0.0219061	-0.0443003	0.361432	NaN
O75570	O75570	Peptide chain release factor 1, mitochondrial	MTRF1	NaN	NaN	NaN	NaN	NaN	-0.189401	NaN	NaN	NaN	NaN	NaN	NaN	NaN	NaN	NaN	NaN	NaN	NaN	NaN	NaN	NaN	0.154972	NaN	NaN	NaN	NaN	NaN	NaN	NaN	NaN
O75575	O75575	DNA-directed RNA polymerase III subunit RPC9	CRCP	NaN	NaN	NaN	NaN	NaN	NaN	NaN	NaN	NaN	NaN	NaN	NaN	0.439676	NaN	NaN	NaN	NaN	NaN	NaN	NaN	NaN	NaN	NaN	NaN	NaN	NaN	NaN	NaN	NaN	NaN
O75581	O75581	Low-density lipoprotein receptor-related protein 6	LRP6	NaN	NaN	NaN	NaN	NaN	0.0404014	NaN	NaN	-0.83877	NaN	NaN	-0.0997573	NaN	NaN	NaN	NaN	NaN	NaN	NaN	NaN	NaN	NaN	NaN	NaN	NaN	NaN	NaN	NaN	NaN	NaN
O75592	O75592	Probable E3 ubiquitin-protein ligase MYCBP2	MYCBP2	0.0843364	0.449218	NaN	0.219339	NaN	NaN	NaN	NaN	NaN	0.0371714	0.247563	NaN	NaN	-0.208018	NaN	NaN	NaN	NaN	NaN	-0.567853	NaN	NaN	NaN	NaN	-0.304523	NaN	-0.688404	-0.471449	NaN	NaN
O75600	O75600	2-amino-3-ketobutyrate coenzyme A ligase, mitochondrial	GCAT	NaN	NaN	NaN	NaN	NaN	-0.603358	NaN	NaN	NaN	NaN	NaN	NaN	NaN	NaN	NaN	NaN	-0.206462	-0.172522	-0.865963	0.267596	0.450802	-0.451701	NaN	NaN	NaN	-0.30902	NaN	NaN	NaN	NaN
O75607	O75607	Nucleoplasmin-3	NPM3	0.478817	NaN	0.11836	0.309525	-0.141494	0.307079	NaN	0.244522	0.178364	0.471135	NaN	0.0640551	0.262674	0.0378286	0.303459	0.184471	0.401849	0.64321	-0.353376	0.0557509	0.812786	0.362554	0.218843	0.115033	0.0384361	-0.16096	-0.191986	0.104068	-0.374505	0.177471
O75608	O75608	Acyl-protein thioesterase 1	LYPLA1	-0.163429	NaN	NaN	-0.153559	NaN	-0.0439582	NaN	NaN	NaN	-0.361491	NaN	0.282618	0.28238	0.200548	NaN	NaN	NaN	NaN	NaN	NaN	1.23818	0.275603	-0.118946	-0.0308403	0.285461	-0.000533933	-0.550719	-0.110807	NaN	-0.0680901
O75616	O75616	GTPase Era, mitochondrial	ERAL1	NaN	NaN	NaN	NaN	-0.238323	-0.0538082	NaN	0.104471	-0.0784875	NaN	NaN	0.00216244	-0.273308	-0.525568	0.297954	0.440208	0.269512	0.198746	-0.153302	0.25084	0.101784	0.0164963	0.120086	0.352307	0.0813396	-0.111976	-0.538241	0.0458623	0.173255	-0.350265
O75629	O75629	Protein CREG1	CREG1	NaN	NaN	NaN	NaN	NaN	NaN	NaN	NaN	NaN	NaN	NaN	NaN	NaN	NaN	0.159242	-0.0756568	NaN	0.663572	-0.454447	-1.20367	0.61711	0.247077	NaN	NaN	NaN	NaN	NaN	NaN	NaN	NaN
O75643	O75643	U5 small nuclear ribonucleoprotein 200 kDa helicase	SNRNP200	0.052555	0.138945	0.0297002	-0.32182	0.0935602	0.0717627	-0.178747	-0.192629	-0.0469061	-0.0315479	0.23217	0.122209	0.431142	0.641806	-0.0578121	-0.0398887	0.291721	0.283092	-0.341848	-0.274704	0.178364	0.19711	-0.0539429	0.024887	-0.335244	0.0865121	0.196985	0.0127833	-0.26112	0.165815
O75648	O75648	Mitochondrial tRNA-specific 2-thiouridylase 1	TRMU	NaN	NaN	NaN	NaN	-0.201759	0.287472	NaN	NaN	NaN	NaN	NaN	0.74261	NaN	NaN	NaN	NaN	0.127501	NaN	NaN	NaN	NaN	-0.0320641	NaN	NaN	-0.53001	-0.282333	NaN	0.148088	NaN	NaN
O75663	O75663	TIP41-like protein	TIPRL	NaN	NaN	NaN	NaN	NaN	NaN	NaN	NaN	NaN	NaN	NaN	NaN	-0.509717	-0.0835198	NaN	NaN	NaN	1.66653	0.0795658	-0.559962	1.28966	NaN	-0.164674	-0.512246	0.758047	0.00273846	-1.48989	-0.144536	NaN	-0.403924
O75665	O75665	Oral-facial-digital syndrome 1 protein	OFD1	NaN	NaN	NaN	NaN	NaN	NaN	NaN	NaN	NaN	NaN	NaN	NaN	NaN	NaN	NaN	NaN	NaN	NaN	NaN	NaN	NaN	NaN	NaN	NaN	0.556895	NaN	NaN	NaN	NaN	NaN
O75676	O75676	Ribosomal protein S6 kinase alpha-4	RPS6KA4	NaN	NaN	NaN	NaN	NaN	NaN	NaN	NaN	NaN	NaN	NaN	NaN	NaN	-0.188021	NaN	-0.77221	-0.467354	0.540722	-0.4569	-0.232227	-0.272559	-0.517999	NaN	NaN	NaN	NaN	NaN	0.190425	-0.231955	NaN
O75683	O75683	Surfeit locus protein 6	SURF6	NaN	NaN	NaN	NaN	NaN	NaN	NaN	0.247563	0.655993	NaN	NaN	NaN	NaN	NaN	NaN	0.34551	-0.0585781	NaN	-0.543194	NaN	0.0433446	0.116631	-0.133796	-0.134525	NaN	NaN	-0.0909258	-0.40614	NaN	0.462471
O75688	O75688	Protein phosphatase 1B	PPM1B	NaN	NaN	NaN	NaN	NaN	NaN	NaN	NaN	NaN	NaN	NaN	NaN	NaN	NaN	NaN	NaN	NaN	NaN	NaN	NaN	NaN	NaN	NaN	NaN	NaN	NaN	NaN	1.84455	NaN	NaN
O75689	O75689	Arf-GAP with dual PH domain-containing protein 1	ADAP1	NaN	NaN	NaN	NaN	NaN	NaN	NaN	NaN	NaN	NaN	NaN	NaN	NaN	NaN	NaN	NaN	NaN	NaN	-1.85773	-0.305271	NaN	-0.62959	NaN	NaN	NaN	NaN	NaN	NaN	NaN	NaN
O75691	O75691	Small subunit processome component 20 homolog	UTP20	0.52657	0.593402	0.328032	-0.197782	0.480472	-0.0634694	0.0669503	-0.311703	0.101516	0.0858326	0.660746	-0.150401	0.445303	1.01121	0.0054719	0.0899048	0.214498	0.304161	-0.361046	-0.218179	0.106214	0.153805	-0.152789	-0.0515338	-0.231176	0.115033	0.0965318	-0.257425	-0.399787	0.0315363
O75694	O75694	Nuclear pore complex protein Nup155	NUP155	-0.0151992	0.143263	NaN	0.195852	0.608715	0.508834	0.1149	-0.124031	0.0788831	0.400101	0.857503	0.514097	0.547647	0.447918	0.187388	0.032242	-0.290268	-0.279511	-0.270399	-0.0367775	-0.235518	-0.135301	0.160017	0.218719	-0.442262	-0.189532	-0.0817359	-0.0444938	-0.414499	-0.17656
O75695	O75695	Protein XRP2	RP2	NaN	NaN	NaN	0.357383	1.04831	0.397255	0.565305	1.15465	NaN	-0.780339	-0.67121	0.152508	NaN	NaN	NaN	NaN	0.816886	0.480058	-0.443811	0.61946	0.657731	0.660381	NaN	-0.0278956	1.06798	1.20633	1.15801	1.89375	0.324235	0.603692
O75717	O75717	WD repeat and HMG-box DNA-binding protein 1	WDHD1	0.227741	-0.820999	0.351967	NaN	-0.143437	0.817132	0.561008	0.111432	0.89933	NaN	-0.574004	-0.269199	-0.0510852	-0.134089	-0.102636	-0.11796	-0.0992471	-0.0222438	-0.112771	-0.350412	-0.159138	-0.612307	0.473527	0.337654	NaN	NaN	-0.875487	NaN	NaN	0.0824301
O75718	O75718	Cartilage-associated protein	CRTAP	NaN	NaN	0.12075	NaN	-0.0573316	-0.249548	NaN	0.14274	-0.199752	NaN	NaN	-0.302208	0.20364	0.307073	-0.0321526	0.22231	0.0668125	-0.335008	0.0132121	0.104068	-0.333189	-0.808362	0.37362	0.364909	-0.053913	-0.0835998	-0.471529	0.153157	0.14965	-0.172831
O75746	O75746	Calcium-binding mitochondrial carrier protein Aralar1	SLC25A12	-0.876096	-0.120639	0.230572	-0.293253	-0.121424	-0.207578	-0.43189	-0.339035	-0.485236	0.231678	0.0942361	0.0227584	0.454597	0.836321	NaN	-0.117803	-0.0455506	-0.0749272	-0.106234	0.459851	-0.190108	-0.227675	0.425674	0.00963388	-0.0517132	-0.111134	-0.548016	0.234133	-0.0782285	0.0144981
O75751	O75751	Solute carrier family 22 member 3	SLC22A3	NaN	NaN	NaN	NaN	2.21266	-0.246686	0.113567	1.80319	NaN	-1.67563	-1.3935	-0.260463	NaN	NaN	NaN	NaN	NaN	NaN	NaN	NaN	NaN	NaN	NaN	NaN	NaN	NaN	NaN	NaN	0.685895	NaN					+			+		+
O75752	O75752	UDP-GalNAc:beta-1,3-N-acetylgalactosaminyltransferase 1	B3GALNT1	NaN	NaN	NaN	NaN	NaN	NaN	NaN	NaN	NaN	NaN	NaN	NaN	NaN	NaN	NaN	NaN	-0.275315	NaN	NaN	NaN	NaN	NaN	NaN	NaN	NaN	NaN	NaN	NaN	NaN	NaN
O75781	O75781	Paralemmin-1	PALM	NaN	NaN	NaN	NaN	NaN	NaN	NaN	NaN	NaN	-1.20307	-1.2186	NaN	NaN	NaN	NaN	NaN	NaN	NaN	NaN	NaN	NaN	NaN	NaN	NaN	NaN	NaN	NaN	NaN	NaN	NaN
O75787;A0A1C7CYW4	O75787;A0A1C7CYW4	Renin receptor	ATP6AP2	0.721591	NaN	NaN	0.316262	NaN	-0.360583	NaN	0.130008	NaN	0.496002	NaN	0.00115371	0.198243	0.113333	NaN	0.0756011	0.0988237	0.107554	0.0705267	0.479024	0.0668125	-0.0625803	0.00791302	-0.0903421	-0.288029	-0.0170229	-0.339199	0.0309717	-0.0566563	0.0164963
O75792	O75792	Ribonuclease H2 subunit A	RNASEH2A	NaN	-0.32925	NaN	NaN	NaN	NaN	NaN	NaN	NaN	NaN	NaN	NaN	NaN	NaN	NaN	NaN	NaN	NaN	NaN	NaN	NaN	NaN	NaN	NaN	NaN	NaN	NaN	0.170951	NaN	NaN
O75794	O75794	Cell division cycle protein 123 homolog	CDC123	0.130799	NaN	NaN	-0.163833	NaN	NaN	NaN	NaN	NaN	-0.0580523	NaN	0.343237	-0.632316	NaN	-0.46909	NaN	NaN	NaN	NaN	NaN	NaN	NaN	NaN	NaN	NaN	NaN	NaN	NaN	NaN	0.355918
O75817	O75817	Ribonuclease P protein subunit p20	POP7	0.081476	NaN	NaN	-0.188644	NaN	0.47176	NaN	NaN	NaN	-0.0305456	NaN	0.407625	0.24123	-0.107018	NaN	0.223299	NaN	0.538836	0.858299	0.878294	0.629846	0.522658	NaN	NaN	0.0499095	NaN	0.328607	-0.0333776	NaN	NaN
O75818	O75818	Ribonuclease P protein subunit p40	RPP40	NaN	NaN	NaN	NaN	0.827656	-0.278776	NaN	0.724126	NaN	NaN	NaN	0.278936	NaN	NaN	NaN	NaN	0.429643	NaN	NaN	-0.432182	NaN	0.0342158	NaN	0.0567222	NaN	0.267835	NaN	0.0756011	-0.405222	-0.347527
O75821	O75821	Eukaryotic translation initiation factor 3 subunit G	EIF3G	0.249263	NaN	-0.2572	0.202386	0.685088	0.0805212	NaN	0.23952	0.638954	0.175557	NaN	0.258097	-0.0207063	0.222111	-0.00833397	-0.211214	-0.0154617	-0.0691189	-0.715983	-0.809701	-0.422714	0.14274	0.0137839	-0.179433	-0.118649	-0.102884	-1.32985	-0.478668	-0.208094	-0.000591656
O75822	O75822	Eukaryotic translation initiation factor 3 subunit J	EIF3J	0.368936	NaN	NaN	0.293135	-0.281176	0.296663	NaN	0.580531	0.605684	0.201006	NaN	0.162081	-0.178518	0.0904958	-0.0532243	-0.208794	-0.17927	0.766213	-0.363698	-0.380878	-0.355129	0.50284	-0.0961751	-0.245352	0.14978	0.471135	-0.442085	0.143655	-0.18236	0.224164
O75828	O75828	Carbonyl reductase [NADPH] 3	CBR3	-0.156482	NaN	0.450591	0.20989	NaN	NaN	NaN	0.00532815	NaN	0.0385766	NaN	NaN	-0.145925	0.249239	0.139601	-0.0959591	NaN	0.457437	0.0840642	NaN	NaN	NaN	NaN	NaN	NaN	NaN	NaN	NaN	NaN	-0.164011
O75832	O75832	26S proteasome non-ATPase regulatory subunit 10	PSMD10	NaN	NaN	NaN	NaN	NaN	NaN	NaN	NaN	NaN	NaN	NaN	NaN	0.0405417	-0.122739	NaN	NaN	0.889785	0.566377	0.198494	NaN	0.0601858	-0.102217	NaN	NaN	0.407842	0.997834	NaN	NaN	0.454281	0.539928
O75841	O75841	Uroplakin-1b	UPK1B	NaN	NaN	NaN	-0.483561	NaN	0.464668	NaN	0.568324	NaN	0.0749164	NaN	0.164143	NaN	NaN	NaN	NaN	NaN	NaN	NaN	NaN	NaN	NaN	NaN	NaN	NaN	NaN	NaN	NaN	NaN	NaN
O75843	O75843	AP-1 complex subunit gamma-like 2	AP1G2	NaN	NaN	NaN	NaN	NaN	0.24306	NaN	NaN	NaN	NaN	NaN	-0.38131	NaN	NaN	0.0629506	NaN	-0.132689	0.293488	-0.498994	-0.715083	-0.0416399	0.250598	NaN	NaN	NaN	0.0102069	0.0425042	NaN	NaN	NaN
O75844	O75844	CAAX prenyl protease 1 homolog	ZMPSTE24	-0.339674	NaN	NaN	0.309293	0.289244	0.314407	-0.134651	0.198243	0.183709	0.313478	0.46728	0.156138	0.664301	0.416673	NaN	NaN	0.182184	0.16633	-0.103038	0.409907	0.0769695	-0.0245018	NaN	0.158725	-0.106529	0.0961269	-0.102295	0.189919	0.0683268	0.0194884
O75864	O75864	Protein phosphatase 1 regulatory subunit 37	PPP1R37	NaN	NaN	NaN	NaN	NaN	NaN	NaN	NaN	NaN	NaN	NaN	NaN	NaN	NaN	NaN	NaN	-0.19712	NaN	NaN	NaN	NaN	NaN	NaN	NaN	NaN	NaN	NaN	NaN	NaN	NaN
O75874	O75874	Isocitrate dehydrogenase [NADP] cytoplasmic	IDH1	-0.26741	-0.360434	0.625177	0.0840642	0.651499	0.326422	NaN	0.312084	0.474566	-0.258218	NaN	-0.0217311	0.0213375	0.060924	0.00475299	-0.21103	1.12035	0.414136	-0.252054	-0.206812	0.513693	0.106482	-0.452609	-0.631131	0.757877	0.193078	-0.525123	0.389236	-0.204499	-0.303383
O75879	O75879	Glutamyl-tRNA(Gln) amidotransferase subunit B, mitochondrial	PET112	NaN	NaN	NaN	0.0935602	-0.255925	-0.0795847	NaN	0.927896	-0.382852	NaN	NaN	-1.07917	NaN	-0.198368	0.154713	NaN	0.699285	0.0129261	-1.29807	-0.323696	0.0244615	-0.307698	0.062398	0.174023	0.191436	-0.198659	NaN	0.147828	0.282262	0.315218												+
O75880	O75880	Protein SCO1 homolog, mitochondrial	SCO1	-0.288999	NaN	1.79019	-0.128488	0.0628125	0.00949053	NaN	-0.0740006	NaN	-0.118382	NaN	0.212383	0.263155	0.209178	-0.103472	0.108625	0.128293	-0.0163223	0.323312	0.68715	0.0057592	0.1149	-0.317049	0.182184	0.0791561	-0.0454463	-0.47696	0.153805	0.0190613	0.0344974			+
O75882	O75882	Attractin	ATRN	NaN	NaN	NaN	-0.617189	NaN	-0.325865	-0.402664	-0.301675	NaN	-0.39572	-0.858933	-0.728694	NaN	-0.161178	NaN	NaN	NaN	-0.0459526	-1.41789	-0.0512646	-0.215295	NaN	NaN	NaN	NaN	NaN	NaN	NaN	0.366252	0.277985
O75886	O75886	Signal transducing adapter molecule 2	STAM2	0.204391	NaN	NaN	NaN	NaN	0.283922	NaN	NaN	NaN	0.00475299	NaN	NaN	NaN	-0.140386	NaN	NaN	0.435309	0.3667	2.74468	0.0900404	0.739762	0.0230425	-0.0863542	0.0464211	NaN	1.11823	-1.16932	-0.312957	NaN	0.300065
O75891	O75891	Cytosolic 10-formyltetrahydrofolate dehydrogenase	ALDH1L1	NaN	NaN	-0.123953	NaN	0.186247	-0.458227	NaN	-0.0482481	NaN	NaN	NaN	-0.532303	-0.107663	0.196244	NaN	NaN	NaN	NaN	NaN	NaN	0.262914	0.0561673	NaN	NaN	0.0511633	-0.10524	0.22404	NaN	0.0371714	-0.197021
O75907	O75907	Diacylglycerol O-acyltransferase 1	DGAT1	NaN	0.143916	NaN	0.162983	NaN	0.0503276	-0.230262	-0.0638917	-0.11391	-0.0909105	0.394295	-0.0944334	0.375846	NaN	NaN	NaN	0.296193	0.164014	-1.23355	-0.0483525	0.1153	-0.246635	0.0652966	-0.0280868	-0.0810795	-0.00241132	-0.0177384	0.27608	0.0409626	0.0258793
O75909	O75909	Cyclin-K	CCNK	NaN	0.12618	NaN	NaN	NaN	NaN	-0.228098	NaN	NaN	NaN	0.252416	NaN	-7.21485e-05	0.0293378	0.0339339	0.108223	0.0329472	0.689031	-0.254668	-0.00403071	0.132379	0.488104	NaN	0.725436	-0.355738	0.0798389	0.0500489	-0.0552165	NaN	NaN
O75911	O75911	Short-chain dehydrogenase/reductase 3	DHRS3	NaN	NaN	NaN	NaN	-0.102078	-0.382551	NaN	-0.40834	NaN	NaN	NaN	-0.753993	NaN	NaN	NaN	NaN	-0.00791317	NaN	NaN	NaN	-0.183605	NaN	NaN	NaN	NaN	NaN	NaN	NaN	0.262674	-0.559792
O75915	O75915	PRA1 family protein 3	ARL6IP5	-0.41625	0.125122	NaN	0.0943712	0.135009	0.0855606	-0.242328	-0.00223794	0.0946415	0.193583	0.263996	0.0959919	0.269751	0.0678179	NaN	NaN	0.183328	0.204892	-0.0864154	0.505992	0.200002	-0.00617352	NaN	-0.117459	-0.126281	0.0840642	-0.117114	0.162339	0.0772429	0.00273846
O75925	O75925	E3 SUMO-protein ligase PIAS1	PIAS1	NaN	NaN	NaN	NaN	NaN	NaN	NaN	NaN	NaN	NaN	NaN	NaN	NaN	NaN	2.74739	NaN	NaN	1.68343	-0.539121	0.0173518	1.23701	NaN	NaN	NaN	NaN	NaN	NaN	NaN	0.0305479	NaN															+
O75934	O75934	Pre-mRNA-splicing factor SPF27	BCAS2	0.519642	NaN	NaN	-0.106234	NaN	-0.348905	NaN	NaN	NaN	NaN	NaN	0.0305479	0.226139	0.354649	0.0489336	0.0932897	0.0920721	0.456701	-0.0932786	-0.0659289	0.328262	0.31545	-0.0592694	-0.0127664	0.0894982	0.146264	0.259182	-0.0997418	-0.545045	0.218471
O75935	O75935	Dynactin subunit 3	DCTN3	NaN	0.232538	NaN	NaN	NaN	NaN	2.76715	NaN	NaN	-0.336209	NaN	NaN	-0.300822	-0.503552	NaN	NaN	2.10037	0.0639171	1.02814	0.188907	-0.135142	-1.16903	NaN	NaN	NaN	NaN	-0.587901	-0.561792	NaN	NaN							+
O75937	O75937	DnaJ homolog subfamily C member 8	DNAJC8	-0.0188634	NaN	NaN	0.13014	NaN	0.401521	NaN	0.295841	NaN	-0.0797525	NaN	0.524665	-0.10883	-0.0779266	-0.111196	-0.308859	-0.122146	0.304978	-0.171011	-0.115738	0.173128	0.0384361	-0.0720429	0.0673633	-0.228385	0.208642	-0.0523862	-0.393065	NaN	-0.0086387
O75940	O75940	Survival of motor neuron-related-splicing factor 30	SMNDC1	NaN	NaN	NaN	NaN	NaN	NaN	NaN	0.15056	NaN	NaN	NaN	NaN	0.200504	0.173873	-0.0481735	0.0197731	-0.0512347	0.478299	0.0359054	-0.29419	-0.102775	0.169797	0.0522768	0.591392	-0.00549265	-0.255873	0.0976109	-0.277114	NaN	-0.187625
O75955	O75955	Flotillin-1	FLOT1	0.1644	NaN	-0.151939	-0.465899	0.130799	-0.210529	0.169412	0.202762	0.171335	-1.23341	NaN	-0.554146	-0.0266018	-0.0156403	0.114767	0.152378	0.280125	0.0966667	-0.0471446	0.316493	0.131326	0.0106367	NaN	-0.265657	0.59474	0.52707	1.30422	0.764261	-0.0721946	-0.00271481
O75962	O75962	Triple functional domain protein	TRIO	0.215741	NaN	NaN	-0.213387	NaN	NaN	0.678613	NaN	NaN	-0.289757	-0.0213358	NaN	-0.434383	-0.794936	0.386921	0.195474	NaN	NaN	NaN	-0.302849	NaN	-0.731374	NaN	NaN	NaN	NaN	-1.55355	0.157303	NaN	NaN
O75964;Q7Z4Y8	O75964	ATP synthase subunit g, mitochondrial	ATP5L	-0.0425014	0.730401	NaN	NaN	-0.045491	-0.0208965	0.0411028	-0.0325953	-0.176626	0.342896	0.205893	0.0426443	0.263635	0.244138	NaN	-0.22516	0.362891	0.324926	1.45265	1.51723	0.0394191	0.0157831	-0.733195	NaN	-0.0176361	-0.0809727	-0.299756	-0.0437946	-0.0461612	0.0411028
O75970	O75970	Multiple PDZ domain protein	MPDZ	-0.0183665	-0.101459	NaN	-0.858227	NaN	NaN	-0.588162	NaN	NaN	-0.875248	NaN	NaN	-0.164432	-1.05949	NaN	NaN	NaN	NaN	NaN	NaN	NaN	NaN	-0.0373548	NaN	0.540622	0.441377	0.624616	NaN	0.0583859	-0.0595701
O75976	O75976	Carboxypeptidase D	CPD	-0.273256	-0.236928	-0.477261	-0.0306339	-0.132056	-0.196806	-0.502117	-0.516801	-0.297201	-0.0899121	0.265437	-0.234788	0.218843	0.0516384	-0.251333	-0.178633	0.542704	0.306496	-0.00669523	0.432318	0.158078	-0.123843	-0.109561	0.0614305	0.359071	-0.124959	-0.276223	0.239398	0.135404	-0.138283
O76003	O76003	Glutaredoxin-3	GLRX3	0.0364681	NaN	NaN	0.00762616	1.4844	0.903655	NaN	0.969381	NaN	-0.114035	NaN	0.447844	-0.307966	0.0934788	-0.302546	NaN	0.370499	0.990664	-1.23858	-0.0476515	0.205643	0.347439	-0.253137	-0.294756	-0.29736	0.228973	-0.685176	0.0703893	0.0399806	0.308594
O76021	O76021	Ribosomal L1 domain-containing protein 1	RSL1D1	0.628354	0.0923428	0.327802	0.191942	0.772561	0.651959	0.373398	0.192447	0.494364	0.42664	0.354339	0.537246	1.03083	2.28195	0.173511	0.190299	0.23952	0.356369	-0.0143538	-0.00815979	0.37951	0.549324	0.0112093	-0.00233905	-0.346756	0.0780633	0.104873	-0.170865	-0.420376	0.0842003														+
O76024	O76024	Wolframin	WFS1	NaN	NaN	NaN	NaN	NaN	-0.276415	-0.610081	NaN	NaN	0.205142	-0.179972	-0.299649	0.220082	0.289316	-0.0913408	-0.129797	0.0691523	0.0780633	-0.0674096	0.333424	-0.07514	-0.21225	0.345056	0.227741	-0.129939	0.0487942	-0.281614	0.217355	0.0363276	-0.0704968
O76027	O76027	Annexin A9	ANXA9	NaN	NaN	NaN	NaN	NaN	NaN	NaN	NaN	NaN	NaN	NaN	NaN	NaN	NaN	NaN	NaN	0.457121	0.645609	NaN	-0.745382	-1.36669	NaN	NaN	NaN	NaN	NaN	NaN	NaN	NaN	NaN
O76031	O76031	ATP-dependent Clp protease ATP-binding subunit clpX-like, mitochondrial	CLPX	-0.147953	NaN	NaN	-0.0356088	-0.0954658	0.0480967	-0.0925248	-0.154121	-0.168625	0.956205	NaN	0.381173	0.193835	0.169112	0.0941009	0.344828	0.283092	-0.135063	-0.199106	0.358059	-0.0651137	0.208517	-0.150689	-0.0841961	0.145612	-0.0960825	-0.394373	0.0298416	0.0724488	-0.0938483
O76062	O76062	Delta(14)-sterol reductase	TM7SF2	NaN	NaN	NaN	NaN	NaN	NaN	NaN	NaN	NaN	NaN	NaN	0.454176	NaN	NaN	NaN	NaN	NaN	0.213503	NaN	NaN	NaN	NaN	NaN	NaN	-0.159702	0.257011	-0.00984383	-0.0247367	-0.0750336	0.485633
O76070	O76070	Gamma-synuclein	SNCG	-0.182966	NaN	NaN	NaN	NaN	NaN	NaN	NaN	NaN	NaN	NaN	NaN	NaN	NaN	NaN	NaN	NaN	NaN	NaN	NaN	NaN	NaN	NaN	NaN	NaN	NaN	NaN	NaN	NaN	NaN
O76071	O76071	Probable cytosolic iron-sulfur protein assembly protein CIAO1	CIAO1	NaN	NaN	NaN	NaN	1.03801	-0.157061	NaN	NaN	NaN	0.0434844	NaN	-0.0914484	-0.450755	-0.199751	NaN	NaN	1.60084	NaN	-3.01964	NaN	0.497842	-0.623532	NaN	-0.2123	NaN	NaN	NaN	NaN	NaN	NaN
Q13068;P0CL82;P0CL81;P0CL80;O76087;Q13065;A6NER3;A6NDE8;A1L429	Q13068;P0CL82;P0CL81;P0CL80;O76087;Q13065;A6NER3;A6NDE8;A1L429	G antigen 4;G antigen 12I;G antigen 12G;G antigen 12F;G antigen 7;G antigen 1;G antigen 12J;G antigen 12H;G antigen 12B/C/D/E	GAGE4;GAGE12I;GAGE12G;GAGE12F;GAGE7;GAGE1;GAGE12J;GAGE12H;GAGE12B	NaN	NaN	NaN	NaN	NaN	NaN	NaN	NaN	NaN	NaN	NaN	NaN	NaN	NaN	NaN	NaN	NaN	NaN	NaN	NaN	NaN	NaN	-0.459834	-0.414711	0.385597	NaN	-0.420086	-2.02991	NaN	NaN
O76094	O76094	Signal recognition particle subunit SRP72	SRP72	0.0423643	-0.229585	-0.121141	0.303109	0.373954	0.157561	0.178619	-0.0377101	NaN	0.346078	0.141171	0.170822	-0.178551	-0.214374	0.0881415	-0.0441219	-0.0734388	0.394404	-0.378419	0.00705191	0.0945064	0.201383	0.395721	0.18954	-0.126234	0.121546	-0.33508	-0.123811	0.134352	0.0915306
O94760	O94760	N(G),N(G)-dimethylarginine dimethylaminohydrolase 1	DDAH1	NaN	NaN	NaN	NaN	NaN	NaN	NaN	NaN	NaN	NaN	NaN	NaN	NaN	NaN	NaN	NaN	1.18078	1.15264	-0.671233	-0.338798	0.972104	NaN	NaN	NaN	NaN	1.56379	NaN	2.8289	NaN	0.155361
O94761	O94761	ATP-dependent DNA helicase Q4	RECQL4	NaN	NaN	NaN	NaN	NaN	NaN	NaN	NaN	NaN	NaN	NaN	NaN	NaN	NaN	NaN	NaN	0.20063	NaN	-0.195269	0.207643	0.615322	NaN	NaN	NaN	NaN	NaN	NaN	NaN	NaN	NaN
O94762	O94762	ATP-dependent DNA helicase Q5	RECQL5	NaN	NaN	NaN	NaN	NaN	NaN	NaN	0.193709	NaN	NaN	NaN	-0.477924	NaN	NaN	NaN	NaN	NaN	NaN	-0.1446	-0.239396	0.409147	NaN	-0.0987681	-0.0116752	NaN	0.211635	0.195222	NaN	-0.255839	NaN
O94766	O94766	Galactosylgalactosylxylosylprotein 3-beta-glucuronosyltransferase 3	B3GAT3	NaN	NaN	NaN	0.105678	-0.0725283	-0.0728166	NaN	-0.108581	NaN	0.121546	NaN	-0.18513	0.701771	NaN	0.279768	NaN	-0.0777565	0.477574	-0.143915	0.402176	0.212507	0.242572	NaN	NaN	-0.186426	-0.14741	NaN	-0.221842	-0.0299415	-0.0167164
O94776	O94776	Metastasis-associated protein MTA2	MTA2	0.213005	NaN	-0.0714667	0.0865121	1.14163	0.452806	0.58938	0.352984	0.471239	0.625925	0.883386	0.641638	-0.0509806	0.247491	0.0980152	-0.013975	-0.265587	-0.264547	-0.325503	-0.329305	-0.0859101	-0.222717	0.138028	0.405557	-0.445519	0.00805652	-0.199189	-0.0645704	-0.631019	0.0301242
O94788	O94788	Retinal dehydrogenase 2	ALDH1A2	NaN	NaN	NaN	NaN	NaN	NaN	NaN	NaN	NaN	NaN	NaN	NaN	NaN	NaN	0.0871912	-0.28921	0.524665	0.80653	-1.75195	-0.633032	0.515712	0.0460021	NaN	NaN	0.214125	NaN	NaN	NaN	NaN	NaN
O94804	O94804	Serine/threonine-protein kinase 10	STK10	NaN	NaN	NaN	NaN	NaN	NaN	NaN	NaN	NaN	NaN	NaN	NaN	NaN	NaN	NaN	NaN	-0.738505	-0.179041	-1.35332	NaN	-0.296067	-0.590115	NaN	NaN	NaN	NaN	NaN	NaN	NaN	NaN
O94822	O94822	E3 ubiquitin-protein ligase listerin	LTN1	-0.196856	-0.537257	NaN	-0.258908	NaN	0.465818	NaN	NaN	-0.13538	-0.0871356	-0.127573	0.667483	0.0280033	-0.231678	NaN	NaN	0.309525	2.26099	-1.5282	1.35507	NaN	-0.420685	NaN	NaN	-0.306466	-0.141366	-0.412251	-0.0190827	-0.0296322	-0.0570465
O94826	O94826	Mitochondrial import receptor subunit TOM70	TOMM70A	-0.278304	1.06364	0.383718	-0.144154	0.113434	0.117562	-0.143293	-0.0350469	-0.0334366	0.121015	0.266996	0.260146	0.31904	0.0322854	0.269033	0.464145	0.161436	0.125519	-0.0330823	0.448795	-0.0432593	-0.00602862	0.228973	0.370276	0.0482362	-0.105132	-0.499463	0.138683	-0.0346775	-0.00258472
O94829	O94829	Importin-13	IPO13	NaN	NaN	NaN	NaN	NaN	NaN	NaN	NaN	NaN	NaN	NaN	NaN	NaN	NaN	NaN	NaN	NaN	0.78902	NaN	NaN	NaN	NaN	NaN	NaN	NaN	NaN	NaN	NaN	NaN	NaN
O94832	O94832	Unconventional myosin-Id	MYO1D	NaN	NaN	NaN	NaN	NaN	NaN	NaN	NaN	NaN	NaN	NaN	NaN	NaN	0.0249568	-0.0225516	1.92304	-0.286023	-0.465998	-0.266229	0.1595	-0.0981503	-0.0930017	NaN	NaN	NaN	NaN	NaN	NaN	NaN	NaN																+
O94842;O15405;O94900	O94842;O15405	TOX high mobility group box family member 4;TOX high mobility group box family member 3	TOX4;TOX3	NaN	NaN	NaN	NaN	NaN	0.543793	NaN	NaN	NaN	NaN	NaN	0.293135	NaN	NaN	-0.0270868	NaN	0.108625	-0.00277262	-0.00427675	0.432959	0.13711	NaN	NaN	NaN	-0.305878	-0.146643	-0.351406	0.117961	-0.548565	0.00230651
O94851	O94851	Protein-methionine sulfoxide oxidase MICAL2	MICAL2	NaN	NaN	NaN	NaN	NaN	NaN	NaN	NaN	NaN	NaN	NaN	3.75039	NaN	NaN	-0.0773302	NaN	0.0586628	-0.0947107	-0.560196	0.0900404	-0.155116	-0.397581	NaN	NaN	NaN	NaN	NaN	0.508429	-0.132451	-0.95009												+
O94854	O94854	Uncharacterized protein KIAA0754	KIAA0754	NaN	NaN	NaN	NaN	NaN	0.214622	NaN	NaN	NaN	-1.22573	NaN	NaN	NaN	NaN	NaN	NaN	0.143393	-0.267149	-0.347858	-0.118367	0.0932897	0.093425	-0.207494	NaN	0.578407	0.533165	1.66175	0.351741	-0.139395	-0.0182788
O94855	O94855	Protein transport protein Sec24D	SEC24D	0.536849	0.000432815	NaN	0.231187	0.422233	0.567253	-0.092494	0.230941	NaN	0.218347	-0.242038	0.109026	NaN	NaN	NaN	NaN	NaN	0.923644	NaN	-0.424785	0.641546	NaN	NaN	NaN	NaN	NaN	-0.728861	NaN	NaN	NaN
O94874	O94874	E3 UFM1-protein ligase 1	UFL1	-0.763783	NaN	-0.237881	0.112633	0.1125	0.322274	-0.160605	-0.276852	0.133695	0.137372	0.357271	0.163756	0.262553	-0.152638	NaN	0.279174	0.0157831	0.0196308	-0.330701	0.534858	-0.0751248	-0.144265	0.36233	0.322851	-0.255288	0.0370308	-0.434032	0.0522768	-0.01105	-0.0225662
O94875;Q9BX66	O94875	Sorbin and SH3 domain-containing protein 2	SORBS2	NaN	NaN	NaN	NaN	NaN	NaN	NaN	NaN	NaN	NaN	NaN	NaN	NaN	NaN	NaN	NaN	-0.625645	-0.765327	-0.0900503	0.441058	0.0277203	0.0576928	NaN	NaN	NaN	NaN	NaN	NaN	NaN	NaN
O94880	O94880	PHD finger protein 14	PHF14	NaN	NaN	NaN	NaN	NaN	-0.130113	NaN	0.0776532	0.11063	NaN	NaN	0.0954519	NaN	NaN	NaN	NaN	-0.338214	-0.0636202	-0.182148	-0.228943	-0.11048	-0.419333	1.72918	0.204266	-0.693341	-0.000432859	-0.0414617	-0.0120243	-0.5719	-0.172132
O94886	O94886	Transmembrane protein 63A	TMEM63A	NaN	NaN	NaN	NaN	NaN	0.877273	NaN	0.152897	NaN	NaN	NaN	0.302758	NaN	NaN	0.499374	0.457332	0.541614	0.648926	-0.0337911	-0.0350913	-0.0253532	0.0182068	NaN	NaN	-0.46929	NaN	NaN	NaN	NaN	NaN
O94888	O94888	UBX domain-containing protein 7	UBXN7	NaN	NaN	NaN	NaN	NaN	NaN	NaN	NaN	NaN	NaN	NaN	NaN	NaN	NaN	NaN	-0.21501	NaN	NaN	NaN	-0.137045	NaN	NaN	NaN	NaN	NaN	NaN	NaN	NaN	NaN	NaN
O94901	O94901	SUN domain-containing protein 1	SUN1	NaN	0.785592	NaN	-0.24768	-0.222498	0.169284	0.371949	0.222928	0.172616	NaN	0.473527	-0.160427	0.0863761	-0.146395	0.490878	-0.112646	-0.306163	-0.49773	-0.213705	-0.287765	-0.394923	-0.616945	0.172359	-0.0499198	-0.500218	0.00934718	-0.00679666	-0.0245459	-0.493662	-0.0764932
O94903	O94903	Proline synthase co-transcribed bacterial homolog protein	PROSC	0.0786098	NaN	NaN	0.341303	NaN	0.288063	NaN	NaN	NaN	0.179384	NaN	0.00259443	0.112633	-0.120086	0.172103	0.746399	0.376846	0.326422	-0.568537	0.32435	0.482332	NaN	-0.101877	-0.354575	0.0760118	-0.277989	0.151729	0.0194884	NaN	0.795268
O94905	O94905	Erlin-2	ERLIN2	-0.022786	NaN	0.0415233	0.120219	0.23008	0.126048	-0.26304	0.0549179	0.0182068	0.327457	1.30749	-0.0550666	0.390448	-0.0746424	0.181675	0.160533	0.0855606	0.108357	0.0289935	0.321004	0.0464211	0.0211954	0.391988	0.368936	-0.324491	0.136848	-0.339309	0.0692898	0.0129261	-0.0266753
O94906	O94906	Pre-mRNA-processing factor 6	PRPF6	0.359634	0.561106	-0.0413875	-0.149745	0.257252	0.131853	0.0731348	-0.0570014	0.185613	-0.00232458	-0.105675	0.301119	0.248413	0.557794	-0.0349878	-0.0534488	-0.161556	0.0797024	-0.285776	-0.211014	-0.0153742	0.0844725	-0.123041	-0.0518328	-0.0733933	0.354114	0.198243	0.165815	-0.19248	0.279055
O94907;Q9UBU2	O94907	Dickkopf-related protein 1	DKK1	NaN	NaN	NaN	NaN	NaN	-0.0614206	NaN	NaN	NaN	NaN	NaN	-0.631735	NaN	NaN	NaN	NaN	NaN	NaN	NaN	NaN	NaN	NaN	NaN	NaN	NaN	NaN	NaN	NaN	NaN	NaN
O94913	O94913	Pre-mRNA cleavage complex 2 protein Pcf11	PCF11	0.183582	0.0184917	NaN	NaN	NaN	NaN	0.754203	NaN	NaN	0.420833	1.39479	NaN	NaN	0.512349	NaN	NaN	NaN	NaN	0.161694	NaN	1.75365	NaN	NaN	NaN	NaN	NaN	0.0628125	0.477781	NaN	NaN
O94915	O94915	Protein furry homolog-like	FRYL	0.233397	NaN	NaN	0.187388	NaN	-0.98242	NaN	NaN	NaN	0.176578	0.674913	NaN	-0.598828	-0.461109	NaN	NaN	0.27035	NaN	0.00403388	NaN	-0.0348253	0.67084	1.08018	-0.667928	-0.0734085	0.141694	0.0886844	0.37362	0.0630888	0.268913						+
O94919	O94919	Endonuclease domain-containing 1 protein	ENDOD1	NaN	NaN	NaN	NaN	0.819832	0.574731	NaN	-0.104077	0.454176	NaN	NaN	0.558366	NaN	NaN	-0.0138731	0.138159	-0.210045	-0.109359	0.0508847	-0.109312	-0.122963	-0.187214	NaN	NaN	NaN	NaN	NaN	NaN	0.448584	0.486663
O94923	O94923	D-glucuronyl C5-epimerase	GLCE	NaN	NaN	NaN	NaN	NaN	-0.293713	NaN	-0.373383	-0.116708	NaN	NaN	0.504468	NaN	NaN	NaN	NaN	-0.0198723	-0.0475471	-0.454209	-0.235008	-0.0278661	0.0712136	NaN	NaN	0.836086	0.0604624	NaN	NaN	-0.110589	NaN
O94925	O94925	Glutaminase kidney isoform, mitochondrial	GLS	-0.42194	-0.105861	-0.0184396	-0.437193	-0.293624	-0.195599	-0.609046	-0.304754	-0.371852	0.0840642	0.204016	0.063779	0.219958	0.0399184	-0.116692	0.00733906	0.00647761	-0.381931	-0.291998	-0.194509	-0.198063	-0.347234	-0.100809	0.081476	0.0780633	-0.266281	-0.422501	-0.0452081	-0.0717396	-0.502035
O94927	O94927	HAUS augmin-like complex subunit 5	HAUS5	NaN	NaN	NaN	NaN	NaN	NaN	NaN	NaN	NaN	NaN	NaN	-0.0406601	NaN	NaN	0.32239	1.70669	0.0344974	-0.288523	NaN	NaN	NaN	NaN	NaN	NaN	NaN	-0.0602619	NaN	NaN	0.154583	0.384602																+
O94929	O94929	Actin-binding LIM protein 3	ABLIM3	NaN	NaN	NaN	NaN	NaN	NaN	NaN	NaN	NaN	NaN	NaN	NaN	NaN	NaN	NaN	NaN	NaN	-0.198278	-0.436959	NaN	NaN	NaN	NaN	NaN	NaN	NaN	NaN	NaN	NaN	NaN
O94952	O94952	F-box only protein 21	FBXO21	NaN	NaN	NaN	NaN	NaN	0.121281	NaN	NaN	NaN	NaN	NaN	0.214871	-0.256907	NaN	NaN	NaN	NaN	NaN	-0.835291	-1.32031	NaN	NaN	NaN	NaN	NaN	NaN	NaN	NaN	NaN	NaN
O94953	O94953	Lysine-specific demethylase 4B	KDM4B	-0.0559962	NaN	NaN	0.0892269	NaN	NaN	NaN	NaN	NaN	-0.114785	NaN	NaN	NaN	NaN	NaN	NaN	NaN	NaN	NaN	NaN	NaN	NaN	NaN	NaN	NaN	NaN	-0.532282	-0.293394	NaN	NaN
O94964	O94964	Protein SOGA1;N-terminal form;C-terminal 80 kDa form	SOGA1	NaN	NaN	NaN	NaN	NaN	NaN	NaN	NaN	NaN	NaN	NaN	NaN	NaN	NaN	NaN	-0.671255	NaN	NaN	NaN	NaN	1.6248	NaN	NaN	NaN	NaN	NaN	NaN	NaN	NaN	NaN
O94966	O94966	Ubiquitin carboxyl-terminal hydrolase 19	USP19	NaN	NaN	NaN	NaN	NaN	NaN	NaN	NaN	NaN	NaN	NaN	NaN	NaN	NaN	NaN	NaN	-0.222885	NaN	NaN	-0.0665935	NaN	NaN	NaN	NaN	NaN	NaN	NaN	NaN	NaN	-0.141144
O94973	O94973	AP-2 complex subunit alpha-2	AP2A2	-0.369166	-0.26259	-0.327204	-0.005623	-0.0490091	-0.031312	0.0526941	-0.000591656	-0.0276749	-0.393709	-0.466596	-0.125148	0.168642	0.121235	0.237441	0.156655	-0.0426648	-0.25827	-0.652788	0.139339	-0.0243552	-0.0451188	0.0949116	0.0817487	0.654252	0.66712	0.315102	0.672018	0.422125	0.320773
O94979	O94979	Protein transport protein Sec31A	SEC31A	0.081885	-0.65624	NaN	0.0831112	-0.0188927	0.418028	0.673104	0.671203	NaN	-0.118711	-0.21791	0.251689	-0.283211	-1.0234	-0.393179	-0.589811	-0.079478	0.00374607	-1.16816	-0.301746	-0.186886	-0.398893	-0.239072	-0.146515	-0.31847	0.00331442	-0.73238	0.830174	-1.30155	0.0295589
O94985	O94985	Calsyntenin-1;Soluble Alc-alpha;CTF1-alpha	CLSTN1	-0.995765	NaN	NaN	-0.393766	NaN	NaN	NaN	NaN	NaN	-0.709552	NaN	NaN	NaN	-1.1145	NaN	NaN	0.254473	0.935837	-0.601409	0.168129	-0.408091	-0.634128	NaN	0.174662	NaN	NaN	-0.694064	NaN	-0.0886689	NaN														+
O94992	O94992	Protein HEXIM1	HEXIM1	0.5757	NaN	0.30906	0.567935	NaN	0.262914	NaN	0.972619	0.413052	0.445091	NaN	0.752235	0.00791302	-0.130272	0.559247	0.471135	0.984626	0.987248	-0.634196	-0.427246	1.039	0.80925	0.0705267	-0.0213211	NaN	NaN	NaN	0.818769	-0.432961	-0.328218
O95049	O95049	Tight junction protein ZO-3	TJP3	NaN	NaN	NaN	NaN	NaN	NaN	NaN	NaN	NaN	NaN	NaN	NaN	NaN	NaN	NaN	NaN	-0.601671	NaN	NaN	NaN	NaN	NaN	NaN	NaN	NaN	NaN	NaN	NaN	NaN	NaN
O95059	O95059	Ribonuclease P protein subunit p14	RPP14	NaN	NaN	NaN	NaN	NaN	NaN	NaN	NaN	NaN	NaN	NaN	NaN	0.307079	NaN	NaN	NaN	NaN	NaN	NaN	NaN	NaN	NaN	NaN	NaN	NaN	0.140124	NaN	-0.449631	NaN	NaN
O95070	O95070	Protein YIF1A	YIF1A	NaN	NaN	NaN	NaN	NaN	0.486045	NaN	NaN	NaN	NaN	NaN	0.0962619	NaN	NaN	0.303693	0.241596	-0.226442	-0.176952	-0.0654156	0.537048	0.0057592	0.0553346	NaN	NaN	NaN	NaN	NaN	NaN	-0.211448	NaN
O95071	O95071	E3 ubiquitin-protein ligase UBR5	UBR5	0.461633	0.445621	-0.0401557	-0.139045	NaN	0.595313	-0.229213	NaN	NaN	0.302758	-0.212935	1.38162	0.0745054	-0.277152	0.0543624	-0.344795	0.306845	1.70412	-1.31255	-0.13887	0.909965	-0.367713	0.0184917	0.0590784	0.221939	-0.0363779	-0.515996	0.369048	NaN	0.153157												+
O95104	O95104	Splicing factor, arginine/serine-rich 15	SCAF4	NaN	NaN	NaN	NaN	NaN	NaN	NaN	NaN	NaN	NaN	NaN	NaN	NaN	NaN	NaN	0.338681	0.434668	0.969896	0.143263	0.203139	0.653244	0.389897	NaN	NaN	NaN	NaN	0.283685	-0.355479	NaN	-0.153543
O95139	O95139	NADH dehydrogenase [ubiquinone] 1 beta subcomplex subunit 6	NDUFB6	-0.956208	0.129217	NaN	-0.501055	NaN	-0.116192	-0.199868	NaN	NaN	-0.35205	NaN	-0.0323444	0.331705	0.508958	NaN	0.230203	0.128821	0.195474	0.945083	0.808261	0.123401	0.0340749	0.585732	0.111432	0.0110662	0.0342158	-0.360342	0.280244	-0.113348	0.0943712
O95140	O95140	Mitofusin-2	MFN2	-0.164981	-0.922866	NaN	-0.394051	-0.283808	-0.248125	-0.0322854	-0.27167	NaN	NaN	-0.222263	-0.114691	0.143916	NaN	-0.169988	NaN	-0.124314	-0.085466	-0.800626	0.209391	-0.28437	-0.306431	0.212134	-0.0524909	0.159629	-0.0815527	-0.412539	0.205393	-0.10642	0.0858326
O95147	O95147	Dual specificity protein phosphatase 14	DUSP14	NaN	NaN	NaN	NaN	NaN	NaN	NaN	NaN	NaN	NaN	NaN	NaN	NaN	NaN	0.247198	0.0586628	-0.0247073	0.345737	0.00561564	-0.257597	0.186501	0.0177795	NaN	NaN	NaN	NaN	NaN	NaN	NaN	NaN
O95155	O95155	Ubiquitin conjugation factor E4 B	UBE4B	NaN	-0.572823	NaN	NaN	NaN	-0.285214	NaN	NaN	NaN	NaN	NaN	-0.0968229	-0.214475	-0.331934	NaN	NaN	-0.0202966	NaN	-1.4618	-0.88782	NaN	-0.0112244	0.179384	-0.221909	0.0579701	0.0618453	-0.572136	-0.0746385	-0.804778	0.0519985
O95159	O95159	Zinc finger protein-like 1	ZFPL1	NaN	NaN	NaN	0.641731	-0.359083	-0.173108	NaN	-0.389451	NaN	NaN	NaN	0.012068	NaN	0.0393697	0.544288	0.533364	-0.0105122	0.110497	-0.608012	0.0578315	-0.0188196	-0.115629	NaN	0.166972	-0.0264548	-0.178012	-0.69764	-0.274512	0.0719	-0.133844
O95163	O95163	Elongator complex protein 1	IKBKAP	-0.161863	0.0122111	NaN	-0.154779	NaN	1.29472	0.0926134	NaN	0.197362	-0.104372	-0.349548	0.353775	-0.0638917	-0.100574	NaN	NaN	0.779638	1.12558	-0.547088	0.264957	NaN	NaN	-0.650929	-0.118696	-0.0180597	-0.025133	0.268794	-0.0194482	-0.24996	-0.120184
O95164	O95164	Ubiquitin-like protein 3	UBL3	NaN	NaN	NaN	NaN	NaN	NaN	NaN	NaN	NaN	NaN	NaN	-0.415365	NaN	NaN	NaN	NaN	NaN	NaN	NaN	NaN	NaN	NaN	NaN	NaN	NaN	NaN	NaN	NaN	NaN	0.139077
O95167	O95167	NADH dehydrogenase [ubiquinone] 1 alpha subcomplex subunit 3	NDUFA3	NaN	NaN	NaN	NaN	NaN	-0.142608	NaN	NaN	NaN	NaN	NaN	-0.0267194	0.565402	NaN	NaN	NaN	-0.246618	NaN	NaN	NaN	NaN	0.012068	NaN	NaN	0.143002	-0.0105412	-0.433175	-0.0975945	0.0892269	0.152378
O95168	O95168	NADH dehydrogenase [ubiquinone] 1 beta subcomplex subunit 4	NDUFB4	-0.720659	NaN	NaN	NaN	-0.122099	-0.0457292	NaN	-0.504919	-0.112896	NaN	NaN	-0.0115298	0.626486	0.751222	NaN	NaN	NaN	0.307428	1.87519	NaN	0.131721	0.167615	0.0490731	NaN	-0.00515967	-0.00303283	-0.310146	0.038998	-0.00724608	0.0346383
O95169	O95169	NADH dehydrogenase [ubiquinone] 1 beta subcomplex subunit 8, mitochondrial	NDUFB8	-0.957804	NaN	NaN	-0.13272	NaN	-0.0179574	NaN	NaN	NaN	-0.120467	NaN	0.111165	0.898247	0.834262	NaN	NaN	0.325962	0.0851526	0.590147	0.784755	0.112366	0.0265876	-0.263352	0.0437644	-0.0794933	0.00934718	-0.355424	0.0366088	-0.0583678	0.0581087
O95178	O95178	NADH dehydrogenase [ubiquinone] 1 beta subcomplex subunit 2, mitochondrial	NDUFB2	NaN	NaN	NaN	NaN	NaN	0.172744	NaN	NaN	NaN	NaN	NaN	NaN	0.512783	NaN	NaN	NaN	NaN	NaN	NaN	NaN	NaN	NaN	NaN	NaN	0.0526941	-0.0369106	NaN	-0.0555313	NaN	0.0847447
O95182	O95182	NADH dehydrogenase [ubiquinone] 1 alpha subcomplex subunit 7	NDUFA7	-1.03174	NaN	NaN	NaN	NaN	0.0604624	NaN	NaN	-0.0314152	-1.08939	NaN	0.118626	1.2158	0.898673	-0.450577	NaN	0.37729	0.214249	1.94572	NaN	0.108491	0.13829	0.167486	NaN	-0.0199308	0.0319598	-0.32404	0.217851	-0.0143538	0.0692898
O95197	O95197	Reticulon-3	RTN3	-0.31901	NaN	-0.107415	-0.246875	0.283092	0.340277	-0.135903	0.256769	0.075738	0.107688	0.514905	0.128293	0.379399	0.247714	0.15056	0.09815	0.136979	0.136585	-0.16822	0.682483	0.117562	0.0543624	0.629473	0.337083	0.133695	0.327802	-0.217306	0.297954	0.0781998	0.0600474
O95202	O95202	LETM1 and EF-hand domain-containing protein 1, mitochondrial	LETM1	0.145873	0.217727	0.0885487	-0.164432	0.0742315	0.103934	-0.128693	-0.0286018	0.00259443	-0.150881	0.30906	0.342327	0.339137	0.194708	0.235605	0.330099	0.107822	0.0912597	0.153416	0.602172	-0.0597655	-0.0358306	0.358959	0.341986	0.105276	-0.00277262	-0.435163	0.227987	0.0392789	0.0858326
O95208	O95208	Epsin-2	EPN2	NaN	NaN	NaN	NaN	NaN	NaN	NaN	NaN	NaN	NaN	NaN	NaN	NaN	NaN	NaN	NaN	NaN	-0.172474	NaN	NaN	NaN	NaN	NaN	NaN	NaN	NaN	NaN	NaN	NaN	NaN
O95218	O95218	Zinc finger Ran-binding domain-containing protein 2	ZRANB2	NaN	NaN	NaN	NaN	NaN	NaN	NaN	NaN	NaN	NaN	NaN	NaN	NaN	NaN	-0.258563	-0.199868	0.289362	NaN	-0.818656	-0.171401	0.566766	0.189034	0.544288	0.248171	NaN	0.0758749	-0.725398	-0.290039	NaN	0.133037
O95219	O95219	Sorting nexin-4	SNX4	NaN	NaN	NaN	NaN	NaN	NaN	NaN	NaN	NaN	NaN	NaN	1.17262	NaN	NaN	NaN	NaN	NaN	NaN	NaN	NaN	NaN	NaN	NaN	NaN	NaN	NaN	0.568908	-0.152997	NaN	NaN
O95229	O95229	ZW10 interactor	ZWINT	NaN	NaN	NaN	NaN	NaN	NaN	NaN	NaN	NaN	NaN	NaN	NaN	NaN	NaN	NaN	-0.512061	NaN	NaN	NaN	NaN	NaN	NaN	-0.260066	NaN	NaN	NaN	NaN	-0.844743	NaN	NaN
O95232	O95232	Luc7-like protein 3	LUC7L3	0.389677	0.418136	NaN	NaN	0.870818	0.283803	0.265197	0.10742	0.592541	-0.0235337	NaN	0.297602	0.287591	0.0524311	0.238175	0.225275	0.400647	0.488721	-0.0428283	0.207518	0.302875	0.626486	0.233397	0.0619835	-0.066231	0.160275	0.0740944	0.0594937	0.040121	0.0869197
O95235	O95235	Kinesin-like protein KIF20A	KIF20A	NaN	NaN	NaN	NaN	NaN	NaN	NaN	0.305562	NaN	NaN	NaN	0.34301	-0.139268	0.0851293	NaN	NaN	-0.0940638	-0.260377	-0.134746	-0.014179	0.0170667	-0.126203	NaN	-0.0350617	-0.629746	-0.0855274	-0.263179	-0.101165	-0.751587	-0.0196529
O95239	O95239	Chromosome-associated kinesin KIF4A	KIF4A	0.467384	0.0606008	NaN	0.288418	-0.310307	-0.0347218	0.140779	-0.123418	0.225275	0.471656	0.24245	0.296898	-0.280317	-0.189413	0.306379	0.199876	-0.577746	-0.782893	-0.475856	-0.466855	-0.352308	-0.783539	0.630126	0.311736	-0.290515	0.073546	0.0144981	0.216486	-0.391077	0.121148
O95248	O95248	Myotubularin-related protein 5	SBF1	NaN	NaN	NaN	NaN	NaN	NaN	NaN	NaN	NaN	NaN	NaN	NaN	NaN	NaN	NaN	NaN	2.43598	0.908121	0.826762	0.121148	-0.0694216	0.494672	NaN	NaN	NaN	NaN	NaN	NaN	NaN	NaN
O95249	O95249	Golgi SNAP receptor complex member 1	GOSR1	-0.0792037	NaN	NaN	-0.185146	-0.133005	-0.0831412	NaN	-0.138013	0.0285691	0.117961	NaN	0.0858326	0.395502	-0.0943713	NaN	NaN	0.0487942	0.00561564	0.19774	0.0612924	0.0422241	-0.0618724	NaN	NaN	-0.0317102	-0.117067	-0.623532	0.111699	-0.0299268	-0.0418478
O95251	O95251	Histone acetyltransferase KAT7	KAT7	NaN	NaN	NaN	NaN	-0.78344	-0.269373	NaN	0.192699	-0.95062	NaN	NaN	-0.167782	NaN	-0.013498	NaN	NaN	-0.410486	-0.368458	-0.237064	-0.203469	0.0897694	-0.169485	NaN	0.362217	-0.541387	-0.128724	-0.181264	-0.300022	-0.149649	0.116631
O95260	O95260	Arginyl-tRNA--protein transferase 1	ATE1	0.0571383	NaN	0.221568	-0.355645	NaN	-0.0717851	NaN	0.0949116	NaN	NaN	NaN	-0.470189	1.71581	NaN	0.105142	0.182438	NaN	NaN	NaN	NaN	NaN	NaN	0.349026	0.167101	-0.0371623	0.0581087	-1.28933	NaN	-0.353579	-0.352234													+
O95274	O95274	Ly6/PLAUR domain-containing protein 3	LYPD3	NaN	NaN	NaN	NaN	NaN	NaN	NaN	NaN	NaN	NaN	NaN	NaN	NaN	NaN	NaN	NaN	1.02056	0.344601	NaN	NaN	0.62938	0.483571	NaN	NaN	NaN	NaN	NaN	NaN	NaN	NaN
O95292	O95292	Vesicle-associated membrane protein-associated protein B/C	VAPB	0.139601	NaN	-0.0439433	0.0344974	NaN	0.110898	-0.135142	0.0182068	NaN	0.245131	NaN	-0.0532541	0.482332	0.0677875	0.121281	0.268434	0.1145	0.106214	0.226015	0.586789	0.128425	0.0422241	0.293017	0.289244	-0.194625	0.0496307	-0.308037	-0.0147328	0.041243	-0.0376805
O95295	O95295	SNARE-associated protein Snapin	SNAPIN	-0.29596	NaN	NaN	-0.0648269	NaN	-0.109188	-0.350265	NaN	NaN	-0.483864	NaN	-0.31045	-0.013407	-0.393197	NaN	NaN	NaN	0.383497	NaN	NaN	-0.0434824	-0.233295	-0.112459	NaN	-0.158526	-0.0576769	-0.901203	-0.149697	-0.185999	-0.230059
O95297	O95297	Myelin protein zero-like protein 1	MPZL1	NaN	NaN	NaN	-0.200067	0.361544	-0.0975636	NaN	0.240375	NaN	-1.39897	NaN	-0.683298	0.359296	NaN	NaN	NaN	0.483983	-0.0125336	-0.912347	NaN	-0.263871	0.34153	-0.295819	NaN	0.372952	0.496309	NaN	0.746141	-0.198096	-0.0790512
O95298;E9PQ53	O95298;E9PQ53	NADH dehydrogenase [ubiquinone] 1 subunit C2	NDUFC2;NDUFC2-KCTD14	NaN	NaN	NaN	NaN	NaN	0.067914	NaN	NaN	-0.268209	NaN	NaN	0.073546	0.779302	0.652538	NaN	NaN	0.22885	0.0440444	1.47695	NaN	-0.00613	-0.0362596	NaN	NaN	0.0504668	-0.00079366	-0.305985	-0.102016	-0.0034666	0.081476
O95299	O95299	NADH dehydrogenase [ubiquinone] 1 alpha subcomplex subunit 10, mitochondrial	NDUFA10	NaN	NaN	NaN	-0.136854	0.0119249	-0.11402	NaN	-0.222414	-0.0477708	-0.285988	NaN	0.202136	0.69635	0.580742	-0.0506219	0.146916	0.1153	0.0958569	0.325502	0.041243	0.0127833	0.0455827	0.00518438	0.000288558	-0.00885646	0.00949053	-0.338305	0.199248	0.033793	0.105544
O95302;Q75LS8	O95302	Peptidyl-prolyl cis-trans isomerase FKBP9	FKBP9	0.662205	NaN	-0.199139	0.330329	-0.3191	-0.529198	NaN	-0.0321084	-0.308073	-0.143883	NaN	-0.607067	0.252537	-0.28889	-0.0155492	0.138814	0.610417	-0.12844	-0.7291	0.0199154	0.102591	-0.868015	0.283685	0.477677	0.116365	-0.17288	-0.408129	-0.163058	-0.0087548	-0.32925
O95336	O95336	6-phosphogluconolactonase	PGLS	-0.528927	NaN	NaN	-0.686824	1.30877	1.14012	NaN	0.742696	NaN	-0.628497	NaN	0.200253	-0.402683	-0.383718	NaN	NaN	0.644687	0.859493	0.780898	NaN	0.635058	0.151209	-0.417598	NaN	-0.0657477	-0.484126	-0.988877	-1.33935	0.294194	0.298658
O95340	O95340	Bifunctional 3-phosphoadenosine 5-phosphosulfate synthase 2;Sulfate adenylyltransferase;Adenylyl-sulfate kinase	PAPSS2	-0.553384	NaN	NaN	-0.045357	NaN	NaN	NaN	NaN	NaN	-0.420183	NaN	0.737514	0.128953	NaN	NaN	NaN	NaN	NaN	NaN	NaN	NaN	NaN	NaN	NaN	NaN	NaN	NaN	NaN	NaN	NaN
O95347	O95347	Structural maintenance of chromosomes protein 2	SMC2	0.273934	0.0305479	-0.498179	0.369271	0.208018	0.128557	0.149389	-0.317822	-0.110994	0.186754	0.125519	0.245374	-0.475615	-0.18916	-0.0609239	-0.403466	-0.253275	-0.0251771	-0.432844	-0.0305898	-0.141764	-0.103224	-0.0023102	-0.187461	-0.524977	-0.0212626	-0.542836	0.122607	-0.545087	0.0126402
O95352	O95352	Ubiquitin-like modifier-activating enzyme ATG7	ATG7	NaN	NaN	NaN	NaN	NaN	NaN	NaN	NaN	NaN	NaN	NaN	NaN	NaN	NaN	NaN	NaN	NaN	NaN	NaN	NaN	NaN	NaN	NaN	NaN	NaN	NaN	NaN	-1.79857	NaN	NaN
O95359	O95359	Transforming acidic coiled-coil-containing protein 2	TACC2	-0.659085	NaN	NaN	NaN	NaN	1.01977	NaN	NaN	NaN	NaN	NaN	0.317651	-0.781702	NaN	NaN	NaN	NaN	NaN	NaN	NaN	NaN	NaN	NaN	NaN	NaN	NaN	NaN	NaN	NaN	NaN
O95361;Q309B1	O95361	Tripartite motif-containing protein 16	TRIM16	-0.585691	0.173255	NaN	-0.578456	NaN	NaN	NaN	NaN	NaN	-0.470789	-0.0225516	NaN	-0.674245	-0.471031	NaN	NaN	NaN	NaN	NaN	NaN	NaN	NaN	NaN	NaN	NaN	NaN	NaN	NaN	NaN	NaN
O95363	O95363	Phenylalanine--tRNA ligase, mitochondrial	FARS2	NaN	NaN	NaN	NaN	-0.200929	-0.0397701	NaN	0.186881	-0.309395	NaN	NaN	0.24123	NaN	NaN	0.349139	NaN	NaN	NaN	-0.530156	-0.35159	NaN	-0.0516384	NaN	NaN	0.00374607	-0.186623	NaN	NaN	NaN	NaN
O95365	O95365	Zinc finger and BTB domain-containing protein 7A	ZBTB7A	NaN	NaN	NaN	NaN	NaN	NaN	NaN	NaN	NaN	NaN	NaN	NaN	NaN	NaN	NaN	NaN	NaN	NaN	NaN	NaN	NaN	NaN	NaN	NaN	NaN	NaN	NaN	-0.323733	NaN	NaN
O95372	O95372	Acyl-protein thioesterase 2	LYPLA2	-0.621799	NaN	NaN	-0.733867	NaN	NaN	NaN	NaN	NaN	-0.748844	NaN	NaN	-0.170183	NaN	NaN	NaN	0.117296	0.337997	-0.129987	-0.388431	0.159629	0.271545	-0.48562	-0.3781	0.354226	0.7554	0.613532	0.294782	NaN	0.0433446
O95373	O95373	Importin-7	IPO7	0.0143553	0.332966	0.325732	-0.0656421	1.0397	0.611645	0.822771	0.906044	0.733181	-0.0616013	0.342327	0.505992	-0.226679	0.116817	0.0426443	-0.0582927	-0.152356	0.401084	-0.822809	-0.334826	-0.265553	0.00733906	0.0894982	0.0646069	-0.150289	-0.0189657	-0.303597	0.399445	-0.300271	-0.0516682
O95376	O95376	E3 ubiquitin-protein ligase ARIH2	ARIH2	NaN	NaN	NaN	NaN	0.148869	NaN	NaN	NaN	NaN	NaN	NaN	NaN	NaN	NaN	NaN	NaN	NaN	NaN	NaN	NaN	NaN	NaN	NaN	NaN	NaN	NaN	NaN	NaN	NaN	NaN
O95391	O95391	Pre-mRNA-splicing factor SLU7	SLU7	NaN	NaN	NaN	NaN	NaN	NaN	NaN	NaN	NaN	NaN	NaN	NaN	NaN	NaN	NaN	NaN	NaN	0.831553	-0.206362	-0.610653	NaN	NaN	NaN	NaN	NaN	NaN	-0.240776	0.0550568	NaN	NaN
O95394	O95394	Phosphoacetylglucosamine mutase	PGM3	NaN	NaN	NaN	NaN	NaN	NaN	NaN	NaN	NaN	NaN	NaN	NaN	NaN	NaN	NaN	NaN	NaN	NaN	NaN	NaN	NaN	NaN	-0.348758	-0.456405	NaN	NaN	-0.244429	-0.501055	NaN	NaN
O95395	O95395	Beta-1,3-galactosyl-O-glycosyl-glycoprotein beta-1,6-N-acetylglucosaminyltransferase 3	GCNT3	NaN	NaN	NaN	NaN	0.0740944	0.20364	NaN	NaN	NaN	NaN	NaN	-0.297271	NaN	NaN	NaN	NaN	NaN	NaN	NaN	NaN	NaN	NaN	NaN	NaN	NaN	NaN	NaN	NaN	NaN	NaN
O95400	O95400	CD2 antigen cytoplasmic tail-binding protein 2	CD2BP2	NaN	NaN	NaN	NaN	0.815657	1.54147	NaN	-0.0621735	0.481609	NaN	NaN	1.2102	0.27262	-0.327113	0.201132	0.228111	0.160533	NaN	0.992478	-1.17127	0.690909	-0.0321084	0.33308	-0.0348991	NaN	-1.31068	0.11063	-0.0618573	NaN	-0.202373						+
O95425	O95425	Supervillin	SVIL	NaN	NaN	NaN	NaN	NaN	-0.791583	NaN	NaN	NaN	0.237441	NaN	0.021764	NaN	NaN	-0.0464591	0.0203421	-0.032492	-0.125683	-0.268765	0.156914	0.0082	0.0126402	0.0662615	NaN	-0.0799659	0.0908535	-0.150849	0.701239	-0.209045	-0.328381
O95427	O95427	GPI ethanolamine phosphate transferase 1	PIGN	NaN	NaN	NaN	NaN	NaN	NaN	NaN	NaN	NaN	NaN	NaN	-0.0815221	NaN	NaN	NaN	NaN	NaN	NaN	NaN	NaN	-0.069679	-0.0168915	NaN	NaN	NaN	NaN	-0.400568	0.408386	NaN	NaN
O95429	O95429	BAG family molecular chaperone regulator 4	BAG4	NaN	NaN	NaN	NaN	NaN	NaN	NaN	NaN	NaN	NaN	NaN	NaN	NaN	NaN	NaN	NaN	NaN	1.85898	-0.367415	NaN	NaN	0.173	NaN	NaN	NaN	NaN	NaN	NaN	NaN	NaN
O95433	O95433	Activator of 90 kDa heat shock protein ATPase homolog 1	AHSA1	0.230326	NaN	NaN	-0.0573316	NaN	0.863621	NaN	1.6736	-0.368141	-0.00482668	NaN	0.56472	-0.241424	0.0466379	0.266037	-0.374786	-0.0753528	0.306379	-0.339436	-0.483763	0.189666	0.201258	-0.247114	-0.672957	-0.221085	0.203514	-0.749499	-0.4268	-0.37301	-0.217222								+
O95453	O95453	Poly(A)-specific ribonuclease PARN	PARN	NaN	1.07389	NaN	NaN	0.411643	0.161952	-0.184293	-0.296439	NaN	NaN	-0.244002	0.434562	NaN	0.669809	0.128953	0.20364	1.59727	1.00382	-0.592114	-0.214023	0.267716	-0.167361	0.0503276	0.825541	0.236829	0.548042	0.00877379	-0.73286	1.84695	1.08529
O95456	O95456	Proteasome assembly chaperone 1	PSMG1	0.307195	NaN	NaN	0.0311129	NaN	NaN	NaN	NaN	NaN	0.212258	NaN	NaN	-0.117083	-0.0788831	NaN	NaN	-0.0490538	-0.734659	-1.26437	-0.335827	-0.828383	NaN	NaN	NaN	-0.398969	-0.835034	-1.31158	-1.51577	NaN	-0.212116
O95466	O95466	Formin-like protein 1	FMNL1	-0.13359	NaN	NaN	0.309642	NaN	NaN	NaN	NaN	NaN	-0.29048	-0.221253	NaN	NaN	-0.983459	NaN	NaN	NaN	NaN	NaN	NaN	NaN	NaN	NaN	NaN	NaN	NaN	NaN	NaN	NaN	NaN
O95470	O95470	Sphingosine-1-phosphate lyase 1	SGPL1	-0.173092	-0.310916	NaN	0.15043	-0.00859519	-0.0559212	-0.165418	-0.128172	-0.11115	0.345737	0.0959919	-0.101134	0.553655	-0.0717627	0.200881	0.3639	0.0784732	0.00230651	-0.052102	0.18574	-0.0550516	-0.166066	0.378179	0.297485	-0.216786	0.0801119	-0.093525	-0.0437054	-0.0556663	-0.144967
O95476	O95476	CTD nuclear envelope phosphatase 1	CTDNEP1	NaN	NaN	NaN	NaN	NaN	NaN	NaN	NaN	NaN	NaN	NaN	NaN	NaN	NaN	NaN	NaN	NaN	0.242938	NaN	NaN	NaN	0.376846	NaN	NaN	NaN	-0.103364	0.0912597	0.158725	NaN	NaN
O95477	O95477	ATP-binding cassette sub-family A member 1	ABCA1	NaN	NaN	NaN	NaN	NaN	NaN	NaN	NaN	NaN	NaN	NaN	-0.381122	NaN	NaN	NaN	NaN	NaN	NaN	NaN	NaN	NaN	NaN	NaN	NaN	NaN	0.741057	NaN	NaN	NaN	NaN
O95478	O95478	Ribosome biogenesis protein NSA2 homolog	NSA2	NaN	NaN	NaN	NaN	NaN	0.775177	NaN	0.219711	0.510557	NaN	NaN	0.862432	NaN	NaN	0.0923428	0.1133	0.0366088	0.116631	-0.0954041	-0.128219	0.405884	0.593306	0.400975	-0.118915	0.776609	0.286053	0.195222	-0.2209	0.0057592	0.264236
O95479	O95479	GDH/6PGL endoplasmic bifunctional protein;Glucose 1-dehydrogenase;6-phosphogluconolactonase	H6PD	NaN	NaN	-0.917325	NaN	-0.135649	-0.255477	NaN	-0.417116	0.0352017	NaN	NaN	-0.663214	NaN	NaN	NaN	NaN	1.38267	0.513187	-0.239447	NaN	0.397036	NaN	NaN	NaN	-0.0815985	-0.107555	-0.828614	0.62854	0.251083	-0.185212
O95486	O95486	Protein transport protein Sec24A	SEC24A	-0.00662275	NaN	-0.335372	0.0816123	0.534858	0.363451	NaN	0.318693	NaN	0.0328061	-0.387412	0.173128	0.259905	-0.486869	NaN	NaN	-0.266177	0.446468	-0.620889	NaN	0.0651587	NaN	0.132774	NaN	-0.0792189	1.11197	0.0440444	0.342782	1.13001	0.160404
O95487	O95487	Protein transport protein Sec24B	SEC24B	0.397803	1.1139	-0.277499	0.348459	-0.110838	0.0332292	-0.102341	-0.00189116	-0.429479	0.0471196	0.212383	0.0247452	0.0681893	-0.769687	-0.127368	-0.0512347	0.113701	0.319387	-0.239907	0.183709	0.169155	-0.018425	NaN	-0.411195	0.0871912	-0.453874	-0.191277	-0.00547823	-0.200647	-0.140539
O95490	O95490	Latrophilin-2	LPHN2	NaN	NaN	NaN	NaN	0.0468402	-0.159928	NaN	NaN	-0.144138	NaN	NaN	-0.676872	NaN	-0.408929	-0.308394	1.89231	0.510152	0.150949	0.281787	0.379954	0.37362	0.319849	0.953004	-0.00830491	0.728051	0.721766	0.752064	0.777451	0.0990932	0.00891703																+
O95562	O95562	Vesicle transport protein SFT2B	SFT2D2	NaN	NaN	NaN	NaN	NaN	-0.47283	NaN	NaN	NaN	NaN	NaN	-0.816621	-0.206529	NaN	NaN	NaN	NaN	-0.56811	NaN	0.213627	NaN	-0.308198	NaN	NaN	NaN	NaN	NaN	NaN	NaN	NaN
O95563	O95563	Mitochondrial pyruvate carrier 2	MPC2	NaN	NaN	NaN	-0.407899	-0.549726	-0.421303	-0.462992	-0.698108	-0.60854	NaN	NaN	-0.244924	0.651959	0.354796	NaN	NaN	0.0760118	0.0132121	NaN	1.01128	-0.2042	-0.264824	NaN	NaN	0.00144204	-0.27026	-0.510806	0.316841	-0.250474	-0.146244
O95571	O95571	Protein ETHE1, mitochondrial	ETHE1	0.1038	NaN	NaN	-0.0979032	0.247442	-0.195533	NaN	-0.205164	NaN	0.124593	NaN	0.0441843	0.804962	0.267583	0.138159	0.49334	0.175045	-0.125557	0.0382958	0.410233	0.145743	-0.23011	-0.0666842	0.210763	0.210888	-0.206279	-0.0873808	0.0306892	0.117828	-0.278006
O95573	O95573	Long-chain-fatty-acid--CoA ligase 3	ACSL3	0.150949	0.146786	-0.307126	0.303225	0.229342	0.250113	-0.125919	0.140648	0.140909	0.327228	0.264356	0.0892269	0.590147	0.318056	0.196229	0.0753272	0.177344	0.245617	0.032524	0.400647	0.0560286	-0.0221706	0.355016	0.14978	-0.266021	-0.045759	-0.338743	0.0186342	-0.0960516	-0.150881
O95602	O95602	DNA-directed RNA polymerase I subunit RPA1	POLR1A	0.0951818	-0.0111081	-0.186574	-0.216988	-0.0648722	0.335941	-0.0932018	0.135404	0.145873	0.0805212	0.148869	0.274053	0.0384361	1.27481	0.0514416	-0.0219215	0.46069	0.97585	-0.576476	0.10165	0.230326	0.444561	-0.0653099	-0.137727	-0.484005	-0.00171784	-0.0385693	0.0993626	-0.624755	0.075738
O95613	O95613	Pericentrin	PCNT	-0.381949	1.06805	NaN	NaN	NaN	NaN	NaN	NaN	NaN	-0.236605	NaN	NaN	0.50853	NaN	NaN	NaN	0.844707	-0.430353	1.09694	0.701416	-0.731781	NaN	-0.781752	NaN	-0.029647	-0.0433039	-0.271026	-0.231261	-0.0699364	0.179638
O95619	O95619	YEATS domain-containing protein 4	YEATS4	NaN	NaN	NaN	NaN	NaN	0.393636	NaN	NaN	NaN	NaN	NaN	0.654619	NaN	0.277167	NaN	NaN	-0.157383	-0.128693	0.106348	0.28629	0.100036	0.237319	-0.0675306	0.0703893	-0.654808	0.0963968	-0.146531	-0.391134	-0.628831	0.0374524
O95625	O95625	Zinc finger and BTB domain-containing protein 11	ZBTB11	NaN	NaN	NaN	NaN	NaN	NaN	NaN	NaN	NaN	NaN	NaN	NaN	NaN	NaN	NaN	NaN	NaN	NaN	-0.193371	-0.193321	NaN	NaN	NaN	NaN	NaN	NaN	NaN	NaN	NaN	NaN
O95630	O95630	STAM-binding protein	STAMBP	NaN	NaN	NaN	NaN	NaN	NaN	NaN	NaN	NaN	NaN	NaN	NaN	NaN	NaN	NaN	NaN	NaN	NaN	NaN	0.218719	NaN	NaN	NaN	NaN	NaN	NaN	NaN	NaN	NaN	NaN
O95639;A6NMK7	O95639	Cleavage and polyadenylation specificity factor subunit 4	CPSF4	NaN	NaN	NaN	NaN	NaN	NaN	NaN	-0.0792189	NaN	NaN	NaN	NaN	NaN	NaN	NaN	NaN	0.533264	0.682663	0.135404	0.067501	0.362666	NaN	-0.40358	0.208392	NaN	-0.333898	0.0550568	-0.430159	NaN	0.210139
O95671	O95671	N-acetylserotonin O-methyltransferase-like protein	ASMTL	NaN	NaN	NaN	NaN	NaN	NaN	NaN	NaN	NaN	NaN	NaN	NaN	NaN	NaN	NaN	NaN	NaN	NaN	NaN	NaN	NaN	NaN	NaN	NaN	NaN	-0.735956	-0.674591	NaN	NaN	NaN
O95674	O95674	Phosphatidate cytidylyltransferase 2	CDS2	NaN	NaN	NaN	0.205142	0.178746	0.224534	-0.456762	0.0193461	-0.109032	0.328262	-0.0175485	0.0287106	0.482332	0.464704	NaN	NaN	0.758303	0.138552	-0.342909	0.245252	0.18574	0.13014	0.963104	0.333882	-0.203751	0.052555	-0.201925	0.120086	0.059909	-0.0330528
O95696	O95696	Bromodomain-containing protein 1	BRD1	NaN	NaN	NaN	NaN	NaN	NaN	NaN	NaN	NaN	NaN	NaN	NaN	NaN	NaN	NaN	NaN	-0.130808	-0.388223	-0.271113	-0.157576	-0.431345	-0.259133	NaN	NaN	NaN	NaN	-0.0180889	-0.0635448	NaN	NaN
O95707	O95707	Ribonuclease P protein subunit p29	POP4	NaN	NaN	NaN	NaN	NaN	NaN	NaN	NaN	NaN	NaN	NaN	-0.733315	NaN	NaN	-0.122114	-0.126329	0.156267	0.955759	NaN	1.33857	0.34551	0.27965	0.00561564	0.167229	-3.38133	-1.64061	-0.493906	0.0786098	NaN	-3.3552
O95714;Q9BVR0	O95714	E3 ubiquitin-protein ligase HERC2	HERC2	-0.246977	-0.0552615	NaN	-0.39352	-0.518846	-0.420183	-0.132942	NaN	NaN	-0.190981	0.0353423	-0.254444	0.719402	-0.329985	NaN	NaN	0.0489336	NaN	-0.268608	NaN	-0.444184	0.0601858	-0.0800421	-0.204067	-0.220967	-0.133717	-0.349327	0.0294175	-0.136553	-0.261379
O95716	O95716	Ras-related protein Rab-3D	RAB3D	NaN	-0.743545	NaN	NaN	NaN	-0.51678	-0.495105	-0.489038	NaN	-0.448568	-0.361676	-0.502444	NaN	NaN	NaN	NaN	NaN	NaN	NaN	NaN	NaN	NaN	0.748118	NaN	0.0060466	-0.124881	-0.0933249	0.0441843	-0.202323	-0.139617
O95721	O95721	Synaptosomal-associated protein 29	SNAP29	NaN	NaN	NaN	NaN	NaN	NaN	NaN	NaN	NaN	NaN	NaN	NaN	-0.42647	-0.351967	-0.0112099	-0.444537	0.695281	0.23131	0.606348	0.239887	0.268674	NaN	-0.307698	-0.414711	0.164529	1.13934	0.494774	-0.413711	0.101112	-0.134968
O95747	O95747	Serine/threonine-protein kinase OSR1	OXSR1	NaN	-0.178355	NaN	-0.0989536	NaN	0.300768	NaN	NaN	NaN	-0.147218	-0.0768584	-0.053913	-0.540317	-0.61372	-0.141732	-0.500749	-0.135808	-0.0283516	-0.617344	-0.0397404	-0.18641	-0.00576786	-0.309091	NaN	NaN	0.981268	-0.200233	0.276675	-0.43374	NaN
O95757	O95757	Heat shock 70 kDa protein 4L	HSPA4L	-0.162864	-0.303579	NaN	-0.145238	0.56267	0.116498	0.164143	0.660746	NaN	-0.230296	-0.625957	0.0524158	-0.0129266	-0.0727232	-0.0197699	-0.0532541	0.298306	0.399773	-0.801833	-0.354667	0.274888	0.0119249	-0.420356	-0.308645	0.105142	0.443607	-0.778383	-0.461442	-0.154538	0.0558898
O95758	O95758	Polypyrimidine tract-binding protein 3	PTBP3	NaN	NaN	-0.230127	NaN	0.418892	0.647729	NaN	0.0387171	0.212507	NaN	NaN	0.327228	NaN	NaN	-0.439813	-0.0724676	0.342896	0.334111	-0.336482	-0.227	0.327342	0.318114	0.551295	0.336055	-0.656308	-0.147442	0.14483	-0.0620982	-0.0295586	-0.0831718
O95772	O95772	MLN64 N-terminal domain homolog	STARD3NL	NaN	NaN	NaN	NaN	NaN	-0.458089	NaN	NaN	NaN	NaN	NaN	-0.259012	NaN	NaN	NaN	NaN	0.527371	0.598937	0.606916	-0.350173	0.258941	0.181166	NaN	NaN	0.235482	-0.12833	NaN	0.764346	0.0962619	-0.0221999
O95777	O95777	N-alpha-acetyltransferase 38, NatC auxiliary subunit	NAA38	NaN	NaN	NaN	NaN	NaN	NaN	NaN	NaN	0.623024	NaN	NaN	0.308827	0.0698396	0.696611	NaN	NaN	NaN	NaN	0.529071	NaN	NaN	0.662935	NaN	NaN	-0.210262	0.316725	0.375846	-0.668111	-0.301461	0.2529
O95782	O95782	AP-2 complex subunit alpha-1	AP2A1	-0.287906	-0.156547	-0.552516	-0.0423677	0.0319598	-0.160202	0.113701	0.0740944	-0.0425608	-0.375703	-0.422366	-0.149137	0.104068	0.169923	0.102457	0.0977456	-0.0688464	-0.19626	-0.212501	0.0137839	0.0142124	-0.0515786	0.142087	-0.0379471	0.709908	0.648189	0.0716254	1.08468	0.288063	0.256769
O95785	O95785	Protein Wiz	WIZ	NaN	NaN	NaN	NaN	NaN	-0.46915	NaN	NaN	NaN	NaN	NaN	NaN	NaN	NaN	NaN	NaN	NaN	NaN	NaN	NaN	NaN	NaN	NaN	NaN	-0.575422	0.520447	-0.163123	0.00805652	-0.592528	0.151859
O95793	O95793	Double-stranded RNA-binding protein Staufen homolog 1	STAU1	0.322505	NaN	NaN	0.211012	0.521654	-0.0429026	0.63171	-0.0103669	0.097476	0.300768	NaN	0.107152	-0.500401	-0.481919	-0.259047	-0.331028	-0.174963	0.0504668	-0.563668	-0.434851	-0.0934326	0.0469799	0.0048968	-0.236096	-0.133353	0.212009	0.0170667	-0.0785941	-0.0364815	-0.0770867
O95801	O95801	Tetratricopeptide repeat protein 4	TTC4	NaN	NaN	NaN	NaN	NaN	NaN	NaN	NaN	NaN	NaN	NaN	NaN	NaN	NaN	NaN	NaN	NaN	NaN	NaN	NaN	NaN	NaN	NaN	NaN	NaN	0.433707	NaN	NaN	NaN	NaN
O95816	O95816	BAG family molecular chaperone regulator 2	BAG2	0.126841	0.00259443	NaN	-0.270678	0.206518	-0.109343	-0.014077	NaN	0.634872	-0.154281	NaN	-0.57424	-0.100267	-0.170694	-0.208461	-0.185425	-0.00955338	-0.0185419	0.533065	0.562572	-0.104604	-0.145222	-0.0119225	-0.0519225	-0.395151	-0.167701	-0.247731	-0.241168	-0.110464	-0.249222
O95817	O95817	BAG family molecular chaperone regulator 3	BAG3	0.147307	NaN	0.820404	NaN	NaN	NaN	1.18542	NaN	NaN	-0.0608336	0.82122	NaN	-0.539771	-1.0432	NaN	NaN	0.69635	0.823179	-0.319388	NaN	0.434562	-0.910312	NaN	NaN	NaN	NaN	NaN	NaN	NaN	NaN
O95819;Q9NRD5	O95819	Mitogen-activated protein kinase kinase kinase kinase 4	MAP4K4	NaN	0.413052	0.226755	NaN	1.01414	0.567545	0.819668	0.586212	NaN	NaN	0.157173	0.431997	-0.290886	-1.18276	-0.265345	-0.328616	0.620305	0.512277	-0.390434	0.247563	0.571531	0.542704	0.185867	0.000865329	0.909427	1.09065	0.723864	0.871686	0.384271	0.432959														+
O95822	O95822	Malonyl-CoA decarboxylase, mitochondrial	MLYCD	NaN	NaN	NaN	NaN	-0.225514	-0.206845	NaN	-0.0499646	-0.267913	NaN	NaN	-0.129987	NaN	NaN	NaN	NaN	NaN	NaN	NaN	NaN	0.314986	NaN	NaN	NaN	-0.271496	-0.23989	-0.573832	0.0140695	-0.169063	NaN
O95831	O95831	Apoptosis-inducing factor 1, mitochondrial	AIFM1	-0.507542	-0.0132177	0.226632	-0.100376	-0.0446426	-0.0827592	-0.326787	-0.188611	-0.310558	0.218223	0.383276	0.196733	0.272143	0.288858	0.112233	0.270828	0.271187	0.00187425	0.192194	0.511164	0.0163537	0.0540844	0.0949116	0.0427844	0.0229004	-0.0328019	-0.461819	0.120617	-0.0391473	0.0183493
O95832	O95832	Claudin-1	CLDN1	NaN	NaN	NaN	NaN	NaN	0.226878	NaN	NaN	NaN	NaN	NaN	0.199625	NaN	NaN	NaN	NaN	2.32369	0.479748	NaN	NaN	0.754032	0.528671	NaN	NaN	NaN	NaN	NaN	NaN	NaN	NaN
O95833	O95833	Chloride intracellular channel protein 3	CLIC3	NaN	NaN	NaN	NaN	NaN	NaN	NaN	NaN	NaN	NaN	NaN	NaN	NaN	NaN	NaN	NaN	1.48568	NaN	0.505891	-1.19707	-0.0364815	-1.07537	NaN	NaN	NaN	NaN	NaN	NaN	NaN	NaN
O95834	O95834	Echinoderm microtubule-associated protein-like 2	EML2	NaN	NaN	NaN	NaN	NaN	NaN	NaN	NaN	NaN	NaN	NaN	NaN	NaN	0.23182	NaN	NaN	NaN	NaN	NaN	NaN	NaN	NaN	NaN	NaN	NaN	NaN	NaN	NaN	NaN	NaN
O95837	O95837	Guanine nucleotide-binding protein subunit alpha-14	GNA14	NaN	NaN	NaN	NaN	0.592541	-0.334207	NaN	NaN	NaN	NaN	NaN	-0.75877	NaN	NaN	NaN	NaN	NaN	NaN	NaN	NaN	NaN	0.219215	NaN	NaN	NaN	1.1234	NaN	NaN	NaN	0.246712
O95857	O95857	Tetraspanin-13	TSPAN13	NaN	NaN	NaN	NaN	NaN	-0.347913	NaN	NaN	NaN	NaN	NaN	-0.496611	NaN	NaN	NaN	NaN	NaN	NaN	NaN	NaN	0.429536	NaN	NaN	NaN	NaN	NaN	NaN	NaN	NaN	NaN
O95858	O95858	Tetraspanin-15	TSPAN15	NaN	NaN	NaN	NaN	NaN	0.188781	NaN	1.08243	NaN	NaN	NaN	-0.229349	NaN	NaN	NaN	NaN	0.605779	0.856468	NaN	NaN	0.570463	NaN	NaN	NaN	NaN	NaN	NaN	NaN	NaN	NaN
O95861	O95861	3(2),5-bisphosphate nucleotidase 1	BPNT1	NaN	-0.448765	NaN	NaN	0.125254	-0.0528201	-0.0856192	NaN	NaN	-0.516058	-0.541597	0.212881	NaN	NaN	NaN	NaN	NaN	0.544683	NaN	0.962142	-0.0839668	0.170566	NaN	-0.309467	0.0302654	NaN	NaN	-0.281842	-0.472669	-0.119918
O95864	O95864	Fatty acid desaturase 2	FADS2	-0.859038	-0.490051	-0.21063	-0.302582	-0.787767	-0.834776	-1.25701	-0.925686	-0.922702	-0.0948648	-0.851105	-0.95316	0.891575	0.25044	NaN	NaN	NaN	NaN	NaN	NaN	NaN	NaN	NaN	NaN	NaN	NaN	NaN	NaN	-0.100762	NaN
O95865	O95865	N(G),N(G)-dimethylarginine dimethylaminohydrolase 2	DDAH2	NaN	NaN	NaN	NaN	NaN	NaN	NaN	NaN	NaN	NaN	NaN	NaN	NaN	NaN	NaN	NaN	NaN	NaN	NaN	NaN	NaN	NaN	-0.0728773	-0.154956	0.469157	0.875544	0.00100953	0.253868	0.0746424	0.227125
O95870	O95870	Abhydrolase domain-containing protein 16A	ABHD16A	NaN	NaN	NaN	NaN	0.502942	0.262193	NaN	0.0878702	-0.0129557	0.581207	NaN	0.155879	NaN	NaN	NaN	NaN	0.370834	-0.107679	-0.465739	0.110096	0.322966	-0.0657175	NaN	NaN	0.0988237	0.383608	-0.183523	-0.101087	0.105812	0.0501883
O95881	O95881	Thioredoxin domain-containing protein 12	TXNDC12	0.514097	NaN	NaN	0.203139	-0.073287	-0.38496	NaN	NaN	0.169027	0.262072	NaN	-0.732045	0.196481	0.284722	0.0231843	0.360982	0.251446	-0.720683	-0.148177	-0.511979	-0.217675	-0.849414	0.347099	0.479231	-0.387714	-0.275437	-0.523795	-0.333789	-0.0939098	-0.566635
O95900;REV__O43318	O95900	Probable tRNA pseudouridine synthase 2	TRUB2	NaN	NaN	NaN	NaN	-0.272646	-0.355276	NaN	NaN	NaN	NaN	NaN	NaN	NaN	NaN	NaN	NaN	NaN	-0.17106	NaN	NaN	-0.153976	NaN	-0.153575	0.886901	-0.166956	-0.103937	-0.51709	0.174406	-0.307841	-0.422346
O95905	O95905	Protein SGT1	ECD	-0.648847	NaN	NaN	-0.785825	NaN	NaN	NaN	NaN	NaN	NaN	NaN	NaN	-0.717548	NaN	NaN	NaN	NaN	NaN	NaN	NaN	NaN	NaN	NaN	NaN	NaN	NaN	NaN	NaN	NaN	NaN
O95926	O95926	Pre-mRNA-splicing factor SYF2	SYF2	NaN	NaN	NaN	NaN	NaN	NaN	NaN	-0.166956	-0.0321526	NaN	NaN	1.30381	NaN	NaN	NaN	-0.272855	0.247077	0.117961	-0.152548	-0.750834	-0.130381	-0.199139	NaN	NaN	NaN	-0.201062	0.278936	-0.00723156	NaN	-0.092294												+
O95948;O60422;Q9UBC0	O95948;O60422	One cut domain family member 2;One cut domain family member 3	ONECUT2;ONECUT3	NaN	NaN	NaN	NaN	NaN	NaN	NaN	NaN	NaN	NaN	NaN	NaN	NaN	NaN	NaN	NaN	-0.152837	0.695994	NaN	NaN	NaN	NaN	NaN	NaN	NaN	NaN	NaN	NaN	NaN	NaN
O95983	O95983	Methyl-CpG-binding domain protein 3	MBD3	NaN	NaN	NaN	NaN	NaN	NaN	NaN	NaN	NaN	NaN	NaN	NaN	-0.340916	0.262538	-0.12268	-0.156048	-0.428469	0.0531114	-0.404172	-0.276503	0.217355	-0.705288	0.119821	0.339137	-0.607815	0.00891703	-0.198874	-0.191228	-0.736268	-0.0367627
O95985	O95985	DNA topoisomerase 3-beta-1	TOP3B	NaN	NaN	NaN	NaN	0.162468	1.05471	NaN	NaN	NaN	NaN	NaN	-0.0876873	NaN	NaN	NaN	NaN	NaN	NaN	NaN	NaN	NaN	NaN	NaN	NaN	NaN	NaN	NaN	NaN	NaN	NaN
O95989	O95989	Diphosphoinositol polyphosphate phosphohydrolase 1	NUDT3	NaN	NaN	NaN	NaN	NaN	NaN	NaN	NaN	NaN	NaN	NaN	NaN	NaN	NaN	NaN	NaN	NaN	NaN	NaN	NaN	NaN	NaN	NaN	-0.370732	NaN	-0.210296	NaN	-0.870176	NaN	NaN
O95994	O95994	Anterior gradient protein 2 homolog	AGR2	0.322966	0.0836559	-0.165807	-0.104496	-0.200117	-0.26873	0.454176	0.0807941	-0.0956662	-0.0145724	-0.331372	-0.547194	0.274172	0.398969	0.276199	0.243303	0.285935	-0.191112	-0.0495913	0.122607	0.0788831	-0.24631	NaN	NaN	NaN	NaN	NaN	NaN	0.0392789	-0.431695
O95999	O95999	B-cell lymphoma/leukemia 10	BCL10	NaN	NaN	NaN	NaN	NaN	NaN	NaN	NaN	NaN	NaN	NaN	NaN	NaN	NaN	NaN	NaN	NaN	NaN	NaN	-1.44969	NaN	NaN	NaN	NaN	NaN	NaN	NaN	NaN	NaN	NaN
O96005	O96005	Cleft lip and palate transmembrane protein 1	CLPTM1	-0.376264	0.18612	-0.367695	0.333882	0.126841	0.137766	-0.00270033	0.0154976	0.00158601	0.459012	0.435949	0.119157	0.2587	0.391531	0.0415233	0.0736831	0.218223	0.212009	-0.0564462	0.434988	0.0762854	-0.150609	0.590243	0.377957	-0.0296911	0.169284	-0.0940022	0.296311	0.160146	0.114634
O96008	O96008	Mitochondrial import receptor subunit TOM40 homolog	TOMM40	-0.540275	NaN	0.27858	-0.0500543	0.240253	0.182057	0.0209111	0.198494	0.0479571	-0.189713	NaN	0.318693	0.366812	0.59081	0.260628	0.276913	0.207143	0.190552	0.0203421	-0.027425	-0.0518328	-0.0953734	0.195096	0.493237	0.0672257	-0.0150826	-0.439657	0.168385	0.0385766	0.143263
O96011	O96011	Peroxisomal membrane protein 11B	PEX11B	NaN	NaN	NaN	0.0319598	-0.303205	-0.170345	NaN	-0.545824	NaN	0.145482	NaN	-0.369501	-0.0880094	0.0725738	NaN	NaN	0.0578315	0.203013	1.59603	0.69207	0.0381553	-0.13106	NaN	NaN	-0.39191	0.0221902	NaN	-0.0857723	-0.136823	-0.298939
O96013	O96013	Serine/threonine-protein kinase PAK 4	PAK4	NaN	NaN	0.714311	NaN	1.0653	-0.374094	NaN	NaN	NaN	-0.0760522	NaN	2.86637	NaN	-0.0874628	NaN	NaN	-0.0328019	NaN	NaN	NaN	NaN	NaN	0.58323	-0.209879	0.0104934	0.399116	-0.146052	0.0612924	NaN	0.478402												+
O96019	O96019	Actin-like protein 6A	ACTL6A	0.459432	NaN	NaN	0.160017	0.263635	-0.0458037	NaN	-0.221724	-0.192497	NaN	NaN	-0.241987	-0.0364667	-0.1038	0.0692898	-0.154843	-0.0468465	0.437334	-0.575744	-0.638501	-0.251247	-0.356735	0.091666	0.0184917	-0.306145	0.0443242	-0.22923	-0.388847	-0.266906	0.102457
O96028	O96028	Histone-lysine N-methyltransferase NSD2	WHSC1	NaN	NaN	NaN	NaN	NaN	NaN	NaN	NaN	NaN	NaN	NaN	NaN	NaN	NaN	NaN	NaN	1.02489	0.422125	NaN	NaN	0.0900404	NaN	0.711142	0.302407	-0.416019	-0.191475	-0.100871	-0.19952	-0.728527	0.408168
P00156	P00156	Cytochrome b	MT-CYB	0.13014	-0.085466	NaN	-0.0957278	NaN	-0.0591792	-0.484348	NaN	NaN	NaN	NaN	0.28155	0.276556	NaN	NaN	NaN	0.1956	0.115965	NaN	NaN	0.0699771	-0.436315	NaN	NaN	0.11929	-0.163866	-0.351148	0.255803	-0.0669562	-0.0369402
P00167	P00167	Cytochrome b5	CYB5A	0.551491	0.15056	NaN	0.378179	-0.0182204	0.0265876	-0.0873348	-0.016512	0.0333701	0.368601	0.31034	-0.247268	0.562181	0.374636	0.913952	0.360533	0.457857	0.205142	1.69608	0.97475	0.28155	0.181166	0.481919	NaN	-0.205746	0.0714881	-0.125604	-0.0125045	0.14104	-0.0578872															+
P00338;P07864	P00338	L-lactate dehydrogenase A chain	LDHA	-0.0757329	0.0353423	0.135798	-0.0211894	0.685537	0.398241	0.429428	0.470303	0.377513	-0.118946	-0.277307	0.162468	-0.133321	0.0374436	-0.144903	-0.356402	0.498047	0.362105	-0.772776	-0.30463	0.292311	0.0549179	-0.455633	-0.351019	-0.0131449	0.13711	-0.350449	0.139339	-0.139395	-0.182409
P00352	P00352	Retinal dehydrogenase 1	ALDH1A1	-0.148817	-0.128409	-0.107011	-0.0500543	0.740539	0.297837	0.395721	0.393306	0.485942	-0.216334	-0.286445	-0.041432	-0.138219	0.16133	0.177854	0.196733	0.558855	0.128557	-1.3272	-0.802738	0.244278	-0.0595099	-0.0692702	0.547746	0.107018	NaN	0.0097772	-0.0717851	-0.208778	-0.360138
P00367	P00367	Glutamate dehydrogenase 1, mitochondrial	GLUD1	-0.644014	-0.111711	0.0896338	-0.0858335	-0.113005	-0.0940793	-0.402683	-0.104046	-0.257097	0.242938	0.233397	0.133695	0.577731	0.271775	0.0485151	0.15549	0.149389	-0.128219	0.115965	0.30229	-0.107539	-0.0323002	-0.0245752	0.200379	0.156008	-0.101087	-0.302546	0.145873	-0.0668353	-0.189433
P00374;Q86XF0	P00374	Dihydrofolate reductase	DHFR	-0.0512347	NaN	NaN	0.103263	NaN	0.350837	NaN	NaN	NaN	-0.541597	NaN	NaN	-0.897113	0.138918	NaN	-0.4807	NaN	NaN	NaN	NaN	NaN	-1.03469	-0.511259	-0.333225	1.7554	0.167872	-1.06145	-0.323426	NaN	-0.494516
P00387	P00387	NADH-cytochrome b5 reductase 3;NADH-cytochrome b5 reductase 3 membrane-bound form;NADH-cytochrome b5 reductase 3 soluble form	CYB5R3	0.367595	NaN	-0.0410756	0.0920721	-0.00167453	-0.0868444	NaN	0.0328061	-0.00871128	0.173511	NaN	-0.154667	0.293606	0.178633	-0.0638917	0.154065	-0.0511899	0.0746424	0.117429	0.374066	-0.0908183	-0.0696942	0.232906	0.270589	-0.187707	-0.00513067	-0.344099	0.0219061	-0.0672283	-0.12378
P00390	P00390	Glutathione reductase, mitochondrial	GSR	-0.290727	NaN	-0.00200671	-0.066382	0.0766959	-0.0210576	0.00748262	0.159113	0.0116388	-0.216351	-0.466457	0.183455	-0.0984747	0.0872275	-0.0455506	-0.199603	1.12433	0.306962	-0.490801	-0.452293	0.0398403	-0.0827439	-0.39935	-0.14011	0.148609	-0.0604124	-0.634643	0.0246034	0.420509	-0.0197553
P00395	P00395	Cytochrome c oxidase subunit 1	MT-CO1	NaN	NaN	NaN	NaN	0.178492	0.0117819	NaN	0.164143	-0.271339	NaN	NaN	0.125254	0.955685	1.08899	NaN	NaN	0.120086	0.604071	NaN	NaN	0.202512	NaN	NaN	NaN	0.133827	-0.0954967	-0.171385	0.391768	0.158078	0.226755
P00403	P00403	Cytochrome c oxidase subunit 2	MT-CO2	-0.482271	0.119954	0.77543	-0.142911	0.142217	0.119688	-0.0517879	-0.0176653	-0.181771	-0.10799	NaN	0.200128	0.917852	1.08853	0.158725	0.419107	0.259062	0.142217	0.208268	0.503247	0.188781	0.108759	-0.256718	-0.134968	0.122871	0.119423	-0.263837	0.193583	0.0756011	0.134878
P00414	P00414	Cytochrome c oxidase subunit 3	MT-CO3	NaN	NaN	NaN	NaN	0.0892269	-0.0158263	-0.481002	-0.25877	-0.186081	NaN	NaN	0.212009	NaN	NaN	NaN	NaN	0.24062	0.175557	-0.287272	0.537843	-0.0455059	0.158466	NaN	NaN	0.223917	0.0399806	-0.296084	0.377957	0.1129	0.136191
P00441	P00441	Superoxide dismutase [Cu-Zn]	SOD1	-0.314176	NaN	NaN	0.0556121	NaN	0.343123	NaN	0.332393	NaN	-0.277184	NaN	0.147437	-0.0906646	-0.086512	0.180657	-0.0198431	NaN	0.643394	-0.0561461	NaN	0.673466	0.144177	-0.48076	-0.243011	0.36614	0.465922	-1.12475	-0.566699	-0.00281604	-0.00672417
P00450;CON__ENSEMBL:ENSBTAP00000031900	P00450	Ceruloplasmin	CP	NaN	NaN	NaN	NaN	-0.370993	-0.528365	NaN	0.0221902	-0.0696942	NaN	NaN	-0.772505	0.000576886	NaN	NaN	NaN	NaN	NaN	NaN	NaN	NaN	NaN	NaN	NaN	NaN	NaN	NaN	NaN	0.137766	NaN
P00491	P00491	Purine nucleoside phosphorylase	PNP	-0.0665029	0.194339	NaN	-0.0223464	NaN	0.491391	NaN	2.04928	1.84808	-0.0843797	NaN	0.129481	-0.0680296	0.14618	-0.206912	NaN	1.27465	0.95442	0.194465	0.396927	0.700617	0.781905	NaN	NaN	NaN	0.203765	2.75843	-0.264565	-0.888221	0.123136								+	+
P00492	P00492	Hypoxanthine-guanine phosphoribosyltransferase	HPRT1	-0.0741069	NaN	NaN	0.0194884	NaN	0.638676	NaN	NaN	NaN	-0.097965	NaN	0.784337	-0.300875	-0.040121	0.0880058	NaN	0.984407	1.04572	0.442758	-0.427886	0.486663	0.401412	-0.235671	0.630499	0.198997	0.0361869	-0.243267	-0.195038	0.0867838	-0.0284693
P00505	P00505	Aspartate aminotransferase, mitochondrial	GOT2	0.134089	0.272143	0.0896338	-0.0519524	-0.0778478	-0.038599	-0.313119	-0.161669	-0.196558	0.347552	-0.234771	0.168129	0.34301	0.21969	-0.0132031	0.279293	0.327572	-0.230347	0.0250289	0.119024	0.0597706	-0.245745	-0.144249	0.234992	0.121281	-0.203734	-0.28914	0.0448837	0.170438	-0.344319
P00533	P00533	Epidermal growth factor receptor	EGFR	-0.906034	-0.762926	0.128425	-0.0957587	0.722029	0.598746	0.831877	0.784085	1.05381	-0.916644	-0.83087	0.276437	0.208268	-0.148869	-0.385149	-0.355036	0.432211	0.109695	0.0447438	0.466549	0.269632	0.0780633	-0.28914	-0.206062	1.02744	1.12035	0.872317	1.2857	0.23217	0.322044
P00558	P00558	Phosphoglycerate kinase 1	PGK1	-0.259565	-0.0208234	0.00388999	0.203514	0.914335	0.402067	0.362217	0.626766	0.547154	-0.188266	0.364348	0.116098	0.00561564	0.0517282	-0.0471744	-0.336136	0.721941	0.594071	-0.658492	-0.603336	0.462052	0.2587	-0.31441	-0.344025	0.00633396	0.00662125	-0.940451	0.0265876	-0.019185	0.0764222
P00568	P00568	Adenylate kinase isoenzyme 1	AK1	-0.500728	NaN	NaN	-0.18413	NaN	0.191815	NaN	NaN	NaN	-0.562517	NaN	NaN	-0.289686	0.145158	NaN	NaN	NaN	NaN	NaN	NaN	0.396488	0.392537	-0.560643	-0.584955	-0.289193	-0.516306	-1.90487	0.162339	NaN	0.0553346
P00749	P00749	Urokinase-type plasminogen activator;Urokinase-type plasminogen activator long chain A;Urokinase-type plasminogen activator short chain A;Urokinase-type plasminogen activator chain B	PLAU	NaN	NaN	NaN	NaN	NaN	0.314639	NaN	NaN	NaN	NaN	NaN	0.846473	NaN	NaN	-0.30718	-0.0370586	-0.0356827	0.305795	-0.578564	-0.140189	-0.0885001	-0.32657	-0.0755808	-0.480659	0.755144	0.833497	0.41792	0.486457	0.40621	0.416191
P00813	P00813	Adenosine deaminase	ADA	NaN	NaN	NaN	NaN	NaN	NaN	NaN	NaN	NaN	NaN	NaN	NaN	-0.361157	-0.0302653	NaN	NaN	NaN	NaN	NaN	NaN	NaN	NaN	NaN	NaN	NaN	NaN	NaN	NaN	NaN	NaN
P00846	P00846	ATP synthase subunit a	MT-ATP6	NaN	0.844225	NaN	-0.0371327	-0.0841502	-0.0855579	-0.271583	-0.433701	-0.283351	-0.0304424	0.704783	0.0930192	0.76901	0.472709	NaN	-0.0283516	0.0903115	0.0536674	0.496207	0.926759	0.0184917	-0.140778	NaN	NaN	-0.0243405	-0.10231	-0.485681	0.201383	-0.0220534	0.120352
P00918	P00918	Carbonic anhydrase 2	CA2	NaN	NaN	NaN	NaN	NaN	NaN	NaN	-0.556139	NaN	NaN	NaN	0.298776	NaN	NaN	NaN	NaN	NaN	NaN	NaN	NaN	NaN	NaN	NaN	NaN	NaN	NaN	NaN	-1.29523	NaN	NaN
P01009;P20848	P01009	Alpha-1-antitrypsin;Short peptide from AAT	SERPINA1	NaN	NaN	NaN	NaN	NaN	NaN	NaN	NaN	NaN	NaN	NaN	NaN	NaN	NaN	-0.0369846	-0.117693	0.0193461	-0.50032	-0.572952	-0.569479	0.0588013	-0.472189	NaN	NaN	NaN	NaN	NaN	NaN	NaN	NaN
P01011	P01011	Alpha-1-antichymotrypsin;Alpha-1-antichymotrypsin His-Pro-less	SERPINA3	NaN	NaN	NaN	NaN	NaN	NaN	NaN	NaN	NaN	NaN	NaN	NaN	NaN	NaN	0.43957	0.394624	0.271545	-0.0503531	0.0132121	0.325732	0.347212	0.0471196	NaN	NaN	NaN	NaN	NaN	NaN	NaN	NaN
P01033	P01033	Metalloproteinase inhibitor 1	TIMP1	NaN	NaN	NaN	NaN	NaN	0.395063	NaN	NaN	NaN	NaN	NaN	0.405012	NaN	NaN	NaN	NaN	NaN	NaN	NaN	NaN	NaN	NaN	0.551983	0.316146	0.651867	0.507211	-0.703478	0.0603242	0.721504	0.493135
P01034	P01034	Cystatin-C	CST3	0.817132	NaN	NaN	NaN	NaN	0.19333	NaN	NaN	NaN	NaN	NaN	-0.249582	0.208517	0.46546	0.0172092	NaN	NaN	NaN	NaN	NaN	NaN	NaN	0.198746	NaN	NaN	NaN	-0.0855426	NaN	0.0409626	-0.206196
P01040	P01040	Cystatin-A	CSTA	NaN	NaN	NaN	NaN	NaN	NaN	NaN	NaN	NaN	NaN	NaN	0.914641	NaN	NaN	NaN	NaN	NaN	NaN	NaN	NaN	NaN	NaN	NaN	NaN	NaN	NaN	NaN	NaN	NaN	NaN
P01111	P01111	GTPase NRas	NRAS	-0.0554414	NaN	NaN	-0.169956	NaN	0.372841	NaN	NaN	NaN	-1.04094	NaN	-0.19679	0.281906	0.0297942	-0.137172	NaN	0.697062	0.434028	0.39835	1.33457	0.610606	0.441271	NaN	NaN	0.57889	1.15173	0.691087	0.750521	0.277032	0.298776
P01112	P01112	GTPase HRas;GTPase HRas, N-terminally processed	HRAS	-0.845391	NaN	NaN	-0.0552615	0.620962	0.300299	NaN	NaN	0.724476	-1.01482	NaN	-0.219388	0.383497	0.326769	-0.149713	NaN	0.580435	0.375401	0.567156	0.680414	0.622743	0.713168	NaN	-0.265535	0.714399	1.31696	0.889629	1.95621	0.175173	0.348119
P01116	P01116	GTPase KRas;GTPase KRas, N-terminally processed	KRAS	NaN	NaN	NaN	NaN	NaN	0.0543624	NaN	NaN	NaN	NaN	NaN	-0.124346	NaN	NaN	NaN	NaN	0.360645	0.251325	-0.271409	0.30906	0.441484	0.536053	0.140124	-0.125447	0.688404	0.793272	NaN	0.469573	0.237074	0.31904
P01130	P01130	Low-density lipoprotein receptor	LDLR	-0.319352	NaN	NaN	0.196607	0.368154	0.664119	0.775851	-0.33179	1.17383	-0.219421	0.305212	0.489543	0.389236	0.391702	-0.0404079	0.207018	0.0927488	0.0367495	-0.259426	0.14978	-0.241322	-0.34828	0.0862402	-0.0833246	0.00633396	-0.0199747	-0.513728	0.568324	-0.118132	-0.291875
P01137	P01137	Transforming growth factor beta-1;Latency-associated peptide	TGFB1	NaN	NaN	NaN	NaN	NaN	NaN	NaN	NaN	NaN	NaN	NaN	NaN	NaN	NaN	NaN	NaN	NaN	NaN	NaN	NaN	NaN	NaN	0.246591	0.0772429	-0.0093646	-0.0742588	-0.0102651	0.457857	0.228234	-0.103069
P01833	P01833	Polymeric immunoglobulin receptor;Secretory component	PIGR	NaN	NaN	NaN	NaN	NaN	NaN	NaN	NaN	NaN	NaN	NaN	NaN	NaN	NaN	NaN	NaN	NaN	0.92562	NaN	NaN	NaN	NaN	NaN	NaN	NaN	NaN	NaN	NaN	NaN	NaN
P01891	P01891	HLA class I histocompatibility antigen, A-68 alpha chain	HLA-A	0.63914	NaN	0.57918	1.82387	1.60217	1.11889	NaN	1.56696	1.73175	1.19327	NaN	1.0251	1.34358	1.30223	-0.279091	-0.0193751	0.62854	0.252052	0.535655	0.671203	0.300768	0.201132	0.262313	-0.0858182	1.13159	1.37423	1.27155	1.6427	0.659925	0.58938				+					+					+
P01893	P01893	Putative HLA class I histocompatibility antigen, alpha chain H	HLA-H	NaN	NaN	NaN	2.91363	1.63325	1.35315	NaN	1.27286	1.75262	2.42522	NaN	1.00072	0.87633	0.834236	-0.230381	NaN	0.32112	NaN	-0.416905	0.647545	0.109026	0.105544	NaN	NaN	0.950842	1.31557	0.653335	1.71646	0.264116	0.375512				+					+	+
P01903;P01906	P01903	HLA class II histocompatibility antigen, DR alpha chain	HLA-DRA	NaN	NaN	NaN	NaN	NaN	NaN	NaN	NaN	NaN	NaN	NaN	NaN	NaN	NaN	0.218719	0.222557	0.511063	0.431035	1.06406	1.27858	0.434882	0.518938	NaN	NaN	NaN	NaN	NaN	NaN	NaN	NaN
P01911;P04440	P01911	HLA class II histocompatibility antigen, DRB1-15 beta chain	HLA-DRB1	NaN	NaN	NaN	NaN	NaN	NaN	NaN	NaN	NaN	NaN	NaN	NaN	NaN	NaN	-0.379301	0.042084	0.887213	0.544782	0.9241	1.22027	0.56003	NaN	NaN	NaN	NaN	NaN	NaN	NaN	NaN	NaN
P02462	P02462	Collagen alpha-1(IV) chain;Arresten	COL4A1	NaN	NaN	NaN	NaN	NaN	-0.170085	-0.0213211	NaN	NaN	NaN	NaN	0.0771063	NaN	NaN	NaN	NaN	NaN	NaN	NaN	NaN	NaN	NaN	NaN	NaN	NaN	NaN	NaN	NaN	NaN	NaN
P02511	P02511	Alpha-crystallin B chain	CRYAB	NaN	NaN	NaN	NaN	NaN	NaN	NaN	NaN	NaN	NaN	NaN	-0.730297	0.17031	NaN	0.0854246	0.443819	NaN	0.537843	NaN	NaN	0.471031	NaN	0.300534	NaN	NaN	NaN	NaN	3.04418	NaN	NaN
P02545	P02545	Prelamin-A/C;Lamin-A/C	LMNA	0.116764	0.483777	0.443076	-0.242857	0.165172	0.346645	0.768841	0.230572	0.113701	0.298306	0.575022	0.565987	0.0480967	0.132436	0.153805	0.118094	-0.273029	-0.336409	0.040121	-0.0277926	-0.0814306	-0.294314	0.233397	0.185993	-0.656081	0.0813396	-0.0362003	-0.0783504	-0.697523	-0.000317429
P02649	P02649	Apolipoprotein E	APOE	NaN	NaN	NaN	NaN	NaN	NaN	NaN	NaN	NaN	NaN	NaN	NaN	NaN	NaN	NaN	NaN	NaN	NaN	NaN	NaN	NaN	NaN	1.88241	0.810484	0.224658	0.299596	-0.495614	0.394075	0.0999011	-0.0507415
P02686	P02686	Myelin basic protein	MBP	NaN	NaN	NaN	NaN	NaN	NaN	NaN	NaN	NaN	NaN	NaN	NaN	NaN	NaN	-0.098243	-0.421921	0.785927	0.446786	2.25481	0.402831	0.948451	0.679063	NaN	NaN	NaN	NaN	NaN	NaN	NaN	NaN
P02751	P02751	Fibronectin;Anastellin;Ugl-Y1;Ugl-Y2;Ugl-Y3	FN1	NaN	-0.790809	-0.82741	0.024887	-1.01832	-1.16492	-0.614978	-0.992604	-1.14925	0.340163	-0.898915	-0.672382	1.05485	0.258494	0.318346	-0.00843551	0.11703	0.0809305	-0.5551	-0.308091	-0.0780915	-0.27167	0.377179	-0.868279	-0.362844	-0.106125	-0.271461	-0.030855	-0.0217897	-0.86457						+		+	+
P02786	P02786	Transferrin receptor protein 1;Transferrin receptor protein 1, serum form	TFRC	-0.07552	-0.509491	-0.255942	0.168899	0.0360461	-0.0636202	0.0112093	0.0862402	0.136191	-0.0509656	-0.0843032	-0.0945259	0.375623	0.256476	-0.0800879	0.0060466	0.0742315	-0.00755059	-0.146276	0.213503	0.00805652	-0.0249421	-0.0106575	-0.124094	0.244278	0.285461	0.202512	0.635151	0.0803847	-0.102744
P02788	P02788	Lactotransferrin;Kaliocin-1;Lactoferroxin-A;Lactoferroxin-B;Lactoferroxin-C	LTF	NaN	NaN	NaN	NaN	1.75408	NaN	NaN	NaN	NaN	NaN	NaN	NaN	0.232047	NaN	NaN	NaN	NaN	NaN	NaN	NaN	NaN	NaN	NaN	NaN	NaN	NaN	NaN	NaN	NaN	NaN
P02792	P02792	Ferritin light chain	FTL	0.937796	0.981414	NaN	0.606726	1.22379	1.08107	0.503349	NaN	NaN	0.793022	0.580724	1.06922	-1.03262	0.432007	0.35095	0.731618	1.83265	1.52987	-0.0318429	0.924708	1.17951	0.825541	NaN	NaN	0.658828	0.343237	-0.66637	0.877587	0.573084	0.53047
P02794	P02794	Ferritin heavy chain	FTH1	0.899717	0.616358	NaN	0.659194	NaN	0.691177	0.336398	NaN	NaN	0.781234	0.543397	0.822281	-0.883369	-0.10809	0.947479	0.789187	1.60625	1.21419	0.291721	0.535655	0.907814	0.349818	NaN	0.511569	0.54092	0.491802	1.22318	0.823831	0.551196	0.473215															+
P02808	P02808	Statherin	STATH	NaN	NaN	NaN	NaN	NaN	NaN	NaN	NaN	NaN	NaN	NaN	NaN	NaN	NaN	NaN	NaN	NaN	1.54206	NaN	NaN	NaN	NaN	NaN	NaN	NaN	NaN	NaN	NaN	NaN	NaN
P03886	P03886	NADH-ubiquinone oxidoreductase chain 1	MT-ND1	NaN	NaN	NaN	-0.0727103	NaN	-0.0224343	-0.45338	NaN	-0.00239685	0.22033	0.190931	0.31371	0.622462	NaN	NaN	NaN	0.479438	0.100843	NaN	NaN	0.648189	NaN	NaN	NaN	0.140517	-0.113208	-0.32954	0.332393	0.0226164	0.177854
P03891	P03891	NADH-ubiquinone oxidoreductase chain 2	MT-ND2	NaN	NaN	NaN	0.00230651	0.248656	0.0183493	-0.462078	-0.355442	-0.294845	NaN	NaN	0.365245	0.81705	NaN	NaN	NaN	0.491289	0.248899	0.27023	NaN	NaN	NaN	NaN	NaN	0.068602	-0.00194893	-0.410658	0.332966	-0.040764	-0.00786968
P03905	P03905	NADH-ubiquinone oxidoreductase chain 4	MT-ND4	NaN	NaN	NaN	-0.202339	0.0848807	-0.0266753	-0.415499	-0.123953	-0.27174	NaN	NaN	0.212632	0.74373	NaN	0.112366	1.02623	0.427713	0.0918014	-1.19057	-0.0377101	0.164014	0.136979	NaN	NaN	0.0482362	-0.113629	-0.444105	0.245009	-0.0182935	0.0344974
P03915	P03915	NADH-ubiquinone oxidoreductase chain 5	MT-ND5	NaN	NaN	NaN	0.0124972	-0.0634544	0.0492126	-0.366355	-0.208661	-0.272297	NaN	NaN	0.375067	0.911423	NaN	NaN	NaN	0.473215	0.429964	NaN	-0.145877	0.0786098	0.0714881	NaN	NaN	0.1333	-0.0314889	-0.385394	0.271904	0.0169242	0.0824301
P03928	P03928	ATP synthase protein 8	MT-ATP8	NaN	NaN	NaN	NaN	NaN	-0.105318	NaN	NaN	NaN	NaN	NaN	0.20389	0.248535	0.104217	NaN	NaN	NaN	NaN	-0.0266753	NaN	NaN	-0.0513393	0.45628	NaN	-0.0412538	-0.014689	-0.28023	-0.0302804	-0.102543	0.0684644
P04035	P04035	3-hydroxy-3-methylglutaryl-coenzyme A reductase	HMGCR	NaN	NaN	NaN	NaN	NaN	NaN	NaN	NaN	NaN	NaN	NaN	NaN	NaN	NaN	NaN	NaN	0.489337	NaN	NaN	NaN	-0.221102	-0.529114	NaN	NaN	NaN	-0.228757	-0.533409	-0.367974	0.042084	-0.319676
P04040	P04040	Catalase	CAT	-0.0442111	-0.115082	0.272859	-0.0595401	-0.342744	-0.352842	-0.60898	-0.284809	-0.572201	0.338567	0.571531	-0.487318	0.118227	-0.0935602	-0.201842	0.172103	0.801407	0.299362	0.00633396	0.500802	0.500292	-0.0647967	0.113034	0.0829751	-0.204	-0.213839	-1.17407	-0.207078	-0.100283	-0.420337
P04062	P04062	Glucosylceramidase	GBA	0.139993	NaN	1.70933	0.175812	-0.0918788	-0.442928	-0.4875	0.203389	-0.17927	-0.0308845	NaN	-0.348776	0.556699	-0.176706	-0.0828356	0.0443242	0.709202	0.629193	-0.281018	-0.424359	0.316609	0.36042	0.0900404	0.068602	0.127765	0.137504	-0.837274	0.0384361	0.159629	0.131589			+
P04066	P04066	Tissue alpha-L-fucosidase	FUCA1	NaN	NaN	NaN	NaN	NaN	NaN	NaN	NaN	1.06385	NaN	NaN	-0.0271603	0.565207	NaN	0.172744	0.330788	0.121413	NaN	NaN	NaN	0.3667	NaN	NaN	NaN	0.109962	0.0204844	NaN	-0.153174	NaN	-0.0880861
P04075	P04075	Fructose-bisphosphate aldolase A	ALDOA	-0.0837985	0.0236102	0	0.205643	0.769264	0.252295	1.33691	0.544683	0.380175	-0.125022	-0.33308	0.116365	-0.185884	-0.0567222	-0.112912	-0.399902	0.0480967	-0.263127	-0.347582	-0.335481	-0.0543324	-0.424068	-0.549367	-0.35703	0.146786	0.337311	-0.353155	0.132643	-0.0829273	-0.109219
P04080	P04080	Cystatin-B	CSTB	-0.355405	NaN	NaN	NaN	NaN	0.490981	NaN	NaN	NaN	NaN	NaN	1.97475	-0.213721	-0.0909888	0.263876	NaN	1.17421	0.459746	-0.31554	NaN	NaN	NaN	-0.275699	NaN	0.0301242	0.0313951	-0.767045	-0.189664	0.140124	0.127369												+
P04083	P04083	Annexin A1	ANXA1	-0.111352	0.213378	0.378401	-0.776874	1.45296	0.796349	1.09869	0.783331	0.765704	-1.14826	-0.493236	0.417704	-0.358251	0.139681	0.122474	0.400975	0.918005	0.92136	-0.372879	0.0862402	0.429964	0.290542	-0.557667	-0.724063	0.280956	0.504061	-0.281895	0.0048968	-0.0522516	-0.049442
P04114	P04114	Apolipoprotein B-100;Apolipoprotein B-48	APOB	-0.658128	0.273934	-0.187066	0.0378742	1.21381	0.411969	-0.00101024	0.406319	0.214498	-0.724468	0.901495	0.945907	-0.0379323	-0.167743	0.989212	NaN	1.53824	-0.648033	-0.815885	-0.3698	0.564427	0.159242	0.254957	0.46069	0.10044	-0.0606982	-0.349658	0.306612	-0.0604124	0.121811															+
P04150	P04150	Glucocorticoid receptor	NR3C1	NaN	NaN	NaN	NaN	NaN	NaN	NaN	NaN	NaN	NaN	NaN	-0.29658	NaN	NaN	NaN	NaN	NaN	NaN	NaN	NaN	NaN	NaN	NaN	NaN	NaN	NaN	NaN	NaN	NaN	NaN
P04156	P04156	Major prion protein	PRNP	NaN	NaN	0.402286	-0.756282	0.363003	0.00201835	NaN	0.651591	NaN	-1.25584	NaN	-0.0824842	NaN	0.318344	NaN	NaN	NaN	0.224164	NaN	NaN	NaN	NaN	-0.576691	-0.758404	0.481299	0.281194	-0.0397404	0.589572	-0.106529	-0.095882
P04179	P04179	Superoxide dismutase [Mn], mitochondrial	SOD2	0.199248	NaN	0.22132	-0.0808049	-0.066382	-0.0144267	NaN	-0.275105	-0.326552	0.158983	NaN	0.102053	0.586405	0.15388	0.124593	0.397146	0.38637	-0.26472	0.305212	0.458802	0.040121	-0.239277	-0.130302	0.202136	0.0706641	-0.274547	-0.263179	-0.0964835	0.0278618	-0.472809
P04181	P04181	Ornithine aminotransferase, mitochondrial;Ornithine aminotransferase, hepatic form;Ornithine aminotransferase, renal form	OAT	0.159113	NaN	-0.145159	-0.428605	-0.46941	-0.494658	NaN	-0.490517	-0.627137	0.209516	NaN	-0.319946	0.269273	0.267028	-0.174556	0.0563061	0.206643	-0.413346	-0.374412	-0.226037	-0.131392	-0.575938	-0.223576	0.0724488	-0.0151555	-0.3359	-0.41548	-0.0534039	0.0436244	-0.490112
P04183	P04183	Thymidine kinase, cytosolic	TK1	0.0251707	NaN	NaN	0.107688	NaN	1.10568	NaN	NaN	NaN	0.127369	NaN	1.10286	-0.299205	-0.0806576	NaN	0.326537	-0.291963	0.287709	-0.566699	NaN	0.0374524	-0.0748208	NaN	NaN	NaN	NaN	NaN	0.562474	NaN	NaN
P04233	P04233	HLA class II histocompatibility antigen gamma chain	CD74	NaN	NaN	NaN	NaN	NaN	NaN	NaN	NaN	NaN	NaN	NaN	NaN	NaN	0.225025	-0.155936	-0.333225	-0.0900964	-0.126675	-0.0303393	0.122739	-0.183081	-0.308109	NaN	NaN	NaN	NaN	NaN	NaN	NaN	NaN
P04264	P04264	Keratin, type II cytoskeletal 1	KRT1	-0.528989	-0.226139	0.0147838	0.0494913	0.447949	0.361432	-0.285407	0.468323	0.0507454	-0.13576	-0.0334219	0.609188	-0.213052	1.0209	0.621243	0.651408	1.01207	1.61004	-0.380747	-0.564435	0.699196	0.506907	0.351628	0.212134	0.724912	-0.00343773	-0.307519	0.0780633	-0.219388	0.0216219
P04406	P04406	Glyceraldehyde-3-phosphate dehydrogenase	GAPDH	-0.0582326	0.0900404	-0.0405859	0.201258	0.928503	0.214498	0.44615	0.982948	0.371615	-0.0283516	-0.186098	-0.00801477	-0.22016	-0.0227584	-0.00547823	-0.273047	0.0878702	-0.141732	-0.702022	-0.684341	0.0536674	-0.258063	-0.653491	-0.375721	-0.235926	0.0261627	-0.303864	-0.200581	-0.135776	-0.170573
P04424	P04424	Argininosuccinate lyase	ASL	NaN	NaN	NaN	NaN	NaN	1.25701	NaN	NaN	NaN	NaN	NaN	NaN	NaN	NaN	NaN	NaN	NaN	NaN	NaN	NaN	NaN	NaN	NaN	NaN	NaN	NaN	NaN	NaN	NaN	NaN
P04626	P04626	Receptor tyrosine-protein kinase erbB-2	ERBB2	-0.437311	NaN	NaN	-0.0522067	NaN	-0.621755	-0.455871	NaN	NaN	-0.736701	-1.69474	-0.877871	-0.13386	-0.31603	-0.402092	-0.175305	0.680594	0.31487	0.25882	0.617769	0.471239	0.254715	NaN	NaN	0.781234	0.176067	NaN	NaN	0.486766	NaN
P04632;Q96L46	P04632	Calpain small subunit 1	CAPNS1	0.00216244	NaN	NaN	-0.148289	NaN	0.425782	0.17031	NaN	1.07416	-0.221623	NaN	0.177854	-0.474593	-0.253626	-0.074669	-0.325774	1.18834	1.39006	-0.310683	-0.19765	0.674551	0.622649	-0.432863	-0.523235	0.36614	0.761285	-0.536922	0.111833	-0.0327429	0.460585
P04792	P04792	Heat shock protein beta-1	HSPB1	-0.00659373	0.0968015	0.342896	-0.16835	0.962068	1.14424	NaN	1.25411	2.50317	-0.271844	-0.376714	0.315334	0.013355	-0.409255	0.524966	0.371726	1.10534	1.13626	0.533962	0.23217	0.898324	0.773912	-0.103147	0.000144286	0.400756	0.339023	-0.1938	0.0954519	0.278461	0.350837									+
P04818	P04818	Thymidylate synthase	TYMS	0.0190613	NaN	NaN	-0.228976	NaN	NaN	NaN	NaN	NaN	-0.418639	NaN	NaN	-0.80917	-0.0511633	NaN	NaN	NaN	NaN	NaN	NaN	NaN	NaN	-0.524853	-0.29956	NaN	0.341644	-1.45629	0.588805	NaN	-0.62049
P04843	P04843	Dolichyl-diphosphooligosaccharide--protein glycosyltransferase subunit 1	RPN1	0.098689	0.0831112	-0.32209	0.343919	0.0415233	0.0858326	-0.237133	-0.0551565	-0.106622	0.460166	0.420833	-0.0485465	0.355355	0.248742	0.018919	0.0635029	0.201508	0.0954519	0.00590291	0.272023	0.0601858	-0.177457	0.369941	0.279293	-0.250629	0.10809	-0.181493	0.09815	-0.00510176	-0.0536135
P04844	P04844	Dolichyl-diphosphooligosaccharide--protein glycosyltransferase subunit 2	RPN2	-0.0130867	-0.0420705	-0.00540581	0.229465	0.0650208	0.0554733	-0.357345	-0.0446872	-0.0921249	0.423202	0.334683	-0.0215115	0.550211	0.37632	0.0501883	0.119954	0.264236	0.106482	-0.0995408	0.219958	-0.000837024	-0.248948	0.438186	0.214	-0.213186	0.0144981	-0.225565	0.0607391	-0.0473832	-0.0856345
P04899	P04899	Guanine nucleotide-binding protein G(i) subunit alpha-2	GNAI2	-0.530927	NaN	NaN	-0.144265	0.308477	-0.0570614	0.377179	0.525668	0.667756	-1.12579	-1.07561	-0.462336	0.50019	0.355516	-0.357215	-0.310808	0.432532	0.244765	0.358846	0.404903	0.451224	0.267356	-0.112787	-0.740938	0.899408	1.09741	1.20552	1.74386	0.249385	0.311968
P04920;P48751	P04920	Anion exchange protein 2	SLC4A2	-0.363865	NaN	NaN	-0.329631	0.593593	0.415218	1.25942	0.346872	0.842617	-0.861369	0.148739	0.136716	-0.240827	-0.0824301	0.137372	0.0924781	0.168514	-0.246721	-0.0208526	0.372172	0.114234	-0.0477858	0.428678	-0.508362	0.800827	0.669027	1.11457	1.25465	0.0197731	0.154324
P05023	P05023	Sodium/potassium-transporting ATPase subunit alpha-1	ATP1A1	-0.684016	-1.09289	-0.212718	-0.227658	0.259544	0.0648829	0.552574	0.397146	0.534659	-1.23067	-1.36001	-0.347307	0.366476	0.448292	-0.242908	-0.0734692	0.432746	0.10608	0.357608	0.731531	0.360982	0.302641	-0.553066	-0.509307	0.855192	0.895458	1.31673	1.98627	0.0848807	0.0801119
P05026	P05026	Sodium/potassium-transporting ATPase subunit beta-1	ATP1B1	0.28155	NaN	-0.401978	-0.0518178	0.13711	-0.079539	0.407407	0.226878	0.177727	-1.03647	-1.01459	-0.416962	0.182438	0.244839	-0.405948	-0.167134	0.318577	0.0054719	0.279887	0.508124	0.248049	0.304511	-0.50271	-0.478085	0.800082	0.896466	1.28493	1.40931	0.0299829	0.119821
P05067	P05067	Amyloid beta A4 protein;N-APP;Soluble APP-alpha;Soluble APP-beta;C99;Beta-amyloid protein 42;Beta-amyloid protein 40;C83;P3(42);P3(40);C80;Gamma-secretase C-terminal fragment 59;Gamma-secretase C-terminal fragment 57;Gamma-secretase C-terminal fragment 50;C31	APP	NaN	0.887993	NaN	0.00719549	0.0874628	-0.158027	-0.248519	-0.231752	-0.217323	-0.08253	-0.265154	-0.301995	0.251689	0.211983	-0.62968	-0.411215	-0.183769	-0.272472	-0.689753	-0.173384	-0.552262	-0.785179	0.239887	0.372729	0.088413	0.0363276	-0.282614	0.267476	0.123136	0.0207689
P05091	P05091	Aldehyde dehydrogenase, mitochondrial	ALDH2	0.10742	0.556601	0.0219061	0.0835197	-0.144808	-0.0939252	NaN	-0.161282	-0.282649	0.581014	NaN	0.0669503	0.666484	0.978861	0.153157	0.440952	0.343465	0.0843364	-0.651926	0.106482	0.466653	-0.150545	NaN	NaN	NaN	NaN	NaN	NaN	-0.0687708	-1.90244
P05109	P05109	Protein S100-A8;Protein S100-A8, N-terminally processed	S100A8	NaN	NaN	NaN	NaN	NaN	NaN	NaN	NaN	NaN	NaN	NaN	NaN	NaN	NaN	NaN	0.216238	2.76691	2.76634	NaN	NaN	1.68733	1.87295	1.462	NaN	NaN	NaN	NaN	-0.963841	0.730836	NaN
P05114	P05114	Non-histone chromosomal protein HMG-14	HMGN1	NaN	NaN	NaN	NaN	NaN	NaN	NaN	NaN	NaN	NaN	NaN	NaN	0.894139	-0.198368	0.205768	0.170053	0.0159258	-0.364088	0.311619	0.0621218	-0.0483675	-0.121942	NaN	NaN	-0.650612	-0.013407	0.133169	-0.232057	-0.251419	0.222434
P05120	P05120	Plasminogen activator inhibitor 2	SERPINB2	NaN	NaN	NaN	NaN	NaN	NaN	NaN	NaN	NaN	NaN	NaN	NaN	NaN	NaN	0.224534	-0.221876	0.602837	0.683292	-0.680983	-0.348574	0.30229	0.0628125	NaN	NaN	NaN	NaN	NaN	NaN	NaN	NaN
P05121	P05121	Plasminogen activator inhibitor 1	SERPINE1	NaN	NaN	NaN	0.639788	NaN	1.63529	NaN	NaN	NaN	0.527471	NaN	2.33191	NaN	0.251865	NaN	NaN	NaN	NaN	NaN	NaN	NaN	NaN	NaN	NaN	1.22144	0.381394	0.390778	0.927972	0.80925	1.13159						+						+
P05141	P05141	ADP/ATP translocase 2	SLC25A5	-0.125856	0.752235	0.0761487	-0.0648722	0.0126402	0.0126402	-0.190487	-0.203751	-0.194675	0.111566	0.71642	0.23952	0.738638	0.702773	0.269991	0.630405	0.125783	0.00187425	0.149259	0.428464	-0.0473235	-0.0881321	-0.0888837	0.105142	-0.00815979	-0.0609841	-0.411483	0.214249	-0.0541826	0.0450235
P05165	P05165	Propionyl-CoA carboxylase alpha chain, mitochondrial	PCCA	NaN	NaN	NaN	NaN	-0.364496	-0.21424	-0.448863	-0.308109	-1.48993	-0.369222	NaN	0.0357646	0.0557509	0.185146	NaN	NaN	NaN	NaN	-0.613498	NaN	NaN	NaN	NaN	NaN	0.196733	-0.591353	NaN	0.0450235	-0.119965	NaN									+
P05166	P05166	Propionyl-CoA carboxylase beta chain, mitochondrial	PCCB	NaN	NaN	NaN	NaN	-0.305432	-0.358121	NaN	-0.474392	-0.539163	0.233643	NaN	-0.112662	NaN	0.270834	NaN	NaN	0.17031	-0.265293	NaN	-0.648756	NaN	NaN	0.421048	-0.143994	0.0932897	-0.217491	-1.2535	-0.0941254	0.123004	-0.311399
P05187;P10696;P09923	P05187;P10696;P09923	Alkaline phosphatase, placental type;Alkaline phosphatase, placental-like;Intestinal-type alkaline phosphatase	ALPP;ALPPL2;ALPI	NaN	NaN	NaN	NaN	NaN	NaN	NaN	NaN	NaN	NaN	NaN	NaN	NaN	NaN	NaN	NaN	NaN	0.428035	NaN	NaN	NaN	NaN	NaN	NaN	NaN	NaN	NaN	NaN	NaN	NaN
P05198	P05198	Eukaryotic translation initiation factor 2 subunit 1	EIF2S1	0.252779	-0.17384	NaN	0.205643	0.364572	0.316725	0.0180643	0.176578	0.066537	0.217975	0.00690831	0.217975	-0.123308	-0.277985	-0.0222438	NaN	0.0183493	0.157044	-0.586818	-0.107757	0.143524	0.0779266	-0.362603	-0.370005	-0.5425	-0.0368811	-0.32292	-0.0014001	-0.562453	-0.164124
P05204	P05204	Non-histone chromosomal protein HMG-17	HMGN2	NaN	NaN	NaN	-0.323949	NaN	NaN	NaN	NaN	NaN	NaN	NaN	NaN	-1.08767	0.0813084	0.00345838	-0.0727862	-0.209879	-0.173547	0.542902	-0.0712848	-0.164949	-0.592941	-0.401158	0.369718	-0.337922	0	0.0494913	-0.139109	-0.668685	-0.133828
P05362	P05362	Intercellular adhesion molecule 1	ICAM1	-0.254289	NaN	NaN	NaN	NaN	NaN	NaN	NaN	NaN	NaN	NaN	NaN	NaN	NaN	-0.42461	-0.108534	0.137241	-0.166503	0.0326651	0.425889	0.23008	0.107956	-0.17891	-0.331481	1.05422	1.05297	1.36401	2.16681	0.223793	0.202386
P05386	P05386	60S acidic ribosomal protein P1	RPLP1	0.127633	-0.109094	-0.239549	NaN	0.359071	0.125651	-0.298282	0.222063	NaN	0.073546	-1.53496	-0.0987681	-0.159492	-0.250962	-0.212584	-0.557348	0.162081	0.0923428	0.28155	-0.162137	0.10675	0.0150693	0.152118	NaN	-0.208228	0.00288247	-0.524583	-0.325359	-0.0707392	-0.164933
P05387	P05387	60S acidic ribosomal protein P2	RPLP2	0.15056	0.0326651	-0.0946954	NaN	0.297954	0.431997	0.110497	0.560421	0.482952	0.246347	0.217479	-0.0594799	-0.351774	-0.24732	-0.203153	-0.510519	0.662297	0.200755	0.507313	-0.0460718	0.095722	0.149129	0.0603242	NaN	-0.06252	0.192952	-0.161444	-0.183163	-0.00743459	-0.0896511
P05388;Q8NHW5	P05388;Q8NHW5	60S acidic ribosomal protein P0;60S acidic ribosomal protein P0-like	RPLP0;RPLP0P6	0.160404	-0.0206185	-0.387506	0.199625	0.435309	0.306029	-0.479814	0.118891	0.254836	0.125122	NaN	0.0306892	-0.33219	-0.234256	-0.23138	-0.367564	-0.173222	-0.0649477	-0.511629	0.0581087	-0.184556	-0.16524	0.0732718	-0.205913	-0.134952	0.253989	-0.331427	-0.00275814	0.0100636	0.0281448
P05412	P05412	Transcription factor AP-1	JUN	NaN	NaN	NaN	NaN	NaN	NaN	NaN	NaN	NaN	NaN	NaN	NaN	NaN	NaN	NaN	NaN	0.370611	NaN	NaN	NaN	NaN	NaN	NaN	NaN	NaN	NaN	-0.0495316	0.282973	NaN	NaN
P05455	P05455	Lupus La protein	SSB	0.268195	-0.174296	0.469782	0.503043	0.726046	0.518334	NaN	0.61438	0.829119	0.389787	NaN	0.437334	0.0629506	0.0199015	0.0861043	-0.0730745	0.588996	0.644133	-0.563668	-0.225261	0.30871	0.301236	0.113034	0.0635029	0.112366	0.199123	-0.10135	0.268075	0.0958569	0.23842
P05496;Q06055;P48201	P05496;Q06055;P48201	ATP synthase lipid-binding protein, mitochondrial	ATP5G1;ATP5G2;ATP5G3	NaN	NaN	NaN	NaN	0.643764	NaN	NaN	NaN	NaN	NaN	NaN	NaN	NaN	NaN	NaN	NaN	NaN	NaN	NaN	NaN	NaN	NaN	NaN	NaN	NaN	NaN	NaN	NaN	NaN	NaN
P05556	P05556	Integrin beta-1	ITGB1	-0.790759	-0.635091	-0.300502	0.0224743	0.445091	0.367818	0.0890913	0.162339	0.409472	-0.64539	-0.615685	0.0593554	0.380397	-0.0969364	-0.509307	-0.299471	0.361319	0.199374	0.0465608	0.542208	0.1995	0.0911243	-0.398151	-0.604367	0.933346	1.0675	0.910963	1.39791	0.27453	0.299831
P05783;CON__H-INV:HIT000015463;CON__Q92764;Q92764	P05783	Keratin, type I cytoskeletal 18	KRT18	-0.458564	0.0455827	-0.233091	0.0160683	-0.0711029	-0.102822	-0.46919	-0.135491	-0.282562	-0.42254	0.0738202	-0.102806	0.391988	0.244292	0.319387	0.274411	0.335369	0.551491	-0.0557712	0.163112	0.266397	0.42975	0.114367	-0.0645101	0.00719549	0.442121	-0.265362	0.00115371	-0.00610107	0.271187
P06132	P06132	Uroporphyrinogen decarboxylase	UROD	-0.0845938	NaN	NaN	NaN	NaN	NaN	NaN	NaN	NaN	NaN	NaN	NaN	NaN	NaN	NaN	NaN	1.4689	2.23346	NaN	NaN	0.419862	NaN	-0.18774	-0.344703	-0.618938	-0.331028	-0.23851	0.576667	NaN	-0.398075
P06213	P06213	Insulin receptor;Insulin receptor subunit alpha;Insulin receptor subunit beta	INSR	NaN	NaN	NaN	NaN	NaN	-0.489362	NaN	NaN	NaN	NaN	NaN	-0.980882	NaN	NaN	NaN	NaN	NaN	NaN	NaN	NaN	NaN	NaN	NaN	NaN	NaN	NaN	NaN	NaN	NaN	NaN
P06280	P06280	Alpha-galactosidase A	GLA	-0.104946	NaN	NaN	0.464877	-0.470049	-0.568666	NaN	0.422125	-0.675189	0.0357646	NaN	-0.417213	-0.159557	0.193074	0.0265876	-0.0841809	0.237808	-0.00255586	-0.655081	-0.613321	0.0728604	-0.212049	0.289008	NaN	-0.385714	-0.0130285	-0.687265	-0.405432	0.149259	0.0112093
P06400	P06400	Retinoblastoma-associated protein	RB1	0.13829	NaN	NaN	0.348912	NaN	2.29096	NaN	NaN	NaN	NaN	NaN	NaN	-0.130365	-0.168642	-0.207628	-0.213855	-0.0746537	-0.103426	0.454176	-1.28497	-0.0404524	NaN	NaN	NaN	NaN	0.642286	-0.128566	-0.203851	NaN	NaN						+
P06454	P06454	Prothymosin alpha;Thymosin alpha-1	PTMA	-0.0731656	0.27858	0.614945	0.265677	NaN	NaN	1.16813	NaN	NaN	-0.158317	0.0329472	0.0740944	-0.540128	-0.000144301	0.11063	-0.251247	1.16672	0.398898	0.362778	-0.106948	1.03147	0.506399	-0.723611	NaN	0.224534	0.347325	0.714927	-1.09022	NaN	0.00187425
P06493	P06493	Cyclin-dependent kinase 1	CDK1	-0.00663718	NaN	NaN	0.013355	NaN	0.490159	NaN	0.747774	1.62672	-0.0999583	NaN	0.10017	-0.561217	0.120702	-0.417136	-0.581842	-0.211916	-0.199471	-0.37662	-0.378194	-0.31054	-0.260307	-0.454664	-0.491085	-0.491896	-0.0268664	-0.499912	-0.277027	-0.354759	-0.222885									+
P06576	P06576	ATP synthase subunit beta, mitochondrial	ATP5B	-0.348592	-0.372841	0.493955	-0.0345149	-0.0292788	-0.0413281	-0.126754	-0.102976	-0.229755	-0.0721187	0.810237	0.0363276	0.235482	0.232481	0.00719549	0.160662	0.13711	-0.0133342	0.033793	0.033652	-0.0831259	-0.135538	-0.0367775	0.255078	-0.00392947	-0.0503531	-0.47303	0.147697	-0.0346184	0.0126402
P06702	P06702	Protein S100-A9	S100A9	NaN	NaN	NaN	NaN	NaN	NaN	NaN	NaN	NaN	NaN	NaN	NaN	NaN	NaN	NaN	0.52667	NaN	NaN	NaN	NaN	NaN	NaN	-0.265206	NaN	NaN	NaN	NaN	NaN	0.40021	NaN
P06703	P06703	Protein S100-A6	S100A6	-0.421902	0.0515809	NaN	NaN	0.768925	0.611267	0.0997664	0.916553	NaN	-0.379902	NaN	0.112633	-0.320486	0.0725738	NaN	NaN	NaN	NaN	NaN	NaN	NaN	NaN	NaN	NaN	NaN	NaN	NaN	NaN	0.478299	NaN
P06730	P06730	Eukaryotic translation initiation factor 4E	EIF4E	0.133695	NaN	-0.0291905	0.135272	0.404031	0.259182	NaN	0.358846	0.322851	-0.14468	NaN	0.0736831	0.0585243	-0.0688771	-0.375852	-0.408512	-0.455356	-0.157061	-0.424901	-0.235025	-0.196277	0.033793	-0.157995	-0.188052	-0.307626	0.240131	-0.39227	0.00776951	-0.152452	-0.0478603
P06733;P13929	P06733	Alpha-enolase	ENO1	-0.153607	0.0214797	0.228357	0.00504059	0.869792	0.391218	0.586405	0.49774	0.64441	-0.182049	-0.290851	0.0961269	-0.15258	-0.157949	0.103665	-0.19626	0.653885	0.491904	-0.96917	-0.657445	0.35682	0.116098	-0.389602	-0.429226	-0.0431701	0.122739	-1.01127	-0.276241	-0.118602	-0.107477
P06737	P06737	Glycogen phosphorylase, liver form	PYGL	-0.0843644	-0.367211	NaN	-0.0419666	0.353662	0.198746	-0.451267	0.420833	NaN	-0.149681	-0.752024	0.392098	-0.12323	-0.529671	-0.219236	-0.262106	0.663572	0.864176	-1.18167	-0.625823	0.554147	-0.00190562	0.209141	-0.339856	-0.00820338	-0.209645	-0.951875	-0.2859	0.010923	0.0302654
P06744	P06744	Glucose-6-phosphate isomerase	GPI	-0.177539	-0.00980028	-0.0288961	0.134221	0.97497	0.413377	0.817623	0.4755	0.894139	-0.176463	-0.386864	0.0203421	-0.338743	0.276677	-0.0798592	-0.309896	1.03386	0.62966	-0.740722	-0.437506	0.44297	0.402176	-0.311829	-0.282333	0.160017	0.40414	-0.941725	-0.366262	-0.0338354	0.190046
P06746	P06746	DNA polymerase beta	POLB	NaN	NaN	NaN	NaN	NaN	NaN	NaN	NaN	NaN	NaN	NaN	NaN	NaN	NaN	NaN	-0.517028	-0.188956	-0.0783352	-0.318902	NaN	0.0473989	-0.462893	NaN	NaN	NaN	NaN	NaN	NaN	NaN	NaN
P06748	P06748	Nucleophosmin	NPM1	0.818033	0.00288247	0.479334	0.650673	0.513491	0.276199	0.0114957	0.608147	0.420078	0.740021	0.244035	0.161952	0.363676	0.583485	0.212134	0.216362	0.278104	0.509949	-0.584825	-0.282123	0.275365	0.484912	0.129217	-0.0600664	-0.351958	0.319965	-0.264374	0.0114957	-0.207644	0.227125
P06753	P06753	Tropomyosin alpha-3 chain	TPM3	0.263275	NaN	1.36653	-0.139077	1.14932	0.418568	NaN	1.0207	0.720454	-0.0156221	NaN	0.0170667	0.118493	0.255977	0.120883	0.310224	0.544189	-0.0621585	-0.0284987	0.0596321	0.397255	0.101919	0.0941009	0.421371	0.85599	0.972546	-1.0435	-0.152709	-0.0468764	0.0593554
P06756	P06756	Integrin alpha-V;Integrin alpha-V heavy chain;Integrin alpha-V light chain	ITGAV	-0.749281	-1.15618	-0.623087	-0.178241	-0.0102797	-0.238579	0.0565835	0.0695647	0.0169242	-0.932499	-1.6103	-0.524438	0.395392	0.0634996	-0.366057	-0.230821	0.414677	0.0908535	0.0533895	0.461633	0.35061	0.196355	-0.110324	-0.397163	0.699552	0.850719	0.675997	0.812457	0.153935	0.110096
P06865;A0A087WUJ7	P06865	Beta-hexosaminidase subunit alpha	HEXA	NaN	NaN	-0.0203258	0.321235	0.310805	-0.242192	NaN	0.27965	NaN	-0.192118	NaN	-0.662643	0.19862	-0.352758	0.0380147	0.146134	0.727703	0.0909888	-0.957972	-0.28214	0.0392789	-0.350817	1.30865	0.387914	-0.0589388	-0.177816	-0.223424	0.0980152	0.0361869	-0.220362
P07093	P07093	Glia-derived nexin	SERPINE2	NaN	NaN	NaN	NaN	NaN	NaN	NaN	NaN	NaN	NaN	NaN	NaN	NaN	NaN	-0.0859713	0.0575542	0.504875	NaN	-0.110932	-0.193272	-0.00257025	-0.0625652	NaN	NaN	NaN	NaN	NaN	NaN	NaN	-0.0440624
P07099	P07099	Epoxide hydrolase 1	EPHX1	-0.0590891	NaN	-0.520583	-0.00633287	-0.136854	-0.242977	0.490878	-0.211398	-0.266403	0.0479571	0.53057	-0.457574	0.790605	0.603446	0.33674	0.220578	-0.0513095	-0.134715	-0.277394	0.162597	-0.0424271	-0.236639	NaN	1.16208	-0.316043	0.168899	-0.394392	-0.0575267	-0.161976	-0.0650231
P07108	P07108	Acyl-CoA-binding protein	DBI	-0.379958	-0.0972395	NaN	NaN	NaN	0.25411	NaN	NaN	NaN	NaN	NaN	NaN	-0.652402	NaN	NaN	NaN	NaN	NaN	-0.03143	NaN	NaN	NaN	-0.763195	NaN	-0.0372067	-0.0235337	-0.505677	-0.667676	-0.830716	-0.105287
P07195	P07195	L-lactate dehydrogenase B chain	LDHB	-0.120828	0.187768	0.200128	-0.00598518	0.578601	0.426211	0.331591	0.526169	0.436482	-0.16707	-0.0091903	0.0913952	-0.268886	0.0617217	-0.0484122	-0.235773	1.06005	0.740971	-0.793807	-0.572394	0.547055	0.196103	-0.371609	-0.338104	-0.025779	0.0942361	-0.684341	0.0677764	-0.057752	-0.205347
P07197;P07196	P07197	Neurofilament medium polypeptide	NEFM	-0.0670015	NaN	-0.188891	0.0982848	0.162983	0.0453032	NaN	-0.00283043	-0.079478	0.107688	NaN	0.0291349	0.0866479	-0.249749	0.223175	0.222186	0.0318186	0.523462	-0.284968	0.262313	0.0581087	0.354791	NaN	NaN	-0.332099	0.472488	0.0311129	-0.687451	-0.0711787	0.134878
P07199	P07199	Major centromere autoantigen B	CENPB	NaN	NaN	NaN	NaN	-0.550212	-0.984588	NaN	0.0639171	-0.526743	NaN	NaN	0.797096	NaN	NaN	NaN	NaN	-0.308859	-0.177082	-0.038347	-0.132515	-0.365667	-0.347546	NaN	NaN	-0.196608	0.714048	-0.197203	0.0330882	-1.95221	NaN						+
P07203	P07203	Glutathione peroxidase 1	GPX1	-0.191755	NaN	NaN	0.0292761	NaN	0.556699	NaN	NaN	NaN	NaN	NaN	0.653335	NaN	NaN	-0.24768	2.05092	0.244644	-0.124346	0.52717	0.690194	0.130799	0.0994973	NaN	NaN	NaN	NaN	NaN	NaN	NaN	NaN																+
P07205	P07205	Phosphoglycerate kinase 2	PGK2	-0.157431	NaN	NaN	NaN	NaN	NaN	NaN	NaN	NaN	-0.422656	NaN	NaN	NaN	NaN	NaN	NaN	NaN	NaN	NaN	NaN	NaN	NaN	NaN	NaN	NaN	NaN	NaN	NaN	NaN	NaN
P07237	P07237	Protein disulfide-isomerase	P4HB	0.597126	-0.117662	-0.0444342	0.324811	-0.252449	-0.326697	-0.0427986	0.207143	-0.278689	0.324811	0.0507454	-0.553363	0.438506	0.0741068	0.0965318	0.148088	-0.0726648	-0.541114	-0.226915	0.0357646	-0.215161	-0.689008	0.356031	0.288772	-0.296899	-0.155711	-0.560558	0.054779	-0.0456697	-0.369967
P07305	P07305	Histone H1.0	H1F0	NaN	0.00259443	0.62527	NaN	0.517225	-0.00296054	-0.0442706	0.33182	0.13606	NaN	NaN	-0.297697	0.396598	NaN	-0.0508461	-0.330266	-0.184998	-0.135713	0.183074	-0.0256763	-0.0557113	-0.146419	2.74509	0.93885	-0.704418	0.215989	0.0363276	-0.0999428	-0.671807	0.0688772
P07311	P07311	Acylphosphatase-1	ACYP1	-0.443477	NaN	NaN	NaN	NaN	NaN	NaN	NaN	NaN	NaN	NaN	NaN	-0.175029	NaN	NaN	NaN	NaN	NaN	NaN	NaN	NaN	NaN	NaN	NaN	NaN	NaN	NaN	-0.756453	NaN	-0.86247
P07339;A0A1B0GU03	P07339;A0A1B0GU03	Cathepsin D;Cathepsin D light chain;Cathepsin D heavy chain	CTSD	-0.279634	-1.72052	-0.464086	0.143785	-0.492606	-0.660908	-0.892098	-0.0621585	-0.406388	-0.196922	NaN	-0.60832	1.00418	-0.00805654	0.0377336	-0.0550516	0.174534	-0.234228	-0.785428	-0.815275	0.164658	-0.337011	0.221939	0.356257	-0.110308	-0.193503	-0.556818	-0.404687	0.00834347	-0.192398		+
P07355;A6NMY6	P07355;A6NMY6	Annexin A2;Putative annexin A2-like protein	ANXA2;ANXA2P2	-0.581691	-0.589507	0.348006	-0.480237	0.762051	0.425244	0.255199	0.44074	0.488309	-1.31104	-1.01374	-0.0438095	0.12075	0.198394	0.040121	0.210638	0.650856	0.488412	0.0897694	0.38659	0.600936	0.685357	0.231801	-0.00631836	0.519743	0.796016	0.775683	1.02659	0.156138	0.223917
P07384	P07384	Calpain-1 catalytic subunit	CAPN1	-0.0289697	-0.27638	-0.228013	-0.308502	0.856309	0.395392	0.0363276	0.477677	0.416299	-0.475335	-0.681608	0.116897	-0.229755	-0.0268709	0.0124972	NaN	-0.128866	0.403377	-0.487621	0.284277	0.0347792	0.0271541	-0.0644045	-0.480317	-0.0665935	0.169668	-1.31628	0.293959	-0.192579	-0.156884
P07437	P07437	Tubulin beta chain	TUBB	0.142087	0.80587	0.2587	0.0772429	1.18663	0.665029	0.738725	0.829444	0.601221	0.0482362	0.323197	0.395502	-0.303953	-0.104202	-0.0621133	-0.463867	-0.0885308	0.51339	-0.756843	-0.670314	-0.0576319	-0.0210576	-0.309949	-0.508588	-0.269999	0.35095	-0.679666	0.0339339	-0.0724524	0.290896
P07476	P07476	Involucrin	IVL	NaN	NaN	NaN	NaN	NaN	NaN	NaN	NaN	NaN	NaN	NaN	NaN	NaN	NaN	-0.512267	NaN	NaN	3.29057	NaN	NaN	-0.607924	0.127237	NaN	NaN	NaN	NaN	NaN	NaN	NaN	NaN
P07498	P07498	Kappa-casein	CSN3	NaN	NaN	NaN	NaN	NaN	NaN	NaN	NaN	NaN	NaN	NaN	NaN	NaN	NaN	-0.0208234	-0.0205014	-0.148993	NaN	NaN	NaN	-0.231125	NaN	NaN	NaN	NaN	NaN	NaN	NaN	NaN	NaN
P07602	P07602	Proactivator polypeptide;Saposin-A;Saposin-B-Val;Saposin-B;Saposin-C;Saposin-D	PSAP	NaN	NaN	-1.30244	NaN	NaN	-0.678372	-0.794507	NaN	NaN	-0.0126064	NaN	-0.756867	NaN	-1.03302	-0.302724	-0.600315	0.0332292	-0.2188	-0.912401	-0.00112572	-0.302867	-0.554506	0.210389	0.206643	-0.050607	-0.065325	-0.184195	-0.237251	-0.0495316	-0.253481			+
P07686	P07686	Beta-hexosaminidase subunit beta;Beta-hexosaminidase subunit beta chain B;Beta-hexosaminidase subunit beta chain A	HEXB	-0.163268	NaN	-0.45111	0.27608	-0.555672	-0.530948	NaN	0.364797	0.574538	0.100843	NaN	-0.554718	0.168129	-0.201885	0.185232	0.156138	0.543595	-0.157158	-0.328435	-0.192826	0.0299829	-0.158655	0.173511	0.32239	-0.106809	-0.230144	-0.33856	-0.343971	-0.00442139	-0.23926
P07711;Q5NE16	P07711	Cathepsin L1;Cathepsin L1 heavy chain;Cathepsin L1 light chain	CTSL1	-0.448213	NaN	-0.166584	0.187514	-0.11796	-0.505287	NaN	0.729357	0.38659	-1.0999	NaN	0.503552	0.619929	0.0693913	NaN	0.842858	NaN	NaN	NaN	NaN	NaN	NaN	NaN	NaN	-0.262538	0.0647449	-1.38108	0.00719549	0.132511	-0.0535086
P07737;CON__P02584	P07737	Profilin-1	PFN1	-0.0279397	0.156267	0.347099	-0.0465634	0.726657	0.589284	0.506399	0.669753	0.993711	-0.123654	-0.0890065	0.20063	-0.413365	-0.105276	0.124063	-0.0564612	0.951513	0.612588	0.902575	NaN	0.63914	0.283329	-0.377088	-0.287061	0.0238941	0.162339	-0.92481	-0.32054	0.00417777	-0.0221999
P07741	P07741	Adenine phosphoribosyltransferase	APRT	-0.127085	0.266397	NaN	-0.0215847	NaN	1.04579	NaN	NaN	0.630871	-0.142322	NaN	0.516318	-0.126407	0.148433	1.24294	NaN	0.555129	0.517326	0.19333	-1.11757	0.303693	0.414893	-0.420279	NaN	0.390998	0.22848	0.136323	0.243913	0.431142	0.564524															+
P07814	P07814	Bifunctional glutamate/proline--tRNA ligase;Glutamate--tRNA ligase;Proline--tRNA ligase	EPRS	0.0342158	-0.304291	-0.499647	0.108892	0.381616	0.156397	-0.148705	0.372395	0.11063	0.14952	-0.366671	0.113834	-0.0438243	-0.219339	-0.284722	-0.369222	0.5144	0.425782	-0.473691	-0.0862317	0.231801	0.0241777	0.0760118	-0.0153013	-0.0927555	-0.0741221	-0.346885	0.498966	-0.241902	-0.400587
P07858	P07858	Cathepsin B;Cathepsin B light chain;Cathepsin B heavy chain	CTSB	-0.449651	NaN	0.0963968	0.32112	-0.527616	-0.529718	NaN	0.331591	NaN	0.137635	NaN	-0.522799	0.606348	-0.0765591	-0.0362596	-0.0591191	0.397474	0.012068	-0.487783	0.0792927	0.144699	-0.215111	0.265917	0.430927	-0.0918788	-0.251178	-0.373421	-0.433487	0.0271541	-0.185638
P07900	P07900	Heat shock protein HSP 90-alpha	HSP90AA1	0.0950467	0.176961	0.348459	-0.0817665	1.21487	0.852718	0.699818	0.825297	0.7876	-0.00109689	-0.0112826	0.524665	-0.202721	0.0385692	0.0427844	-0.131266	0.52677	0.642101	-0.951652	-0.465918	0.259182	0.283803	-0.206578	-0.192892	0.123799	0.320889	-0.579857	0.0384361	0.00403388	0.101919
P07910;B2RXH8;P0DMR1;B7ZW38;A0A0G2JPF8	P07910	Heterogeneous nuclear ribonucleoproteins C1/C2	HNRNPC	0.317536	0.821302	0.159113	0.242816	-0.0594348	0.215617	-1.07738	0.130008	0.122607	0.438186	0.920141	0.486045	-0.0253826	0.426024	-0.0428283	0.1145	0.0213375	-0.0415953	-0.148449	-0.244959	0.584482	0.616546	-0.253051	0.0524158	-0.617189	0.00259443	0.220578	-0.0717851	-0.41039	0.0350608
P07919;A0A096LP55	P07919;A0A096LP55	Cytochrome b-c1 complex subunit 6, mitochondrial	UQCRH	NaN	NaN	NaN	NaN	NaN	0.0206267	NaN	NaN	NaN	NaN	NaN	0.232783	0.277866	0.725971	NaN	NaN	NaN	-0.0398442	NaN	NaN	0.0932897	-0.0536434	NaN	NaN	-0.0106575	-0.0325805	0.000288558	-0.0452676	-0.0714061	0.081067
P07942	P07942	Laminin subunit beta-1	LAMB1	0.0743684	-0.312868	-0.438288	0.0206267	-0.0910641	-0.519052	-0.193272	-0.248519	-0.285425	0.0984196	-0.0672887	-0.355553	0.228111	0.00630399	-0.234805	0.111566	0.341986	-0.00542031	-0.379564	0.126973	-0.188315	-0.677633	0.646439	0.661294	-0.0124463	-0.0113262	-0.302386	0.0950467	0.0719	-0.213571
P07947	P07947	Tyrosine-protein kinase Yes	YES1	NaN	NaN	NaN	NaN	0.439676	0.286763	NaN	NaN	NaN	-1.13911	NaN	-0.338378	0.217479	NaN	NaN	NaN	0.717825	0.0270125	-0.19669	0.395282	0.553754	0.433173	NaN	NaN	1.24841	1.35896	1.24598	1.18422	0.377735	0.681944
P07948	P07948	Tyrosine-protein kinase Lyn	LYN	NaN	NaN	NaN	-0.216719	0.398569	0.240009	NaN	0.509442	0.626766	-1.04151	NaN	-0.293394	NaN	NaN	NaN	NaN	NaN	NaN	NaN	NaN	NaN	0.294312	NaN	NaN	NaN	NaN	-0.33508	NaN	0.382944	0.219091
P07951	P07951	Tropomyosin beta chain	TPM2	NaN	NaN	NaN	NaN	NaN	NaN	NaN	NaN	NaN	NaN	NaN	NaN	NaN	NaN	NaN	-0.20224	NaN	NaN	NaN	NaN	NaN	NaN	NaN	NaN	NaN	NaN	NaN	NaN	NaN	NaN
P07954	P07954	Fumarate hydratase, mitochondrial	FH	-0.15109	NaN	0.536152	-0.324166	-0.323606	-0.283913	0.166587	-0.409182	-0.377145	-0.327547	NaN	-0.0385841	0.171975	-0.146003	0.0387171	0.275245	0.351515	-0.274337	0.0282862	-0.122004	0.105678	-0.336828	-0.0740917	0.0792927	0.105544	-0.193272	-0.32081	0.119821	0.179511	-0.357511
P07996	P07996	Thrombospondin-1	THBS1	-0.502505	-1.02016	NaN	-0.477261	NaN	NaN	-0.859247	0.437547	NaN	-0.596667	-0.541261	0.472072	-0.171612	0.499789	-0.309109	-0.0886229	0.17479	-0.190158	-0.069573	0.160275	-0.303401	-0.611579	NaN	NaN	-0.0798744	-0.0567463	-0.190931	0.247806	0.215119	-0.161347
P08069	P08069	Insulin-like growth factor 1 receptor;Insulin-like growth factor 1 receptor alpha chain;Insulin-like growth factor 1 receptor beta chain	IGF1R	NaN	NaN	NaN	-0.335645	0.260146	-0.0418774	0.487281	0.366588	0.404031	-1.1784	-1.2732	-0.443517	NaN	NaN	NaN	NaN	0.499272	-0.277027	-0.201228	-0.928732	0.0353423	-0.111929	-1.92041	NaN	0.0947765	NaN	NaN	NaN	0.0467006	-0.281404
P08133	P08133	Annexin A6	ANXA6	-0.552304	NaN	NaN	-0.702445	NaN	NaN	NaN	NaN	NaN	-1.55818	NaN	NaN	-0.578348	0.486853	NaN	NaN	1.31406	0.641823	-0.519549	-1.37127	0.437441	0.420509	NaN	-0.536922	0.109294	0.129085	-0.406541	-0.0644045	-0.7059	-0.325847										+
P08134;U3KQV3	P08134	Rho-related GTP-binding protein RhoC	RHOC	-0.260705	NaN	NaN	-0.122334	0.578021	NaN	NaN	NaN	NaN	-0.727666	NaN	-0.152548	0.389126	-0.038998	NaN	NaN	0.501719	0.507617	1.63301	0.245496	0.423632	0.502025	NaN	NaN	0.0803847	0.612588	-0.0492031	0.488721	0.245252	0.160533
P08174	P08174	Complement decay-accelerating factor	CD55	NaN	NaN	NaN	NaN	-0.380052	-0.517627	-1.2099	-0.0890985	NaN	-0.658925	-2.39669	-0.824214	NaN	NaN	NaN	NaN	0.31823	0.063641	-0.303757	-0.0887303	0.0836559	0.676899	NaN	NaN	NaN	NaN	NaN	NaN	0.316262	NaN											+
P08183	P08183	Multidrug resistance protein 1	ABCB1	NaN	NaN	NaN	NaN	NaN	NaN	NaN	NaN	NaN	NaN	NaN	NaN	NaN	-0.00201834	NaN	NaN	NaN	NaN	NaN	NaN	NaN	NaN	NaN	NaN	NaN	NaN	NaN	NaN	NaN	NaN
P08195	P08195	4F2 cell-surface antigen heavy chain	SLC3A2	-1.08733	-1.03198	-0.260549	-0.307287	0.306845	0.147958	0.606821	0.379066	0.561106	-1.25188	-1.19813	-0.257683	0.341986	0.109374	-0.269164	-0.10372	0.217975	-0.104496	0.355467	0.67084	0.260869	0.154454	-0.731254	-0.51866	0.720279	0.753947	1.56457	2.0073	-0.0930786	-0.0627913
P08236	P08236	Beta-glucuronidase	GUSB	NaN	NaN	NaN	NaN	0.0817487	-0.176267	NaN	0.675816	NaN	NaN	NaN	-0.342927	NaN	NaN	NaN	NaN	NaN	NaN	NaN	-0.309914	0.618521	NaN	0.203013	1.63872	0.31371	-0.178959	-1.63245	0.410992	-0.252776	-0.958056
P08237	P08237	6-phosphofructokinase, muscle type	PFKM	-0.114066	-0.0808965	-0.243557	-0.00271481	0.569491	0.282025	0.457857	0.201508	NaN	-0.366727	-0.731278	0.0706641	-0.113302	0.133749	0.280481	-0.599331	0.672018	1.46252	-0.536524	0.0951818	1.07245	1.80768	-0.481747	-0.434734	-0.421554	-0.347601	-0.135222	0.303342	NaN	0.304277
P08238;Q58FF7	P08238	Heat shock protein HSP 90-beta	HSP90AB1	0.0878702	0.300885	0.271545	-0.0252064	0.914718	0.760774	0.743386	0.640436	0.548141	-0.00155892	0.14978	0.469782	-0.201974	-0.0082	-0.0735602	-0.25915	0.510962	0.648373	-0.923331	-0.527346	0.141302	0.175557	-0.204216	-0.231142	0.158983	0.359971	-0.530322	0.0124972	0.0187766	0.129349
P08240	P08240	Signal recognition particle receptor subunit alpha	SRPR	NaN	NaN	NaN	0.226632	0.0415233	0.401849	0.0724488	0.415542	NaN	0.657091	0.63143	0.545573	0.411426	-0.126973	0.107688	0.206643	0.145351	0.15769	0.0977456	0.351967	-0.0608788	-0.156788	0.433387	0.298072	-0.199504	0.0237522	-0.2122	0.152248	-0.0375472	-0.0695276
P08243	P08243	Asparagine synthetase [glutamine-hydrolyzing]	ASNS	-0.239021	NaN	NaN	-0.111913	NaN	0.513289	0.660564	NaN	NaN	-0.310934	NaN	0.487795	-0.215195	-0.3122	NaN	NaN	NaN	NaN	NaN	NaN	0.773743	NaN	-0.614403	-0.504632	0.522156	0.207143	-0.723944	-0.153639	-0.785303	0.141302
P08294	P08294	Extracellular superoxide dismutase [Cu-Zn]	SOD3	NaN	NaN	NaN	NaN	NaN	NaN	NaN	NaN	NaN	NaN	NaN	NaN	NaN	NaN	-0.321928	NaN	-0.0121407	NaN	-1.09274	0.0265876	-0.227709	NaN	NaN	NaN	NaN	NaN	NaN	NaN	NaN	NaN
P08397	P08397	Porphobilinogen deaminase	HMBS	0.0116388	NaN	NaN	-0.383567	NaN	NaN	NaN	NaN	NaN	-0.164949	NaN	NaN	-0.382796	-0.48553	NaN	NaN	NaN	NaN	NaN	NaN	NaN	NaN	NaN	NaN	NaN	NaN	NaN	NaN	NaN	NaN
P08473	P08473	Neprilysin	MME	NaN	NaN	NaN	NaN	NaN	NaN	NaN	NaN	NaN	NaN	NaN	NaN	-0.201759	NaN	NaN	NaN	0.0396999	-0.197021	NaN	-0.195699	-0.205181	0.313594	0.0990932	0.243791	0.53057	0.454281	-0.120655	0.842054	0.0897694	0.0511633
P08559;P29803	P08559	Pyruvate dehydrogenase E1 component subunit alpha, somatic form, mitochondrial	PDHA1	0.255924	NaN	0.164143	-0.16393	-0.15502	-0.178388	NaN	-0.189236	-0.274948	0.107554	NaN	0.143002	0.254836	0.211498	-8.65959e-05	0.457752	0.240742	-0.313997	-0.112007	0.0731348	-0.028852	-0.324834	-0.0775434	0.137372	0.143916	-0.105132	-0.259599	0.0928839	0.161436	-0.205197
P08572	P08572	Collagen alpha-2(IV) chain;Canstatin	COL4A2	NaN	NaN	NaN	NaN	NaN	NaN	NaN	NaN	NaN	NaN	NaN	-0.097826	NaN	NaN	NaN	NaN	NaN	NaN	NaN	NaN	NaN	NaN	NaN	NaN	NaN	NaN	NaN	NaN	NaN	NaN
P08574	P08574	Cytochrome c1, heme protein, mitochondrial	CYC1	-1.08446	NaN	0.135798	-0.196905	0.0182068	0.00532815	NaN	-0.118523	-0.092171	-0.229433	NaN	0.226508	0.295018	0.81652	0.559247	NaN	0.173128	0.0953169	0.262794	0.409907	-0.0245312	0.0097772	0.668936	0.539233	0.00647761	-0.0566563	-0.466536	0.174023	-0.0874115	0.00633396
P08579	P08579	U2 small nuclear ribonucleoprotein B	SNRPB2	NaN	0.52296	0.203765	0.139731	0.103263	1.18008	NaN	0.118094	NaN	0.363564	NaN	0.592923	0.33754	0.610587	0.0935602	0.0116388	0.574925	0.58602	0.194339	0.141171	0.929337	0.870187	-0.152773	0.0612924	0.124196	-0.136807	0.00504059	-0.369222	0.112633	-0.0240911
P08581	P08581	Hepatocyte growth factor receptor	MET	-0.750276	NaN	NaN	0.0285691	0.462366	0.162726	0.862114	0.823831	NaN	-0.585366	-0.0870436	0.210139	-0.00643435	-0.302992	-0.454249	-0.217809	0.282143	0.128029	-0.3182	0.214249	0.00417777	-0.0671224	NaN	NaN	NaN	0.303109	NaN	NaN	0.246955	NaN
P08582	P08582	Melanotransferrin	MFI2	-0.445185	NaN	NaN	NaN	0.430821	-0.00904517	0.523963	0.19333	NaN	-0.652402	-0.9497	-0.222448	NaN	NaN	NaN	NaN	0.675545	0.421479	-2.47313	NaN	0.427392	NaN	NaN	NaN	0.928124	1.02737	-0.629746	0.893983	0.357833	0.385597
P08590;P05976	P08590;P05976	Myosin light chain 3;Myosin light chain 1/3, skeletal muscle isoform	MYL3;MYL1	-0.0926017	NaN	NaN	NaN	NaN	NaN	NaN	NaN	NaN	NaN	NaN	NaN	0.0531114	NaN	NaN	NaN	NaN	-0.47696	1.03429	NaN	-0.15909	-0.735356	2.88649	NaN	-0.167944	-0.0232697	0.00992034	0.64321	-0.0849152	-0.288452
P08603;Q03591;Q02985	P08603	Complement factor H	CFH	NaN	NaN	NaN	NaN	NaN	-0.743641	NaN	NaN	-0.833747	NaN	0.146264	-0.481787	NaN	NaN	NaN	NaN	NaN	NaN	NaN	NaN	NaN	NaN	NaN	NaN	NaN	NaN	NaN	NaN	-0.616415	NaN
P08621	P08621	U1 small nuclear ribonucleoprotein 70 kDa	SNRNP70	0.332851	0.0606008	0.20063	0.0924781	0.775093	0.201132	-0.104697	-0.346316	0.162855	0.453965	0.350045	0.461214	0.0350608	0.398684	0.0608775	0.120219	0.275365	0.293841	-0.387166	-0.419546	0.67084	0.737946	-0.026352	-0.0253679	-0.180299	0.0540844	0.0867838	-0.0910641	-0.0772997	0.0127833
P08648	P08648	Integrin alpha-5;Integrin alpha-5 heavy chain;Integrin alpha-5 light chain	ITGA5	0.283803	NaN	NaN	-0.290833	0.620305	0.347325	0.468948	NaN	0.665848	-1.00165	-1.11098	-0.158365	0.104605	-0.382944	NaN	NaN	NaN	0.399116	NaN	NaN	NaN	0.221073	-0.106778	-0.284072	0.778881	0.945982	1.00014	1.65512	0.238298	0.251931
P08651	P08651	Nuclear factor 1 C-type	NFIC	NaN	NaN	NaN	NaN	1.09586	-0.0213944	NaN	-0.101211	0.0340749	NaN	NaN	0.0213375	NaN	NaN	NaN	NaN	-0.616282	-0.0912793	-0.378382	-0.285794	-0.108705	-0.456049	NaN	NaN	-0.52822	0.230326	0.140386	-0.126502	-0.358029	0.225028
P08670;P41219	P08670	Vimentin	VIM	0.0353423	0.328147	0.1333	-1.50251	0.295723	0.195096	0.798009	0.351289	0.195852	0.0490731	0.40163	0.212632	2.06388	2.14791	0.00331442	0.0359054	-0.0195505	0.283566	-0.73238	-0.490233	-0.0169061	0.177344	0.31313	0.0982848	-0.00937905	0.429857	-0.255202	-0.0357271	0.0430645	0.347892				+									+	+
P08708;H3BNC9	P08708	40S ribosomal protein S17	RPS17	0.0886844	NaN	-0.0738487	-0.0652646	0.501617	0.430499	NaN	0.129745	0.288181	0.0353423	NaN	0.210015	-0.115613	-0.0487942	-0.0782285	-0.0460271	0.214622	0.121811	-0.0900964	0.54893	0.0848807	0.320773	0.157173	-0.0982121	-0.0329495	0.272501	-0.214324	-0.0470999	-0.0258085	0.213129
P08727	P08727	Keratin, type I cytoskeletal 19	KRT19	-0.364292	-0.00762311	-0.273413	0.152508	-0.0795695	-0.0827745	-0.487824	-0.161621	-0.303187	-0.381442	-0.453854	-0.0488001	0.424707	0.196128	0.195222	0.157303	0.279293	0.77349	-0.210897	-0.0544522	0.338909	0.485633	0.0241777	-0.0405859	0.0387171	0.540722	-0.183802	-0.00688366	0.203264	0.311852
P08754	P08754	Guanine nucleotide-binding protein G(k) subunit alpha	GNAI3	NaN	NaN	NaN	-0.269599	0.433814	0.0950467	NaN	0.828469	0.701239	-1.13876	-1.00564	-0.357955	0.436055	0.523878	NaN	NaN	0.369048	0.123534	0.268674	0.169412	0.429	0.212881	NaN	NaN	0.959622	1.05915	0.0619835	1.03872	0.288181	0.314407
P08758	P08758	Annexin A5	ANXA5	-0.249325	0.192194	NaN	-1.47618	1.82118	1.3888	NaN	1.49651	1.944	-1.6412	NaN	0.694479	-0.27127	-0.0654344	NaN	0.0405417	0.886823	0.708408	-0.19517	0.354903	0.305679	0.275484	NaN	-0.132325	0.763242	0.743989	-0.327928	0.360196	0.475396	0.372841				+		+			+	+
P08865	P08865	40S ribosomal protein SA	RPSA	0.204892	0.0691523	-0.0626104	0.278461	0.499272	0.327228	0.185993	0.109427	0.188781	0.204767	NaN	0.396269	-0.223509	-0.0107799	-0.187264	-0.246036	0.0874628	0.314407	-0.827922	-0.536189	0.0989585	0.292075	0.111165	-0.112334	-0.245626	0.0571383	-0.398608	0.131458	0.00374607	-0.0545421
P08962	P08962	CD63 antigen	CD63	NaN	NaN	NaN	0.612211	0.579663	-0.181984	NaN	0.610606	-0.239345	0.067501	NaN	-0.145988	-0.183769	NaN	-0.156225	0.0593554	0.894915	0.57289	-0.413326	-0.0560562	0.476641	0.403268	-0.199073	-0.240094	0.0710762	0.0114957	-0.777764	0.848157	-0.0138585	-0.0865533
P09001	P09001	39S ribosomal protein L3, mitochondrial	MRPL3	NaN	NaN	NaN	-0.454822	-0.138616	-0.0875494	0.347325	-0.271513	-0.423778	NaN	NaN	0.115965	0.362666	0.260273	-0.0263961	0.10916	0.129745	-0.162783	-0.272855	0.0968015	-0.0988145	-0.00842098	-0.352289	0.224781	0.0323829	-0.188348	-0.238613	0.263275	0.136191	0.0067647
P09012	P09012	U1 small nuclear ribonucleoprotein A	SNRPA	0.666029	0.333309	0.418028	0.103665	0.686613	0.144699	-0.394525	0.0211954	0.00906043	0.385928	NaN	0.640991	0.153676	0.349015	0.0460021	0.101516	0.434775	0.839557	-0.29442	-0.252587	0.573472	0.809661	-0.0374732	-0.00853715	-0.329015	-0.0154763	0.0779266	-0.182835	-0.020399	0.0932897
P09038	P09038	Fibroblast growth factor 2	FGF2	0.233888	NaN	NaN	-0.00166007	NaN	0.453965	NaN	1.10702	NaN	-0.430606	NaN	0.553459	0.55277	-0.210638	-0.0869823	0.0196308	0.359971	0.293488	0.697774	1.1939	0.320427	0.322274	0.00748262	0.17479	NaN	0.688762	0.594931	0.62368	0.187894	0.179638
P09104	P09104	Gamma-enolase	ENO2	-0.344886	NaN	0.141825	-0.418678	1.13698	NaN	NaN	0.448161	NaN	-0.328888	NaN	NaN	-0.321279	NaN	0.0690147	0.111031	NaN	NaN	NaN	-0.722158	NaN	NaN	NaN	-0.344868	NaN	0.0318186	-1.08795	NaN	-0.141303	NaN
P09110	P09110	3-ketoacyl-CoA thiolase, peroxisomal	ACAA1	NaN	NaN	NaN	0.134352	-0.0102797	-0.0828968	NaN	-0.015418	-0.426102	0.367371	NaN	-0.200863	0.233765	0.127841	-0.12009	0.153676	0.448267	-0.161734	-0.244138	0.188654	0.400429	-0.078061	-0.221018	NaN	-0.271113	-0.234075	0.320542	0.0805212	-0.100097	-0.494638
P09132;D6RBG4	P09132	Signal recognition particle 19 kDa protein	SRP19	-0.150065	NaN	NaN	0.112233	0.81746	0.286408	NaN	NaN	NaN	0.0936954	NaN	0.423847	-0.0651439	-0.269153	0.00100953	-0.00108243	2.50062	0.319965	0.365357	-0.591788	0.0843364	-0.106451	0.282855	0.675093	-0.248228	0.224534	-0.0776195	-0.0159284	1.80954	-0.408206
P09211	P09211	Glutathione S-transferase P	GSTP1	-0.22776	0.0586628	0.411101	-0.122476	1.53102	0.533264	NaN	0.925012	0.909735	-0.291204	NaN	0.194591	-0.0767823	0.00450818	0.430178	0.409364	1.07032	0.908813	0.00705191	0.307079	0.830336	0.554442	-0.12246	-0.257287	0.132511	0.352533	-0.464126	-0.42109	-0.229788	-0.269217
P09234	P09234	U1 small nuclear ribonucleoprotein C	SNRPC	0.475396	NaN	0.524365	-0.329667	NaN	0.786931	NaN	NaN	NaN	0.334568	NaN	1.51657	0.479955	0.473831	0.263395	0.296663	0.432746	0.570074	0.355016	0.0229004	0.86378	0.857185	-0.0660497	0.186881	-0.592658	-0.457197	0.133564	-0.123355	-0.208561	-0.0245165												+
P09237	P09237	Matrilysin	MMP7	NaN	NaN	NaN	NaN	NaN	NaN	NaN	NaN	NaN	NaN	NaN	NaN	NaN	NaN	NaN	NaN	0.156914	-0.0740765	0.239642	-0.438933	0.0724488	0.0499095	NaN	NaN	NaN	NaN	NaN	NaN	NaN	NaN
P09327	P09327	Villin-1	VIL1	NaN	NaN	NaN	NaN	-0.419739	-0.683831	NaN	-0.587836	NaN	NaN	NaN	-1.20803	NaN	NaN	NaN	NaN	NaN	NaN	NaN	NaN	NaN	NaN	NaN	NaN	NaN	NaN	NaN	NaN	0.127765	NaN												+
P09382	P09382	Galectin-1	LGALS1	-0.181166	-1.51589	0.072586	-0.618717	1.75672	0.498557	0.29337	1.04984	0.636265	-1.71985	NaN	0.4246	0.149129	0.224975	0.41511	0.379843	0.239031	1.55817	0.391438	NaN	1.17651	1.8748	-0.0679388	-0.349033	0.900645	1.19623	0.915789	1.45812	0.739762	0.711671		+								+
P09417	P09417	Dihydropteridine reductase	QDPR	-0.383943	0.139862	NaN	0.822689	NaN	-0.0852212	0.00561564	NaN	1.06364	-0.0601416	NaN	0.401521	-0.431598	-0.00460935	NaN	NaN	0.673737	0.423202	0.277985	0.419539	0.0167816	-0.000505029	NaN	NaN	-0.0597655	NaN	NaN	-0.253309	-0.539792	-0.571922
P09429;B2RPK0	P09429;B2RPK0	High mobility group protein B1;Putative high mobility group protein B1-like 1	HMGB1;HMGB1P1	-0.297396	NaN	0.033793	-0.156306	0.370834	0.346304	-1.07923	0.601697	0.191436	0.0254541	NaN	0.291839	-0.456346	-0.326882	-0.02869	-0.348445	-0.429751	-0.871522	-0.129166	-0.188562	-0.331935	-0.748505	0.014641	0.170951	-0.696751	-0.273552	-0.476358	-0.332934	-0.775836	-0.416096
P09493	P09493	Tropomyosin alpha-1 chain	TPM1	-0.149969	NaN	0.478713	-0.60014	0.532367	0.347552	NaN	1.02942	0.567643	-0.298336	NaN	0.347779	-0.201842	-0.177344	-0.206395	-0.307055	0.616452	-0.150913	-0.849648	-0.404458	0.0661237	-0.220412	-0.116504	-0.0641179	NaN	0.141302	-1.6346	-1.03564	-0.0319313	0.404358
P09496	P09496	Clathrin light chain A	CLTA	0.372729	-0.0162348	-0.267166	0.444879	NaN	0.0661237	NaN	0.176961	NaN	-0.0111954	NaN	-0.527866	-0.0597205	0.0601566	-0.190223	-0.0635599	0.151339	-0.0854967	-0.465221	-0.277656	-0.136981	NaN	-0.115504	-0.244138	0.272382	0.237808	0.222063	0.495388	-0.020121	-0.0626405
P09497	P09497	Clathrin light chain B	CLTB	NaN	NaN	NaN	0.52085	NaN	0.42374	NaN	1.09795	NaN	-0.136775	NaN	1.15147	-0.317211	0.299525	-0.122052	-0.0687103	0.0190613	0.106348	-0.20568	-0.00692712	-0.0157388	NaN	-0.163268	-0.106048	NaN	-0.05291	NaN	0.345169	NaN	0.0835197
P09525	P09525	Annexin A4	ANXA4	-0.767609	-0.44044	NaN	-0.941476	0.782996	0.088413	0.463518	0.571046	0.344488	-1.81071	NaN	-0.377801	-0.0895743	0.44383	NaN	NaN	1.54142	1.10017	-0.243216	-0.434793	0.53097	-0.136077	NaN	NaN	0.264837	0.34551	-0.138235	0.436268	-0.271444	-0.254788										+
P09543	P09543	2,3-cyclic-nucleotide 3-phosphodiesterase	CNP	0.69964	NaN	0.193204	1.25296	1.20783	0.906044	NaN	0.915253	0.91219	0.679964	NaN	0.722291	1.05492	0.706229	-0.0410163	0.0353423	0.41997	0.231064	0.121944	0.279293	0.371949	0.473215	0.518132	0.0251707	0.957023	0.942758	0.442545	0.883777	0.768841	0.791856				+
P09601	P09601	Heme oxygenase 1	HMOX1	0.316725	0.0304067	NaN	0.368824	0.630219	0.810896	NaN	0.59703	NaN	0.432853	NaN	0.598365	0.741143	0.651337	NaN	NaN	NaN	NaN	NaN	NaN	NaN	NaN	1.01507	NaN	0.0936954	0.477677	-0.466098	0.283329	0.348912	0.261832
P09622	P09622	Dihydrolipoyl dehydrogenase, mitochondrial	DLD	-0.0895743	-0.0405266	-0.0174462	-0.233736	-0.220295	-0.136173	-0.324292	-0.295606	-0.30504	0.026021	0.0945064	0.0524158	0.524866	0.184523	-0.0209551	0.22231	0.367371	-0.131408	-0.22016	-0.0738639	0.0486547	-0.138807	-0.157592	0.0802483	0.0485151	-0.266004	-0.366243	0.10742	0.0226164	-0.303419
P09651;Q32P51	P09651;Q32P51	Heterogeneous nuclear ribonucleoprotein A1;Heterogeneous nuclear ribonucleoprotein A1-like 2	HNRNPA1;HNRNPA1L2	0.55719	0.540226	0.219215	0.431356	0.349592	0.445939	-0.314858	0.378734	0.380951	0.577248	NaN	0.479334	0.11023	0.480358	0.00963388	0.081885	0.116098	0.222063	-0.187888	-0.149009	0.453439	0.554736	-0.173124	0.0831112	-0.47696	0.108625	0.185232	-0.00122684	-0.278601	0.130799
P09661	P09661	U2 small nuclear ribonucleoprotein A	SNRPA1	0.513693	NaN	0.253989	0.0453032	0.862352	0.625738	NaN	0.014641	0.396598	0.497842	NaN	0.591871	0.380619	0.694625	-0.0191119	0.00460933	0.476019	0.625177	-0.0258525	0.00805652	0.893673	0.570463	-0.0669108	0.135404	-0.226797	0.266996	0.255803	-0.288065	-0.0309288	0.213876
P09668	P09668	Pro-cathepsin H;Cathepsin H mini chain;Cathepsin H;Cathepsin H heavy chain;Cathepsin H light chain	CTSH	NaN	NaN	NaN	NaN	NaN	NaN	NaN	NaN	NaN	NaN	NaN	NaN	NaN	NaN	0.0583859	-0.221926	0.0107799	0.140517	0.411535	-0.528885	0.0899048	-0.509923	NaN	NaN	NaN	NaN	NaN	NaN	NaN	NaN
P09669	P09669	Cytochrome c oxidase subunit 6C	COX6C	-0.498199	NaN	NaN	NaN	-0.0644045	-0.0683926	NaN	NaN	-0.178567	NaN	NaN	0.037593	0.760349	0.653401	NaN	NaN	0.364909	0.1125	2.13416	NaN	0.0378742	0.146394	NaN	NaN	0.0137839	0.00374607	-0.483602	0.0539454	-0.023827	0.103263
P09758	P09758	Tumor-associated calcium signal transducer 2	TACSTD2	0.0149266	NaN	NaN	NaN	NaN	NaN	NaN	NaN	NaN	-0.722039	NaN	NaN	0.72465	NaN	-0.524147	-0.25896	0.536749	0.128029	0.422556	0.576957	0.235605	0.239154	NaN	NaN	NaN	NaN	NaN	NaN	NaN	NaN
P09874	P09874	Poly [ADP-ribose] polymerase 1	PARP1	-0.13841	-0.260066	0.376735	0.260628	0.319618	0.327572	-0.580957	0.148479	0.237808	0.333538	-0.687823	0.0360461	-0.233329	-1.13547	0.0743684	-0.149537	-0.322144	-0.403103	-0.152548	-0.174947	-0.211114	-0.507193	0.255682	0.354114	-0.126974	0.163112	0.127633	0.191436	-0.355479	0.0668125														+
P09884	P09884	DNA polymerase alpha catalytic subunit	POLA1	0.267716	0.0919367	0.377179	0.333309	0.920065	0.323658	0.0867838	0.266637	0.27858	0.283092	0.108357	0.415759	-0.242874	0.206595	-0.60854	-0.762265	-0.181689	1.45859	-0.50748	-0.742	-0.189911	-0.296616	-0.188529	-0.453577	-0.271531	0.044464	-0.494414	-0.133147	-0.250045	0.0560286
P09936	P09936	Ubiquitin carboxyl-terminal hydrolase isozyme L1	UCHL1	-0.349254	NaN	NaN	-0.133875	0.57192	0.405992	-0.0986291	0.985282	NaN	-0.374804	NaN	0.154713	0.0180643	-0.129217	NaN	NaN	NaN	NaN	NaN	NaN	NaN	NaN	-0.488998	-0.306359	-0.157785	-0.066231	-0.586536	-0.230584	-0.255753	0.013355
P09960	P09960	Leukotriene A-4 hydrolase	LTA4H	-0.367508	-0.137727	NaN	-0.267687	1.27906	0.337197	0.35095	0.69964	0.745539	-0.328743	-0.550444	0.286526	-0.240367	0.0944026	0.0270125	NaN	1.00992	0.952483	-1.23006	-0.282456	0.481506	0.472904	-0.190981	-0.235025	0.301119	-0.518329	-0.513399	-0.462933	0.19131	0.304745
P09972	P09972	Fructose-bisphosphate aldolase C	ALDOC	-0.086247	NaN	NaN	0.101784	0.851519	0.352871	NaN	0.869319	NaN	-0.152452	NaN	0.152638	-0.258615	-0.0709388	-0.0553814	-0.322018	0.186754	0.139077	-0.306698	-0.741083	0.0192037	-0.46174	-0.365779	-0.384358	-0.218044	-0.0970697	-0.419584	0.0524158	-0.349291	-0.42167
Q71UI9;P0C0S5	Q71UI9;P0C0S5	Histone H2A.V;Histone H2A.Z	H2AFV;H2AFZ	0.282973	NaN	0.0246034	NaN	-0.0536884	-0.247388	NaN	-0.0877947	-0.1839	0.212632	NaN	-0.183212	0.409147	2.41789	0.118758	-0.0854202	-0.205114	-0.407249	-0.00847902	-0.0446723	-0.0990927	-0.306288	-0.290974	0.0282862	-0.792257	0.0210533	0.0535284	-0.235586	-0.695092	-0.0722552														+
P0C5Z0;P0C5Y9	P0C5Z0;P0C5Y9	Histone H2A-Bbd type 2/3;Histone H2A-Bbd type 1	H2AFB2;H2AFB1	NaN	NaN	NaN	NaN	NaN	NaN	NaN	NaN	NaN	NaN	NaN	NaN	NaN	NaN	NaN	NaN	NaN	NaN	NaN	NaN	NaN	NaN	0.0820213	NaN	-0.287448	0.320196	0.309758	-0.114566	-0.145605	0.219958
P0C7P0	P0C7P0	CDGSH iron-sulfur domain-containing protein 3, mitochondrial	CISD3	NaN	NaN	NaN	NaN	NaN	0.00273846	NaN	NaN	NaN	NaN	NaN	-0.0678027	1.12413	0.693621	0.351402	0.727006	NaN	0.508632	NaN	NaN	0.394075	1.09633	-0.120122	NaN	0.236829	-0.0436757	NaN	NaN	0.523562	0.449007
P0DJ07	P0DJ07	Protein PET100 homolog, mitochondrial	PET100	NaN	NaN	NaN	NaN	NaN	NaN	NaN	NaN	NaN	NaN	NaN	NaN	NaN	NaN	NaN	NaN	NaN	NaN	NaN	NaN	NaN	NaN	NaN	NaN	NaN	0.0869197	NaN	1.23891	NaN	NaN
P0DJ93	P0DJ93	Small integral membrane protein 13	SMIM13	NaN	NaN	NaN	NaN	NaN	NaN	NaN	NaN	NaN	NaN	NaN	NaN	NaN	NaN	NaN	NaN	NaN	NaN	NaN	NaN	0.346758	-0.027822	NaN	NaN	NaN	NaN	NaN	-0.487015	-0.0906646	NaN
P0DMN0;P0DMM9	P0DMN0;P0DMM9			-0.257494	NaN	NaN	-0.418755	NaN	NaN	NaN	NaN	NaN	-0.274948	NaN	NaN	-1.10762	0.119636	NaN	NaN	NaN	NaN	NaN	NaN	NaN	NaN	NaN	NaN	NaN	NaN	NaN	NaN	NaN	NaN
P0DMV9;P0DMV8	P0DMV9;P0DMV8			-0.00618794	0.0124972	0.186881	-0.0495615	0.612871	0.346645	0.162339	0.344033	0.388575	-0.130002	-0.232074	0.0865121	0.463204	-0.0281449	0.225892	0.147567	0.208642	0.275484	-0.120639	0.070252	0.224658	0.233152	0.0170667	0.0122111	-0.0288667	0.275365	-0.0800269	0.191184	-0.0831412	0.0909888
Q01081;P0DN76;M0R2N4	Q01081;P0DN76	Splicing factor U2AF 35 kDa subunit	U2AF1	NaN	-0.00127013	NaN	0.178109	0.101919	0.0594937	-0.154811	0.163241	0.0551957	0.282143	NaN	0.221568	0.670297	0.412174	0.0866479	0.107554	-0.0586232	0.0734089	0.0538064	-0.0781828	0.23952	0.213876	0.0309717	0.0745054	-0.239549	0.171463	0.164915	-0.118273	0.0119249	0.237931
P35520;P0DN79	P35520;P0DN79	Cystathionine beta-synthase	CBS	NaN	NaN	NaN	NaN	NaN	NaN	NaN	-0.154024	NaN	NaN	NaN	0.165944	NaN	NaN	NaN	NaN	-0.251968	NaN	1.02524	NaN	NaN	0.0521377	NaN	NaN	NaN	NaN	NaN	NaN	NaN	NaN
P0DN87;P0DN86;Q6NT52;A6NKQ9	P0DN87;P0DN86;Q6NT52;A6NKQ9	Choriogonadotropin subunit beta variant 2;Choriogonadotropin subunit beta variant 1	CGB2;CGB1	NaN	NaN	NaN	NaN	NaN	NaN	NaN	NaN	NaN	NaN	NaN	NaN	NaN	NaN	NaN	NaN	0.258941	-0.62756	NaN	2.42438	-0.493967	-1.31058	NaN	NaN	NaN	NaN	NaN	NaN	NaN	NaN
P0DP25;P0DP24;P0DP23;P02585	P0DP25;P0DP24;P0DP23			-0.240571	-0.138886	NaN	-0.175957	NaN	-0.0696184	0.509848	0.96916	0.409364	-0.498342	NaN	-0.460985	-0.0142955	0.141796	NaN	NaN	0.127237	0.0723116	0.216858	-0.311829	0.306962	0.270947	-0.260307	NaN	0.844225	1.00396	0.470511	1.30801	0.32239	0.382612
P0DPB6	P0DPB6			0.0777899	0.204642	NaN	NaN	NaN	-0.226561	NaN	NaN	NaN	0.0427844	NaN	-0.130144	0.154194	NaN	NaN	NaN	NaN	0.53446	0.612305	-0.557179	0.19862	0.47747	0.0318186	NaN	-0.730105	-1.00981	-0.306787	-0.142369	-0.949784	NaN
P10109	P10109	Adrenodoxin, mitochondrial	FDX1	NaN	NaN	NaN	NaN	NaN	NaN	NaN	NaN	NaN	NaN	NaN	-0.166049	0.242816	0.187116	NaN	NaN	NaN	0.234501	NaN	NaN	NaN	NaN	NaN	NaN	0.113967	-0.528157	-0.101892	-0.0863236	NaN	-0.426567
P10114	P10114	Ras-related protein Rap-2a	RAP2A	NaN	NaN	NaN	0.0630888	0.116631	0.189287	0.16337	-0.12279	NaN	1.3417	NaN	0.341189	0.485221	0.671462	0.262794	0.603502	0.681674	0.166201	0.566182	0.591584	0.295841	0.172359	0.0564447	0.336283	0.19131	-0.0769193	-0.176593	0.0457225	0.403813	-0.0796915										+
P10155	P10155	60 kDa SS-A/Ro ribonucleoprotein	TROVE2	-0.168366	-0.49285	NaN	0.120352	0.48419	0.130667	NaN	0.141564	0.492007	-0.0883928	-0.207411	0.0524158	0.278104	-0.0251707	NaN	NaN	0.547746	0.547548	-0.523069	-0.482311	0.522458	0.746915	-0.105815	0.482745	0.326767	0.518233	-0.390529	0.0270125	-0.0626405	0.026021
P10253	P10253	Lysosomal alpha-glucosidase;76 kDa lysosomal alpha-glucosidase;70 kDa lysosomal alpha-glucosidase	GAA	-0.193816	NaN	-0.326245	0.444773	-0.132768	-0.620889	-0.364366	0.21176	0.399663	0.339365	0.0100636	-0.478045	0.536053	0.229365	0.187894	0.0694271	0.994869	0.582363	-0.434559	-0.75599	0.168642	-0.190734	0.572987	NaN	0.219711	-0.269599	-0.913352	0.0395595	0.062398	-0.0059996
P10301	P10301	Ras-related protein R-Ras	RRAS	-0.711677	NaN	-0.386468	-0.35777	0.420725	0.103397	NaN	0.67735	0.777451	-1.24352	-1.30141	-0.421013	0.269632	0.0890525	-0.208878	0.0194884	0.503552	0.329755	0.277866	0.620399	0.479334	0.466236	-0.180593	-0.204449	0.789187	1.07169	0.811882	1.11517	0.330099	0.273337
P10412	P10412	Histone H1.4	HIST1H1E	0.525768	0.0787465	NaN	0.535456	0.167743	0.477781	-0.379301	0.294665	0.243547	0.324235	-0.0597506	0.209765	-0.117224	0	-0.0907108	-0.490841	-0.269547	-0.605244	-0.0466379	-0.142274	-0.396859	-1.08586	-0.398893	-0.291027	-0.668983	0.131063	0.0825664	-0.195484	-0.467274	-0.0604124
P10515	P10515	Dihydrolipoyllysine-residue acetyltransferase component of pyruvate dehydrogenase complex, mitochondrial	DLAT	-0.159476	-0.0915868	0.387804	-0.0860019	-0.0665784	0.0601858	-0.0551116	-0.166859	-0.219136	0.396488	-0.0296028	0.273217	0.237441	0.184982	0.1133	0.425674	0.476019	-0.0841656	0.267356	0.271784	0.121811	-0.024722	0.0858326	0.160791	0.152897	-0.127825	-0.336482	0.161565	0.115566	-0.102202
P10586	P10586	Receptor-type tyrosine-protein phosphatase F	PTPRF	-0.304844	-0.996225	NaN	0.107152	-0.367322	-0.499953	0.028852	0.26111	-0.0329052	-0.604169	-0.714207	-0.399007	0.0535284	-0.0268709	-0.319604	-0.324455	0.178109	-0.215764	-0.549599	-0.17612	-0.287994	-0.493033	0.0936954	-0.0927401	0.295841	0.173	-0.0736665	0.411535	0.156138	0.16092
P10588	P10588	Nuclear receptor subfamily 2 group F member 6	NR2F6	NaN	NaN	NaN	NaN	NaN	NaN	NaN	NaN	NaN	NaN	NaN	NaN	NaN	NaN	NaN	NaN	NaN	NaN	NaN	NaN	NaN	NaN	NaN	NaN	NaN	NaN	1.15355	-0.454901	NaN	NaN
P10599	P10599	Thioredoxin	TXN	-0.144058	0.0221902	0.287945	NaN	0.650673	0.433921	-0.124818	0.849439	0.555325	-0.292634	NaN	0.230326	0.0299829	0.256942	0.407081	NaN	NaN	0.0430645	-0.841741	NaN	0.231432	0.127897	-0.420067	NaN	-0.00969855	0.161952	-1.53066	0.157949	0.0517201	0.393306
P10606	P10606	Cytochrome c oxidase subunit 5B, mitochondrial	COX5B	-0.0724676	NaN	NaN	NaN	0.0886844	-0.106048	NaN	0.168514	-0.281036	NaN	NaN	0.059909	0.863225	0.841844	0.169668	NaN	0.484396	0.0467006	1.99095	0.31904	0.0740944	0.195348	-0.00993102	NaN	0.154972	0.103665	-0.182148	0.15082	0.0992279	0.163628
P10619	P10619	Lysosomal protective protein;Lysosomal protective protein 32 kDa chain;Lysosomal protective protein 20 kDa chain	CTSA	-0.0589388	NaN	-0.602438	0.151729	-0.315433	-0.865726	NaN	0.259423	NaN	0.0396999	NaN	-0.678441	0.57599	-0.42707	0.0186342	0.0824301	0.583134	-0.15793	-0.647467	-0.814971	-0.0961596	-0.52585	0.250113	0.214125	-0.224132	-0.214341	-0.541261	-0.299258	-0.0654759	-0.271792
P10620	P10620	Microsomal glutathione S-transferase 1	MGST1	0.603976	0.067501	0.211012	0.177727	0.0608775	0.00432164	-0.209578	-0.0548119	-0.104186	0.271187	0.483674	-0.0516234	0.866948	0.7325	NaN	-0.786771	0.339023	0.250719	0.831067	0.8062	0.226632	0.0669503	NaN	NaN	-0.0842573	0.0709388	-0.151058	0.20201	-0.158751	0.0557509
P10644;P31321	P10644	cAMP-dependent protein kinase type I-alpha regulatory subunit;cAMP-dependent protein kinase type I-alpha regulatory subunit, N-terminally processed	PRKAR1A	NaN	-0.113801	NaN	-0.12529	-0.00731859	0.0728604	0.589092	NaN	NaN	-0.0320641	-0.390945	0.2949	-0.448883	-0.354791	-0.0391473	-0.323173	0.706464	0.729618	-0.946027	-0.790933	0.163756	0.251325	-0.0196821	0.0223323	0.0180643	0.238053	-0.940396	0.681134	-0.0766454	-0.16524
P10768	P10768	S-formylglutathione hydrolase	ESD	-0.212919	NaN	NaN	0.00877379	NaN	0.384713	NaN	NaN	NaN	-0.16288	NaN	NaN	-0.177653	-0.219835	-0.13922	-0.248948	0.824971	0.869792	0.555129	-0.75302	0.667665	NaN	-0.44491	-0.434656	NaN	0.334797	-1.0243	-0.185392	NaN	0.201634
P10809	P10809	60 kDa heat shock protein, mitochondrial	HSPD1	-0.0690735	0.307662	0.335255	-0.0706635	0.137635	0.15043	0.191942	0.0574155	0.012068	0.466027	0.934101	0.399445	0.368265	0.598806	0.246104	0.610228	0.742524	0.350837	-0.240571	0.0359054	0.455755	0.173639	-0.00907416	0.202762	0.216858	-0.103255	-0.308841	0.1149	0.325847	-0.10183
P10909	P10909	Clusterin;Clusterin beta chain;Clusterin alpha chain	CLU	NaN	NaN	NaN	0.1141	-0.135523	-0.357899	NaN	1.3734	NaN	NaN	NaN	-0.229146	NaN	0.374131	NaN	NaN	NaN	NaN	-0.251711	NaN	NaN	NaN	0.0347792	0.303225	-0.00504377	0.644225	NaN	NaN	-0.0143538	0.607863
P11021	P11021	78 kDa glucose-regulated protein	HSPA5	0.570657	-0.18146	0.13606	0.382059	0.0625362	-0.0127374	0.0180643	0.256165	0.0136409	0.367036	0.0824301	-0.207761	0.374288	0.00277262	0.242206	0.323082	0.00633396	-0.14003	-0.206695	-0.0252211	-0.141939	-0.432708	0.310107	0.306729	-0.0985365	0.0633648	-0.307537	0.278698	0.11063	-0.116927
P11047	P11047	Laminin subunit gamma-1	LAMC1	0.158466	-0.584977	NaN	0.0182068	NaN	-0.803569	-0.128346	NaN	-0.437584	-0.00646329	-0.215647	-0.361583	-0.03354	-0.385597	-0.516223	-0.180741	0.0315363	-0.350431	-0.46961	-0.197435	-0.326552	-0.841896	-0.130476	0.0416635	-0.0139896	-0.263542	-0.618606	0.377068	-0.116426	-0.399711
P11117	P11117	Lysosomal acid phosphatase	ACP2	NaN	NaN	NaN	NaN	0.576764	-0.675328	NaN	0.345737	NaN	NaN	NaN	-0.32916	NaN	-0.539829	0.164014	-0.0171104	0.72561	0.643302	-0.466357	0.067914	0.157173	0.0426443	NaN	NaN	0.264476	0.0299829	-1.61445	0.416407	0.199374	0.376735
P11137	P11137	Microtubule-associated protein 2	MAP2	NaN	NaN	NaN	NaN	NaN	NaN	NaN	NaN	NaN	NaN	NaN	NaN	NaN	NaN	NaN	NaN	NaN	1.10588	NaN	NaN	NaN	NaN	NaN	NaN	NaN	NaN	NaN	NaN	NaN	NaN
P11142	P11142	Heat shock cognate 71 kDa protein	HSPA8	0.0666747	0.173128	0.113834	0.0596321	0.500394	0.306962	0.319155	0.383386	0.300534	0.0112093	0.00934718	0.0485151	-0.100964	-0.101516	-0.0287636	-0.146627	0.0806577	0.13014	-0.486428	-0.43651	0.037593	-0.000634928	-0.0318576	-0.0719367	-0.0220241	0.299831	-0.137362	0.154583	0.0116388	0.130799
P11166	P11166	Solute carrier family 2, facilitated glucose transporter member 1	SLC2A1	-0.931068	-1.2683	NaN	-0.635091	0.301236	0.0592169	0.102591	0.308011	0.483055	-1.56456	-1.54011	-0.26767	0.86576	0.211415	-0.541828	-0.340916	0.193204	-0.204067	-0.110526	0.256165	0.072586	0.0139266	-0.616658	-0.72085	0.788435	0.686702	1.22793	1.77737	-0.0809422	-0.123513										+
P11169;Q8TDB8	P11169;Q8TDB8	Solute carrier family 2, facilitated glucose transporter member 3;Solute carrier family 2, facilitated glucose transporter member 14	SLC2A3;SLC2A14	NaN	NaN	NaN	0.222805	NaN	0.603692	0.451541	NaN	0.922578	-0.634711	-1.08186	0.314058	1.21655	-0.346758	NaN	NaN	NaN	NaN	NaN	NaN	NaN	NaN	-0.0826522	-0.316007	1.01835	0.946731	1.06846	1.63742	0.217479	0.232047
P11171	P11171	Protein 4.1	EPB41	NaN	NaN	NaN	NaN	NaN	NaN	NaN	NaN	NaN	NaN	NaN	NaN	NaN	NaN	-0.592136	NaN	-0.110433	-0.413519	NaN	-0.124786	NaN	NaN	NaN	NaN	NaN	NaN	NaN	NaN	NaN	NaN
P11172	P11172	Uridine 5-monophosphate synthase;Orotate phosphoribosyltransferase;Orotidine 5-phosphate decarboxylase	UMPS	-0.317678	NaN	NaN	-0.20578	0.311619	0.113434	NaN	0.453333	NaN	-0.391664	NaN	0.107956	-0.25808	0.0465335	NaN	NaN	0.0231843	NaN	-0.399235	-1.69783	-0.0751248	0.583615	NaN	NaN	-0.681631	0.0909888	-0.836063	0.277509	-0.0280868	0.193835
P11177	P11177	Pyruvate dehydrogenase E1 component subunit beta, mitochondrial	PDHB	-0.242926	NaN	-0.171872	-0.186426	-0.184425	-0.222902	-0.509225	-0.252381	-0.23282	0.134484	NaN	0.0339339	0.262433	0.253773	0.0381553	0.425137	0.276556	-0.12699	0.024036	0.256286	0.0048968	-0.125447	-0.0755505	0.145743	0.0977456	-0.108705	-0.271496	0.00144204	0.110497	-0.204898
P11182	P11182	Lipoamide acyltransferase component of branched-chain alpha-keto acid dehydrogenase complex, mitochondrial	DBT	NaN	NaN	NaN	NaN	-0.257045	-0.264547	NaN	-0.129813	-0.421206	NaN	NaN	0.0483758	0.347325	0.267097	-0.0685439	0.654527	0.118891	-0.108176	-0.140396	0.474877	-0.0205892	-0.170686	NaN	NaN	-0.303241	-0.304487	-0.435183	-0.0623091	-0.139125	-0.0355644
P11216	P11216	Glycogen phosphorylase, brain form	PYGB	-0.247405	-0.210312	-0.0660347	-0.112553	0.895458	0.44668	0.453333	0.617204	0.387032	-0.371049	-0.705759	0.313478	-0.21927	-0.342441	-0.154249	-0.434013	1.00763	1.04019	-1.18397	-0.223071	0.730401	0.382501	-0.242738	-0.274198	0.114234	0.354452	-1.00558	-0.448331	-0.0670167	-0.0849917
P11233	P11233	Ras-related protein Ral-A	RALA	-0.962744	NaN	NaN	-0.0710878	NaN	0.0380147	NaN	0.745797	NaN	-0.760602	NaN	-0.226459	0.383718	0.121173	-0.0197699	0.568227	0.328607	0.26123	0.619648	0.839476	0.369494	0.369606	0.0703893	0.0479571	0.586405	0.838427	0.856149	1.04166	0.272501	0.255682
P11234	P11234	Ras-related protein Ral-B	RALB	NaN	NaN	NaN	0.095587	NaN	0.136191	NaN	0.653794	0.467488	-0.795433	NaN	-0.0199308	0.39846	0.481827	-0.171368	0.0140695	0.44074	0.382391	0.364685	0.802317	0.465922	0.494774	0.0177795	-0.170394	0.510354	0.694657	0.713872	1.33868	0.272262	0.343806
P11274	P11274	Breakpoint cluster region protein	BCR	NaN	NaN	3.74244	NaN	NaN	NaN	NaN	NaN	NaN	NaN	-0.0174171	NaN	NaN	NaN	NaN	NaN	NaN	NaN	NaN	-0.675235	NaN	NaN	NaN	NaN	NaN	NaN	NaN	NaN	NaN	NaN			+
P11279	P11279	Lysosome-associated membrane glycoprotein 1	LAMP1	-0.868648	-1.25023	-0.693341	0.220454	0.687688	-0.433	-0.405891	0.429857	-0.472249	-0.0868137	-0.528781	-0.0684077	-0.0626255	-0.196103	-0.277901	-0.280177	0.659651	0.710878	-0.991169	0.0472592	-0.0979032	-0.186246	-0.0237977	0.0238941	0.166715	0.021764	-0.261742	-0.192134	0.0996318	-0.0709059
P11310	P11310	Medium-chain specific acyl-CoA dehydrogenase, mitochondrial	ACADM	NaN	NaN	0.0342158	-0.0476515	-0.166244	-0.132562	NaN	-0.295942	-0.283211	0.160275	NaN	0.143132	0.255199	0.486065	0.220825	0.380951	0.432639	-0.297928	0.199123	0.229588	0.0690147	-0.110776	-0.0777869	0.207143	0.223917	-0.173271	-0.284792	0.0440444	0.202386	-0.284405
P11362	P11362	Fibroblast growth factor receptor 1	FGFR1	NaN	NaN	NaN	-0.595947	NaN	NaN	NaN	NaN	NaN	-1.47678	NaN	NaN	0.0880058	NaN	NaN	NaN	NaN	NaN	NaN	NaN	NaN	NaN	NaN	NaN	NaN	NaN	NaN	NaN	NaN	NaN										+
P11387	P11387	DNA topoisomerase 1	TOP1	0.745539	0.413811	0.235114	0.471135	0.756511	0.663299	-0.204333	0.628727	0.61155	0.977097	-0.107819	0.686971	-0.162509	-0.234869	0.172487	0.158466	-0.0583227	0.0639171	0.0939657	0.0694271	0.088413	0.00762616	0.370053	0.138028	-0.567746	0.145221	-0.0581425	0.0626743	-0.639692	0.144699
P11388	P11388	DNA topoisomerase 2-alpha	TOP2A	0.032242	0.0831112	0.209017	-0.0695427	0.301354	0.299948	0.230695	0.0648829	0.231432	-0.40549	-0.255701	0.364685	0.152248	-0.682933	0.0575542	0.289244	-0.26734	-0.513234	-0.124173	-0.133907	-0.255116	-0.595402	0.344828	-0.0494719	-0.711677	-0.163284	-0.167361	-0.0881474	-0.785552	-0.144329
P11413	P11413	Glucose-6-phosphate 1-dehydrogenase	G6PD	-0.228875	-0.26734	-0.125321	-0.159202	0.455649	0.207268	0.0143553	0.339594	0.298541	-0.206229	-0.599309	-0.142194	-0.275315	-0.033652	-0.151058	NaN	0.696795	0.336626	-0.655058	-0.264703	0.390227	0.0575542	0.420509	-0.595141	-0.063168	0.0511633	-1.12457	-0.942113	-0.21791	-0.391077
P11441	P11441	Ubiquitin-like protein 4A	UBL4A	0.136323	NaN	NaN	-0.17236	NaN	NaN	NaN	NaN	NaN	-0.196327	NaN	NaN	-0.306645	-0.409147	NaN	NaN	-0.500422	0.33948	-1.53245	0.674913	-0.125195	0.0308304	NaN	NaN	NaN	0.209141	-0.403389	-0.124424	-0.0162201	0.339251
P11474	P11474	Steroid hormone receptor ERR1	ESRRA	NaN	NaN	NaN	NaN	NaN	NaN	NaN	-0.780289	NaN	NaN	NaN	0.919912	NaN	NaN	NaN	NaN	-0.980028	NaN	NaN	NaN	NaN	NaN	NaN	NaN	NaN	NaN	0.100709	NaN	-1.48613	NaN
P11498	P11498	Pyruvate carboxylase, mitochondrial	PC	-0.4618	-0.132183	-0.0104977	-0.633211	-0.425579	-0.443791	-0.378363	-0.532554	-0.569265	-0.226189	-0.150961	0.0371714	0.0405417	0.0461463	-0.167475	0.0427844	0.297015	-0.262331	-0.611182	0.0776532	-0.293111	-0.307894	-0.415307	-0.138854	0.0305479	-0.46897	-0.54829	0.481919	-0.00452274	-0.440792
P11586	P11586	C-1-tetrahydrofolate synthase, cytoplasmic;Methylenetetrahydrofolate dehydrogenase;Methenyltetrahydrofolate cyclohydrolase;Formyltetrahydrofolate synthetase	MTHFD1	-0.0895436	0.148348	0.234747	0.0583859	0.821384	0.547055	0.540523	0.341416	0.317651	-0.147985	0.231432	0.422556	-0.322072	-0.266996	-0.4111	-0.548649	0.180403	0.132906	-0.680405	-0.539729	-0.0451188	-0.245968	-0.525393	-0.437995	0.0057592	0.218719	-0.781157	-0.176626	-0.195699	0.102188
P11717	P11717	Cation-independent mannose-6-phosphate receptor	IGF2R	-0.640479	-0.810359	NaN	-0.370098	-0.0996181	-0.420878	-0.802487	-0.480176	-0.263906	-0.482432	-0.470529	-0.764984	0.297133	-1.0708	NaN	-0.292405	0.274888	0.0632269	-0.923359	-0.378963	-0.391096	-0.615818	0.0163537	0.0353423	-0.0503231	-0.0147328	-0.518804	0.195222	-0.107259	-0.241629
P11766	P11766	Alcohol dehydrogenase class-3	ADH5	-0.228098	NaN	NaN	NaN	NaN	0.907198	NaN	NaN	NaN	-0.290021	NaN	0.552869	-0.226881	-0.102457	0.0569996	-0.177164	NaN	0.703544	-1.54263	NaN	NaN	NaN	-0.523048	-0.193272	0.58938	-0.188069	-1.19017	0.0900404	NaN	-0.489484
P11802	P11802	Cyclin-dependent kinase 4	CDK4	NaN	NaN	NaN	NaN	NaN	NaN	NaN	NaN	NaN	NaN	NaN	NaN	NaN	-0.317536	-0.264859	-0.530135	1.29007	NaN	0.133432	0.145221	-0.222936	0.210264	NaN	NaN	NaN	NaN	NaN	NaN	NaN	NaN
P11908	P11908	Ribose-phosphate pyrophosphokinase 2	PRPS2	NaN	NaN	NaN	NaN	NaN	0.219958	NaN	-0.0533739	NaN	NaN	NaN	0.113834	NaN	-0.160404	NaN	NaN	NaN	1.36631	0.790605	-0.207661	-0.176397	NaN	NaN	NaN	NaN	NaN	-0.0360525	NaN	NaN	0.393197
P11940;Q96DU9	P11940	Polyadenylate-binding protein 1	PABPC1	0.0110662	0.192321	-0.0864614	-0.143596	0.389236	0.353097	0.278104	0.403813	0.483674	0.0615688	0.253868	0.277152	-0.205131	-0.196733	-0.213788	-0.281719	-0.059525	0.300065	-0.30868	-0.149521	-0.0150389	0.224781	-0.0330528	-0.242499	0.00129789	0.163756	0.166587	0.606253	-0.0116026	0.147828
P12004	P12004	Proliferating cell nuclear antigen	PCNA	0.282499	-0.0369994	NaN	0.129217	0.85989	0.608525	-0.245762	0.409255	0.343692	0.172231	NaN	0.196733	0.0404014	-0.0543624	-0.128346	0.068602	0.0855606	0.170438	-0.866305	-0.89068	0.051024	-0.297662	0.129349	0.200881	-0.330792	-0.120075	-0.253825	-0.323281	-0.188069	0.0143553
P12036	P12036	Neurofilament heavy polypeptide	NEFH	NaN	NaN	NaN	NaN	NaN	NaN	NaN	NaN	NaN	NaN	NaN	NaN	NaN	NaN	NaN	NaN	NaN	NaN	NaN	NaN	NaN	NaN	NaN	NaN	NaN	NaN	0.273217	0.132116	NaN	NaN
P12074	P12074	Cytochrome c oxidase subunit 6A1, mitochondrial	COX6A1	NaN	NaN	NaN	NaN	NaN	0.136848	NaN	NaN	NaN	NaN	NaN	NaN	NaN	NaN	NaN	NaN	NaN	NaN	NaN	NaN	NaN	NaN	NaN	NaN	0.156008	0.167486	-0.216585	-0.026543	NaN	NaN
P12081	P12081	Histidine--tRNA ligase, cytoplasmic	HARS	-0.206762	NaN	0.444137	-0.208644	-0.088853	-0.011399	NaN	0.128161	-0.231684	-0.225245	NaN	0.274292	-0.302742	-0.206143	0.16337	0.417704	0.861955	0.0450235	-0.170475	-0.0443747	-0.158188	0.0450235	0.0434844	-0.22967	0.0758749	0.171847	-0.373776	0.101919	-0.116473	-0.000461761
P12109	P12109	Collagen alpha-1(VI) chain	COL6A1	NaN	NaN	NaN	NaN	NaN	NaN	NaN	NaN	NaN	NaN	NaN	NaN	0.609093	1.11191	NaN	NaN	1.37785	0.413811	0.0241777	-0.122994	NaN	-0.345088	0.207643	0.570269	0.134878	-0.100933	-0.998558	0.997618	-0.0882088	-0.475134
P12110	P12110	Collagen alpha-2(VI) chain	COL6A2	NaN	NaN	NaN	NaN	NaN	NaN	NaN	NaN	NaN	NaN	NaN	NaN	NaN	NaN	NaN	NaN	NaN	NaN	NaN	NaN	NaN	NaN	NaN	NaN	0.107822	0.300417	-0.167248	-0.616636	0.0911243	NaN
P12235	P12235	ADP/ATP translocase 1	SLC25A4	NaN	NaN	NaN	-0.0559512	-0.109452	-0.0833246	-0.488674	-0.245574	-0.283545	NaN	0.244887	0.127633	0.899098	0.795108	NaN	1.16504	0.269751	0.0287106	0.00388999	0.451224	0.0497701	-0.0417884	-0.300662	NaN	0.068602	-0.190898	-0.425443	0.233888	-0.0923248	-0.0950035																+
P12236	P12236	ADP/ATP translocase 3	SLC25A6	-1.13131	0.916094	0.413052	-0.107477	0.130404	0.177982	-0.0879633	-0.0311498	-0.0451039	0.0973411	0.660472	0.402067	0.649386	0.616768	0.257131	-0.00613	0.205393	0.0821575	0.126444	0.263876	0.000576886	-0.0627762	-0.00381376	0.156267	0.064469	-0.087718	-0.351903	0.317536	-0.0250009	0.0415233
P12268	P12268	Inosine-5-monophosphate dehydrogenase 2	IMPDH2	-0.0133051	0.125254	0.378068	0.262674	0.97966	0.790355	0.55277	0.722641	1.05276	0.141302	-0.41156	0.417812	-0.340021	-0.158725	-0.0547969	0.136848	0.503349	0.250113	-0.42713	-0.626402	0.00834347	-0.219623	-0.321171	-0.361491	0.0844725	0.0257376	-0.392876	0.016639	0.0632269	-0.123607
P12270	P12270	Nucleoprotein TPR	TPR	0.13606	0.320889	-0.222347	0.0301242	0.436055	0.174279	-0.391853	0.101919	-0.00297501	0.287827	0.274172	0.295841	0.31545	1.03203	0.0654344	-0.027925	0.129085	0.312433	-0.367229	-0.0259701	0.0959919	0.122076	-0.158768	0.161049	-0.390566	0.123666	0.073546	-0.0759153	-0.35535	0.118227
P12277	P12277	Creatine kinase B-type	CKB	NaN	NaN	NaN	NaN	-0.0510703	NaN	NaN	-0.0409569	0.0186342	0.148609	NaN	-0.0183226	0.013355	0.11663	0.121281	-0.331245	0.539333	0.356257	-0.359638	-0.285917	0.429321	0.259303	-0.466357	-0.43226	0.123666	0.23008	-0.496122	0.0517201	-0.09068	0.130931
P12429	P12429	Annexin A3	ANXA3	0.00891703	NaN	NaN	-1.0175	NaN	1.36955	NaN	2.82524	0.126709	-1.25784	NaN	0.931683	-0.5245	0.162041	NaN	NaN	1.49937	1.58414	-0.490456	0.103263	1.08202	1.11083	NaN	NaN	NaN	NaN	NaN	NaN	1.89017	NaN						+		+
P12532	P12532	Creatine kinase U-type, mitochondrial	CKMT1A	NaN	NaN	NaN	NaN	0.0773797	-0.366411	NaN	NaN	-0.111415	NaN	NaN	-0.419025	NaN	NaN	NaN	NaN	NaN	NaN	NaN	NaN	NaN	NaN	NaN	NaN	0.779218	0.215989	-0.0368811	-0.130508	-0.0872582	0.202637
P12814	P12814	Alpha-actinin-1	ACTN1	0.479334	-0.296102	0.174534	-0.418138	0.138159	-0.132404	0.301939	0.307428	0.497434	-0.190158	-0.683321	-0.622088	1.23591	0.06531	0.135404	0.159371	0.461109	0.468323	-0.341811	-0.243233	0.352758	0.265917	0.36446	0.179893	0.389677	0.287118	-0.216149	0.466966	-0.21098	-0.372505
P12830	P12830	Cadherin-1;E-Cad/CTF1;E-Cad/CTF2;E-Cad/CTF3	CDH1	NaN	-0.47341	NaN	-0.0886382	-0.35511	-0.591484	0.773152	-0.171287	0.696439	-0.580051	-1.20201	-0.479995	0.412294	1.09373	-0.0989999	0.0779266	-0.379545	-0.5551	0.038998	0.303927	0.0807941	-0.0269398	NaN	NaN	NaN	NaN	NaN	NaN	0.399226	NaN
P12931;Q9H3Y6	P12931	Proto-oncogene tyrosine-protein kinase Src	SRC	-0.0732263	0.260508	-0.572308	0.333538	0.460585	0.305562	0.515511	0.404794	0.717825	-0.459536	-0.511279	0.0277203	0.252416	0.0109917	-0.209829	0.369383	0.435202	0.0308304	0.0554733	0.668755	0.375067	0.384934	0.0768327	-0.187099	0.357383	1.12849	-0.0357862	0.561008	0.0102069	0.452174
P12955	P12955	Xaa-Pro dipeptidase	PEPD	-0.271461	-0.321604	NaN	-0.351866	1.33073	0.477574	NaN	0.602647	1.39873	-0.118241	NaN	0.0285691	-0.18636	-0.210638	-0.0515786	-0.505349	0.971663	0.234624	-0.00804374	-0.0138731	0.139601	0.0954519	-0.447623	-0.488492	0.090447	0.324926	-0.832873	-0.394468	0.286053	0.032242
P12956	P12956	X-ray repair cross-complementing protein 6	XRCC6	0.177854	-0.474092	-0.771766	0.225892	1.20088	0.948003	-0.46933	1.07163	1.10353	0.182692	-0.385149	0.459641	0.119555	0.0297942	-0.162218	-0.279214	-0.0409273	-0.00332206	-0.344593	-0.0451932	0.0302654	0.0557509	0.199625	0.0972062	-0.432961	0.473839	0.147307	0.153416	-0.421187	0.420509
P13010	P13010	X-ray repair cross-complementing protein 5	XRCC5	0.100305	-0.501606	-0.68309	0.0982848	1.2966	0.808179	-0.609905	1.09734	0.974236	0.0762854	-0.458842	0.382059	0.228973	0.0177091	-0.168431	-0.291998	-0.00617352	0.177471	-0.230245	-0.0628213	0.0583859	0.135666	0.187894	0.0890913	-0.43411	0.403704	0.164529	0.128161	-0.40612	0.371615
P13051	P13051	Uracil-DNA glycosylase	UNG	NaN	NaN	NaN	NaN	NaN	-0.2659	NaN	0.433173	NaN	NaN	NaN	-0.154121	NaN	NaN	NaN	-0.369296	-0.113551	-0.292793	-0.455099	0.112767	0.0867838	0.0234683	NaN	NaN	NaN	-0.21419	NaN	0.133564	NaN	NaN
P13073	P13073	Cytochrome c oxidase subunit 4 isoform 1, mitochondrial	COX4I1	0.108759	NaN	NaN	-0.292457	-0.0707089	-0.0866758	-0.0547369	-0.408742	-0.120545	-0.45336	NaN	-0.0420705	0.365581	0.484691	0.154842	NaN	0.31823	0.00403388	1.82326	0.304161	0.0143553	-0.000230819	-0.233668	-0.26906	0.00733906	-0.00272928	-0.338706	0.101784	-0.029588	0.0226164
P13196	P13196	5-aminolevulinate synthase, nonspecific, mitochondrial	ALAS1	NaN	NaN	NaN	NaN	0.476019	0.261832	0.489851	NaN	NaN	NaN	NaN	0.708408	NaN	NaN	NaN	NaN	0.586789	0.205267	-1.00295	NaN	0.148348	NaN	NaN	NaN	NaN	NaN	NaN	NaN	NaN	NaN
P13473	P13473	Lysosome-associated membrane glycoprotein 2	LAMP2	-0.515645	-1.94719	-0.337722	0.0982848	0.19497	-0.184244	-0.263733	0.451224	0.165172	0.37951	-0.0327871	-0.130887	0.319155	-0.355242	-0.202389	-0.212735	0.581881	0.443288	-0.206628	0.294312	-0.157769	-0.159025	0.105946	-0.0846551	0.304745	-0.0246633	-0.209328	-0.0418032	0.14978	-0.0404079		+
P13489	P13489	Ribonuclease inhibitor	RNH1	-0.12246	NaN	NaN	-0.312939	0.80149	0.606726	NaN	0.324235	NaN	-0.193899	NaN	0.0297002	0.0684644	-0.218223	NaN	NaN	0.382833	NaN	-0.797313	0.245374	0.016639	0.114634	NaN	NaN	-0.289175	-0.280475	-1.68557	0.997907	0.132774	-0.0198431
P13498	P13498	Cytochrome b-245 light chain	CYBA	0.383386	2.14884	NaN	0.191815	NaN	0.213005	-0.133622	NaN	-0.00702857	0.359184	0.478817	0.291839	-0.0219802	0.97228	0.271904	0.303693	0.285225	0.282262	0.214249	0.821384	0.180021	0.101247	0.682034	0.798258	0.197236	0.277152	-0.0038861	0.294547	0.212258	0.160146		+
P13591	P13591	Neural cell adhesion molecule 1	NCAM1	NaN	NaN	NaN	NaN	NaN	NaN	NaN	NaN	NaN	NaN	NaN	NaN	NaN	NaN	NaN	NaN	0.285106	0.397584	-0.040215	0.529171	0.169027	-0.183556	NaN	NaN	NaN	NaN	NaN	NaN	NaN	NaN
P13611	P13611	Versican core protein	VCAN	-0.0998809	-1.84503	-0.955564	0.111298	-0.537592	-0.686383	0.631151	-0.74836	-0.556478	0.748461	-0.483662	-0.670084	-0.0200479	0.247954	NaN	NaN	0.343123	0.105946	-0.963476	-1.15988	0.322044	-0.161234	NaN	NaN	NaN	NaN	NaN	NaN	-0.15141	NaN		+
P13612	P13612	Integrin alpha-4	ITGA4	NaN	NaN	NaN	NaN	NaN	NaN	NaN	NaN	NaN	NaN	NaN	NaN	NaN	NaN	NaN	NaN	NaN	NaN	NaN	NaN	NaN	NaN	NaN	NaN	0.585636	0.699907	NaN	NaN	-0.130571	-0.0458483
P13639	P13639	Elongation factor 2	EEF2	-0.12956	0.488721	0.330558	0.0060466	1.02404	0.701416	1.08332	0.658006	0.584482	-0.0990462	0.370945	0.62499	-0.317786	0.0132905	-0.139872	-0.340075	0.217975	0.169925	-0.6293	-0.384452	0.1595	-0.0835998	-0.393217	-0.365332	0.00949053	0.216362	-0.560239	0	-0.0177237	0.0117819
P13667	P13667	Protein disulfide-isomerase A4	PDIA4	0.557876	-0.303436	0.0370308	0.345964	-0.247868	-0.241134	-0.159219	0.075738	-0.112085	0.296898	-0.108705	-0.48657	0.0743684	-0.0596321	0.125783	0.157303	0.0244615	-0.425501	-0.327765	-0.243062	-0.165434	-0.748602	0.248292	0.357833	-0.204765	-0.201576	-0.603271	0.111699	-0.0221852	-0.40442
P13674	P13674	Prolyl 4-hydroxylase subunit alpha-1	P4HA1	0.393855	NaN	-0.0822093	0.340619	0.281194	0.00992034	-0.0849917	-0.0837374	0.393965	0.203389	NaN	-0.3413	0.596744	-0.598842	-0.117146	0.0596321	0.1125	-0.217306	-0.0542126	-0.315989	-0.154169	-0.685872	0.357496	0.374622	-0.136363	0.0382958	-1.07668	0.119157	0.0831112	-0.160863
P13688;P31997	P13688	Carcinoembryonic antigen-related cell adhesion molecule 1	CEACAM1	NaN	NaN	NaN	NaN	1.47249	1.07881	1.56769	1.33125	1.43733	NaN	NaN	0.789354	NaN	NaN	NaN	NaN	NaN	NaN	NaN	NaN	NaN	NaN	NaN	NaN	NaN	NaN	NaN	NaN	NaN	NaN
P13693;Q9HAU6;Q56UQ5	P13693	Translationally-controlled tumor protein	TPT1	-0.42492	NaN	NaN	-0.10183	1.20758	0.717035	NaN	1.33743	NaN	-0.537801	NaN	0.590434	-0.142736	-0.225892	0.188528	NaN	0.337768	0.132643	-0.635248	0.880333	0.17031	0.356933	-0.248776	-0.10642	-1.01185	-0.321387	-0.5771	-0.263144	-0.688381	-0.517379
P13726	P13726	Tissue factor	F3	NaN	NaN	NaN	NaN	NaN	NaN	NaN	NaN	NaN	NaN	NaN	NaN	NaN	NaN	-0.515563	-0.29988	0.563256	0.361993	0.190931	0.582267	0.28238	0.373954	NaN	NaN	NaN	NaN	NaN	NaN	NaN	NaN
P13747	P13747	HLA class I histocompatibility antigen, alpha chain E	HLA-E	0.752149	NaN	NaN	NaN	2.27742	1.90446	NaN	NaN	NaN	2.07166	NaN	2.24604	1.9699	NaN	0.331934	-0.464266	1.03344	0.631058	0.452701	0.191563	0.587941	0.176961	0.222434	0.325617	1.0285	1.09478	1.00367	1.88116	0.889707	0.952855					+	+				+		+	+
P13796	P13796	Plastin-2	LCP1	NaN	NaN	NaN	NaN	NaN	NaN	NaN	NaN	NaN	NaN	NaN	NaN	NaN	NaN	0.0721745	-0.531657	1.27679	1.26939	-0.860557	-0.288858	0.663755	0.517528	NaN	NaN	NaN	NaN	NaN	NaN	NaN	NaN
P13797	P13797	Plastin-3	PLS3	0.0762854	-0.0159138	0.221815	-0.540191	0.215368	0.10165	1.13947	0.276437	0.4728	-0.623287	-0.616968	-0.178404	-0.162638	-0.138814	0.146134	-0.167944	0.799585	0.777788	-0.749232	-0.271287	0.507719	0.667665	-0.0777565	-0.0341898	0.248292	0.358171	-0.41227	-0.352861	0.0923428	-0.00546373
P13798	P13798	Acylamino-acid-releasing enzyme	APEH	-0.01552	-0.0604124	-0.143038	-0.0325657	0.75369	0.240131	0.622274	0.808509	0.357721	-0.114754	-0.346298	0.515712	-0.314087	-0.103531	-0.200863	-0.302849	1.00346	0.752834	-0.22516	-0.375665	1.0263	0.0378742	-0.192958	-0.1849	0.440527	0.0683268	0.081067	-0.204449	NaN	2.16331
P13804	P13804	Electron transfer flavoprotein subunit alpha, mitochondrial	ETFA	-0.0290874	-0.281264	0.00230651	-0.294845	-0.223121	-0.187839	-0.600971	-0.326643	-0.337849	0.0687396	NaN	0.000865329	0.372952	0.243557	0.0918014	0.355467	0.444031	-0.00446486	0.139993	0.0812032	0.191184	-0.0573617	-0.151779	0.223423	0.112233	-0.180087	-0.250869	-0.0128538	0.0371714	-0.3698
P13807	P13807	Glycogen [starch] synthase, muscle	GYS1	-0.656149	-0.446069	NaN	NaN	0.543793	0.273098	NaN	NaN	NaN	NaN	-0.409757	0.282736	NaN	NaN	NaN	NaN	1.05936	0.904503	-2.11579	-0.899211	0.543793	0.492725	NaN	NaN	NaN	NaN	NaN	NaN	NaN	NaN
P13861	P13861	cAMP-dependent protein kinase type II-alpha regulatory subunit	PRKAR2A	-0.266472	NaN	0.134878	0.0615688	1.02531	0.643302	NaN	0.951737	NaN	-0.377276	NaN	0.246834	0.021764	-0.328722	-0.0408382	-0.218951	0.0478175	0.19497	-0.570036	-0.499076	-0.025133	0.00791302	0.0388575	-0.229129	-0.0604875	-0.0333185	-0.82805	0.170053	-0.215245	-0.0398887
P13984	P13984	General transcription factor IIF subunit 2	GTF2F2	NaN	NaN	NaN	NaN	NaN	-0.50132	NaN	NaN	NaN	NaN	NaN	-0.603029	0.225398	-0.494979	NaN	-0.645683	-0.548037	-0.658014	-0.0633639	-0.307412	-0.346481	-0.324058	-0.099479	NaN	-0.457415	0.685088	-0.152805	-0.572244	NaN	-0.381423
P13987	P13987	CD59 glycoprotein	CD59	NaN	NaN	NaN	-0.491531	0.458907	0.120883	NaN	NaN	0.731791	-1.52928	NaN	-0.44973	1.07581	0.508321	-0.172571	-0.15226	0.468427	0.230818	0.837217	1.12486	0.533264	0.490057	0.0363276	0.0119249	1.08522	1.47015	1.84036	2.13937	0.546561	0.611078										+
P13995	P13995	Bifunctional methylenetetrahydrofolate dehydrogenase/cyclohydrolase, mitochondrial;NAD-dependent methylenetetrahydrofolate dehydrogenase;Methenyltetrahydrofolate cyclohydrolase	MTHFD2	0.301822	NaN	0.1995	-0.330139	-0.19375	-0.019492	NaN	0.0601858	-0.0773911	-0.438972	NaN	0.103128	0.412619	0.747318	-0.149937	0.0392789	0.0729976	-0.270974	0.161307	0.127501	-0.0853589	-0.182737	-0.259962	0.0432045	-0.0100181	-0.128835	-0.259806	-0.0626706	0.104202	-0.246875
P14174	P14174	Macrophage migration inhibitory factor	MIF	-0.185786	0.194844	0.154713	NaN	0.767146	0.36614	NaN	0.773743	0.0518593	-0.268313	-0.115363	-0.163688	-0.367118	0.0473682	-0.146675	-0.327547	1.44631	0.664301	-0.069467	NaN	0.49968	0.201258	-0.421052	NaN	0.107688	0.475707	0.222434	-0.138362	-0.164609	-0.0478603
P14209	P14209	CD99 antigen	CD99	NaN	-0.913352	NaN	NaN	NaN	-0.00900156	1.1529	0.400866	NaN	-1.58467	NaN	-0.632249	1.02906	NaN	NaN	NaN	0.902035	-0.702914	NaN	NaN	0.327802	1.17754	NaN	NaN	NaN	NaN	NaN	NaN	NaN	NaN										+
P14314	P14314	Glucosidase 2 subunit beta	PRKCSH	0.484396	-0.0975328	NaN	0.341644	-0.194972	-0.190125	-0.0938175	0.0241777	-0.0813848	0.303109	0.390888	-0.39553	0.349365	0.053883	0.00963388	0.0882773	0.0207689	-0.419912	-0.116895	-0.0199454	-0.129355	-0.698646	0.263635	0.397036	-0.0719367	-0.0538082	-0.44493	0.140909	0.0899048	-0.198312
P14324	P14324	Farnesyl pyrophosphate synthase	FDPS	-0.176397	NaN	NaN	-0.265622	0.188401	0.0978804	NaN	0.425137	NaN	-0.0916635	NaN	0.00475299	-0.499667	-0.675997	NaN	NaN	1.71339	0.277032	-0.268626	-0.290409	0.515006	-0.0534937	-0.203269	-0.103038	0.0969364	0.133432	-0.834596	0.117562	0.0858326	-0.242021
P14373	P14373	Zinc finger protein RFP	TRIM27	NaN	NaN	NaN	NaN	NaN	-0.110417	NaN	NaN	NaN	NaN	NaN	NaN	NaN	NaN	NaN	NaN	-0.111041	-0.161089	-0.650182	-0.397771	1.40354	-0.44973	NaN	NaN	NaN	NaN	-0.0445831	0.0129261	-0.173775	NaN
P14384	P14384	Carboxypeptidase M	CPM	NaN	NaN	NaN	NaN	NaN	-0.442281	NaN	NaN	NaN	NaN	NaN	-1.02392	0.312084	NaN	NaN	NaN	-0.0812322	-0.281947	-0.256459	0.0836559	0.0518593	-0.122491	-0.111399	-0.425966	0.792106	1.09282	1.22126	1.48846	0.244765	0.318346
P14406	P14406	Cytochrome c oxidase subunit 7A2, mitochondrial	COX7A2	-0.264443	NaN	NaN	NaN	NaN	0.0709388	NaN	NaN	-0.070315	NaN	NaN	0.0321009	0.96584	NaN	NaN	NaN	NaN	0.164143	NaN	NaN	NaN	NaN	-0.910339	NaN	0.0762854	0.0828389	-0.10597	0.024887	0.0446039	0.142609
P14543	P14543	Nidogen-1	NID1	NaN	NaN	NaN	NaN	NaN	0.117296	NaN	NaN	NaN	NaN	NaN	0.351967	NaN	NaN	NaN	NaN	NaN	NaN	NaN	NaN	NaN	NaN	NaN	NaN	NaN	NaN	NaN	NaN	NaN	NaN
P14550	P14550	Alcohol dehydrogenase [NADP(+)]	AKR1A1	-0.165224	NaN	NaN	0.163499	0.5889	0.0450235	-0.0961287	-0.0553964	NaN	-0.25159	-0.104263	0.0889556	-0.454743	-0.488515	NaN	NaN	1.88335	0.808014	0.97673	-0.331391	NaN	NaN	-0.347105	-0.0944488	0.0962619	-1.19199	-0.0765542	-0.0648722	0.0776532	-2.52658
P14618	P14618	Pyruvate kinase isozymes M1/M2	PKM	0.0340749	0.0727232	0.162726	0.0489336	1.04341	0.596076	0.501414	0.74123	0.743903	0.0433446	-0.412174	0.286763	0.0518593	0.0279102	-0.192728	-0.405738	1.02105	0.813114	-0.889717	-0.7618	0.553262	0.257976	-0.384923	-0.374412	0.0837921	0.133958	-0.903495	-0.31285	0.0112093	-0.0226248
P14621	P14621	Acylphosphatase-2	ACYP2	NaN	NaN	NaN	NaN	NaN	-0.139061	NaN	NaN	NaN	NaN	NaN	NaN	NaN	NaN	NaN	NaN	NaN	NaN	NaN	NaN	NaN	NaN	-0.25336	NaN	0.598842	-0.271078	NaN	-0.730273	NaN	NaN
P14625;Q58FF3	P14625	Endoplasmin	HSP90B1	0.467592	-0.179776	0.00891703	0.313014	-0.0983357	-0.115676	-0.0522965	0.0536674	-0.128835	0.332507	0.0448837	-0.249222	0.28558	0.207578	0.131721	0.179384	0.222805	-0.0860479	-0.469749	-0.191903	-0.00549265	-0.569479	0.302758	0.316378	-0.0911564	-0.0673945	-0.497079	0.151469	0.105008	-0.219892
P14635	P14635	G2/mitotic-specific cyclin-B1	CCNB1	-0.311166	NaN	NaN	-0.377988	NaN	NaN	NaN	NaN	NaN	-0.369166	NaN	-0.0420705	-1.01246	-0.765195	NaN	NaN	-0.79616	NaN	-0.638568	-0.448233	-0.458485	-0.500218	NaN	NaN	NaN	-0.484732	-0.489079	-0.0974247	0.0330882	NaN
P14649	P14649	Myosin light chain 6B	MYL6B	NaN	NaN	NaN	NaN	NaN	NaN	NaN	NaN	NaN	NaN	NaN	NaN	NaN	NaN	NaN	NaN	NaN	-0.618982	NaN	NaN	0.160791	NaN	NaN	NaN	NaN	NaN	NaN	NaN	NaN	NaN
P14678;P63162	P14678;P63162	Small nuclear ribonucleoprotein-associated proteins B and B;Small nuclear ribonucleoprotein-associated protein N	SNRPB;SNRPN	0.272979	NaN	0.0532504	-0.136521	0.346191	0.152248	-0.0899428	-0.133147	0.124725	0.246347	NaN	-0.0379471	0.591296	0.501851	-0.06252	-0.01249	0.354226	0.376068	-0.171482	-0.198692	0.62686	0.668119	0.00230651	-0.0504128	-0.38257	-0.0829884	0.129085	-0.135523	-0.210212	-0.0614206
P14735	P14735	Insulin-degrading enzyme	IDE	-0.188299	0.0469799	1.44737	-0.0664576	0.0328061	0.0446039	0.108759	-0.215061	0.0867838	-0.207078	-0.290656	0.113167	-0.417328	-0.226262	-0.711582	-0.628408	1.19251	1.26999	-0.764616	-0.249719	0.406863	-0.00296054	-0.492789	-0.486004	-0.0338796	-0.487379	-0.286128	NaN	-0.0678027	-0.539834			+
P14778	P14778	Interleukin-1 receptor type 1;Interleukin-1 receptor type 1, membrane form;Interleukin-1 receptor type 1, soluble form	IL1R1	NaN	NaN	NaN	NaN	NaN	NaN	NaN	NaN	NaN	NaN	NaN	-0.309485	NaN	NaN	NaN	NaN	NaN	NaN	NaN	NaN	NaN	NaN	NaN	NaN	NaN	NaN	NaN	NaN	NaN	NaN
P14854	P14854	Cytochrome c oxidase subunit 6B1	COX6B1	0.375846	NaN	NaN	NaN	-0.0950651	-0.0642386	NaN	NaN	-0.328073	-0.161944	NaN	-0.00397285	0.60065	0.580612	NaN	-0.403446	0.359634	0.492007	1.66948	1.33136	0.202637	-0.107772	0.0703893	NaN	0.107688	0.0282862	-0.0722248	0.0543624	0.0779266	0.111031
P14859;Q9UKI9	P14859;Q9UKI9	POU domain, class 2, transcription factor 1;POU domain, class 2, transcription factor 3	POU2F1;POU2F3	NaN	NaN	NaN	NaN	NaN	NaN	NaN	NaN	NaN	NaN	NaN	NaN	NaN	NaN	NaN	NaN	-0.288646	-0.281614	NaN	NaN	NaN	NaN	NaN	NaN	NaN	NaN	NaN	NaN	NaN	NaN
P14866	P14866	Heterogeneous nuclear ribonucleoprotein L	HNRNPL	0.683113	0.409472	-0.0326985	0.38228	0.00906043	0.262794	-0.489018	0.312898	0.320311	0.499272	0.406537	0.250355	0.786429	1.804	-0.0585481	0.024036	0.127237	0.0923428	-0.102388	-0.240094	0.326767	0.352646	-0.205214	0.00949053	-0.602591	-0.0509208	0.144568	0.00129789	-0.433506	-0.0362596														+
P14868	P14868	Aspartate--tRNA ligase, cytoplasmic	DARS	0.154194	-0.222162	-0.449257	0.160017	0.477366	0.255924	0.155102	0.223546	0.0494913	0.220454	-0.103581	0.0771063	0.0306892	0.0853436	-0.141732	-0.383134	0.49057	0.300299	-0.363085	-0.192793	0.0771063	0.0363276	-0.0224489	-0.123261	-0.341738	-0.0999273	-0.0945875	0.279412	-0.358805	-0.301586
P14923	P14923	Junction plakoglobin	JUP	-0.658288	-1.97568	-0.794557	-0.793807	-0.187379	-0.427246	-0.223374	-0.0889757	-0.0340717	-1.78349	-2.20723	-0.765523	0.430714	0.500177	-0.331064	-0.0291317	-0.116645	-0.356753	0.350045	0.614569	0.20389	0.0982848	0.0543624	0.0918014	0.572017	0.354678	-0.0108028	0.923035	0.146134	0.185105		+								+	+
P14927	P14927	Cytochrome b-c1 complex subunit 7	UQCRB	-0.18797	NaN	NaN	NaN	-0.0346479	-0.0970234	NaN	NaN	-0.0311646	NaN	NaN	0.0233263	0.91976	0.788066	NaN	NaN	0.275603	0.0692898	1.31063	NaN	0.0756011	0.0965318	NaN	NaN	-0.0591492	-0.049024	-0.362455	-0.0450444	-0.0800269	0.00934718
P15121	P15121	Aldose reductase	AKR1B1	-0.178502	-0.128819	0.292546	0.0422241	0.29901	0.155361	-0.0641631	0.338567	0.416407	-0.157431	-0.475335	0.250477	-0.501484	-0.4728	NaN	NaN	-0.00643435	0.0835197	-0.394942	-0.447466	0.0536674	-0.434637	-0.0332743	0.344828	-0.310898	0.17645	-2.77942	-1.24424	0.177854	0.495695
P15144	P15144	Aminopeptidase N	ANPEP	NaN	NaN	NaN	NaN	NaN	NaN	NaN	NaN	NaN	NaN	NaN	NaN	NaN	NaN	NaN	NaN	NaN	NaN	NaN	NaN	NaN	NaN	-0.127809	-0.614116	0.856707	0.834873	0.637564	1.71132	0.0333701	0.0388575
P15151	P15151	Poliovirus receptor	PVR	-0.743593	-0.782025	NaN	-0.471129	0.550999	0.485221	0.752406	0.771801	NaN	-1.23375	-1.18341	-0.00776818	-0.019609	0.0969771	-0.704489	-0.406847	0.266277	0.0966667	-0.00111126	0.38648	0.303342	0.157432	-0.163672	-0.496061	1.02453	1.19055	1.67767	1.64242	0.320311	0.429964
P15153	P15153	Ras-related C3 botulinum toxin substrate 2	RAC2	NaN	NaN	NaN	NaN	NaN	NaN	NaN	NaN	NaN	NaN	NaN	NaN	NaN	NaN	NaN	NaN	0.024036	0.325502	0.731531	0.824971	0.403049	0.0899048	NaN	NaN	NaN	NaN	NaN	NaN	NaN	NaN
P15170	P15170	Eukaryotic peptide chain release factor GTP-binding subunit ERF3A	GSPT1	-0.00163115	0.603122	0.202386	0.068602	0.980903	0.518636	-0.123906	0.440208	1.76337	-0.0981812	-0.132056	0.750435	-0.383191	-0.233643	-0.327439	-0.60281	0.615228	0.646531	-1.02125	-0.531093	-0.0269104	0.852638	-0.586969	-0.215094	-0.830485	0.23842	-0.74618	-0.0733781	NaN	-0.0239883									+
P15291	P15291	Beta-1,4-galactosyltransferase 1;Lactose synthase A protein;N-acetyllactosamine synthase;Beta-N-acetylglucosaminylglycopeptide beta-1,4-galactosyltransferase;Beta-N-acetylglucosaminyl-glycolipid beta-1,4-galactosyltransferase;Processed beta-1,4-galactosyltransferase 1	B4GALT1	NaN	NaN	-0.181002	-0.301053	-0.411752	-0.272489	NaN	0.0992279	0.102322	-0.325829	NaN	-0.0882394	0.364685	-0.00690829	NaN	NaN	NaN	0.00805652	NaN	NaN	-0.251436	-0.336246	NaN	NaN	NaN	NaN	NaN	NaN	0.111298	NaN
P15311	P15311	Ezrin	EZR	-0.235382	0.166715	0.13711	0.282618	1.40795	1.11417	1.48625	1.07128	1.0059	-0.360212	-0.430178	0.498864	-0.360805	0.166843	-0.0093646	-0.257304	0.10675	-0.0657326	-0.203186	0.246955	0.50711	0.337654	-0.210095	-0.265639	-0.0678632	0.404467	0.240986	0.881821	-0.0951422	0.10165
P15374	P15374	Ubiquitin carboxyl-terminal hydrolase isozyme L3	UCHL3	-0.428003	NaN	NaN	0.11063	NaN	NaN	NaN	NaN	NaN	-0.279354	NaN	0.1121	-0.340806	-0.139731	NaN	NaN	NaN	NaN	NaN	NaN	NaN	NaN	NaN	NaN	NaN	0.240864	-0.738265	NaN	NaN	1.49825
P15407	P15407	Fos-related antigen 1	FOSL1	NaN	NaN	NaN	NaN	NaN	NaN	NaN	NaN	NaN	NaN	NaN	NaN	NaN	NaN	NaN	NaN	-0.218061	-0.358398	0.144046	0.309642	0.12499	0.317651	NaN	NaN	-0.404706	NaN	0.251204	0.0889556	NaN	0.401521
P15408	P15408	Fos-related antigen 2	FOSL2	NaN	NaN	NaN	NaN	NaN	NaN	NaN	NaN	NaN	NaN	NaN	NaN	NaN	NaN	NaN	NaN	-0.3394	NaN	NaN	NaN	0.346418	NaN	NaN	NaN	NaN	NaN	NaN	NaN	NaN	NaN
P15514	P15514	Amphiregulin	AREG	NaN	NaN	NaN	NaN	NaN	NaN	NaN	NaN	NaN	NaN	NaN	NaN	NaN	NaN	NaN	NaN	NaN	0.10044	0.30871	NaN	0.963104	-0.28951	NaN	NaN	NaN	NaN	NaN	NaN	NaN	NaN
P15529	P15529	Membrane cofactor protein	CD46	NaN	NaN	NaN	NaN	0.676899	0.833659	0.479231	0.778545	NaN	NaN	NaN	0.698841	NaN	NaN	NaN	NaN	0.399991	0.0247452	-0.0760522	-0.657582	0.262193	0.0353423	NaN	NaN	NaN	NaN	NaN	NaN	0.869082	NaN
P15531	P15531	Nucleoside diphosphate kinase A	NME1	0.0048968	NaN	0.282736	0.123931	0.724301	0.204016	NaN	0.553164	0.332966	-0.0904189	NaN	0.150949	-0.0864461	0.0226541	0.197614	NaN	1.1129	0.674009	-0.116004	0.0380147	0.611456	0.647453	-0.329015	NaN	0.169155	0.14978	-0.446993	0.0163537	-0.0667598	-0.0784265
P15559	P15559	NAD(P)H dehydrogenase [quinone] 1	NQO1	-0.311524	-0.21414	-0.0285576	0.0874628	0.23842	0.0797024	-0.0860785	0.281194	0.103397	-0.432182	-0.206795	0.0156403	0.0170667	0.0429472	0.264116	0.129349	0.319155	0.192952	0.3667	-0.0428135	0.485221	0.0504668	-0.489018	-0.390831	0.0357646	0.171591	-0.0321231	0.51924	-0.282281	-0.0395921
P15586	P15586	N-acetylglucosamine-6-sulfatase	GNS	0.0163537	NaN	NaN	0.43157	-0.596471	-0.448745	-0.617477	0.676628	1.11537	0.017922	-0.627828	-0.299898	0.357496	-0.201634	-0.00171784	-0.105116	1.18257	0.780646	-0.289157	-0.374823	0.0529723	-0.207128	0.29772	0.220701	-0.0952654	-0.192843	-1.66965	0.219835	-0.0985365	-0.256476
P15848	P15848	Arylsulfatase B	ARSB	NaN	NaN	NaN	NaN	NaN	NaN	NaN	NaN	NaN	NaN	NaN	-0.650907	NaN	NaN	NaN	NaN	NaN	NaN	NaN	NaN	NaN	NaN	1.4007	NaN	-0.282	-0.399026	-0.474713	-0.743352	0.0233263	-0.570165
P15880	P15880	40S ribosomal protein S2	RPS2	0.154583	0.139731	-0.0996026	0.175045	0.542407	0.379399	0.232661	0.0666747	0.168899	0.196607	0.239031	0.266517	-0.16822	-0.0167816	-0.252398	-0.244087	-0.0982893	0.256769	-0.505021	-0.254461	-0.0608788	0.233275	0.108892	-0.132594	-0.0805913	0.280838	-0.126029	0.118758	-0.0934634	0.0433446
P15924	P15924	Desmoplakin	DSP	0.855671	0.910349	0.216858	0.674551	0.0394191	0.0601858	0.381505	-0.186393	-0.00447927	0.744592	0.678342	0.118227	0.0465608	0.396365	0.176195	0.312781	-0.409872	-0.800249	0.373509	0.631058	-0.356015	-0.621622	0.618427	-0.132784	0.264837	0.317536	0.0381553	0.253263	-0.0208673	0.292664
P15927	P15927	Replication protein A 32 kDa subunit	RPA2	-0.114879	NaN	-0.403924	0.0104934	0.238909	0.296076	NaN	0.675274	NaN	0.404467	NaN	0.418352	-0.114847	-0.153416	-0.111165	-0.21098	-0.143277	0.14952	-0.442889	-0.0835998	-0.0700727	-0.225818	-0.0935557	-0.167329	-0.384075	0.154842	-0.0360968	-0.0912793	-0.575293	0.201132
P15954	P15954	Cytochrome c oxidase subunit 7C, mitochondrial	COX7C	NaN	NaN	NaN	NaN	NaN	NaN	NaN	NaN	NaN	NaN	NaN	NaN	0.756767	NaN	NaN	NaN	NaN	NaN	NaN	NaN	NaN	NaN	NaN	NaN	-0.0622037	0.0923428	-0.134461	-0.038599	0.0116388	-0.0266165
P16035	P16035	Metalloproteinase inhibitor 2	TIMP2	NaN	NaN	NaN	NaN	NaN	NaN	NaN	NaN	NaN	NaN	NaN	NaN	NaN	NaN	NaN	-0.24081	0.0943712	-0.161799	-0.325069	0.487281	-0.329196	-0.664494	NaN	NaN	NaN	NaN	NaN	NaN	NaN	NaN
P16070	P16070	CD44 antigen	CD44	-0.966207	-0.798868	0.141564	-0.747076	1.15335	0.637842	1.27495	0.892041	1.14945	-1.65708	-1.0052	0.281431	0.272023	-0.0986889	-0.525517	-0.549325	0.441696	0.213005	0.385707	0.786764	0.407516	0.226139	-0.523255	-0.565844	1.06039	1.1101	1.42024	2.30474	0.142609	0.164143										+
P16083	P16083	Ribosyldihydronicotinamide dehydrogenase [quinone]	NQO2	-0.254427	NaN	NaN	NaN	NaN	0.559149	NaN	NaN	NaN	NaN	NaN	NaN	-0.229501	0.0211894	NaN	NaN	NaN	NaN	NaN	NaN	NaN	NaN	-0.42808	-0.160363	NaN	NaN	0.435095	-2.24797	NaN	1.41235
P16104	P16104	Histone H2A.x	H2AFX	NaN	NaN	-1.27369	0.226508	-0.230872	-0.468831	NaN	0.00201835	-0.110262	NaN	NaN	-0.341336	0.133037	1.3847	-0.00160231	-0.0377249	-0.230448	-0.28058	-0.0438243	0.0455827	0.0254541	-0.362269	NaN	NaN	-0.784781	-0.075368	-0.0838291	-0.205048	-0.757282	-0.136442			+											+
P16144	P16144	Integrin beta-4	ITGB4	-0.796385	-0.468212	NaN	-0.325015	0.0643311	-0.0480542	-0.583117	-0.00226679	0.175173	-0.833156	-1.66365	-0.322559	-0.232074	0.680983	-0.442928	-0.129071	0.221568	0.016211	-0.143644	0.218843	0.015212	-0.130065	NaN	NaN	-0.824086	0.286408	NaN	NaN	0.041243	-0.290374
P16152	P16152	Carbonyl reductase [NADPH] 1	CBR1	-0.115332	0.256165	0.388245	0.364348	0.396927	0.432959	NaN	0.521352	0.445939	-0.107694	NaN	0.424277	-0.052117	0.271374	0.162597	-0.0760826	0.659559	0.365245	-0.145254	-0.713758	0.325271	0.288418	-0.215647	-0.110573	0.408494	0.254352	-1.41723	0.063779	0.223299	0.0353423
P16219	P16219	Short-chain specific acyl-CoA dehydrogenase, mitochondrial	ACADS	NaN	NaN	NaN	NaN	-0.405451	-0.315092	NaN	-0.603687	-0.329395	NaN	NaN	0.0253123	NaN	NaN	NaN	NaN	0.0554733	-0.319712	-2.40133	-1.16366	-0.257304	-0.131329	-0.210312	0.0890913	0.370164	-0.0509507	0.244278	-0.332807	-0.0338058	-0.302778
P16220	P16220	Cyclic AMP-responsive element-binding protein 1	CREB1	NaN	NaN	NaN	NaN	NaN	0.123401	NaN	0.47467	NaN	NaN	NaN	NaN	NaN	NaN	0.113434	NaN	-0.493439	-0.385884	0.131721	-0.0651741	-0.273587	-0.285847	-0.0887303	0.371392	-0.400301	0.292664	-0.0975791	-0.0505323	0.706022	0.433707
P16260	P16260	Graves disease carrier protein	SLC25A16	NaN	NaN	NaN	NaN	NaN	-0.12975	NaN	NaN	NaN	NaN	NaN	0.584097	NaN	NaN	NaN	NaN	NaN	0.451646	NaN	NaN	-0.543572	NaN	NaN	NaN	0.192952	-0.114957	-0.45914	0.29007	-0.0612249	0.00100953
P16278;Q6UWU2	P16278	Beta-galactosidase	GLB1	-0.624199	NaN	-0.269147	0.222681	-0.416442	-0.647106	NaN	0.466653	-0.0545571	0.324004	0.109962	-0.516182	0.566474	-0.355355	0.121148	0.200253	0.754118	0.351063	-1.44965	-0.520376	-0.0545121	-0.00468191	0.215368	0.246712	0.0901759	-0.153206	-0.376114	0.073546	0.0423643	-0.0320789
P16333	P16333	Cytoplasmic protein NCK1	NCK1	NaN	NaN	NaN	NaN	NaN	NaN	0.10541	NaN	NaN	NaN	NaN	NaN	NaN	NaN	NaN	NaN	NaN	NaN	NaN	NaN	NaN	NaN	NaN	NaN	NaN	NaN	NaN	NaN	NaN	NaN
P16383	P16383	GC-rich sequence DNA-binding factor 2	GCFC2	NaN	NaN	NaN	NaN	NaN	NaN	NaN	NaN	NaN	NaN	NaN	0.0899048	NaN	NaN	NaN	-0.188858	0.541911	NaN	NaN	NaN	0.197362	-0.0693611	0.293017	NaN	-0.0430958	0.10286	0.272143	NaN	NaN	NaN
P16401	P16401	Histone H1.5	HIST1H1B	0.262193	-0.83712	-0.0936173	NaN	-0.343916	0.0535284	-0.853553	0.111432	-0.054677	-0.257597	-0.47303	0.0247452	0.286171	-0.617863	-0.151715	-0.369352	-0.304665	-0.365741	-0.0360968	-0.00365461	-0.102125	-0.180871	-0.222633	-0.0691037	-0.696517	0.0769695	-0.0148348	-0.0652193	-0.737519	-0.0361265
P16402	P16402	Histone H1.3	HIST1H1D	0.278817	-0.339546	-0.580698	0.346758	-0.166989	-0.132958	-0.687707	-0.0477112	-0.134034	-0.308555	-0.23703	-0.484954	-0.0094953	0.608848	-0.344593	-0.554231	-0.369576	-0.489646	-0.144632	-0.184539	-0.187034	0.149259	-0.26946	-0.190388	-0.700169	0.111833	-0.00620245	-0.137648	-0.576131	-0.0313858
P16403	P16403	Histone H1.2	HIST1H1C	0.417704	-0.281895	-0.263283	0.436588	-0.108394	-0.0394142	-0.385808	0.00360232	-0.174035	0.305562	0.0123541	-0.12356	0.117695	0.513584	-0.440518	-0.512473	-0.364366	-0.400968	-0.161008	-0.152677	-0.172701	-0.29488	-0.203568	0.00920381	-0.75638	0.0533895	-0.0157825	-0.0849152	-0.796887	-0.0335991
P16422	P16422	Epithelial cell adhesion molecule	EPCAM	NaN	NaN	NaN	NaN	NaN	NaN	NaN	NaN	NaN	NaN	NaN	NaN	NaN	NaN	-0.139601	0.0117819	0.523361	0.024887	0.434775	0.736475	0.461005	0.420509	NaN	NaN	NaN	NaN	NaN	NaN	NaN	NaN
P16435	P16435	NADPH--cytochrome P450 reductase	POR	-0.158429	-0.00141456	-0.223728	0.129217	-0.0122717	-0.0107302	-0.0980268	-0.144744	-0.110651	0.18954	0.0368901	-0.152436	0.323543	0.194196	-0.0545721	NaN	0.0745054	0.194339	-0.00686915	0.333996	0.156397	0	0.57056	0.379732	-0.146915	0.144568	-0.250594	0.207643	0.0942361	0.0285691
P16615;O14983;Q93084	P16615	Sarcoplasmic/endoplasmic reticulum calcium ATPase 2	ATP2A2	-0.0881167	-0.0334366	-0.355756	0.180657	0.124725	0.0939657	-0.331754	0.0302654	-0.0466826	0.26135	0.0886844	0.0482362	0.63385	0.242874	0.0993626	0.290778	0.274888	0.275126	0.102457	0.468218	0.140517	-0.0403633	0.351628	0.224287	-0.176332	0.0268709	-0.319046	0.0905825	-0.008392	-0.0567463
P16930	P16930	Fumarylacetoacetase	FAH	-0.0850222	NaN	NaN	NaN	NaN	NaN	NaN	NaN	NaN	-0.305004	NaN	0.439251	-0.665455	-0.435202	NaN	NaN	NaN	NaN	NaN	NaN	NaN	NaN	NaN	-0.23686	NaN	NaN	NaN	NaN	NaN	1.48109
P16949	P16949	Stathmin	STMN1	0.39835	0.376957	0.505586	0.461948	NaN	NaN	0.864969	NaN	NaN	0.216362	-0.142895	1.33959	-0.542879	0.00718814	-0.184277	-0.37574	1.58501	0.412727	0.0285691	-0.144696	0.893828	0.425674	-0.675443	-0.582923	-0.175159	0.382723	-0.888034	-0.554019	NaN	0.0387171												+
P16989	P16989	Y-box-binding protein 3	YBX3	-0.105706	NaN	NaN	-0.291327	-0.238221	-0.0066662	NaN	0.18409	0.0651587	-0.1153	NaN	0.399335	-0.505226	NaN	-0.545866	-0.494638	0.166458	0.136848	-0.763146	-0.496916	-0.245335	0.00432164	-0.0303393	-0.346371	-0.510252	0.146134	-0.00138564	0.16543	-0.332426	-0.129576
P17010;P08048	P17010;P08048	Zinc finger X-chromosomal protein;Zinc finger Y-chromosomal protein	ZFX;ZFY	NaN	NaN	NaN	NaN	NaN	NaN	NaN	0.386259	NaN	NaN	-0.356125	NaN	NaN	NaN	NaN	NaN	NaN	NaN	NaN	NaN	NaN	NaN	NaN	NaN	NaN	NaN	-0.165127	0.0294175	NaN	NaN
P17026	P17026	Zinc finger protein 22	ZNF22	NaN	NaN	NaN	NaN	NaN	NaN	NaN	NaN	NaN	NaN	NaN	NaN	NaN	NaN	NaN	NaN	NaN	0.486869	NaN	NaN	0.315334	NaN	NaN	NaN	NaN	NaN	NaN	NaN	NaN	NaN
P17028	P17028	Zinc finger protein 24	ZNF24	NaN	NaN	NaN	NaN	NaN	NaN	NaN	NaN	NaN	NaN	NaN	NaN	NaN	NaN	NaN	NaN	-0.289527	NaN	0.514198	NaN	0.623867	-0.540107	NaN	NaN	NaN	-0.0684834	-0.0886535	-0.291239	NaN	NaN
P17050	P17050	Alpha-N-acetylgalactosaminidase	NAGA	NaN	NaN	NaN	NaN	NaN	NaN	NaN	NaN	NaN	NaN	NaN	-0.352418	NaN	NaN	-0.0508013	-0.169777	0.842456	0.595504	-1.31255	-1.52986	-0.173482	-1.5194	NaN	0.434562	-0.718616	0.134484	-2.96308	-1.88545	-0.260394	-0.673141
P17066;P48741	P17066	Heat shock 70 kDa protein 6	HSPA6	0.126841	0.168129	0.0666747	0.176833	0.234011	0.131721	0.135272	0.33948	0.0890913	-0.0214529	0.00345838	-0.222414	0.229588	-0.0468402	-0.0244872	-0.127636	0.111165	0.122209	-1.42167	-0.801506	-0.0919711	-0.143373	-0.0457292	0.0231843	-0.136506	0.0569996	-0.0426499	0.175684	-0.0241351	-0.0938328
P17096	P17096	High mobility group protein HMG-I/HMG-Y	HMGA1	0.675093	NaN	NaN	0.352646	NaN	0.98061	NaN	0.664938	0.849439	0.550507	NaN	0.482642	-0.653287	-0.746915	0.133037	-0.103705	-0.124393	-0.323606	1.36558	0.0238941	-0.0691037	-0.380578	-0.203319	0.174023	-0.393103	0.229096	0.277747	-0.0221999	-0.407172	0.125651
P17152	P17152	Transmembrane protein 11, mitochondrial	TMEM11	NaN	NaN	NaN	-0.166373	NaN	0.0174944	-0.0642537	-0.108488	NaN	-0.205563	NaN	0.0384361	0.499068	0.191458	NaN	NaN	-0.198908	0.369941	0.496104	0.856548	0.0439044	-0.0909105	NaN	NaN	0.0419438	0.0183493	-0.22196	0.203139	0.0060466	0.0854246
P17174	P17174	Aspartate aminotransferase, cytoplasmic	GOT1	-0.327511	NaN	NaN	-0.244548	0.824646	-0.00514517	NaN	0.681314	NaN	-0.358121	NaN	-0.129592	-0.21414	0.0339536	-0.186246	-0.3655	NaN	NaN	-0.840991	-2.78707	NaN	-0.649005	-0.492281	-0.429965	0.16092	0.00834347	-0.961676	0.0835197	0.354565	0.153676
P17252;P05771	P17252	Protein kinase C alpha type	PRKCA	-0.399064	-0.787543	NaN	-1.07692	0.124063	-0.168901	0.159888	NaN	NaN	-1.86686	-1.91479	-0.550888	-0.328743	-0.285343	NaN	NaN	NaN	NaN	NaN	NaN	NaN	NaN	NaN	NaN	NaN	NaN	NaN	NaN	NaN	NaN				+						+
P17275	P17275	Transcription factor jun-B	JUNB	NaN	NaN	NaN	NaN	NaN	NaN	NaN	NaN	NaN	NaN	NaN	NaN	NaN	NaN	NaN	0.655627	-0.143628	0.0244615	0.0173518	-0.189187	0.201132	-0.306877	0.259544	NaN	-0.249033	0.304277	0.336512	0.251568	NaN	0.221568
P17301	P17301	Integrin alpha-2	ITGA2	-0.48338	-0.693854	-0.182491	0.11063	0.621524	0.14274	0.143785	0.564134	0.928882	-0.787842	-1.52529	-0.182213	0.915559	-0.211261	-0.538912	-0.356772	0.57415	0.148869	0.123269	0.536351	0.388024	0.245496	-0.57611	-0.667951	0.869713	0.883934	1.084	1.42019	0.0311129	0.0776532
P17480	P17480	Nucleolar transcription factor 1	UBTF	-0.123748	NaN	NaN	NaN	0.437228	0.443288	-0.40484	-0.0244432	0.22231	NaN	-0.547784	0.334568	0.225028	-2.21586	0.60985	0.229465	-0.631757	-0.605705	-0.608694	-0.594923	-0.31432	-0.545171	0.672199	0.0497701	-0.758453	-0.192662	-0.335426	-0.283896	-0.642707	-0.0279838														+
P17483	P17483	Homeobox protein Hox-B4	HOXB4	NaN	NaN	NaN	NaN	NaN	NaN	NaN	NaN	NaN	NaN	NaN	NaN	NaN	NaN	NaN	NaN	NaN	NaN	NaN	NaN	NaN	NaN	NaN	NaN	NaN	NaN	-0.119981	-0.55421	NaN	0.15769
P17535	P17535	Transcription factor jun-D	JUND	NaN	NaN	NaN	NaN	NaN	NaN	NaN	0.431356	NaN	NaN	NaN	NaN	NaN	NaN	NaN	NaN	NaN	1.08188	NaN	NaN	NaN	NaN	NaN	0.794187	-0.768223	1.16027	0.0347792	-0.237234	-0.106793	0.608241
P17544;K7ELQ4	P17544;K7ELQ4	Cyclic AMP-dependent transcription factor ATF-7	ATF7	NaN	NaN	NaN	NaN	NaN	NaN	NaN	NaN	NaN	NaN	NaN	NaN	NaN	NaN	NaN	NaN	NaN	NaN	NaN	NaN	NaN	NaN	NaN	NaN	NaN	NaN	NaN	-0.627182	NaN	NaN
P17568	P17568	NADH dehydrogenase [ubiquinone] 1 beta subcomplex subunit 7	NDUFB7	NaN	0.0360461	NaN	-0.170443	NaN	0.00619029	NaN	NaN	NaN	NaN	NaN	0.24062	NaN	0.715012	NaN	NaN	0.371169	0.0968015	1.96565	NaN	0.171079	0.173767	NaN	NaN	0.054779	0.0539454	-0.471509	0.11023	0.0625362	0.0535284
P17612;P22612	P17612	cAMP-dependent protein kinase catalytic subunit alpha	PRKACA	NaN	NaN	NaN	0.0754641	0.674099	0.0994973	NaN	0.327112	NaN	0.065848	NaN	0.592732	NaN	-0.274888	0.0196308	NaN	-0.0630926	0.187641	-0.648123	-0.141303	0.280719	-0.12191	0.0699771	-0.0993862	-0.0111372	0.283803	-0.436627	0.194591	-0.02869	0.106348
P17655	P17655	Calpain-2 catalytic subunit	CAPN2	-0.225194	0.124857	NaN	-0.306877	0.941181	0.48656	0.812129	0.625738	NaN	-0.32686	-0.159702	0.556895	-0.298353	0.0950188	0.290542	NaN	0.431142	0.730227	-0.273971	-0.116739	0.551491	0.390888	-0.590701	-0.524002	-0.223744	0.026021	-0.937353	0.155361	0.00963388	0.0292761
P17676	P17676	CCAAT/enhancer-binding protein beta	CEBPB	NaN	NaN	NaN	NaN	NaN	NaN	NaN	NaN	NaN	NaN	NaN	NaN	NaN	NaN	0.100978	NaN	-0.663968	-0.817893	0.233888	-0.35135	-0.305432	-0.341501	NaN	NaN	NaN	NaN	NaN	-0.54145	-0.235212	NaN
P17693	P17693	HLA class I histocompatibility antigen, alpha chain G	HLA-G	-0.797614	NaN	0.962586	NaN	1.79448	0.840201	NaN	1.39166	1.42707	NaN	NaN	1.01314	NaN	NaN	NaN	NaN	NaN	NaN	NaN	NaN	NaN	NaN	NaN	NaN	1.52035	NaN	0.409147	NaN	NaN	NaN
P17706	P17706	Tyrosine-protein phosphatase non-receptor type 2	PTPN2	NaN	NaN	NaN	NaN	NaN	NaN	NaN	NaN	NaN	NaN	NaN	0.180148	NaN	NaN	NaN	NaN	0.168257	NaN	-0.689404	0.253868	-0.0397107	-0.2735	NaN	-0.0101053	NaN	-0.525226	1.3173	0.452385	NaN	-0.377726
P17707	P17707	S-adenosylmethionine decarboxylase proenzyme;S-adenosylmethionine decarboxylase alpha chain;S-adenosylmethionine decarboxylase beta chain	AMD1	NaN	NaN	NaN	NaN	NaN	NaN	NaN	NaN	NaN	NaN	NaN	NaN	-0.926481	NaN	NaN	NaN	NaN	NaN	NaN	NaN	NaN	NaN	NaN	NaN	NaN	NaN	NaN	NaN	NaN	NaN
P17812	P17812	CTP synthase 1	CTPS1	0.108625	0.429107	NaN	-0.0229766	0.0554733	0.510962	1.06881	0.95977	NaN	0.0807941	0.298072	0.61946	-0.00617352	-0.0268709	-0.167475	-0.134065	0.764346	0.91242	-0.690102	-0.266004	0.00705191	0.174023	-0.487359	-0.387336	-0.176446	0.0113525	-0.450755	-0.0739399	-0.234279	0.695459
P17844	P17844	Probable ATP-dependent RNA helicase DDX5	DDX5	0.628634	0.395063	0.305562	0.278817	0.616546	0.350837	0.270828	0.391438	0.435309	0.569491	0.302524	0.477988	-0.104325	-0.100709	0.0483758	0.0837921	0.19862	0.362891	-0.0617218	-0.0419815	0.342441	0.53077	0.000288558	0.0635029	-0.0193312	0.393416	0.390778	0.135141	0.0227584	0.317073
P17858	P17858	6-phosphofructokinase, liver type	PFKL	-0.0344115	NaN	NaN	0.211386	0.906121	0.254715	NaN	0.827413	NaN	-0.194575	NaN	0.265677	-0.219522	-0.304628	NaN	NaN	0.410884	0.712376	-1.19133	-0.539058	0.339023	0.204391	-0.708892	-0.318866	0.585539	0.25532	0.105946	0.193709	NaN	0.518434
P17900	P17900	Ganglioside GM2 activator;Ganglioside GM2 activator isoform short	GM2A	NaN	NaN	NaN	NaN	NaN	NaN	NaN	NaN	NaN	NaN	NaN	NaN	NaN	NaN	NaN	NaN	NaN	NaN	NaN	NaN	0.540722	-1.01237	0.459641	0.31371	-0.112366	NaN	NaN	NaN	-0.0528201	0.0147838
P17931	P17931	Galectin-3	LGALS3	-0.12213	NaN	-0.377482	0.126973	0.629193	0.200253	NaN	-0.0681808	NaN	-0.669029	NaN	0.119423	0.14483	0.913841	-0.136601	-0.0592845	0.394843	0.367259	-0.196905	-0.225666	0.303342	0.570949	-0.0526854	-0.460231	0.10916	0.393636	-0.336664	0.0319598	-0.392175	-0.329976
P17936	P17936	Insulin-like growth factor-binding protein 3	IGFBP3	NaN	NaN	NaN	NaN	0.237197	0.470407	NaN	NaN	0.394734	NaN	NaN	0.0122111	0.248049	0.642279	NaN	NaN	NaN	NaN	0.0669503	NaN	NaN	NaN	NaN	NaN	NaN	NaN	NaN	NaN	NaN	NaN
P17980	P17980	26S protease regulatory subunit 6A	PSMC3	0.183328	NaN	NaN	0.1333	0.793188	0.386921	NaN	1.3313	0.129085	0.154583	NaN	0.145221	-0.182033	-0.151859	-0.0699818	-0.308627	0.989866	0.691713	-1.54633	-1.18929	0.164915	-0.10067	0.0772429	-0.00672417	0.1956	0.192321	-1.32757	-0.444694	-0.239634	-0.122931
P17987	P17987	T-complex protein 1 subunit alpha	TCP1	0.0295589	-0.358953	0.252173	-0.148209	0.0775164	0.172231	0.842456	0.171207	0.206643	-0.488552	-0.473911	0.0897694	0.16092	0.0239883	-0.0583378	0.00446549	-0.164076	0.293841	-0.431404	-0.292652	0.112767	0.0980152	-0.216334	-0.124802	0.0426443	0.321582	0.0250289	0.10608	-0.122334	0.18954
P18031	P18031	Tyrosine-protein phosphatase non-receptor type 1	PTPN1	-0.514079	NaN	NaN	0.197865	0.121811	0.196607	NaN	0.207018	0.258579	0.467175	NaN	0.179766	0.151729	-0.170181	0.223793	0.421264	0.0985544	-0.0150826	-0.0663216	0.270589	-0.0972858	-0.122711	0.479231	0.157949	-0.337047	-0.0916635	-0.360805	-0.158977	-0.178322	-0.218112
P18074	P18074	TFIIH basal transcription factor complex helicase XPD subunit	ERCC2	NaN	NaN	NaN	0.0680517	-0.0985519	0.206518	NaN	0.269871	NaN	NaN	NaN	0.225152	NaN	NaN	NaN	NaN	0.255078	0.608431	0.0970713	-0.0259554	0.230818	0.248049	NaN	-0.237711	0.439783	NaN	-0.0380803	0.337311	NaN	NaN
P18077	P18077	60S ribosomal protein L35a	RPL35A	0.16633	NaN	-0.123607	-0.159573	-0.141303	0.177216	0.165687	0.14496	0.374845	-0.146579	0.61438	-0.0583378	0.0462816	-0.225275	-0.168285	-0.17976	0.399007	0.090447	1.14143	NaN	-0.0209405	0.146394	0.0915306	0.026021	-0.00447927	0.316841	0.130799	0.117429	0.109561	0.0824301
P18084	P18084	Integrin beta-5	ITGB5	-0.689893	-1.07592	-0.197153	0.0508847	0.170053	-0.0459079	-0.0859101	0.234256	0.277509	-0.79799	-1.42264	-0.250972	0.90789	0.554421	NaN	NaN	0.153935	-0.201261	0.0200577	0.075738	0.000432815	-0.115129	-0.394942	-0.163753	0.758644	0.866235	0.581014	1.00151	0.307079	0.321351
P18085	P18085	ADP-ribosylation factor 4	ARF4	NaN	NaN	NaN	0.147437	0.645702	0.0905825	NaN	0.171335	0.415542	-0.0648873	NaN	0.0137839	0.322044	0.0266459	0.362778	1.488	0.561399	0.644871	0.755059	0.95977	0.14952	0.360533	-0.0152721	0.535157	0.186754	0.0408223	-0.196823	0.232292	-0.229805	0.254473																+
P18124	P18124	60S ribosomal protein L7	RPL7	0.0503276	-0.0847774	-0.213153	0.0897694	0.317304	0.178237	0.0691523	0.062398	0.182057	0.0969364	0.399226	-0.036082	-0.207661	-0.224164	-0.238851	-0.259081	-0.176805	-0.00853715	-0.21215	-0.160718	-0.135697	-0.0200624	0.0356239	-0.116614	-0.00746354	0.273098	-0.0217019	0.0593554	-0.0230059	0.0230425
P18206	P18206	Vinculin	VCL	-0.308984	0.0142124	0.146786	-0.349511	0.430285	0.135666	0.33182	0.513491	0.630033	-0.486711	-0.213471	-0.081568	-0.285284	-0.631523	-0.075368	-0.349621	0.0426443	0.308128	-0.457158	0.135404	-0.0198723	0.18409	-0.397258	-0.358879	0.232783	0.351515	-0.44042	-0.0678632	-0.0138148	0.067914
P18283	P18283	Glutathione peroxidase 2	GPX2	-0.175436	NaN	NaN	NaN	NaN	-0.307787	NaN	NaN	NaN	-0.0824384	NaN	-0.0157825	1.69296	2.60209	NaN	NaN	NaN	NaN	NaN	NaN	NaN	NaN	NaN	NaN	NaN	NaN	NaN	NaN	0.375512	NaN													+	+
P18433	P18433	Receptor-type tyrosine-protein phosphatase alpha	PTPRA	NaN	-1.18925	NaN	-0.2189	-0.0852212	-0.180904	-0.0116316	NaN	0.432639	-0.700474	-1.58515	-0.583463	0.869556	NaN	NaN	NaN	NaN	NaN	NaN	NaN	NaN	NaN	NaN	NaN	NaN	0.861161	-0.406369	NaN	NaN	NaN
P18564	P18564	Integrin beta-6	ITGB6	-1.1622	-0.661889	-0.573231	0.137766	0.397803	0.33674	0.106616	0.0583859	0.470198	-0.598544	-0.438131	-0.0599159	0.615699	-0.240376	-0.443556	-0.258287	0.622368	0.401958	-0.127274	0.818442	0.35208	0.408929	-0.678949	-0.578155	0.759497	0.987903	1.53152	1.67965	0.184598	0.173
P18583	P18583	Protein SON	SON	0.192068	0.662479	NaN	0.0581087	NaN	-0.0636654	1.15963	0.238298	0.205267	0.120883	0.695994	-0.886353	0.0694271	-0.0760118	0.088413	0.161952	0.14483	0.131194	-0.155213	-0.382513	0.386921	0.202261	-0.294792	-0.0259112	-0.361824	0.291604	0.223917	-0.120796	-0.211181	0.418999
P18615	P18615	Negative elongation factor E	NELFE	-0.210863	NaN	NaN	NaN	NaN	NaN	NaN	NaN	NaN	NaN	NaN	NaN	NaN	NaN	-0.210262	0.00834347	0.0353423	NaN	-0.874719	-1.05176	0.402722	-0.405509	0.142609	-0.0264401	NaN	0.0464211	0.0333701	-0.765425	NaN	0.103397
P18669;P15259;Q8N0Y7	P18669	Phosphoglycerate mutase 1	PGAM1	-0.0223317	0.173128	0.596363	0.14274	0.953153	0.282618	0.505383	0.677982	1.47249	-0.0388361	NaN	0.281312	-0.242977	0.165483	NaN	NaN	1.0561	0.869003	-1.29209	0.0965318	0.37128	0.111165	-0.287941	-0.303703	0.0578315	0.182438	-0.512267	0.316378	-0.0775129	0.0343565									+
P18754	P18754	Regulator of chromosome condensation	RCC1	0.107688	NaN	0.567156	0.591392	0.0739573	0.109695	NaN	0.0661237	0.0391384	0.775767	NaN	0.11063	0.377179	0.988934	0.193709	0.0054719	-0.342598	-0.358824	-0.227152	-0.310504	-0.226189	-0.584912	0.202136	0.102725	-0.519383	0.227741	0.00690831	-0.0435419	-0.483117	0.0852886
P18827	P18827	Syndecan-1	SDC1	-0.331282	-1.09028	NaN	0.0143553	NaN	-0.158268	0.694212	NaN	NaN	-0.301195	-0.634352	0.183328	0.0920721	NaN	0.1503	-0.0593145	1.34056	0.906506	-1.48273	-1.67038	0.903193	0.212258	NaN	NaN	NaN	NaN	NaN	NaN	0.116897	NaN
P18846	P18846	Cyclic AMP-dependent transcription factor ATF-1	ATF1	NaN	NaN	NaN	NaN	NaN	NaN	NaN	NaN	NaN	NaN	NaN	NaN	NaN	NaN	NaN	NaN	NaN	NaN	NaN	NaN	NaN	NaN	NaN	NaN	NaN	NaN	0.264236	0.0630888	NaN	NaN
P18858	P18858	DNA ligase 1	LIG1	0.508632	0.663299	NaN	0.162983	NaN	0.325732	NaN	NaN	NaN	0.69537	NaN	0.540821	-0.701553	-0.318346	-0.321099	0.138814	0.1125	0.343351	-1.19869	-0.206379	-0.236707	0.111031	NaN	NaN	NaN	NaN	-0.213688	NaN	-0.0367922	NaN
P18859	P18859	ATP synthase-coupling factor 6, mitochondrial	ATP5J	-0.0547819	NaN	NaN	NaN	NaN	-0.0124463	NaN	NaN	NaN	NaN	NaN	0.179129	0.247684	0.216066	0.404249	NaN	0.407298	0.15769	2.05078	1.82733	-0.023827	-0.0718305	0.00906043	NaN	-0.00742006	-0.0141936	-0.335353	0.0480967	-0.0895743	0.123666
P18887	P18887	DNA repair protein XRCC1	XRCC1	-0.0241204	-0.984988	NaN	NaN	NaN	-0.097965	NaN	1.17114	NaN	0.244035	0.194591	-0.219371	0.016211	-0.746571	0.455334	0.118626	-0.410064	-0.810384	-0.0224489	-0.266489	-0.290639	-0.619736	0.371392	0.29772	-0.22132	0.00259443	-0.211815	-0.0898046	-0.526265	0.0360461
P19022;P55283	P19022	Cadherin-2	CDH2	-1.04808	NaN	NaN	-0.418388	-0.0259259	-0.345949	0.724388	0.873341	0.264837	-1.05137	-1.39081	-0.76491	0.15004	-0.23352	0.541713	0.591201	-0.0714667	0.0820213	NaN	0.054779	-0.173189	0.0784732	NaN	NaN	0.715718	0.628354	1.36149	NaN	-0.0359342	-0.0342637
P19174	P19174	1-phosphatidylinositol 4,5-bisphosphate phosphodiesterase gamma-1	PLCG1	0.0409626	-0.129071	NaN	NaN	NaN	NaN	NaN	NaN	NaN	NaN	NaN	0.172872	NaN	NaN	NaN	NaN	0.781989	0.130536	-0.823064	0.174918	NaN	-0.286146	-0.867305	-0.44285	-0.683067	0.864097	-0.662894	-0.0889757	NaN	-0.0563562
P19224	P19224	UDP-glucuronosyltransferase 1-6	UGT1A6	-0.718379	NaN	-0.296988	0.318114	0.0298416	-0.0256616	-0.421651	-0.0802252	-0.206612	0.247928	-0.0772997	-0.207628	0.248778	0.725231	0.271665	0.337997	0.2587	0.10541	0.190678	0.309525	0.127105	0.0321009	NaN	-0.452392	NaN	NaN	0.221692	0.145612	-0.0468912	NaN
P19256	P19256	Lymphocyte function-associated antigen 3	CD58	NaN	NaN	NaN	NaN	0.104873	0.0899048	NaN	NaN	NaN	NaN	-1.15682	0.574344	NaN	NaN	0.551196	1.44763	0.430178	0.293135	-0.311077	-0.192365	0.366252	0.736821	NaN	NaN	NaN	NaN	NaN	NaN	-0.471289	NaN																+
P19338	P19338	Nucleolin	NCL	0.33754	0.338681	0.265317	0.365692	0.618333	0.468844	0.10675	0.319618	0.449007	0.359859	0.184344	0.484087	0.275961	0.430334	0.159242	0.145091	0.211635	0.376179	-0.38711	-0.0936327	0.195852	0.300651	0.199876	0.00460933	-0.220043	0.210389	-0.157206	0.134484	-0.0998655	0.167101
P19367	P19367	Hexokinase-1	HK1	0.070252	-0.309056	0.0915306	-0.0540477	-0.262694	-0.177702	-0.373907	-0.49289	-0.437447	0.0775164	-0.293359	-0.0389398	0.392647	1.33333	0.212881	0.136454	0.0292761	0.0501883	-0.0165704	0.215865	-0.297431	-0.191953	-0.0324477	-0.0492479	0.587845	0.716947	-0.0393845	0.681404	0.486354	0.726831														+
P19387	P19387	DNA-directed RNA polymerase II subunit RPB3	POLR2C	NaN	NaN	NaN	NaN	NaN	0.558757	NaN	0.126973	NaN	NaN	NaN	0.0844725	-0.168561	0.301888	0.0186342	NaN	-0.282053	0.442545	0.206018	0.0861043	-0.0175923	0.292075	-0.0603371	-0.00656479	-0.35511	0.513592	0.0340749	-0.401139	-0.058473	1.199
P19388	P19388	DNA-directed RNA polymerases I, II, and III subunit RPABC1	POLR2E	0.153287	-0.0378434	NaN	0.30906	-0.229365	1.01878	-0.174833	-0.236215	0.320196	0.0246034	0.0885487	-0.0797372	0.119024	0.76901	NaN	NaN	-0.126155	0.14104	0.452174	0.378401	-0.0208088	0.259182	-0.0918019	0.185232	-0.64469	0.0370308	0.00446549	-0.415153	-0.596427	-0.07268
P19404	P19404	NADH dehydrogenase [ubiquinone] flavoprotein 2, mitochondrial	NDUFV2	-0.0771324	NaN	NaN	-0.225768	-0.103472	-0.0871662	NaN	-0.0854814	-0.155855	-0.364886	NaN	-0.00177561	0.521553	0.641491	-0.258356	-0.0954967	0.185993	0.00129789	0.413377	0.687867	0.0472592	0.00963388	0.258217	0.263756	0.0607391	-0.0557862	-0.399464	-0.011617	-0.0704968	0.0731348
P19440;Q9BX51	P19440	Gamma-glutamyltranspeptidase 1;Gamma-glutamyltranspeptidase 1 heavy chain;Gamma-glutamyltranspeptidase 1 light chain	GGT1	-0.581972	NaN	NaN	-0.360249	0.146655	-0.261742	-0.00319191	0.0154976	-0.0412835	-1.34285	-1.36346	-0.494983	0.400647	0.317193	-0.149857	0.396598	-0.0378434	-0.264894	NaN	-0.202638	0.125651	0.0900404	NaN	NaN	NaN	NaN	NaN	NaN	-0.447839	NaN
P19447	P19447	TFIIH basal transcription factor complex helicase XPB subunit	ERCC3	NaN	NaN	NaN	NaN	NaN	NaN	NaN	NaN	NaN	NaN	NaN	0.0716254	0.279174	NaN	0.179384	-0.16613	0.784001	0.878686	-0.00552165	-0.58814	0.108357	0.325502	0.190552	0.18954	-0.458406	-0.746882	0.140255	0.103531	-0.13714	NaN
P19623	P19623	Spermidine synthase	SRM	-0.102698	0.354452	0.342213	-0.241458	NaN	1.24556	0.337311	NaN	NaN	-0.128393	NaN	1.17351	-0.41373	0.102589	0.184852	NaN	2.55564	1.04306	-0.594748	-0.393937	1.00504	NaN	-0.464783	0.0549179	NaN	1.09444	-1.64102	-0.315522	0.552869	0.564329
P19634	P19634	Sodium/hydrogen exchanger 1	SLC9A1	NaN	NaN	NaN	NaN	-0.188562	-0.211765	NaN	NaN	NaN	NaN	NaN	-0.440557	NaN	NaN	NaN	NaN	NaN	NaN	NaN	-0.400663	NaN	NaN	NaN	NaN	1.00346	1.00791	0.96547	1.69435	0.202386	0.309176
P19784	P19784	Casein kinase II subunit alpha	CSNK2A2	0.399116	NaN	NaN	NaN	0.692963	0.621524	NaN	0.403922	NaN	0.0159258	NaN	0.249506	-0.062038	NaN	0.0540844	NaN	0.479127	0.879863	-1.04374	-0.501606	0.367036	0.203264	0.0833836	-0.0322854	-1.18567	-0.0846703	-0.446817	-0.215345	0.0776532	-0.146962
P19793;P48443	P19793	Retinoic acid receptor RXR-alpha	RXRA	NaN	NaN	NaN	NaN	NaN	NaN	NaN	-0.314123	NaN	NaN	NaN	NaN	NaN	NaN	NaN	NaN	NaN	NaN	NaN	NaN	NaN	NaN	NaN	NaN	NaN	NaN	NaN	NaN	NaN	NaN
P20020;Q01814	P20020	Plasma membrane calcium-transporting ATPase 1	ATP2B1	-0.886166	-1.05775	-0.208144	-0.467434	0.0462816	-0.152917	0.169925	0.196355	0.25882	-1.45973	-1.53049	-0.493703	0.463518	0.203635	-0.353506	-0.0719974	0.155749	-0.0571065	0.0569996	0.673466	0.297602	0.160662	-0.614094	-0.704418	0.799585	0.766213	1.21735	1.75022	-0.0209112	-0.0190827										+
P20042	P20042	Eukaryotic translation initiation factor 2 subunit 2	EIF2S2	0.248535	-0.134366	NaN	0.131326	0.497536	0.333653	0.133037	0.321351	0.075738	0.18916	0.10286	0.15069	-0.260739	-0.400538	-0.194823	-0.201858	-0.190569	0.672742	-0.47903	-0.596841	-0.184392	-0.048263	0.0124972	-0.474753	-0.465859	-0.00340876	-0.335008	-0.183097	-0.466576	0.128953
P20073	P20073	Annexin A7	ANXA7	-0.376058	NaN	NaN	-0.513358	1.13001	0.418136	NaN	NaN	0.282736	-1.19743	NaN	-0.0585031	-0.292051	-0.133958	-0.0241351	-0.189335	0.0862402	0.57192	-0.861657	-0.376302	-0.267288	0.098689	NaN	-1.22324	0.0903115	NaN	-0.843215	0.754203	-0.0927555	0.494057
P20226;Q6SJ96	P20226;Q6SJ96	TATA-box-binding protein;TATA box-binding protein-like protein 2	TBP;TBPL2	NaN	NaN	NaN	NaN	NaN	NaN	NaN	NaN	NaN	NaN	NaN	NaN	NaN	NaN	NaN	NaN	NaN	NaN	NaN	NaN	NaN	NaN	NaN	NaN	NaN	NaN	NaN	0.1333	NaN	NaN
P20248	P20248	Cyclin-A2	CCNA2	NaN	NaN	NaN	NaN	NaN	NaN	NaN	NaN	NaN	NaN	NaN	NaN	NaN	NaN	NaN	NaN	-0.340331	NaN	NaN	NaN	0.107018	NaN	NaN	NaN	NaN	NaN	NaN	NaN	NaN	NaN
P20290	P20290	Transcription factor BTF3	BTF3	-0.149889	NaN	-0.162573	-0.154072	0.47892	0.377957	NaN	NaN	-0.868858	-0.191854	NaN	0.0313951	-0.513028	-0.154583	-0.43298	-0.606035	0.0831112	0.240986	-0.531573	-0.623954	0.041243	0.0192037	-0.0715122	-0.285143	0.0176369	0.224164	-0.386185	-0.211448	-0.339473	0.0724488
P20336;Q96E17	P20336	Ras-related protein Rab-3A	RAB3A	NaN	NaN	NaN	NaN	NaN	NaN	NaN	NaN	NaN	NaN	NaN	NaN	NaN	NaN	NaN	NaN	NaN	NaN	NaN	NaN	NaN	NaN	NaN	NaN	0.158208	NaN	-0.541744	0.275722	NaN	NaN
P20337	P20337	Ras-related protein Rab-3B	RAB3B	NaN	NaN	NaN	NaN	NaN	NaN	NaN	NaN	NaN	NaN	NaN	NaN	NaN	NaN	NaN	NaN	NaN	NaN	NaN	NaN	NaN	NaN	0.268075	NaN	0.0270125	-0.0197699	-0.447367	0.0683268	0.225892	0.0908535
P20338	P20338	Ras-related protein Rab-4A	RAB4A	NaN	NaN	NaN	0.135009	NaN	0.0607391	NaN	NaN	NaN	-0.100623	NaN	-0.0326985	NaN	NaN	NaN	NaN	0.209765	0.38228	0.896156	3.38031	0.329066	0.357271	NaN	NaN	0.0540844	NaN	NaN	NaN	NaN	-0.0187172
P20339	P20339	Ras-related protein Rab-5A	RAB5A	-0.594487	NaN	0.239398	0.196985	NaN	0.279412	NaN	0.357721	NaN	-0.456504	NaN	0.15562	0.551787	0.0867066	-0.179858	0.162983	0.254231	0.293253	0.165044	0.653244	0.236707	0.19131	0.163499	-0.247029	0.0209111	0.000288558	0.108357	0.173767	0.248049	0.00848693
P20340	P20340	Ras-related protein Rab-6A	RAB6A	-0.439853	0.0556121	-0.0263226	-0.0639972	0.264837	0.0378742	-0.0551565	-0.0377545	0.0859685	-0.10262	-0.0278661	0.0247452	0.435949	0.138441	0.252052	0.266037	0.193961	0.192573	0.298658	0.608904	0.297015	0.144308	0.145351	0.063641	0.237564	0.109962	-0.034116	0.177599	0.222681	0.112366
P20585	P20585	DNA mismatch repair protein Msh3	MSH3	0.330329	-0.9344	NaN	-0.175354	NaN	-0.123906	NaN	-0.268313	-0.122994	0.0840642	-0.274651	0.483777	0.223052	-0.536451	NaN	NaN	0.0923428	-0.444459	-0.642594	-0.09985	-0.289863	0.234133	NaN	NaN	1.10709	0.36793	-0.193767	0.0301242	-0.440264	0.487486
P20592	P20592	Interferon-induced GTP-binding protein Mx2	MX2	NaN	NaN	NaN	NaN	NaN	NaN	2.69873	4.06704	NaN	NaN	NaN	2.19519	NaN	NaN	NaN	NaN	NaN	NaN	NaN	NaN	NaN	NaN	NaN	NaN	NaN	NaN	NaN	NaN	NaN	NaN							+	+				+
P20594	P20594	Atrial natriuretic peptide receptor 2	NPR2	NaN	NaN	NaN	NaN	NaN	NaN	NaN	NaN	NaN	NaN	NaN	NaN	NaN	NaN	NaN	NaN	NaN	NaN	NaN	NaN	NaN	NaN	NaN	NaN	NaN	NaN	0.386921	NaN	-0.0995408	NaN
P20618	P20618	Proteasome subunit beta type-1	PSMB1	0.1995	NaN	0.0840642	0.0275787	0.132511	-0.0756113	NaN	0.589476	0.188781	0.0311129	NaN	-0.0424717	-0.0416993	-0.130535	0.195096	-0.00044731	0.799336	0.266637	-1.49875	-0.123324	0.192447	-0.054662	0.00920381	0.174151	-0.458109	0.241352	-0.785875	-0.169258	-0.146467	0.00475299
P20645	P20645	Cation-dependent mannose-6-phosphate receptor	M6PR	0.295135	NaN	NaN	0.43328	0.322159	0.190804	NaN	0.227741	0.232661	0.11023	0.314174	0.0460021	0.167101	0.147506	0.335712	0.384271	0.0657101	0.156267	-0.112334	0.24184	0.066537	0.172231	0.233397	0.23352	0.271784	0.255803	-0.606979	-0.147218	0.216238	-0.0251183
P20674	P20674	Cytochrome c oxidase subunit 5A, mitochondrial	COX5A	0.0932897	NaN	NaN	NaN	-0.00155892	-0.0780915	NaN	0.383829	-0.0979032	-0.0747449	NaN	-0.0417884	0.363564	0.493053	0.125254	NaN	0.508226	0.0280033	1.74747	3.40749	0.0996318	0.016211	-0.187264	NaN	-0.0431107	-0.0186149	-0.330647	-0.0178552	-0.0730138	0.0482362
P20700	P20700	Lamin-B1	LMNB1	0.0437644	0.438399	1.06626	-0.63169	-0.220581	0.0684644	0.930927	-0.0211894	-0.124645	-0.371534	0.412619	0.160404	-0.13668	-0.0093472	0.173639	0.157173	-0.467095	-0.512246	-0.0717851	-0.0738184	-0.299649	-0.371236	0.00934718	-0.00167453	-0.622443	0.0784732	-0.0587284	-0.126092	-0.690219	0.00173014
P20810	P20810	Calpastatin	CAST	0.0973411	-0.351314	NaN	-0.123151	NaN	NaN	0.328837	-0.595555	NaN	-0.202738	-0.536838	NaN	-0.603994	-1.38665	-0.187839	-0.17171	-0.280931	-0.464405	-0.634755	-0.55892	-0.247251	-0.482613	NaN	-0.361528	NaN	NaN	-0.769871	NaN	-0.651269	NaN														+
P20839	P20839	Inosine-5-monophosphate dehydrogenase 1	IMPDH1	NaN	NaN	NaN	NaN	NaN	NaN	NaN	NaN	NaN	NaN	NaN	NaN	-0.401387	-0.0760118	NaN	NaN	NaN	NaN	-1.23957	-0.563987	NaN	0.537545	NaN	NaN	NaN	NaN	NaN	NaN	NaN	NaN
P20933	P20933	N(4)-(beta-N-acetylglucosaminyl)-L-asparaginase;Glycosylasparaginase alpha chain;Glycosylasparaginase beta chain	AGA	-0.405241	NaN	NaN	0.100978	NaN	-0.447702	NaN	NaN	NaN	-0.161605	NaN	-0.512534	0.379621	-0.36087	0.137372	0.0434844	NaN	0.576184	0.0788831	-0.259392	0.294077	-0.210446	NaN	NaN	NaN	NaN	-0.337047	0.0116388	0.0418037	-0.172864
P20936	P20936	Ras GTPase-activating protein 1	RASA1	-0.25202	NaN	NaN	-0.141844	NaN	NaN	NaN	NaN	NaN	NaN	NaN	NaN	NaN	NaN	NaN	NaN	0.673828	NaN	-0.240469	-0.807225	-0.0262491	NaN	NaN	NaN	NaN	-0.257269	-0.462933	NaN	NaN	NaN
P20962	P20962	Parathymosin	PTMS	-0.474633	-0.418253	NaN	NaN	NaN	NaN	NaN	NaN	NaN	-0.1538	NaN	NaN	-0.149457	-0.464355	NaN	NaN	NaN	NaN	NaN	NaN	NaN	NaN	-0.491206	-0.291663	-0.384226	0.161565	-1.2346	-1.43507	NaN	-0.130065
P21127	P21127	Cyclin-dependent kinase 11B	CDK11B	0.137372	0.458907	-0.0966532	-0.196062	0.79427	0.739502	0.0164963	0.138421	NaN	0.0117819	-0.351958	1.00317	-0.0227274	-0.28155	0.0123541	-0.0181912	0.219215	0.989648	-0.19276	0.299714	-0.0790818	0.545474	0.210264	-0.0119662	-0.00824688	0.495695	0.0932897	0.344942	-0.403618	-0.0113844
P21217;Q11128;P51993	P21217;Q11128;P51993	Galactoside 3(4)-L-fucosyltransferase;Alpha-(1,3)-fucosyltransferase	FUT3;FUT5;FUT6	NaN	NaN	NaN	NaN	NaN	NaN	NaN	NaN	NaN	NaN	NaN	3.20703	NaN	NaN	2.97391	2.23909	NaN	4.13595	NaN	2.23545	NaN	NaN	NaN	NaN	NaN	NaN	NaN	NaN	3.57797	NaN												+			+	+
P21266	P21266	Glutathione S-transferase Mu 3	GSTM3	NaN	NaN	NaN	NaN	NaN	NaN	NaN	NaN	NaN	NaN	NaN	NaN	NaN	NaN	NaN	NaN	0.473423	0.387252	0.114367	0.637193	0.4728	0.266037	NaN	NaN	NaN	NaN	NaN	NaN	NaN	NaN
P21281	P21281	V-type proton ATPase subunit B, brain isoform	ATP6V1B2	-0.12915	NaN	0.0532504	0.288536	0.123931	-0.355405	NaN	1.11143	0.97966	0.0100636	NaN	-0.138902	-0.00102469	0.0787007	0.152897	0.0207689	0.733094	0.61711	-0.202638	0.210638	0.013498	-0.0283663	0.065848	0.222063	0.201383	-0.0530895	-1.85152	0.290542	0.306496	0.063779
P21283;Q8NEY4	P21283	V-type proton ATPase subunit C 1	ATP6V1C1	NaN	NaN	NaN	0.208767	0.210638	-0.15388	NaN	0.43157	NaN	-0.143166	NaN	0.175812	NaN	NaN	-0.264651	NaN	0.483158	4.2756	-1.56397	-0.00417541	-0.25515	-0.334607	NaN	0.0976109	-0.161976	0.284988	-0.0759609	0.548437	-0.0961287	0.166715
P21291	P21291	Cysteine and glycine-rich protein 1	CSRP1	-0.485176	NaN	NaN	-0.400587	0.557582	0.51924	0.279768	0.349818	NaN	-1.25967	0.567059	0.22033	0.220949	-0.496923	NaN	NaN	-0.412405	-1.00433	0.0154976	NaN	-0.222178	-0.485236	NaN	NaN	0.489646	NaN	NaN	NaN	NaN	0.388686
P21333	P21333	Filamin-A	FLNA	0.0762854	0.165815	0.302524	0.272979	0.00863037	0.339137	0.218719	0.075738	0.453755	-0.0404375	-0.124456	0.128689	-0.00659373	-0.301705	-0.151779	-0.328218	0.137504	-0.167458	-0.221775	-0.206812	0.231678	0.0821575	-0.168252	-0.115504	0.76901	1.00468	0.344601	0.96547	0.198871	0.397803
P21359	P21359	Neurofibromin;Neurofibromin truncated	NF1	0.334568	0.154324	NaN	-0.0956354	NaN	0.133564	0.292075	NaN	-0.670474	-0.477864	-0.0602468	-0.333189	NaN	0.439226	NaN	NaN	-0.165402	NaN	NaN	NaN	NaN	NaN	NaN	NaN	0.304394	0.337882	0.319618	0.286645	-0.235977	-0.118852
P21397	P21397	Amine oxidase [flavin-containing] A	MAOA	NaN	NaN	NaN	NaN	NaN	NaN	NaN	NaN	NaN	NaN	NaN	NaN	NaN	NaN	NaN	NaN	NaN	NaN	NaN	NaN	0.36233	NaN	NaN	NaN	0.0900404	-0.0854967	NaN	0.323197	0.10286	0.138552
P21399	P21399	Cytoplasmic aconitate hydratase	ACO1	-0.872816	-0.685617	NaN	-0.611138	0.720891	0.402831	0.282618	NaN	0.424062	-0.85285	-1.05712	-0.182164	-0.506865	-0.571531	-0.315756	-0.665203	0.123534	-0.185917	-0.579469	-0.384151	-0.153045	-0.138029	-0.440851	-0.580677	0.385376	0.647545	-0.585561	0.37362	-0.202456	-0.318902
P21579;Q8N9I0	P21579	Synaptotagmin-1	SYT1	NaN	NaN	NaN	NaN	0.276913	-0.183065	NaN	-0.353192	0.0532504	NaN	NaN	-0.611513	NaN	NaN	NaN	NaN	NaN	NaN	NaN	NaN	NaN	NaN	NaN	NaN	NaN	NaN	NaN	NaN	NaN	NaN
P21589	P21589	5-nucleotidase	NT5E	-0.25915	NaN	NaN	-0.158349	0.536451	0.182438	NaN	0.566766	0.286881	-0.750979	-0.446423	-0.15518	0.441696	-0.20389	-0.340971	-0.2881	0.596744	0.165944	0.31034	0.829281	0.492417	0.339365	0.182565	-0.0149951	1.21903	1.44382	1.08617	1.99048	0.6107	0.68428
P21675;Q8IZX4	P21675;Q8IZX4	Transcription initiation factor TFIID subunit 1;Transcription initiation factor TFIID subunit 1-like	TAF1;TAF1L	NaN	NaN	NaN	NaN	NaN	NaN	NaN	NaN	NaN	NaN	NaN	NaN	NaN	NaN	NaN	NaN	NaN	NaN	NaN	NaN	0.34301	NaN	NaN	NaN	-0.333571	NaN	-0.161928	-0.1031	NaN	NaN
P21796	P21796	Voltage-dependent anion-selective channel protein 1	VDAC1	-0.475415	0.419431	-0.0418923	-0.0568513	0.1121	0.0717627	0.447103	-0.0269839	-0.0550666	-0.0674701	0.491494	0.102322	0.60046	1.54738	0.201885	0.336855	0.210139	0.225892	0.238542	0.354452	0.0347792	0.0619835	0.137241	0.444773	-0.00929199	-0.0489195	-0.424204	0.119688	-0.0442706	0.0392789														+
P21912	P21912	Succinate dehydrogenase [ubiquinone] iron-sulfur subunit, mitochondrial	SDHB	-0.512658	NaN	NaN	-0.125777	-0.0682867	-0.120671	NaN	-0.240316	-0.300058	-0.000259717	NaN	-0.00416092	0.423202	0.235059	0.312084	0.472488	0.0408223	-0.00222347	0.49682	0.403486	-0.0113553	-0.00702857	0.0220482	0.210389	-0.0348253	-0.0964218	-0.424785	0.0761487	-0.105039	-0.00212236
P21926	P21926	CD9 antigen	CD9	-0.923988	NaN	NaN	0.0807941	0.520045	0.110764	NaN	1.24963	NaN	-0.779274	NaN	-0.360194	0.392757	0.378325	NaN	NaN	0.651683	0.299362	0.971222	1.12479	0.582845	0.556405	-0.441772	-0.0962367	1.24702	1.46905	1.49902	1.66439	0.437015	0.519844
P21953	P21953	2-oxoisovalerate dehydrogenase subunit beta, mitochondrial	BCKDHB	NaN	NaN	NaN	NaN	-0.253154	-0.395283	NaN	-0.275228	NaN	NaN	NaN	0.134747	NaN	NaN	NaN	NaN	0.0113525	-0.233193	-1.78364	-0.337922	NaN	NaN	NaN	NaN	-0.233668	-0.153094	-0.541744	0.157173	NaN	NaN
P21964	P21964	Catechol O-methyltransferase	COMT	0.0471196	NaN	NaN	0.292311	0.1995	0.230818	NaN	0.152248	0.225645	0.287118	NaN	0.0398403	0.692516	0.110122	NaN	NaN	0.119954	0.232415	0.0413831	0.402613	0.124725	0.013355	0.212383	0.222681	-0.128645	0.348799	-0.398836	0.11063	0.102591	0.111699
P21980	P21980	Protein-glutamine gamma-glutamyltransferase 2	TGM2	0.345396	1.15368	0.545079	0.393636	1.02354	0.735176	1.56101	0.573762	0.503145	0.295135	0.701948	0.489132	0.533364	0.224334	-0.0583828	-0.241884	0.337768	0.336169	-0.346958	-0.221859	0.0703893	0.118493	-0.694648	-0.795934	0.23634	-0.254289	-0.718355	-0.201195	-0.183277	-0.313441
P22033	P22033	Methylmalonyl-CoA mutase, mitochondrial	MUT	0.0694271	NaN	NaN	-0.446109	-0.438718	-0.403218	-0.627939	-0.0766454	-0.664402	0.0230425	-0.477261	-0.0854814	0.139208	0.123874	0.107956	0.263515	0.224534	0.03492	-0.331191	0.33674	0.0451634	-0.114738	0.0558898	0.0801119	0.346758	-0.190701	-0.289686	0.160275	0.205893	-0.846324
P22059	P22059	Oxysterol-binding protein 1	OSBP	-0.0961442	-0.10053	-0.0642235	0.367036	0.75292	0.414785	0.240009	0.102591	0.613343	0.203765	-0.172766	0.199248	-0.285372	-0.174662	-0.0572416	-0.118367	-0.161815	0.0313951	-0.212986	0.0298416	-0.260204	-0.249222	0.340961	-0.174279	0.171719	0.0455827	-0.599768	0.331476	0.111699	-0.0492031
P22061	P22061	Protein-L-isoaspartate(D-aspartate) O-methyltransferase	PCMT1	-0.0291463	NaN	NaN	-0.0680598	0.387142	0.207018	NaN	NaN	NaN	-0.0833552	NaN	0.183455	-0.114925	0.0611347	-0.169015	0.088413	0.437334	0.264236	-0.7055	1.58256	0.0468402	-0.244002	-0.273291	-0.242328	0.138814	-0.0731808	-0.53665	0.0842003	0.130667	-0.212417
P22087	P22087	rRNA 2-O-methyltransferase fibrillarin	FBL	0.474047	NaN	0.54409	0.421048	0.518636	0.4728	0.642748	0.143002	0.345737	0.658828	NaN	0.51924	0.252052	1.30415	0.13014	0.175301	0.235972	0.283329	-0.232939	-0.170069	0.230818	0.295605	0.110363	0.135404	-0.16427	0.0931545	0.160791	-0.125746	-0.223913	0.0820213														+
P22102	P22102	Trifunctional purine biosynthetic protein adenosine-3;Phosphoribosylamine--glycine ligase;Phosphoribosylformylglycinamidine cyclo-ligase;Phosphoribosylglycinamide formyltransferase	GART	-0.0960054	0.325271	-0.0952038	-0.0259112	0.775093	0.170053	0.543397	1.41007	NaN	-0.119855	-0.0953579	0.262794	-0.197186	-0.0294175	0.0855606	-0.22159	0.407625	0.636172	-0.523815	-0.512287	0.097476	-0.179417	-0.461343	-0.391891	0.0593554	0.114367	-0.698295	-0.0121407	-0.140794	-0.0777108
P22223	P22223	Cadherin-3	CDH3	NaN	NaN	NaN	NaN	NaN	NaN	NaN	NaN	NaN	NaN	NaN	NaN	NaN	NaN	NaN	NaN	-0.748893	-0.899265	0.0822938	-0.0484271	-0.268851	-0.351148	NaN	NaN	NaN	NaN	NaN	NaN	NaN	NaN
P22234	P22234	Multifunctional protein ADE2;Phosphoribosylaminoimidazole-succinocarboxamide synthase;Phosphoribosylaminoimidazole carboxylase	PAICS	0.11703	0.0683268	-0.130823	0.0919367	1.13672	0.69893	0.725872	1.06254	0.571822	-0.0725738	1.10064	0.256045	-0.19669	-0.169668	-0.182475	0.0305479	0.246469	0.90889	-0.598435	-0.64627	0.628167	-0.120906	-0.182311	-0.0675457	0.0097772	0.213005	0.229957	0.179129	-0.0885768	0.192699
P22304;B3KWA1	P22304;B3KWA1	Iduronate 2-sulfatase;Iduronate 2-sulfatase 42 kDa chain;Iduronate 2-sulfatase 14 kDa chain	IDS	NaN	NaN	NaN	NaN	NaN	NaN	NaN	NaN	NaN	NaN	NaN	NaN	NaN	NaN	NaN	NaN	NaN	-0.134129	NaN	NaN	NaN	NaN	NaN	NaN	NaN	NaN	NaN	NaN	NaN	NaN
P22307	P22307	Non-specific lipid-transfer protein	SCP2	-0.229822	-0.127888	NaN	-0.0604124	-0.342616	-0.225852	-0.675904	-0.420144	-0.327765	0.0247452	0.676177	-0.368588	0.544189	0.299773	-0.0437054	0.256648	0.999639	0.592732	0.740539	-0.379301	0.590434	0.124461	0.278461	0.474566	-0.236435	-0.118664	-0.57906	-0.108114	0.010923	-0.376676
P22309	P22309	UDP-glucuronosyltransferase 1-1	UGT1A1	NaN	NaN	-0.771815	0.53963	0.167743	0.182819	NaN	0.147307	-0.332698	0.435735	NaN	-0.0387768	0.0518593	1.13689	NaN	NaN	NaN	NaN	NaN	NaN	NaN	NaN	NaN	NaN	NaN	NaN	NaN	NaN	2.09589	NaN
P22314	P22314	Ubiquitin-like modifier-activating enzyme 1	UBA1	-0.129797	-0.197071	0.104605	-0.0488897	0.631337	0.408277	0.254594	0.582074	0.209266	-0.0788837	-0.542584	0.311968	-0.179596	-0.0996318	-0.0295586	-0.271479	0.796099	1.09572	-0.51868	-0.55457	0.230572	0.192321	-0.364366	-0.367266	0.0699771	-0.0118352	-0.997665	-0.526785	-0.0284399	-0.0230205
P22392	P22392	Nucleoside diphosphate kinase B	NME2	-0.146707	0.207018	0.153546	0.0989585	0.403159	0.189413	NaN	0.560911	0.367483	-0.184211	0.180021	0.0429245	-0.0875954	0.0576619	0.158983	-0.038347	0.790105	0.691981	0.659559	1.14692	0.671746	0.722029	-0.286005	-0.227624	0.236707	0.183709	-0.153446	0.210638	0.165301	0.103665
P22413	P22413	Ectonucleotide pyrophosphatase/phosphodiesterase family member 1;Alkaline phosphodiesterase I;Nucleotide pyrophosphatase	ENPP1	NaN	NaN	NaN	0.191563	0.116764	-0.069679	0.476641	NaN	0.418892	-0.77216	NaN	-0.345289	NaN	0.110012	NaN	NaN	NaN	NaN	NaN	NaN	NaN	NaN	NaN	NaN	0.889396	0.653977	NaN	NaN	0.441377	0.00460933
P22455	P22455	Fibroblast growth factor receptor 4	FGFR4	NaN	NaN	NaN	NaN	NaN	NaN	NaN	NaN	NaN	NaN	NaN	NaN	NaN	NaN	NaN	NaN	NaN	NaN	NaN	NaN	0.172744	NaN	NaN	NaN	NaN	NaN	NaN	NaN	NaN	NaN
P22570	P22570	NADPH:adrenodoxin oxidoreductase, mitochondrial	FDXR	-0.43905	0.197991	NaN	-0.133606	0.00877379	0.131458	NaN	0.0147838	-0.0479647	-0.180528	NaN	0.275603	1.25163	0.286867	NaN	NaN	0.42191	-0.0689826	-0.799998	0.133564	0.127501	0.133432	-0.184884	0.245131	0.340619	0.147697	-0.127384	0.308361	0.158078	-0.151795
P22626	P22626	Heterogeneous nuclear ribonucleoproteins A2/B1	HNRNPA2B1	0.566572	0.353323	0.179511	0.366476	0.0897694	0.288536	-0.8259	0.158078	0.10541	0.416732	NaN	0.29007	0.271306	0.904359	-0.0308845	0.0629506	-0.0157096	0.0878702	-0.180839	-0.250955	0.444455	0.491597	-0.128014	0.1503	-0.506537	0.0959919	0.208268	0.00805652	-0.32209	0.0714881
P22670;P48378;P48380	P22670	MHC class II regulatory factor RFX1	RFX1	NaN	NaN	NaN	NaN	NaN	NaN	NaN	0.181166	NaN	NaN	NaN	NaN	NaN	NaN	NaN	NaN	0.0908535	1.26849	0.114367	NaN	-0.153126	NaN	NaN	NaN	-1.4616	-0.0210283	0.140255	0.308477	-0.23455	NaN
P22676;P05937	P22676	Calretinin	CALB2	NaN	NaN	NaN	NaN	NaN	NaN	NaN	NaN	NaN	NaN	NaN	NaN	NaN	NaN	NaN	NaN	NaN	NaN	NaN	NaN	NaN	NaN	NaN	NaN	NaN	NaN	NaN	-2.04044	NaN	NaN
P22692	P22692	Insulin-like growth factor-binding protein 4	IGFBP4	NaN	NaN	NaN	0.361881	NaN	0.0447438	NaN	NaN	NaN	0.361095	NaN	-0.150673	0.90766	-0.541019	NaN	NaN	NaN	NaN	NaN	NaN	NaN	NaN	NaN	NaN	NaN	NaN	NaN	NaN	NaN	NaN
P22694	P22694	cAMP-dependent protein kinase catalytic subunit beta	PRKACB	NaN	NaN	NaN	NaN	NaN	NaN	NaN	NaN	NaN	NaN	NaN	NaN	NaN	NaN	NaN	NaN	-0.279949	NaN	NaN	NaN	NaN	NaN	NaN	NaN	NaN	NaN	NaN	NaN	NaN	NaN
P22695	P22695	Cytochrome b-c1 complex subunit 2, mitochondrial	UQCRC2	-0.207928	NaN	0.131721	-0.23749	-0.0164244	-0.0857876	-0.249582	-0.186508	-0.311542	0.199248	NaN	0.0278618	0.584385	0.561814	0.018919	0.0794293	0.1149	-0.0226688	0.0224743	0.0992279	-0.0729076	-0.219052	-0.0166871	0.244644	-0.00895804	-0.0251624	-0.464763	0.153805	-0.0556063	0.0415233
P22830	P22830	Ferrochelatase, mitochondrial	FECH	0.262794	NaN	NaN	-0.330139	-0.186886	-0.245147	NaN	-0.256252	-0.38913	0.0840642	NaN	0.0558898	0.228726	0.323552	NaN	0.23952	0.232783	NaN	-0.408474	-0.00570993	0.205142	0.0563061	-0.338998	0.455439	0.110497	-0.0996645	-0.338524	0.116764	-0.0662914	-0.0883468
P23193;Q15560	P23193	Transcription elongation factor A protein 1	TCEA1	-0.317678	0.406863	NaN	-0.0147619	NaN	NaN	0.238909	NaN	NaN	-0.0320051	NaN	1.88499	-0.212868	-0.365692	-0.0884849	-0.403561	-0.261881	0.300065	-0.509943	-0.594509	0.208392	0.0517201	-0.0647364	-0.146835	-0.648779	0.0347792	-0.157769	-0.269095	-0.360379	-0.0681506												+
P23229	P23229	Integrin alpha-6;Integrin alpha-6 heavy chain;Integrin alpha-6 light chain	ITGA6	0.0360461	-1.06398	NaN	-0.169745	0.389236	0.19774	0.444561	0.516116	0.591967	-1.06727	-1.24469	-0.119793	0.0458623	0.644984	-0.51959	-0.300448	0.234256	0.0270125	0.19333	0.656359	0.119157	0.0250289	-0.369073	-0.572029	0.850559	0.858061	0.623024	1.66526	0.165944	0.108892
P23246	P23246	Splicing factor, proline- and glutamine-rich	SFPQ	0.361432	0.543397	0.52095	0.190678	-0.071497	0.126048	0.130536	-0.232701	-0.138013	0.210139	0.310689	0.0054719	0.0633648	-0.468531	0.0487942	0.181293	0.067088	0.330903	-0.394885	-0.486995	0.230572	0.320889	0.0270125	-0.0969	-0.343403	0.361207	0.0850168	0.0539454	-0.466636	0.368713
P23258;Q9NRH3	P23258;Q9NRH3	Tubulin gamma-1 chain;Tubulin gamma-2 chain	TUBG1;TUBG2	0.0254541	NaN	NaN	-0.100391	0.430499	0.235727	NaN	0.240742	0.39835	-0.26048	NaN	0.273695	-0.417309	-0.352984	0.0204844	-0.333407	-0.150065	-0.386808	-0.588096	-0.291239	-0.112506	-0.41275	NaN	1.64575	-0.42585	-0.0693308	-0.323335	-0.178698	-0.416	-0.0913715
P23284	P23284	Peptidyl-prolyl cis-trans isomerase B	PPIB	0.531169	0.108759	-0.013975	0.261471	0.146264	-0.142178	0.209017	0.364685	0.252173	0.231924	0.273695	-0.411963	0.344942	0.0666843	0.123136	0.153157	-0.146499	-0.252209	-0.00760859	0.33182	-0.0352243	-0.280703	0.348686	0.314755	-0.253034	0.0567222	0.0604624	0.275722	-0.0428431	-0.274704
P23368	P23368	NAD-dependent malic enzyme, mitochondrial	ME2	-0.00602862	NaN	0.216858	0.0690147	0.107688	0.160533	0.0545011	0.0274371	0.0742315	0.398241	0.524966	0.410667	0.47467	0.363067	0.303342	0.599223	0.371392	-0.0439433	0.166844	0.0586628	-0.0272191	-0.0472787	-0.177474	0.207768	0.253505	-0.0168915	-0.180953	0.289008	0.383939	-0.0305013
P23378	P23378	Glycine dehydrogenase [decarboxylating], mitochondrial	GLDC	-0.0660951	0.272023	NaN	-0.260066	-0.144457	-0.179139	0.00963388	-0.0321526	NaN	-0.151106	NaN	0.0060466	-0.00924837	-0.0023065	NaN	NaN	0.642286	0.606158	NaN	NaN	0.535953	NaN	0.0110662	0.183963	0.257976	-0.169696	-0.233057	0.233029	0.130799	-0.179384
P23381	P23381	Tryptophan--tRNA ligase, cytoplasmic;T1-TrpRS;T2-TrpRS	WARS	0.668755	NaN	NaN	0.739502	1.59813	0.872317	NaN	0.8024	1.11343	0.7284	NaN	1.38648	0.358734	0.118696	-0.105396	-0.443144	1.64708	1.15918	-0.507193	-0.511218	0.571628	0.338909	-0.38272	-0.363549	-0.528677	0.205518	-1.08241	-0.619603	0.0724488	0.09815												+
P23396	P23396	40S ribosomal protein S3	RPS3	0.135666	-0.088224	-0.135253	0.17031	0.443501	0.392647	0.240131	0.10916	0.109561	0.132774	0.121148	0.227618	0.10809	0.0300299	-0.198196	-0.196227	-0.0601115	0.186754	-0.430528	-0.277586	-0.0811559	0.152118	0.0836559	-0.0945567	0.00317045	0.250598	-0.167086	0.0450235	-0.0197114	0.0254541
P23434;A0A1W2PPQ1;A0A1W2PS29	P23434;A0A1W2PPQ1;A0A1W2PS29	Glycine cleavage system H protein, mitochondrial	GCSH	-0.264097	NaN	NaN	NaN	NaN	0.176833	NaN	NaN	NaN	NaN	NaN	0.286526	0.441908	0.28358	NaN	NaN	NaN	-0.310665	0.419431	NaN	0.165687	-0.40152	0.208143	NaN	0.125651	-0.218347	-0.505431	-0.210346	0.233643	-0.442791
P23443	P23443	Ribosomal protein S6 kinase beta-1	RPS6KB1	NaN	NaN	NaN	NaN	NaN	NaN	NaN	NaN	NaN	NaN	NaN	NaN	NaN	NaN	NaN	NaN	NaN	NaN	NaN	NaN	NaN	NaN	0.00863037	NaN	NaN	NaN	NaN	NaN	NaN	NaN
P23458	P23458	Tyrosine-protein kinase JAK1	JAK1	-0.0682716	NaN	NaN	-0.455614	NaN	-0.829896	0.30906	NaN	-0.501749	-1.20573	-1.30141	-0.78991	-0.199819	-0.0416635	-0.154088	NaN	0.275722	-0.221152	-0.237541	0.659468	-0.265553	0.0621218	NaN	NaN	0.718438	0.606348	0.875072	NaN	0.0691523	0.144699
P23467;Q16827	P23467	Receptor-type tyrosine-protein phosphatase beta	PTPRB	NaN	NaN	NaN	NaN	NaN	NaN	0.374622	NaN	NaN	-0.599877	NaN	NaN	NaN	NaN	NaN	NaN	0.518233	0.122341	-0.538912	0.372506	0.205643	0.0306892	NaN	NaN	NaN	NaN	NaN	NaN	NaN	NaN
P23470	P23470	Receptor-type tyrosine-protein phosphatase gamma	PTPRG	NaN	NaN	NaN	NaN	NaN	-0.566592	0.32262	NaN	NaN	-0.970752	-1.48746	-0.656581	NaN	NaN	NaN	NaN	NaN	NaN	NaN	NaN	NaN	NaN	NaN	NaN	NaN	NaN	NaN	NaN	NaN	NaN
P23497	P23497	Nuclear autoantigen Sp-100	SP100	NaN	NaN	NaN	NaN	NaN	NaN	NaN	NaN	NaN	NaN	NaN	NaN	NaN	NaN	NaN	-0.196492	1.51339	0.462995	0.250719	0.0285691	0.27274	0.673285	NaN	NaN	NaN	NaN	1.02389	1.08086	NaN	NaN
P23526	P23526	Adenosylhomocysteinase	AHCY	-0.0611948	0.197236	NaN	0.013498	1.16813	0.624522	0.28889	0.771209	0.271067	-0.122523	0.0780633	0.206518	-0.107026	-0.0343565	0.260628	-0.668249	0.469157	0.663755	-2.00087	-0.747439	0.370611	0.194465	-0.0341455	-0.403389	0.0328061	0.107152	-1.01048	0.107018	0.0316775	0.0643311
P23528	P23528	Cofilin-1	CFL1	0.115832	-0.00808732	0.339251	-0.553744	0.791189	0.672471	1.04306	0.59703	0.827982	-0.524541	-0.0394883	0.174023	-0.116864	0.221455	0.328837	0.126709	0.157949	-0.00946622	0.286763	0.428464	0.407625	0.291132	-0.447741	-0.18236	0.354678	0.460271	0.260267	0.71308	-0.0512646	-0.146563
P23588	P23588	Eukaryotic translation initiation factor 4B	EIF4B	0	1.2145	-0.241799	-0.0828203	NaN	0.187008	0.570269	0.763242	0.389567	-0.0130721	0.299127	0.117562	-0.28193	0.00121231	-0.105365	-0.194377	-0.0320789	0.240742	-0.565118	-0.34986	0.0794293	0.206643	0.0703893	-0.144999	-0.376508	-0.223205	-0.367974	0.0426443	0.0127833	0.0513026
P23610	P23610	Factor VIII intron 22 protein	F8A1	NaN	NaN	NaN	NaN	NaN	NaN	NaN	NaN	NaN	NaN	NaN	NaN	NaN	NaN	NaN	NaN	NaN	NaN	NaN	NaN	NaN	NaN	NaN	0.0855606	NaN	NaN	NaN	NaN	NaN	NaN
P23634	P23634	Plasma membrane calcium-transporting ATPase 4	ATP2B4	NaN	NaN	NaN	NaN	NaN	-0.194394	NaN	NaN	0.154713	-1.26005	-1.62745	-0.52693	NaN	NaN	NaN	NaN	NaN	NaN	NaN	NaN	NaN	NaN	-0.438816	-0.699982	0.755059	0.739502	0.363564	1.11982	-0.0615862	-0.00108243
P23743	P23743	Diacylglycerol kinase alpha	DGKA	NaN	NaN	NaN	NaN	NaN	NaN	NaN	NaN	NaN	NaN	NaN	NaN	NaN	NaN	NaN	NaN	1.22336	2.54498	3.63227	1.5149	NaN	NaN	NaN	NaN	NaN	NaN	NaN	NaN	NaN	NaN
P23786	P23786	Carnitine O-palmitoyltransferase 2, mitochondrial	CPT2	NaN	NaN	0.0528332	-0.628452	-0.304683	-0.262244	-0.517751	-0.466118	-0.331917	0.289362	NaN	0.03492	0.125519	0.202589	0.23131	0.42094	0.320427	-0.0367627	0.0177795	-0.116942	0.223793	0.0223323	-0.0684531	0.185359	0.0246034	-0.186886	-0.358805	0.0506061	0.00690831	0.223175
P23919	P23919	Thymidylate kinase	DTYMK	-0.0571965	NaN	NaN	-0.0613454	-0.000505029	-0.171791	NaN	NaN	NaN	-0.140015	NaN	0.136585	-0.290515	0.397201	NaN	NaN	0.0619835	-0.209161	0.429214	0.141825	0.186501	-0.0850376	-0.252793	NaN	-0.0729987	-0.308841	-0.140062	-0.250045	-0.018995	-0.339345
P23921	P23921	Ribonucleoside-diphosphate reductase large subunit	RRM1	-0.106809	0.400866	-0.225751	0.121413	0.850239	0.515309	0.121281	1.03949	0.52647	-0.155775	-0.454723	0.254957	-0.599856	-0.0866479	NaN	-0.353174	0.275126	0.445833	NaN	0.419539	-0.167491	NaN	-0.922839	-0.225025	NaN	0.391218	0.275007	1.16736	0.31487	-0.0246633
P24043	P24043	Laminin subunit alpha-2	LAMA2	NaN	NaN	NaN	NaN	NaN	NaN	NaN	NaN	NaN	NaN	NaN	NaN	NaN	NaN	2.68883	NaN	NaN	NaN	NaN	NaN	NaN	NaN	NaN	NaN	NaN	NaN	NaN	0.160791	NaN	NaN															+
P24390	P24390	ER lumen protein retaining receptor 1	KDELR1	NaN	NaN	-0.312545	NaN	NaN	0.120352	NaN	NaN	-0.139824	NaN	NaN	0.176833	NaN	NaN	0.00791302	NaN	NaN	NaN	NaN	NaN	NaN	NaN	-0.127037	NaN	-0.137981	-0.000490578	NaN	NaN	-0.118946	0.138552
P24468	P24468	COUP transcription factor 2	NR2F2	NaN	NaN	NaN	NaN	NaN	NaN	NaN	-0.0483675	-0.325286	NaN	NaN	NaN	NaN	NaN	NaN	NaN	-0.641896	NaN	-0.36099	-0.212935	-0.589464	-0.399616	NaN	NaN	-0.733243	0.189034	0.0149266	-0.171401	-0.448076	-0.600249
P24534	P24534	Elongation factor 1-beta	EEF1B2	-0.0402298	NaN	NaN	-0.26131	0.495797	0.238298	NaN	0.161436	0.146134	-0.117099	NaN	0.284396	0.051024	-0.0271541	-0.128551	0.0731348	-0.467533	-0.684735	-0.466895	-0.20568	-0.290903	-0.503589	-0.0134944	0.107688	-0.632696	0.0717627	-0.745866	-0.472369	-0.420685	-0.0960208
P24539	P24539	ATP synthase subunit b, mitochondrial	ATP5F1	-0.601671	0.897705	NaN	-0.191294	-0.0386137	-0.06868	-0.0269839	0.00532815	-0.262971	-0.217927	NaN	0.0606008	0.490775	0.294597	0.208268	-0.0993862	0.102591	-0.0474279	0.490365	0.650673	0.00317045	-0.0279397	-0.0605026	NaN	-0.0408086	-0.0481287	-0.39479	0.0561673	-0.0722097	0.0398403
P24557	P24557	Thromboxane-A synthase	TBXAS1	NaN	NaN	NaN	NaN	0.114234	-0.0561162	NaN	0.33308	-0.134525	0.104471	NaN	-0.131234	NaN	NaN	NaN	NaN	0.535157	NaN	NaN	NaN	-0.0966686	-0.045759	NaN	NaN	NaN	NaN	NaN	NaN	2.00393	NaN
P24666	P24666	Low molecular weight phosphotyrosine protein phosphatase	ACP1	-0.146467	NaN	NaN	-0.00429115	NaN	0.277271	NaN	NaN	NaN	-0.0546919	NaN	0.214498	-0.251504	0.252621	NaN	NaN	1.0273	0.234747	0.263996	-0.329957	0.309642	0.402286	-0.570657	NaN	0.393746	0.131853	-2.44207	NaN	-0.115801	0.181039
P24752	P24752	Acetyl-CoA acetyltransferase, mitochondrial	ACAT1	-0.249771	NaN	-0.0413281	-0.15917	-0.175778	-0.152516	1.44536	-0.254995	-0.258736	-0.13462	NaN	0.102053	0.141171	-0.0923428	-0.0301772	0.248656	0.263635	-0.147634	0.0082	-0.154731	-0.0638011	-0.268035	-0.100128	0.175301	0.15056	-0.172278	-0.315002	0.0416635	0.127501	-0.238868
P24928	P24928	DNA-directed RNA polymerase II subunit RPB1	POLR2A	0.0650208	0.218843	NaN	0.0959919	0.594549	0.291368	-0.287483	0.0970713	-0.00290272	0.210139	-0.0347366	0.771801	0.0350608	0.907143	-0.114941	0.213378	0.460585	0.280481	-0.0942024	0.0901759	0.507922	0.332737	-0.0872275	0.130272	-0.192662	-0.175582	0.127237	-0.336573	0.180148	0.0143553
P24941	P24941	Cyclin-dependent kinase 2	CDK2	0.298776	NaN	NaN	0.163885	NaN	0.132774	NaN	1.21866	NaN	-0.00884192	NaN	NaN	-0.227405	0.102744	NaN	NaN	0.137766	0.0732718	-0.39665	0.260267	-0.046936	0.0319598	NaN	NaN	-0.649797	0.246834	-0.312223	-0.0334514	-0.427052	0.0329472
P25098	P25098	Beta-adrenergic receptor kinase 1	ADRBK1	NaN	NaN	NaN	-0.248622	NaN	NaN	NaN	NaN	NaN	NaN	NaN	-0.554422	NaN	NaN	NaN	NaN	NaN	NaN	NaN	NaN	NaN	NaN	NaN	NaN	NaN	NaN	NaN	NaN	-0.0920941	-0.252759
P25116	P25116	Proteinase-activated receptor 1	F2R	NaN	NaN	NaN	NaN	NaN	NaN	NaN	NaN	NaN	NaN	NaN	NaN	NaN	NaN	NaN	NaN	NaN	NaN	NaN	NaN	NaN	NaN	NaN	NaN	0.607674	NaN	NaN	NaN	NaN	NaN
P25205	P25205	DNA replication licensing factor MCM3	MCM3	0.304628	-0.0737576	-0.132657	0.229957	0.595026	0.331591	0.129217	0.209391	0.0663992	0.352533	-0.120279	0.192699	-0.170459	0.190207	-0.0422934	-0.175419	0.0657101	0.182565	-0.470409	-0.194675	0.0772429	0.0648829	0.19333	0.178874	-0.119698	0.0297002	-0.191327	0.0551957	0.00460933	0.156655
[truncated: 4,842 more rows]
[truncated: 147 more columns]
