# Supplementary material for: Influenza A Virus Induces Autophagosomal Targeting of Ribosomal Proteins
Source: Mol Cell Proteomics. 2018 Jul 6;17(10):1909–21. doi: 10.1074/mcp.RA117.000364 (PMC6166674; doi:10.1074/mcp.RA117.000364)
Supplement: supplemental Table S1 [file 132733_2_supp_163419_pbc35w.xlsx]

## Sheet: Becker Table S3
Supplemental Table S3: Short list of host proteins identified as signifcantly regulated in minimum two biological replicates (see supplemental Table S2 for complete protein quantification data; Significance A, MaxQuant, p<0.05, BH corrected). The columns "A549", "Calu" and "H1299" mark the cell type in which proteins were identified as regulated. "1": significant upregulation upon IAV infection; …
Protein IDs	Majority protein IDs	Protein names	Gene names	A549	Calu	H1299	log2 Ratio H/M normalized C_1	log2 Ratio H/M normalized C_2	log2 Ratio H/M normalized C_3	log2 Ratio H/M normalized M_1	log2 Ratio H/M normalized M_2	log2 Ratio H/M normalized M_3	log2 Ratio H/M normalized N_1	log2 Ratio H/M normalized N_2	log2 Ratio H/M normalized N_3	log2 Ratio H/M normalized V_1	log2 Ratio H/M normalized V_2	log2 Ratio H/M normalized V_3	log2 Ratio H/L normalized WCL_1	log2 Ratio H/L normalized WCL_2	log2 Ratio H/M normalized C_C_1	log2 Ratio H/M normalized C_C_2	log2 Ratio H/M normalized C_M_1	log2 Ratio H/M normalized C_M_2	log2 Ratio H/M normalized C_N_1	log2 Ratio H/M normalized C_N_2	log2 Ratio H/M normalized C_V_1	log2 Ratio H/M normalized C_V_2	log2 Ratio H/M normalized H_C_1	log2 Ratio H/M normalized H_C_2	log2 Ratio H/M normalized H_M_1	log2 Ratio H/M normalized H_M_2	log2 Ratio H/M normalized H_N_1	log2 Ratio H/M normalized H_N_2	log2 Ratio H/M normalized H_V_1	log2 Ratio H/M normalized H_V_2	Peptides	Razor + unique peptides	Unique peptides	Sequence coverage [%]	Unique + razor sequence coverage [%]	Unique sequence coverage [%]	Mol. weight [kDa]	PEP	Number of proteins	Ratio H/M normalized C_1 Significance A	Ratio H/M normalized C_2 Significance A	Ratio H/M normalized C_3 Significance A	Ratio H/M normalized M_1 Significance A
O15439	O15439	Multidrug resistance-associated protein 4	ABCC4			1	-0.31901	-0.331663	NaN	-0.541849	-0.199206	-0.299756	-0.0894822	-0.204233	0.00733906	-1.3968	-1.24311	-0.55599	0.154972	0.365871	0.358171	NaN	-0.0833552	-0.387714	-0.439931	0.10608	NaN	0.393526	-0.46905	1.94317	0.662935	0.640528	1.0285	1.41289	-0.0324182	-0.154731	64	63	63	46.3	45.7	45.7	149.52	0	1	0.346539	0.343713	1	0.0753827
O15440	O15440	Multidrug resistance-associated protein 5	ABCC5			1	NaN	NaN	NaN	NaN	NaN	NaN	NaN	NaN	NaN	-0.458485	NaN	NaN	NaN	NaN	NaN	NaN	0.253747	0.694301	-0.842154	0.735955	-0.0257203	-0.141939	-0.2541	-0.104511	0.519844	0.372395	0.941257	1.02751	-0.221775	-0.241305	16	15	14	12.1	11.5	10.9	160.66	3.43e-39	1	1	1	1	1
Q96IU4	Q96IU4	Alpha/beta hydrolase domain-containing protein 14B	ABHD14B			-1	-0.813373	NaN	NaN	NaN	NaN	NaN	0.355806	NaN	NaN	-0.489767	NaN	NaN	-0.150577	-0.430821	NaN	-0.0844714	NaN	NaN	NaN	NaN	NaN	NaN	-0.67268	-0.410716	-0.228419	NaN	NaN	-1.76876	-0.991743	-0.875143	6	6	6	36.2	36.2	36.2	22.345	2.8146e-50	1	0.0190229	1	1	1
P78536	P78536	Disintegrin and metalloproteinase domain-containing protein 17	ADAM17		1		NaN	NaN	NaN	NaN	0.204767	0.130667	0.192952	NaN	NaN	NaN	-0.907224	-0.245779	NaN	NaN	2.16211	2.78722	-0.190553	-0.12009	-0.869702	0.405012	-0.0513095	-0.374374	0.182057	NaN	-0.144122	0.283922	-0.215462	NaN	-0.114441	0.0448837	20	20	20	30.7	30.7	30.7	93.02	1.9842e-82	1	1	1	1	1
P55265	P55265	Double-stranded RNA-specific adenosine deaminase	ADAR	1			1.51132	1.13264	0.618051	1.28066	0.544881	0.624803	0.422986	0.03492	0.399991	1.32193	1.45281	0.433387	0.961771	1.27049	0.245496	0.401084	0.252295	0.404794	-0.546646	-0.522592	0.499068	0.571531	0.24184	0.395282	-0.169112	0.205518	0.0583859	-0.0283516	0.232783	0.329985	57	57	57	46.7	46.7	46.7	136.06	0	1	8.32044e-06	0.00894353	0.106484	3.21475e-06
Q16186	Q16186	Proteasomal ubiquitin receptor ADRM1	ADRM1		-1	-1	-0.358694	0.122076	NaN	0.0237522	NaN	0.790105	0.206393	NaN	NaN	0.00403388	NaN	0.844948	-0.204998	NaN	-0.149489	-0.429673	0.665938	NaN	-0.406962	-2.7336	-0.0266018	0.427713	0.210514	NaN	0.440633	0.0203421	-2.01759	-0.160798	NaN	-0.136299	10	10	10	27	27	27	42.153	2.0527e-70	1	0.291878	0.806795	1	0.948425
P35573	P35573	Glycogen debranching enzyme;4-alpha-glucanotransferase;Amylo-alpha-1,6-glucosidase	AGL	1	1	1	-0.433604	-0.288223	NaN	-0.0462952	1.53207	0.470615	NaN	0.439144	0.899485	-0.415057	2.44464	0.186374	-0.512637	-0.143263	-0.30438	-0.451287	1.72155	1.70217	-0.527741	-0.332353	0.496513	0.480575	-0.243677	NaN	0.473631	1.23469	-1.0147	-0.0587434	0.0601858	2.07053	50	50	50	37.1	37.1	37.1	174.76	1.1693e-226	1	0.205256	0.40702	1	0.865113
Q96BJ3	Q96BJ3	Axin interactor, dorsalization-associated protein	AIDA			1	NaN	NaN	NaN	NaN	0.78266	0.578504	NaN	NaN	NaN	0.0617071	NaN	0.117695	NaN	NaN	-0.0538082	NaN	1.54032	1.16826	-1.1941	NaN	1.85814	NaN	0.359184	0.539333	NaN	1.26808	-0.52976	2.21856	0.758303	0.741489	9	9	9	39.2	39.2	39.2	35.023	1.0227e-52	1	1	1	1	1
O43823	O43823	A-kinase anchor protein 8	AKAP8	1		1	NaN	NaN	NaN	NaN	NaN	0.29725	NaN	-0.154699	0.033793	NaN	NaN	0.565597	0.554147	1.46029	0.0723116	NaN	0.0899048	0.627327	-0.543867	-0.30155	0.390998	0.132248	-0.207944	NaN	NaN	0.223052	0.126709	-0.260014	NaN	0.847917	17	17	17	30.8	30.8	30.8	76.107	1.2388e-268	1	1	1	1	1
P15121	P15121	Aldose reductase	AKR1B1			-1	-0.178502	-0.128819	0.292546	0.0422241	0.29901	0.155361	-0.0641631	0.338567	0.416407	-0.157431	-0.475335	0.250477	-0.501484	-0.4728	NaN	NaN	-0.00643435	0.0835197	-0.394942	-0.447466	0.0536674	-0.434637	-0.0332743	0.344828	-0.310898	0.17645	-2.77942	-1.24424	0.177854	0.495695	25	25	24	82.6	82.6	82.6	35.853	0	1	0.587579	0.691202	0.470821	0.894851
Q13740	Q13740	CD166 antigen	ALCAM	-1			-1.30914	-1.22915	-0.0741676	-0.711582	0.018919	-0.182819	0.0988237	0.145612	0.251931	-1.67024	-1.49797	-0.577509	0.491289	0.103643	-0.452925	-0.325955	0.266996	0.0387171	0.374845	0.469573	0.236829	0.137766	NaN	NaN	NaN	NaN	-0.227101	NaN	-0.104465	NaN	37	37	37	57.6	57.6	57.6	65.102	0	1	0.00017484	0.000728333	0.731847	0.0198603
Q01433	Q01433	AMP deaminase 2	AMPD2	1		1	0.0681893	NaN	NaN	NaN	NaN	2.51846	NaN	NaN	NaN	NaN	NaN	1.75591	NaN	-0.285225	-0.0925094	NaN	0.954866	-0.297112	NaN	-0.520728	0.86845	0.309525	-0.0589388	-0.293996	0.58602	NaN	-0.609134	1.15374	NaN	-0.467833	20	20	20	24.7	24.7	24.7	100.69	5.4408e-61	1	0.86847	1	1	1
P12429	P12429	Annexin A3	ANXA3	1		1	0.00891703	NaN	NaN	-1.0175	NaN	1.36955	NaN	2.82524	0.126709	-1.25784	NaN	0.931683	-0.5245	0.162041	NaN	NaN	1.49937	1.58414	-0.490456	0.103263	1.08202	1.11083	NaN	NaN	NaN	NaN	NaN	NaN	1.89017	NaN	27	27	27	72.1	72.1	72.1	36.375	0	1	0.991889	1	1	0.000894353
Q9BQE5	Q9BQE5	Apolipoprotein L2	APOL2	1		1	NaN	1.60231	NaN	2.18253	2.31357	2.38609	2.571	2.27349	NaN	2.22293	NaN	2.36642	2.11517	2.17997	0.0723116	0.232415	0.0777899	0.213129	0.142348	0.450591	0.0865121	0.0184917	1.54122	1.23854	1.14215	1.28741	0.719578	NaN	0.949124	0.949348	22	22	22	62.3	62.3	62.3	37.092	0	1	1	0.000202784	1	1.84332e-15
P62330	P62330	ADP-ribosylation factor 6	ARF6		1		NaN	NaN	NaN	-0.131203	0.671475	0.265557	NaN	0.958509	0.694301	-0.697968	NaN	-0.222061	-0.0259112	-0.344147	0.281431	2.23297	1.26496	0.856229	-0.302778	2.07293	0.50284	0.704695	0.214871	NaN	0.708673	1.01828	0.871292	0.864414	0.383497	0.532866	10	10	10	76.6	76.6	76.6	20.082	3.3933e-81	1	1	1	1	0.656012
O15013	O15013	Rho guanine nucleotide exchange factor 10	ARHGEF10			1	-0.159557	NaN	NaN	-0.176838	0.189413	0.521754	NaN	NaN	NaN	-0.132309	NaN	0.123004	NaN	-0.423417	NaN	NaN	NaN	NaN	NaN	NaN	NaN	NaN	NaN	NaN	1.29154	1.46613	-0.175517	-0.130097	0.496207	1.69238	19	19	19	19.9	19.9	19.9	151.61	4.7856e-107	1	0.625158	1	1	0.552827
P05023	P05023	Sodium/potassium-transporting ATPase subunit alpha-1	ATP1A1			1	-0.684016	-1.09289	-0.212718	-0.227658	0.259544	0.0648829	0.552574	0.397146	0.534659	-1.23067	-1.36001	-0.347307	0.366476	0.448292	-0.242908	-0.0734692	0.432746	0.10608	0.357608	0.731531	0.360982	0.302641	-0.553066	-0.509307	0.855192	0.895458	1.31673	1.98627	0.0848807	0.0801119	68	68	45	53.9	53.9	33.9	112.89	0	1	0.0479545	0.00261682	0.423849	0.448175
P05026	P05026	Sodium/potassium-transporting ATPase subunit beta-1	ATP1B1			1	0.28155	NaN	-0.401978	-0.0518178	0.13711	-0.079539	0.407407	0.226878	0.177727	-1.03647	-1.01459	-0.416962	0.182438	0.244839	-0.405948	-0.167134	0.318577	0.0054719	0.279887	0.508124	0.248049	0.304511	-0.50271	-0.478085	0.800082	0.896466	1.28493	1.40931	0.0299829	0.119821	18	18	18	48.8	48.8	48.8	35.061	1.4563e-246	1	0.423691	1	0.154404	0.85104
P54709	P54709	Sodium/potassium-transporting ATPase subunit beta-3	ATP1B3	1		1	-0.199587	NaN	1.53047	0.00187425	0.675997	0.521252	NaN	0.678162	0.905736	-0.572887	NaN	0.155102	0.206893	0.329848	-0.202605	-0.0317692	0.222434	-0.0751096	0.2529	0.553459	0.262914	0.187768	-0.364348	-0.452076	0.851839	0.917623	1.23217	1.74149	0.127369	0.0807941	20	20	20	60.6	60.6	60.6	31.512	1.1281e-294	1	0.547029	1	3.82984e-05	0.989196
P18859	P18859	ATP synthase-coupling factor 6, mitochondrial	ATP5J		1		-0.0547819	NaN	NaN	NaN	NaN	-0.0124463	NaN	NaN	NaN	NaN	NaN	0.179129	0.247684	0.216066	0.404249	NaN	0.407298	0.15769	2.05078	1.82733	-0.023827	-0.0718305	0.00906043	NaN	-0.00742006	-0.0141936	-0.335353	0.0480967	-0.0895743	0.123666	9	9	9	62	62	62	12.587	0	1	0.848494	1	1	1
P61769	P61769	Beta-2-microglobulin;Beta-2-microglobulin form pI 5.3	B2M	1	1	1	2.19374	NaN	NaN	NaN	1.66184	1.60649	NaN	0.699996	2.25813	NaN	0.155749	1.39682	1.90095	1.69586	0.232292	NaN	0.76103	0.296311	2.34073	NaN	0.467071	0.57889	0.325847	-0.426276	1.18199	1.3442	1.19421	1.74661	0.627327	0.694746	5	5	5	52.1	52.1	52.1	13.714	4.5778e-231	1	8.81625e-11	1	1	1
Q9NXR7	Q9NXR7	BRCA1-A complex subunit BRE	BRE	1	1	1	-0.0272338	-0.185589	NaN	1.45917	NaN	0.406863	NaN	NaN	NaN	-0.0774825	-0.3709	NaN	NaN	NaN	-0.09866	-0.108845	2.59051	NaN	NaN	NaN	NaN	0.453755	NaN	NaN	NaN	-0.156643	0.836328	1.65659	NaN	-0.605354	7	7	7	21.9	21.9	21.9	43.551	2.7824e-49	1	0.910175	0.581599	1	1.10375e-07
Q10589	Q10589	Bone marrow stromal antigen 2	BST2	1			NaN	NaN	NaN	NaN	3.45707	2.8063	NaN	NaN	NaN	NaN	NaN	0.621899	NaN	NaN	NaN	NaN	NaN	NaN	NaN	NaN	NaN	NaN	NaN	NaN	NaN	NaN	NaN	NaN	NaN	NaN	4	4	4	18.9	18.9	18.9	19.769	9.7978e-13	1	1	1	1	1
Q7Z3J2	Q7Z3J2	UPF0505 protein C16orf62	C16orf62	1	1		-0.0349139	0.276913	NaN	0.405121	0.347325	0.421048	0.354001	2.12105	NaN	0.359296	0.289362	0.634686	NaN	-0.2949	NaN	NaN	0.678613	3.36345	NaN	NaN	0.817378	0.341986	NaN	NaN	NaN	NaN	-0.309377	NaN	0.123136	-0.349272	18	18	18	24.4	24.4	24.4	109.56	1.2041e-104	1	0.892908	0.54343	1	0.144853
Q8N0T1	Q8N0T1	Uncharacterized protein C8orf59	C8orf59	-1			NaN	NaN	NaN	NaN	NaN	NaN	NaN	NaN	NaN	NaN	NaN	NaN	-1.65349	-2.10407	-0.218817	NaN	NaN	0.485118	NaN	NaN	0.354678	0.495593	-0.134588	NaN	NaN	0.142348	NaN	NaN	NaN	NaN	5	5	5	45	45	45	11.456	1.6348e-12	1	1	1	1	1
Q9P1Z2	Q9P1Z2	Calcium-binding and coiled-coil domain-containing protein 1	CALCOCO1			-1	NaN	NaN	NaN	NaN	NaN	NaN	NaN	NaN	NaN	NaN	NaN	NaN	NaN	NaN	NaN	NaN	NaN	NaN	NaN	NaN	NaN	NaN	-1.62047	NaN	NaN	NaN	-2.495	-0.237201	NaN	NaN	4	4	4	6.8	6.8	6.8	77.335	6.2313e-09	1	1	1	1	1
P40123	P40123	Adenylyl cyclase-associated protein 2	CAP2	1		1	0.216734	NaN	NaN	NaN	NaN	NaN	NaN	NaN	NaN	2.09065	NaN	NaN	NaN	NaN	NaN	NaN	NaN	NaN	NaN	NaN	NaN	NaN	-0.608166	0.584962	NaN	-0.0564011	-0.840242	1.50482	NaN	-0.279424	12	11	11	29.8	28.1	28.1	52.823	6.0502e-40	1	0.54365	1	1	1
Q13938	Q13938	Calcyphosin	CAPS		1		NaN	NaN	NaN	NaN	NaN	NaN	NaN	NaN	NaN	NaN	NaN	NaN	NaN	NaN	NaN	NaN	4.25716	NaN	0.41846	0.623211	NaN	4.09043	NaN	NaN	NaN	NaN	NaN	NaN	NaN	NaN	7	7	7	42.3	42.3	42.3	20.967	1.096e-17	1	1	1	1	1
Q03135	Q03135	Caveolin-1	CAV1			1	-0.610676	-0.575293	NaN	-0.429829	0.297954	0.284869	0.129745	0.290424	0.264957	-1.00613	-0.323859	0.0451634	0.523562	0.877182	-0.285671	-0.100438	0.217603	-0.230279	0.334911	0.65828	0.147046	0.115965	-0.151875	0.0308304	0.374177	0.299362	1.14594	1.60905	-0.0130576	-0.0720581	12	12	10	51.1	51.1	45.5	20.471	3.2193e-298	1	0.0768075	0.108055	1	0.157192
P51636	P51636	Caveolin-2	CAV2			1	NaN	NaN	NaN	NaN	NaN	-0.0111518	0.206143	NaN	NaN	NaN	-0.356661	-0.187559	NaN	NaN	-0.649593	-0.501545	0.087327	-0.298655	0.406754	0.428142	0.201634	0.1133	NaN	NaN	0.422233	0.327228	1.26285	1.65718	-0.0272632	-0.251316	6	6	6	51.2	51.2	51.2	18.291	5.6121e-43	1	1	1	1	1
O60826	O60826	Coiled-coil domain-containing protein 22	CCDC22		1	1	-0.216434	NaN	NaN	0.412944	NaN	NaN	NaN	NaN	NaN	0.385486	NaN	0.4336	-0.109328	NaN	NaN	1.34647	NaN	1.46509	-0.568067	-0.139331	0.977316	0.616828	NaN	0.313246	NaN	NaN	NaN	1.07963	NaN	NaN	18	18	18	39.7	39.7	39.7	70.755	4.1528e-138	1	0.515655	1	1	0.137137
P48509	P48509	CD151 antigen	CD151			1	NaN	NaN	-0.371926	0.0621218	0.667483	0.488001	0.711495	0.624241	0.860049	-1.08681	-0.756063	0.0695647	0.704518	0.218128	-0.292334	NaN	0.524866	0.204391	-0.061812	0.577248	0.29537	0.330444	-0.217457	0.00230651	1.18491	1.25066	1.57502	1.99248	0.475811	0.408712	5	5	5	16.6	16.6	16.6	28.295	6.8232e-19	1	1	1	0.185169	0.83768
Q5ZPR3	Q5ZPR3	CD276 antigen	CD276			1	NaN	NaN	NaN	0.0928839	0.366924	0.0935602	0.755486	0.548535	NaN	-0.812891	-0.803192	-0.298939	NaN	-0.187008	-0.702633	0.527571	0.647913	0.145351	0.0710762	0.684729	0.426104	0.462995	0.979586	-0.195467	1.20458	1.05644	1.48125	NaN	0.302524	0.232783	10	10	10	31.8	31.8	31.8	57.235	0	1	1	1	1	0.751057
Q08722	Q08722	Leukocyte surface antigen CD47	CD47			1	NaN	-0.846143	NaN	0.445197	0.854155	0.686792	0.891652	0.376402	1.1169	-0.358047	-0.642572	0.463099	0.396379	NaN	-0.1633	-0.0941716	0.431676	0.170822	0.336283	0.888461	0.445409	0.396488	-0.295889	-0.136395	0.849519	0.784839	1.56379	1.7583	0.229834	0.233275	3	3	3	8.7	8.7	8.7	35.213	1.3694e-09	1	1	0.0192375	1	0.108633
P21926	P21926	CD9 antigen	CD9			1	-0.923988	NaN	NaN	0.0807941	0.520045	0.110764	NaN	1.24963	NaN	-0.779274	NaN	-0.360194	0.392757	0.378325	NaN	NaN	0.651683	0.299362	0.971222	1.12479	0.582845	0.556405	-0.441772	-0.0962367	1.24702	1.46905	1.49902	1.66439	0.437015	0.519844	6	6	6	25.4	25.4	25.4	25.416	4.5858e-157	1	0.00783313	1	1	0.784793
Q9NRR3	Q9NRR3	CDC42 small effector protein 2	CDC42SE2			1	-0.766063	NaN	NaN	NaN	NaN	0.219711	NaN	NaN	NaN	NaN	NaN	NaN	0.48944	NaN	NaN	NaN	NaN	NaN	NaN	NaN	NaN	NaN	-0.193981	NaN	0.675455	0.907121	1.30749	1.2844	0.131194	-0.0629269	2	2	2	66.7	66.7	66.7	9.2234	5.0946e-99	1	0.0270535	1	1	1
Q96FF9	Q96FF9	Sororin	CDCA5		1	1	NaN	NaN	NaN	NaN	NaN	NaN	NaN	NaN	NaN	NaN	NaN	NaN	NaN	NaN	1.01371	NaN	0.153157	-0.28286	0.188654	0.0132121	0.199625	0.158078	1.27715	NaN	NaN	0.461424	-0.0157242	-0.190487	NaN	NaN	9	9	9	44.8	44.8	44.8	27.6	1.4404e-48	1	1	1	1	1
Q00534;Q96Q40;O94921;Q07002	Q00534	Cyclin-dependent kinase 6	CDK6		1	1	-0.107415	NaN	NaN	-0.471409	NaN	NaN	NaN	NaN	NaN	-0.209095	NaN	NaN	-0.95814	NaN	NaN	NaN	0.711671	1.44435	1.36564	-0.114394	-0.00768112	2.83659	-0.172246	-0.22489	NaN	2.31626	NaN	-0.297183	NaN	1.215	10	9	9	39	36.5	36.5	36.938	3.432e-82	4	0.733485	1	1	0.121256
Q5MAI5	Q5MAI5	Cyclin-dependent kinase-like 4	CDKL4	1	1	1	NaN	NaN	NaN	NaN	1.26273	2.41997	NaN	NaN	3.12448	NaN	NaN	2.89255	NaN	NaN	NaN	NaN	4.07305	3.02825	2.58272	1.35344	NaN	3.12692	NaN	NaN	NaN	NaN	1.85348	2.20886	NaN	NaN	2	2	2	10.6	10.6	10.6	43.384	1.8207e-06	1	1	1	1	1
P07199	P07199	Major centromere autoantigen B	CENPB	-1		-1	NaN	NaN	NaN	NaN	-0.550212	-0.984588	NaN	0.0639171	-0.526743	NaN	NaN	0.797096	NaN	NaN	NaN	NaN	-0.308859	-0.177082	-0.038347	-0.132515	-0.365667	-0.347546	NaN	NaN	-0.196608	0.714048	-0.197203	0.0330882	-1.95221	NaN	11	11	11	21.5	21.5	21.5	65.171	1.1376e-53	1	1	1	1	1
Q8IWX8	Q8IWX8	Calcium homeostasis endoplasmic reticulum protein	CHERP	1			0.533364	1.87857	NaN	NaN	0.178109	1.64464	0.249142	0.195977	0.339365	NaN	0.142609	0.720804	0.142479	0.382683	0.0311129	0.250113	0.0594937	0.569102	-0.251109	-0.0409569	0.271187	0.263034	0.0648829	0.101247	-0.347546	-0.217273	-0.0696033	-0.248416	-0.363382	-0.138616	24	24	24	29.9	29.9	29.9	103.7	0	1	0.121428	1.28114e-05	1	1
O14578	O14578	Citron Rho-interacting kinase	CIT	1		1	1.27703	1.42132	NaN	-0.0700272	-0.534955	-0.0172857	0.264236	NaN	0.361095	0.213129	0.528071	0.0728604	0.145743	-1.07909	-0.0175777	0.603787	0.170822	0.148609	-0.42649	0.0632269	-0.129923	0.348912	0.108223	0.101784	-0.119275	-0.0448806	0.681584	1.02722	-0.160605	1.00029	57	57	57	30.6	30.6	30.6	231.43	1.2184e-222	1	0.000169831	0.000997932	1	0.804995
P09543	P09543	2,3-cyclic-nucleotide 3-phosphodiesterase	CNP	1		1	0.69964	NaN	0.193204	1.25296	1.20783	0.906044	NaN	0.915253	0.91219	0.679964	NaN	0.722291	1.05492	0.706229	-0.0410163	0.0353423	0.41997	0.231064	0.121944	0.279293	0.371949	0.473215	0.518132	0.0251707	0.957023	0.942758	0.442545	0.883777	0.768841	0.791856	34	34	34	67.9	67.9	67.9	47.578	0	1	0.0410292	1	0.653728	5.22845e-06
Q12860	Q12860	Contactin-1	CNTN1	-1			-0.560324	-1.21907	-1.15946	-0.633994	-0.195946	-0.428508	-0.0755808	-0.00623147	-0.0190388	-1.56772	-1.98131	-0.817638	-0.209962	0.373869	0.0490731	0.10809	0.54409	NaN	NaN	NaN	NaN	-0.115176	NaN	NaN	0.790438	0.983532	NaN	NaN	0.21661	0.492315	58	58	58	56.6	56.6	56.6	113.32	0	1	0.103834	0.000804099	8.73963e-05	0.0377855
Q9Y2R0	Q9Y2R0	Cytochrome c oxidase assembly protein 3 homolog, mitochondrial	COA3	1	1		1.3065	0.700795	NaN	NaN	NaN	-0.182884	-0.135507	NaN	-0.168269	0.473631	NaN	-0.0929863	0.540127	0.297094	NaN	NaN	0.163112	-0.0595701	1.85854	NaN	0.0583859	-0.0350026	0.46874	NaN	-0.0201502	-0.00293167	-0.307662	0.0411028	-0.0660195	0.0886844	8	8	8	49.1	49.1	49.1	11.731	5.7883e-93	1	0.000119217	0.109249	1	1
Q99715	Q99715	Collagen alpha-1(XII) chain	COL12A1	-1	-1		0.373175	NaN	NaN	0.721504	NaN	-1.05095	-0.369147	NaN	NaN	-0.72934	NaN	-0.764812	NaN	NaN	NaN	NaN	-0.31991	-0.341848	-0.654059	-0.715604	-0.695886	-1.04719	NaN	NaN	NaN	-0.0271456	-0.361009	0.227125	-0.234041	0.292546	70	70	70	27.6	27.6	27.6	333.14	0	1	0.283503	1	1	0.00895383
P39060	P39060	Collagen alpha-1(XVIII) chain;Endostatin	COL18A1	-1	-1		-0.0287931	-0.217826	0.504061	-0.378982	-0.21786	-0.0525658	0.0441843	NaN	0.401084	-0.329178	0.183201	-0.0750944	0.102053	-1.35755	NaN	NaN	0.516318	-0.409336	-0.834699	-0.0734236	-0.480418	-1.11973	0.779974	-1.1905	-0.0616615	-0.134857	-0.611138	0.324004	-0.101954	-0.370322	13	13	13	12.4	12.4	12.4	178.19	1.2152e-128	1	0.906666	0.523213	0.193102	0.211459
Q9H0A8	Q9H0A8	COMM domain-containing protein 4	COMMD4		1		NaN	NaN	NaN	0.35242	NaN	0.296311	NaN	NaN	NaN	NaN	NaN	0.331132	-0.62638	NaN	NaN	NaN	NaN	3.05306	NaN	NaN	NaN	2.72271	NaN	NaN	NaN	NaN	NaN	0.449958	NaN	NaN	8	8	8	57.8	57.8	57.8	21.764	1.348e-68	1	1	1	1	0.205721
Q92905	Q92905	COP9 signalosome complex subunit 5	COPS5			-1	NaN	-0.288364	NaN	0.178619	0.930397	0.590147	-0.398988	0.729531	NaN	NaN	-0.239941	0.11929	NaN	NaN	NaN	NaN	0.319849	0.375846	-0.277674	-0.375048	0.233152	0.942383	0.0258793	-0.046042	-0.480337	0.333424	-1.77349	-1.02797	-0.360379	-0.0197406	12	12	12	39.2	39.2	39.2	37.578	7.8901e-68	1	1	0.406804	1	0.528389
P20674	P20674	Cytochrome c oxidase subunit 5A, mitochondrial	COX5A		1		0.0932897	NaN	NaN	NaN	-0.00155892	-0.0780915	NaN	0.383829	-0.0979032	-0.0747449	NaN	-0.0417884	0.363564	0.493053	0.125254	NaN	0.508226	0.0280033	1.74747	3.40749	0.0996318	0.016211	-0.187264	NaN	-0.0431107	-0.0186149	-0.330647	-0.0178552	-0.0730138	0.0482362	10	10	10	58	58	58	16.762	0	1	0.810146	1	1	1
O14548	O14548	Cytochrome c oxidase subunit 7A-related protein, mitochondrial	COX7A2L		1		-0.0685892	NaN	NaN	NaN	NaN	0.0593554	NaN	NaN	-0.049442	NaN	NaN	0.193456	0.720191	0.942751	NaN	NaN	4.54726	0.0668125	1.81336	NaN	0.000288558	-0.0658232	0.779974	NaN	-0.117224	-0.0371327	-0.311488	-0.0232551	-0.115894	-0.00750711	7	7	7	70.2	70.2	70.2	12.615	7.9221e-146	1	0.8179	1	1	1
P14384	P14384	Carboxypeptidase M	CPM			1	NaN	NaN	NaN	NaN	NaN	-0.442281	NaN	NaN	NaN	NaN	NaN	-1.02392	0.312084	NaN	NaN	NaN	-0.0812322	-0.281947	-0.256459	0.0836559	0.0518593	-0.122491	-0.111399	-0.425966	0.792106	1.09282	1.22126	1.48846	0.244765	0.318346	17	17	17	40.6	40.6	40.6	50.513	2.7666e-232	1	1	1	1	1
Q5TA45	Q5TA45	Integrator complex subunit 11	CPSF3L	-1			NaN	NaN	NaN	NaN	-4.43231	-0.775639	NaN	0.190425	-1.41146	NaN	NaN	-3.5109	NaN	NaN	-0.13787	NaN	-0.353911	1.44954	0.440102	-0.709552	0.273695	1.14874	0.117429	0.0432045	-0.975226	0.200379	-0.0159284	-0.385959	0.224287	0.443607	6	6	6	9.8	9.8	9.8	67.662	1.346e-14	1	1	1	1	1
P50238;H3BRQ4	P50238;H3BRQ4	Cysteine-rich protein 1	CRIP1			-1	-0.415557	NaN	NaN	NaN	NaN	NaN	NaN	NaN	NaN	NaN	NaN	NaN	-0.271827	NaN	NaN	NaN	NaN	NaN	NaN	NaN	NaN	NaN	-0.467154	NaN	-0.997607	-0.29534	-3.0015	-1.59999	NaN	0.434241	6	6	6	71.4	71.4	71.4	8.5328	1.9307e-47	2	0.224186	1	1	1
P52943	P52943	Cysteine-rich protein 2	CRIP2	-1			-0.642054	NaN	NaN	-1.07166	NaN	0.164786	NaN	-0.199868	NaN	-1.45447	NaN	-0.538346	-0.0997418	-0.105008	NaN	-0.787966	-0.0318429	-0.61394	-0.973696	-0.400987	0.000432815	0.118493	-0.336573	-0.453123	-0.23618	0.290896	0.0183493	0.666938	-0.355018	-0.228621	15	15	15	71.2	71.2	71.2	22.492	0	1	0.0630813	1	1	0.000469504
P35222	P35222	Catenin beta-1	CTNNB1			1	-0.111586	-0.955032	-0.461303	-0.261224	-0.113645	-0.269738	0.387252	0.0221902	0.23008	-1.14229	-1.4504	-0.522799	0.505688	-0.154713	-0.124	0.204016	-0.299649	-0.403656	0.0607391	0.414785	0.161307	0.231801	-0.169647	-0.0958049	0.59846	0.632268	1.15348	1.55292	0.00360232	-0.0578421	40	35	35	67.6	62.2	62.2	85.496	0	1	0.724585	0.00839034	0.105261	0.385727
O60888	O60888	Protein CutA	CUTA			-1	-0.144361	NaN	NaN	NaN	NaN	NaN	NaN	NaN	NaN	NaN	NaN	NaN	-0.0318576	0.0116751	NaN	NaN	NaN	NaN	NaN	NaN	NaN	NaN	-0.547447	NaN	NaN	-1.21702	-1.51033	-2.11073	NaN	-2.6801	5	5	5	48.6	48.6	48.6	19.116	1.221e-87	1	0.656028	1	1	1
P00167	P00167	Cytochrome b5	CYB5A		1		0.551491	0.15056	NaN	0.378179	-0.0182204	0.0265876	-0.0873348	-0.016512	0.0333701	0.368601	0.31034	-0.247268	0.562181	0.374636	0.913952	0.360533	0.457857	0.205142	1.69608	0.97475	0.28155	0.181166	0.481919	NaN	-0.205746	0.0714881	-0.125604	-0.0125045	0.14104	-0.0578872	8	8	8	56	56	56	15.33	0	1	0.108999	0.755533	1	0.17398
Q96C86	Q96C86	m7GpppX diphosphatase	DCPS	1	1		-0.266021	-0.435534	NaN	-0.0465336	0.992768	NaN	NaN	NaN	NaN	-0.204699	NaN	1.62826	-0.144042	NaN	NaN	NaN	2.63269	1.24847	0.0455827	0.882447	0.742265	0.762306	-0.190421	-0.311005	NaN	NaN	NaN	-0.23618	NaN	-0.0444193	11	11	11	35.3	35.3	35.3	38.608	3.1368e-152	1	0.429025	0.219333	1	0.864505
O94760	O94760	N(G),N(G)-dimethylarginine dimethylaminohydrolase 1	DDAH1			1	NaN	NaN	NaN	NaN	NaN	NaN	NaN	NaN	NaN	NaN	NaN	NaN	NaN	NaN	NaN	NaN	1.18078	1.15264	-0.671233	-0.338798	0.972104	NaN	NaN	NaN	NaN	1.56379	NaN	2.8289	NaN	0.155361	14	14	13	55.1	55.1	52.3	31.121	4.3456e-100	1	1	1	1	1
O95786	O95786	Probable ATP-dependent RNA helicase DDX58	DDX58	1			2.98627	2.77125	NaN	2.04481	NaN	NaN	NaN	NaN	NaN	2.33357	2.00454	NaN	2.65056	3.4705	NaN	NaN	NaN	NaN	NaN	NaN	NaN	NaN	NaN	NaN	NaN	NaN	NaN	NaN	NaN	NaN	32	32	32	43.4	43.4	43.4	106.6	1.1463e-235	1	9.35504e-19	1.07135e-10	1	9.45371e-14
Q8IY21	Q8IY21	Probable ATP-dependent RNA helicase DDX60	DDX60	1	1		2.75611	2.27274	NaN	NaN	NaN	2.22805	NaN	NaN	2.84197	2.10262	NaN	NaN	NaN	NaN	NaN	NaN	1.19843	NaN	NaN	NaN	1.38951	1.75894	NaN	NaN	NaN	NaN	NaN	NaN	NaN	NaN	15	14	14	12	10.9	10.9	197.85	4.294e-73	1	3.40129e-16	1.23945e-07	1	1
Q9Y315	Q9Y315	Putative deoxyribose-phosphate aldolase	DERA			1	NaN	NaN	NaN	NaN	NaN	0.396269	NaN	NaN	NaN	NaN	NaN	-0.332026	-0.0483078	-0.235604	NaN	NaN	NaN	NaN	NaN	-0.261137	NaN	NaN	NaN	NaN	NaN	NaN	1.82802	1.18339	NaN	NaN	10	10	10	42.5	42.5	42.5	35.23	2.9906e-62	1	1	1	1	1
O00273	O00273	DNA fragmentation factor subunit alpha	DFFA			-1	NaN	-0.657013	NaN	NaN	NaN	NaN	NaN	NaN	NaN	-0.332408	NaN	NaN	-0.695536	-0.369718	NaN	NaN	1.6755	NaN	-0.668937	NaN	0.284159	-0.365723	NaN	-0.372132	-0.95302	-1.33854	-0.764126	-0.378888	NaN	-1.77853	9	9	9	35.6	35.6	35.6	36.521	6.8774e-44	1	1	0.0674855	1	1
P23743	P23743	Diacylglycerol kinase alpha	DGKA		1		NaN	NaN	NaN	NaN	NaN	NaN	NaN	NaN	NaN	NaN	NaN	NaN	NaN	NaN	NaN	NaN	1.22336	2.54498	3.63227	1.5149	NaN	NaN	NaN	NaN	NaN	NaN	NaN	NaN	NaN	NaN	8	8	8	13.7	13.7	13.7	82.629	6.2489e-20	1	1	1	1	1
Q8TBM8	Q8TBM8	DnaJ homolog subfamily B member 14	DNAJB14		-1	-1	NaN	NaN	NaN	NaN	NaN	NaN	NaN	NaN	NaN	NaN	NaN	-0.34727	NaN	NaN	NaN	NaN	-2.0619	-0.292882	-0.974829	0.375512	-0.372823	-0.74962	0.0787465	NaN	NaN	NaN	NaN	NaN	-1.14691	-1.9865	10	10	10	27.4	27.4	27.4	42.515	1.4829e-26	1	1	1	1	1
Q9ULA0	Q9ULA0	Aspartyl aminopeptidase	DNPEP			-1	NaN	NaN	NaN	NaN	0.39846	0.269153	NaN	0.969528	0.434241	NaN	NaN	0.279887	NaN	0.521432	0.489954	-0.215731	0.950767	0.735002	0.53446	1.05346	0.663663	-0.0424271	NaN	-0.429887	0.0994973	NaN	-1.95249	-1.00845	0.0284277	NaN	13	13	13	31.8	31.8	31.8	52.428	2.243e-40	1	1	1	1	1
O43598	O43598	2-deoxynucleoside 5-phosphate N-hydrolase 1	DNPH1			-1	-0.229095	0.325617	NaN	-0.487298	NaN	3.27889	NaN	NaN	NaN	-0.220446	0.0116388	0.826193	-0.631287	-0.43157	NaN	NaN	NaN	NaN	NaN	NaN	NaN	NaN	NaN	NaN	-0.202505	-0.54848	-1.34868	-1.42589	-0.216954	0.132906	10	10	10	67.2	67.2	67.2	19.108	4.4429e-98	1	0.492708	0.470395	1	0.109357
Q9NY33	Q9NY33	Dipeptidyl peptidase 3	DPP3		1	1	-0.404267	-0.188858	NaN	-0.195533	0.707525	0.74123	0.330788	0.984772	NaN	-0.351627	-0.609442	0.15043	-0.0958358	-0.0392789	NaN	NaN	2.16935	1.1157	-0.726305	1.90184	0.393636	0.377624	-0.604389	-0.360027	0.0607391	-0.164399	-0.176006	0.552279	-0.0389694	0.817214	28	28	28	55.1	55.1	55.1	82.588	0	1	0.236645	0.575543	1	0.512981
Q86TI2	Q86TI2	Dipeptidyl peptidase 9	DPP9	1		1	NaN	0.0539454	NaN	NaN	NaN	3.7052	NaN	NaN	NaN	NaN	NaN	NaN	NaN	NaN	NaN	NaN	NaN	NaN	NaN	-1.01336	NaN	NaN	-0.553892	-0.488896	2.38637	0.385818	-0.672152	0.339707	NaN	-0.142449	14	14	14	18.7	18.7	18.7	98.262	1.5217e-36	1	1	0.932417	1	1
P55039	P55039	Developmentally-regulated GTP-binding protein 2	DRG2	1		1	-0.181738	NaN	NaN	-0.284072	0.654985	1.4393	NaN	0.614003	NaN	-0.346206	NaN	2.24954	NaN	NaN	NaN	NaN	0.498047	NaN	NaN	NaN	NaN	NaN	NaN	NaN	NaN	1.71356	-0.76158	0.690819	NaN	0.531569	15	15	15	46.7	46.7	46.7	40.746	5.7196e-108	1	0.581265	1	1	0.346427
Q14126	Q14126	Desmoglein-2	DSG2			1	-0.451998	-0.822656	0.151859	-0.408876	0.0119249	0.120617	0.700884	-0.0917251	0.151989	-1.15598	-0.916181	-0.101459	0.0909888	0.707736	-0.245027	0.0123541	-0.126297	-0.373832	0.231187	0.654894	0.0306892	-0.104418	NaN	-0.389432	1.39764	1.31823	-0.4404	0.396159	0.548437	0.432532	49	49	49	62.2	62.2	62.2	122.29	0	1	0.187187	0.0227709	0.737509	0.178115
Q8TDB6	Q8TDB6	E3 ubiquitin-protein ligase DTX3L	DTX3L	1			2.83161	2.77093	NaN	2.766	NaN	3.98859	2.96995	NaN	NaN	2.51051	2.91363	1.70514	2.20398	2.19172	NaN	NaN	NaN	NaN	NaN	0.395831	NaN	NaN	NaN	NaN	NaN	NaN	NaN	NaN	NaN	NaN	19	19	19	35.3	35.3	35.3	83.553	6.0973e-134	1	5.17273e-17	1.07662e-10	1	6.56455e-24
P51452	P51452	Dual specificity protein phosphatase 3	DUSP3		1	1	-0.375403	NaN	NaN	-0.273343	NaN	NaN	NaN	NaN	NaN	-0.561728	NaN	1.25096	-0.307234	-0.190678	NaN	NaN	NaN	1.99758	0.718175	0.18612	0.741316	-0.162234	1.52175	-0.147154	NaN	-0.103395	NaN	NaN	-0.538136	-0.479191	7	7	7	47	47	47	20.478	1.5398e-94	1	0.270699	1	1	0.364552
Q9H223	Q9H223	EH domain-containing protein 4	EHD4	1			0.402613	NaN	NaN	0.993276	NaN	1.28042	1.46817	NaN	NaN	0.495491	NaN	1.47015	0.413919	0.320847	0.321235	0.68455	0.123136	-0.0591342	-0.447288	-0.894966	0.33182	0.380064	0.314058	-0.379995	-0.273744	0.353097	0.0809305	0.120883	0.00129789	0.331591	24	18	17	43.8	35.3	33.3	61.174	4.8045e-152	1	0.246042	1	1	0.00031013
P19525	P19525	Interferon-induced, double-stranded RNA-activated protein kinase	EIF2AK2	1		1	1.32832	0.888695	0.508124	1.80517	0.88885	0.475085	-0.0267781	0.990882	0.768248	1.58972	1.14078	0.157303	1.12836	0.603029	0.0878702	0.0540844	0.0994973	0.232783	-0.35275	-0.39876	0.243669	0.395721	0.74373	0.841732	0.401521	1.28096	0.388465	0.244035	0.723253	0.764261	16	16	16	31.4	31.4	31.4	62.094	1.9272e-120	1	9.12985e-05	0.0411337	0.189316	4.93737e-11
Q14232	Q14232	Translation initiation factor eIF-2B subunit alpha	EIF2B1			1	NaN	NaN	NaN	NaN	NaN	0.569491	NaN	NaN	NaN	-0.321856	NaN	0.0731348	-0.107648	-0.110497	NaN	NaN	0.31742	1.04362	-0.710449	-0.496733	0.110096	0.0136409	NaN	NaN	1.79086	-0.129008	-0.323191	0.00331442	1.31203	0.406754	16	16	16	52.1	52.1	52.1	33.712	3.2236e-85	1	1	1	1	1
O43402	O43402	ER membrane protein complex subunit 8	EMC8			-1	NaN	NaN	NaN	0.412402	NaN	0.137241	NaN	0.341416	NaN	NaN	NaN	-0.0500244	NaN	0.7051	NaN	NaN	0.0687396	0.162597	0.786847	0.407516	0.00791302	0.0182068	-1.98011	-3.09949	-0.71137	-0.347674	-0.244907	0.0216219	-0.395454	-0.0940022	12	12	12	61.4	61.4	61.4	23.773	2.8557e-146	1	1	1	1	0.137661
Q9HCM4;Q9H329	Q9HCM4	Band 4.1-like protein 5	EPB41L5			1	NaN	NaN	NaN	NaN	NaN	-0.531719	NaN	NaN	NaN	NaN	NaN	0.132116	NaN	NaN	NaN	NaN	-0.066231	-0.45502	0.0136409	0.0840642	0.110764	0.195852	NaN	NaN	NaN	1.3297	-0.570593	1.10239	NaN	NaN	10	10	10	20.3	20.3	20.3	81.855	5.9827e-46	2	1	1	1	1
Q9UM22	Q9UM22	Mammalian ependymin-related protein 1	EPDR1		1	1	NaN	NaN	-0.421419	0.0398403	-0.34452	-0.832668	-0.50132	0.0886844	-0.161395	-0.462933	NaN	-0.719709	0.537147	-0.00460935	0.155361	0.685267	4.02901	0.517931	1.1159	NaN	0.161307	0.2806	1.28842	2.14893	0.887915	NaN	NaN	NaN	0.440314	-0.195831	6	6	6	28.1	28.1	28.1	25.437	1.3535e-36	1	1	1	0.136676	0.901743
P29317	P29317	Ephrin type-A receptor 2	EPHA2	1		1	-1.00219	-0.552177	NaN	-0.124299	1.58871	1.65164	1.21288	1.55939	1.88366	-0.977298	-0.612814	1.22534	0.248413	0.27127	0.0899048	0.220454	0.881586	0.628914	0.486045	1.04362	0.682393	0.578118	-0.108752	-0.439148	1.01942	1.1415	1.11962	1.49149	0.312084	0.365245	52	52	50	68.5	68.5	66.6	108.27	0	1	0.00396104	0.1225	1	0.672281
O14944	O14944	Proepiregulin;Epiregulin	EREG		1		NaN	NaN	NaN	NaN	NaN	NaN	NaN	NaN	NaN	NaN	NaN	NaN	NaN	NaN	NaN	NaN	0.491597	0.268674	1.75442	1.78802	0.363003	0.123269	NaN	NaN	NaN	NaN	NaN	NaN	NaN	NaN	4	4	4	24.9	24.9	24.9	19.044	5.4724e-12	1	1	1	1	1
P11474	P11474	Steroid hormone receptor ERR1	ESRRA		-1	-1	NaN	NaN	NaN	NaN	NaN	NaN	NaN	-0.780289	NaN	NaN	NaN	0.919912	NaN	NaN	NaN	NaN	-0.980028	NaN	NaN	NaN	NaN	NaN	NaN	NaN	NaN	NaN	0.100709	NaN	-1.48613	NaN	4	4	3	14.4	14.4	12.3	45.509	2.0668e-47	1	1	1	1	1
Q9UBQ6	Q9UBQ6	Exostosin-like 2;Processed exostosin-like 2	EXTL2	1	1	1	NaN	NaN	NaN	-0.188841	4.08967	7.14476	NaN	2.53292	3.46362	NaN	NaN	3.56852	NaN	NaN	NaN	NaN	2.65519	3.37016	NaN	NaN	-0.0274838	NaN	NaN	NaN	NaN	0.973575	5.8319	7.30296	2.25888	1.99251	5	5	5	21.5	21.5	21.5	37.465	2.0357e-23	1	1	1	1	0.52707
Q9UNN5	Q9UNN5	FAS-associated factor 1	FAF1			-1	NaN	NaN	NaN	NaN	NaN	0.482229	0.251083	0.650489	NaN	0.140386	NaN	0.609188	-0.415172	-0.0905825	0.0878702	-0.27167	-0.526805	0.511974	-0.70637	-0.394259	-0.392194	0.27262	0.133958	0.520045	-0.405987	-0.811194	-1.82403	-0.364849	NaN	NaN	22	22	22	34.5	34.5	34.5	73.953	2.0358e-119	1	1	1	1	1
Q9BZQ8	Q9BZQ8	Protein Niban	FAM129A			1	NaN	NaN	NaN	NaN	NaN	NaN	NaN	NaN	NaN	NaN	NaN	NaN	NaN	NaN	NaN	NaN	NaN	NaN	-0.663077	NaN	NaN	NaN	NaN	NaN	0.696973	0.851519	0.024887	1.16704	0.430499	0.916706	12	12	12	15.1	15.1	15.1	103.13	1.03e-44	1	1	1	1	1
Q9GZU8	Q9GZU8	Protein FAM192A	FAM192A		1	1	0.0962619	0.573375	NaN	0.413811	NaN	NaN	0.405012	NaN	NaN	-0.0402298	NaN	NaN	NaN	-0.0897694	0.282973	-0.220917	NaN	2.6567	1.18644	1.10037	2.117	0.584193	NaN	NaN	NaN	NaN	1.38173	NaN	NaN	NaN	8	8	8	31.9	31.9	31.9	28.912	1.0465e-77	1	0.803302	0.192644	1	0.136302
Q9BTY7	Q9BTY7	Protein FAM203A	FAM203A		1	1	NaN	NaN	NaN	-0.404038	NaN	NaN	NaN	NaN	NaN	-0.201626	0.0837921	NaN	-0.843474	-0.716947	NaN	NaN	1.96244	NaN	NaN	-0.590745	-0.66637	NaN	NaN	NaN	NaN	NaN	-0.899291	1.01528	NaN	NaN	12	12	12	51.8	51.8	51.8	42.129	2.3597e-114	1	1	1	1	0.183229
Q9NSI2	Q9NSI2	Protein FAM207A	FAM207A		-1	-1	NaN	0.554638	NaN	NaN	NaN	NaN	NaN	NaN	NaN	NaN	NaN	NaN	-0.299987	-0.0528332	-0.652334	-0.7331	-0.113224	0.0901759	-1.0552	-0.851365	-0.612108	-1.20025	-0.17736	-0.219572	NaN	NaN	-0.272907	-0.959037	NaN	-1.16608	14	14	14	58.3	58.3	58.3	25.456	1.5739e-97	1	1	0.20808	1	1
Q9H5X1	Q9H5X1	MIP18 family protein FAM96A	FAM96A	1	1		0.217975	NaN	NaN	-0.207561	NaN	2.7939	NaN	NaN	NaN	0.202512	NaN	NaN	-0.258615	-0.0712136	NaN	NaN	NaN	NaN	0.163756	1.15348	1.3774	NaN	NaN	NaN	NaN	NaN	NaN	NaN	-0.466955	NaN	6	6	6	46.2	46.2	46.2	18.355	1.3922e-28	1	0.541204	1	1	0.48816
Q9Y4F1	Q9Y4F1	FERM, RhoGEF and pleckstrin domain-containing protein 1	FARP1			1	NaN	NaN	NaN	NaN	NaN	-0.476538	NaN	NaN	NaN	NaN	-1.3907	-0.581605	NaN	NaN	NaN	NaN	NaN	NaN	NaN	NaN	NaN	NaN	NaN	NaN	1.20945	0.912037	0.0347792	NaN	0.894527	0.66948	14	14	14	20.4	20.4	20.4	118.63	3.9399e-53	1	1	1	1	1
Q14517	Q14517	Protocadherin Fat 1;Protocadherin Fat 1, nuclear form	FAT1		-1		-1.01578	-0.821432	NaN	-1.0168	-0.455851	-0.14272	-0.420781	-0.712599	NaN	-1.0885	0.00201835	-0.550148	0.239276	0.0797219	NaN	0.280719	-0.316762	-0.687451	-0.63702	-0.463052	-1.00706	-1.31764	0.00144204	-0.0519374	0.127633	-0.0598258	-0.120059	0.279412	-0.0813084	-0.108939	127	127	126	32.9	32.9	32.7	506.27	0	1	0.00350221	0.0229697	1	0.00090167
Q96EF6	Q96EF6	F-box only protein 17	FBXO17		1	1	NaN	NaN	NaN	NaN	NaN	NaN	NaN	NaN	NaN	NaN	NaN	NaN	NaN	NaN	NaN	NaN	1.64672	2.28623	NaN	NaN	0.929185	NaN	1.52942	0.0434844	0.557974	0.890019	-0.166454	0.810237	0.535356	0.366252	11	11	6	51.1	51.1	29.9	31.479	5.5184e-81	1	1	1	1	1
P62942;Q5VVH2;A0A087WV48	P62942	Peptidyl-prolyl cis-trans isomerase FKBP1A	FKBP1A		1		-0.279757	NaN	NaN	NaN	NaN	0.454913	NaN	NaN	NaN	NaN	NaN	0.0820213	-0.180528	0.020677	-0.198974	-0.572287	1.88663	0.893595	3.616	NaN	3.89598	1.86418	-0.44546	NaN	0.158983	0.412402	-0.836604	-0.288805	-0.181133	-0.0350321	9	9	9	82.4	82.4	82.4	11.951	5.4369e-148	3	0.406616	1	1	1
P02751	P02751	Fibronectin;Anastellin;Ugl-Y1;Ugl-Y2;Ugl-Y3	FN1	-1		-1	NaN	-0.790809	-0.82741	0.024887	-1.01832	-1.16492	-0.614978	-0.992604	-1.14925	0.340163	-0.898915	-0.672382	1.05485	0.258494	0.318346	-0.00843551	0.11703	0.0809305	-0.5551	-0.308091	-0.0780915	-0.27167	0.377179	-0.868279	-0.362844	-0.106125	-0.271461	-0.030855	-0.0217897	-0.86457	84	84	84	45.4	45.4	45.4	262.62	0	1	1	0.0284546	0.00468851	0.945124
Q86XX4	Q86XX4	Extracellular matrix protein FRAS1	FRAS1	-1	-1		NaN	NaN	-0.116833	NaN	0.195852	NaN	NaN	-0.309324	0.0589399	NaN	NaN	-1.41415	NaN	NaN	NaN	NaN	-0.43261	-0.21491	NaN	NaN	-0.755454	-1.05634	-0.149937	-0.126092	-0.860269	NaN	NaN	-0.33179	NaN	NaN	22	22	22	7.9	7.9	7.9	443.21	1.4486e-72	1	1	1	0.628793	1
P02794	P02794	Ferritin heavy chain	FTH1		1	1	0.899717	0.616358	NaN	0.659194	NaN	0.691177	0.336398	NaN	NaN	0.781234	0.543397	0.822281	-0.883369	-0.10809	0.947479	0.789187	1.60625	1.21419	0.291721	0.535655	0.907814	0.349818	NaN	0.511569	0.54092	0.491802	1.22318	0.823831	0.551196	0.473215	13	13	13	71	71	71	21.225	6.4339e-125	1	0.00833558	0.160442	1	0.0170248
P21217;Q11128;P51993	P21217;Q11128;P51993	Galactoside 3(4)-L-fucosyltransferase;Alpha-(1,3)-fucosyltransferase	FUT3;FUT5;FUT6	1	1	1	NaN	NaN	NaN	NaN	NaN	NaN	NaN	NaN	NaN	NaN	NaN	3.20703	NaN	NaN	2.97391	2.23909	NaN	4.13595	NaN	2.23545	NaN	NaN	NaN	NaN	NaN	NaN	NaN	NaN	3.57797	NaN	2	2	2	7.8	7.8	7.8	42.117	1.9615e-06	3	1	1	1	1
P51570	P51570	Galactokinase	GALK1	1		1	-0.165176	NaN	NaN	0.0712136	0.27608	0.28238	NaN	1.99498	NaN	-0.219068	NaN	0.485015	-0.491531	0.832385	NaN	NaN	NaN	NaN	NaN	NaN	NaN	NaN	-0.559962	-0.481263	-0.149217	NaN	1.28066	-0.146739	1.05165	-0.421747	12	12	12	42.9	42.9	42.9	42.272	2.3016e-51	1	0.613905	1	1	0.811821
P34059	P34059	N-acetylgalactosamine-6-sulfatase	GALNS	-1	-1	-1	NaN	NaN	NaN	NaN	NaN	-0.15388	NaN	NaN	NaN	NaN	NaN	-1.26545	NaN	NaN	NaN	NaN	NaN	NaN	-2.27014	NaN	NaN	-0.0212333	-0.205414	NaN	NaN	-0.082026	NaN	-2.18672	-0.0907722	0.095722	7	7	7	16.9	16.9	16.9	58.025	7.0686e-22	1	1	1	1	1
P29992	P29992	Guanine nucleotide-binding protein subunit alpha-11	GNA11			1	0.384823	NaN	NaN	-0.222195	0.41565	0.0890913	NaN	0.543892	0.543298	-1.12781	NaN	-0.364385	0.415542	0.0781829	NaN	NaN	0.430071	0.00302647	0.381173	0.400866	0.41738	0.411426	0.291957	NaN	0.874128	1.18859	1.72072	1.53147	0.198746	0.285461	21	20	9	62.1	59.9	26.7	42.123	0	1	0.268242	1	1	0.458856
Q14344	Q14344	Guanine nucleotide-binding protein subunit alpha-13	GNA13		1	1	0.153546	NaN	NaN	0.0604624	0.67238	0.234747	NaN	0.995593	NaN	-0.93727	NaN	-0.127904	0.199876	0.318722	NaN	NaN	0.365581	NaN	0.282499	1.72705	0.837217	0.576764	NaN	0.759412	1.03076	1.34398	2.13517	1.10037	0.264476	0.225275	24	24	23	59.9	59.9	57.8	44.049	1.8222e-200	1	0.674915	1	1	0.842419
P04899	P04899	Guanine nucleotide-binding protein G(i) subunit alpha-2	GNAI2			1	-0.530927	NaN	NaN	-0.144265	0.308477	-0.0570614	0.377179	0.525668	0.667756	-1.12579	-1.07561	-0.462336	0.50019	0.355516	-0.357215	-0.310808	0.432532	0.244765	0.358846	0.404903	0.451224	0.267356	-0.112787	-0.740938	0.899408	1.09741	1.20552	1.74386	0.249385	0.311968	28	28	15	75.8	75.8	46.2	40.45	0	1	0.122814	1	1	0.625678
Q5JWF2;P38405	Q5JWF2	Guanine nucleotide-binding protein G(s) subunit alpha isoforms XLas	GNAS			1	-0.122428	NaN	-0.291822	-0.00316296	0.590626	0.239398	NaN	0.790105	0.741575	-0.952685	NaN	-0.247731	0.422018	0.414672	-0.169826	0.0753272	0.612588	0.213876	0.372283	0.619178	0.573084	0.426748	-0.158574	-0.489949	0.969233	1.12413	1.62887	2.10094	0.219215	0.273098	26	25	25	24.7	23.6	23.6	111.02	0	2	0.701627	1	0.288812	0.976156
P62873	P62873	Guanine nucleotide-binding protein G(I)/G(S)/G(T) subunit beta-1	GNB1			1	-0.789836	-1.08476	-0.579879	-0.240282	0.391438	0.0540844	NaN	0.532367	0.315102	-1.1592	NaN	-0.284247	0.489132	0.361694	-0.339747	-0.090081	0.507211	0.213627	0.417488	0.652142	0.51005	0.513794	-0.27687	-0.411694	0.924024	1.17153	1.62943	1.93523	0.256407	0.311968	20	20	12	62.4	62.4	41.2	37.377	0	1	0.0227118	0.00281305	0.044319	0.424042
P62879;Q9BRK4	P62879	Guanine nucleotide-binding protein G(I)/G(S)/G(T) subunit beta-2	GNB2			1	-0.234788	-0.378138	NaN	-0.160798	0.409472	0.0694271	0.4959	0.743386	0.662479	-1.12989	NaN	-0.347601	0.484602	0.459199	-0.171027	-0.221977	0.428357	0.40414	0.582652	0.570269	0.571143	0.582845	-0.222784	-0.447485	0.858061	1.19017	1.03738	1.63227	0.275722	0.315798	18	11	7	52.9	31.8	27.9	37.331	0	2	0.482571	0.283368	1	0.588181
Q9UBI6	Q9UBI6	Guanine nucleotide-binding protein G(I)/G(S)/G(O) subunit gamma-12	GNG12		1	1	-0.74882	NaN	NaN	NaN	NaN	0.124593	NaN	NaN	NaN	NaN	NaN	-0.450282	0.411535	-0.174279	NaN	NaN	NaN	NaN	2.11557	NaN	NaN	0.516116	NaN	NaN	0.837378	1.20664	1.72971	2.01439	0.291132	0.269392	7	7	7	80.6	80.6	80.6	8.0061	7.7619e-126	1	0.0306348	1	1	1
P63218	P63218	Guanine nucleotide-binding protein G(I)/G(S)/G(O) subunit gamma-5	GNG5		1	1	NaN	-0.725804	NaN	NaN	NaN	NaN	0.24732	NaN	NaN	-1.30013	-1.15027	NaN	0.694746	NaN	NaN	NaN	NaN	NaN	NaN	2.12889	NaN	NaN	NaN	NaN	0.715191	1.03281	NaN	1.26544	0.220949	0.264236	5	5	5	48.5	48.5	48.5	7.3184	8.0718e-16	1	1	0.0439231	1	1
Q9NVN8	Q9NVN8	Guanine nucleotide-binding protein-like 3-like protein	GNL3L	-1			-1.24506	-0.732189	NaN	-1.25336	NaN	NaN	-0.684967	NaN	NaN	-0.399825	NaN	NaN	-0.820948	NaN	-0.529385	-0.626402	0.493135	0.659194	-0.283474	-0.0972395	-0.145398	-0.0196529	NaN	-0.0541976	NaN	NaN	-0.1778	0.104739	NaN	NaN	19	19	19	38.5	38.5	38.5	65.572	1.762e-103	1	0.00035579	0.0421411	1	4.36513e-05
Q7Z5G4	Q7Z5G4	Golgin subfamily A member 7	GOLGA7			1	-0.859352	NaN	NaN	NaN	0.359071	0.181039	NaN	NaN	0.587749	NaN	NaN	-0.360064	0.379288	0.353413	NaN	NaN	0.557582	-0.0550067	NaN	NaN	0.399116	0.383276	-0.23618	NaN	0.676809	1.04921	2.02659	1.69902	0.147697	0.0731348	9	9	8	54	54	48.2	15.824	4.0855e-35	1	0.0132996	1	1	1
Q9Y625	Q9Y625	Glypican-6;Secreted glypican-6	GPC6	-1			NaN	NaN	NaN	-1.40091	-0.353782	-0.80435	NaN	NaN	NaN	NaN	NaN	-1.2328	NaN	NaN	NaN	NaN	NaN	NaN	NaN	NaN	NaN	NaN	NaN	NaN	NaN	NaN	NaN	NaN	0.231064	NaN	9	9	8	19.5	19.5	18	62.735	7.3379e-45	1	1	1	1	4.96862e-06
Q9Y653	Q9Y653	G-protein coupled receptor 56	GPR56	-1	-1		NaN	NaN	NaN	-1.31351	NaN	-0.589333	NaN	-0.617609	NaN	-1.47085	NaN	-0.79596	-0.36175	-1.34466	-0.794983	0.135535	0.0479571	-0.287695	-0.22016	0.348346	-0.539582	-0.856972	NaN	NaN	NaN	NaN	NaN	NaN	0.235972	NaN	8	8	8	14.6	14.6	14.6	77.737	9.8719e-114	1	1	1	1	1.8483e-05
P18283	P18283	Glutathione peroxidase 2	GPX2	1			-0.175436	NaN	NaN	NaN	NaN	-0.307787	NaN	NaN	NaN	-0.0824384	NaN	-0.0157825	1.69296	2.60209	NaN	NaN	NaN	NaN	NaN	NaN	NaN	NaN	NaN	NaN	NaN	NaN	NaN	NaN	0.375512	NaN	9	9	9	41.6	41.6	41.6	21.972	1.0082e-35	1	0.59359	1	1	1
Q4V328	Q4V328	GRIP1-associated protein 1	GRIPAP1		-1	-1	NaN	-0.253481	NaN	NaN	-0.0963446	-0.169988	NaN	NaN	NaN	NaN	NaN	0.0858326	NaN	NaN	0.00805652	NaN	0.223423	0.175429	NaN	NaN	NaN	-1.2133	NaN	NaN	NaN	NaN	-5.07053	NaN	NaN	NaN	16	16	16	20.2	20.2	20.2	95.988	1.5419e-40	1	1	0.462333	1	1
Q16774	Q16774	Guanylate kinase	GUK1		1		NaN	NaN	NaN	NaN	NaN	NaN	NaN	NaN	NaN	NaN	NaN	NaN	NaN	NaN	NaN	NaN	0.41565	0.237931	2.2773	-0.815047	1.90581	-0.0943718	-0.499218	NaN	NaN	NaN	NaN	NaN	NaN	NaN	10	10	10	58.9	58.9	58.9	21.725	7.4127e-43	1	1	1	1	1
Q9Y5Z4	Q9Y5Z4	Heme-binding protein 2	HEBP2			-1	NaN	NaN	NaN	NaN	NaN	NaN	NaN	NaN	NaN	NaN	NaN	NaN	-0.554803	-0.0221902	0.207393	NaN	NaN	NaN	NaN	NaN	NaN	NaN	-0.306698	-0.126596	-0.326064	-0.524334	-0.790035	-0.946889	NaN	-1.07939	8	8	8	48.8	48.8	48.8	22.875	1.0174e-116	1	1	1	1	1
Q9BYK8	Q9BYK8	Helicase with zinc finger domain 2	HELZ2	1	1	1	3.58688	2.99313	NaN	2.95559	NaN	NaN	2.66385	1.9489	2.38377	3.65535	2.04614	2.07858	0.00432164	2.69264	NaN	NaN	0.761711	1.16543	-0.376189	-0.930298	1.40026	1.05915	NaN	1.72317	NaN	1.23156	1.81164	2.03207	NaN	NaN	84	84	84	43.1	43.1	43.1	294.65	0	1	2.19585e-26	3.01975e-12	1	4.48336e-27
Q9UII4	Q9UII4	E3 ISG15--protein ligase HERC5	HERC5	1		1	2.18951	0.935912	NaN	2.40917	NaN	NaN	1.31811	NaN	NaN	2.78538	1.7858	NaN	0.311154	0.192513	NaN	NaN	NaN	NaN	NaN	NaN	NaN	NaN	NaN	NaN	NaN	NaN	1.02127	NaN	NaN	NaN	12	12	12	15.9	15.9	15.9	116.85	6.2191e-74	1	9.58303e-11	0.0313266	1	1.64275e-18
P01891	P01891	HLA class I histocompatibility antigen, A-68 alpha chain	HLA-A			1	0.63914	NaN	0.57918	1.82387	1.60217	1.11889	NaN	1.56696	1.73175	1.19327	NaN	1.0251	1.34358	1.30223	-0.279091	-0.0193751	0.62854	0.252052	0.535655	0.671203	0.300768	0.201132	0.262313	-0.0858182	1.13159	1.37423	1.27155	1.6427	0.659925	0.58938	23	23	17	71.2	71.2	53.7	40.908	0	1	0.0624153	1	0.131669	3.11265e-11
Q31612	Q31612	HLA class I histocompatibility antigen, B-73 alpha chain	HLA-B	1		1	NaN	NaN	NaN	1.79335	2.79894	3.11771	NaN	NaN	2.50289	2.383	NaN	2.60684	1.97871	NaN	-0.0628364	NaN	1.01956	-0.370919	-0.998183	1.20188	0.658463	0.427499	0.371615	0.394843	1.55606	1.65462	1.31649	1.40419	0.96303	1.07922	14	8	5	41.9	25.3	22.3	40.435	0	1	1	1	1	6.59223e-11
Q95604	Q95604	HLA class I histocompatibility antigen, Cw-17 alpha chain	HLA-C	1		1	NaN	NaN	NaN	2.98249	2.3822	2.38631	NaN	2.71813	2.42172	2.18447	NaN	2.01489	1.94662	NaN	0.0418037	0.0313951	0.669843	0.923796	0.2587	0.357608	0.362891	0.309758	NaN	0.368154	1.26562	1.45022	0.681674	1.57386	1.18136	1.31858	17	14	11	56.7	46.5	37.4	41.238	0	1	1	1	1	1.53363e-27
P13747	P13747	HLA class I histocompatibility antigen, alpha chain E	HLA-E	1		1	0.752149	NaN	NaN	NaN	2.27742	1.90446	NaN	NaN	NaN	2.07166	NaN	2.24604	1.9699	NaN	0.331934	-0.464266	1.03344	0.631058	0.452701	0.191563	0.587941	0.176961	0.222434	0.325617	1.0285	1.09478	1.00367	1.88116	0.889707	0.952855	13	10	8	43.6	36	28.5	40.156	2.1263e-99	1	0.0278516	1	1	1
P30511	P30511	HLA class I histocompatibility antigen, alpha chain F	HLA-F			-1	NaN	NaN	NaN	NaN	NaN	NaN	NaN	NaN	NaN	NaN	NaN	NaN	NaN	NaN	NaN	NaN	NaN	NaN	NaN	NaN	NaN	NaN	NaN	NaN	-3.15676	-1.53952	NaN	NaN	-0.341263	-1.98519	4	2	2	13	9.5	9.5	39.061	1.3158e-27	1	1	1	1	1
P01893	P01893	Putative HLA class I histocompatibility antigen, alpha chain H	HLA-H	1		1	NaN	NaN	NaN	2.91363	1.63325	1.35315	NaN	1.27286	1.75262	2.42522	NaN	1.00072	0.87633	0.834236	-0.230381	NaN	0.32112	NaN	-0.416905	0.647545	0.109026	0.105544	NaN	NaN	0.950842	1.31557	0.653335	1.71646	0.264116	0.375512	12	6	6	35.9	18.5	18.5	40.891	0	1	1	1	1	2.34477e-26
P15428	P15428	15-hydroxyprostaglandin dehydrogenase [NAD(+)]	HPGD	-1			-1.31222	NaN	NaN	-1.22526	NaN	NaN	NaN	NaN	NaN	-1.60766	NaN	NaN	-0.708962	-1.68464	NaN	NaN	NaN	NaN	NaN	NaN	NaN	NaN	NaN	NaN	NaN	NaN	NaN	NaN	NaN	NaN	6	6	6	35.7	35.7	35.7	28.977	6.2997e-51	1	0.000168842	1	1	6.44054e-05
P01112	P01112	GTPase HRas;GTPase HRas, N-terminally processed	HRAS			1	-0.845391	NaN	NaN	-0.0552615	0.620962	0.300299	NaN	NaN	0.724476	-1.01482	NaN	-0.219388	0.383497	0.326769	-0.149713	NaN	0.580435	0.375401	0.567156	0.680414	0.622743	0.713168	NaN	-0.265535	0.714399	1.31696	0.889629	1.95621	0.175173	0.348119	15	15	3	77.2	77.2	22.2	21.298	0	1	0.0148507	1	1	0.842288
P98160	P98160	Basement membrane-specific heparan sulfate proteoglycan core protein;Endorepellin;LG3 peptide	HSPG2	-1			NaN	-0.643946	-1.19803	-0.789063	-0.980198	-1.16582	-0.343806	-0.961423	-0.967109	-0.631355	-0.382871	-0.676411	NaN	-0.461005	0.00432164	-0.212986	-0.0225955	-0.26616	-0.310665	-0.349952	-0.434325	-0.775046	0.00201835	-0.242567	-0.0410609	-0.226561	0.051024	0.332966	-0.0865227	-0.44495	145	145	145	48.3	48.3	48.3	468.83	0	1	1	0.0729695	5.11295e-05	0.00986773
P05362	P05362	Intercellular adhesion molecule 1	ICAM1			1	-0.254289	NaN	NaN	NaN	NaN	NaN	NaN	NaN	NaN	NaN	NaN	NaN	NaN	NaN	-0.42461	-0.108534	0.137241	-0.166503	0.0326651	0.425889	0.23008	0.107956	-0.17891	-0.331481	1.05422	1.05297	1.36401	2.16681	0.223793	0.202386	20	20	20	36.3	36.3	36.3	57.825	2.1035e-165	1	0.448721	1	1	1
P40305	P40305	Interferon alpha-inducible protein 27, mitochondrial	IFI27	1			NaN	NaN	NaN	NaN	NaN	NaN	3.81906	NaN	NaN	NaN	NaN	NaN	3.26156	NaN	NaN	NaN	NaN	NaN	NaN	NaN	NaN	NaN	NaN	NaN	NaN	NaN	NaN	NaN	NaN	NaN	4	4	4	66.4	66.4	66.4	11.268	2.0294e-23	1	1	1	1	1
P80217	P80217	Interferon-induced 35 kDa protein	IFI35	1			2.62667	NaN	NaN	2.67545	NaN	NaN	NaN	NaN	NaN	2.92342	NaN	NaN	2.0308	2.36505	0.0067647	-0.379902	NaN	1.87003	NaN	-0.277394	0.737773	NaN	0.668119	0.540127	NaN	NaN	NaN	NaN	NaN	NaN	11	11	11	43	43	43	31.546	8.6717e-72	1	7.64652e-15	1	1	1.80395e-22
Q9BYX4	Q9BYX4	Interferon-induced helicase C domain-containing protein 1	IFIH1	1			2.34406	NaN	NaN	NaN	NaN	NaN	NaN	NaN	NaN	1.67288	NaN	NaN	2.77216	NaN	NaN	NaN	NaN	NaN	NaN	NaN	NaN	NaN	NaN	NaN	NaN	NaN	NaN	NaN	NaN	NaN	12	12	12	20.6	20.6	20.6	116.69	1.4178e-121	1	4.12143e-12	1	1	1
P09914;Q5T764	P09914	Interferon-induced protein with tetratricopeptide repeats 1	IFIT1	1			3.97874	NaN	NaN	2.93996	2.59034	2.63671	NaN	1.94987	1.93285	2.85523	NaN	3.47599	2.92756	3.87798	NaN	NaN	NaN	NaN	NaN	NaN	NaN	NaN	NaN	NaN	NaN	NaN	NaN	NaN	NaN	NaN	27	27	27	59.8	59.8	59.8	55.36	3.3029e-278	2	4.20563e-32	1	1	8.32576e-27
P09913	P09913	Interferon-induced protein with tetratricopeptide repeats 2	IFIT2	1			1.98331	NaN	1.06191	3.00798	2.60139	2.45257	NaN	3.14919	2.5357	3.56389	NaN	2.0861	2.29619	3.67569	0.194087	0.0606008	NaN	-0.130097	-0.150097	-0.360916	NaN	NaN	NaN	NaN	NaN	NaN	NaN	NaN	NaN	NaN	21	21	21	52.3	52.3	52.3	54.632	1.4708e-125	1	4.62143e-09	1	0.00462604	5.49998e-28
O14879	O14879	Interferon-induced protein with tetratricopeptide repeats 3	IFIT3	1			3.2142	3.01049	NaN	2.66798	NaN	NaN	NaN	NaN	NaN	3.54893	1.88866	NaN	3.39493	3.64899	NaN	NaN	NaN	NaN	NaN	NaN	NaN	NaN	NaN	NaN	NaN	NaN	NaN	NaN	0.563841	NaN	21	21	21	51	51	51	55.984	0	1	1.72621e-21	2.25849e-12	1	2.35974e-22
Q13325	Q13325	Interferon-induced protein with tetratricopeptide repeats 5	IFIT5	1			NaN	NaN	NaN	1.90866	NaN	0.532766	NaN	NaN	NaN	1.58053	NaN	NaN	1.38725	1.56303	NaN	NaN	NaN	NaN	NaN	NaN	NaN	NaN	NaN	NaN	NaN	NaN	NaN	NaN	NaN	NaN	7	7	7	15.4	15.4	15.4	55.846	9.5816e-24	1	1	1	1	3.62966e-12
Q01629;P13164	Q01629;P13164	Interferon-induced transmembrane protein 2;Interferon-induced transmembrane protein 1	IFITM2;IFITM1	1			NaN	NaN	NaN	NaN	NaN	2.51927	NaN	NaN	NaN	NaN	NaN	2.21999	NaN	NaN	NaN	NaN	NaN	NaN	NaN	NaN	NaN	NaN	0.617393	NaN	0.548831	0.535157	1.92941	0.252052	0.480575	0.454808	4	4	2	49.2	49.2	36.4	14.632	6.9243e-41	2	1	1	1	1
Q01628	Q01628	Interferon-induced transmembrane protein 3	IFITM3	1		1	NaN	NaN	NaN	NaN	NaN	NaN	NaN	NaN	NaN	NaN	NaN	4.2302	NaN	NaN	NaN	NaN	NaN	NaN	NaN	NaN	NaN	NaN	NaN	NaN	NaN	NaN	NaN	NaN	0.768925	0.893052	3	1	1	31.6	18.8	18.8	14.632	2.2008e-75	1	1	1	1	1
P05161	P05161	Ubiquitin-like protein ISG15	ISG15	1		1	3.78314	NaN	NaN	4.16044	NaN	2.68021	NaN	NaN	NaN	4.96033	NaN	2.99532	4.26033	5.77976	NaN	NaN	NaN	NaN	NaN	NaN	NaN	NaN	1.91758	NaN	1.05887	1.70876	-1.31764	-0.448765	-0.563646	1.26778	11	11	11	60	60	60	17.887	2.4065e-157	1	3.55698e-29	1	1	4.99061e-52
Q96AZ6	Q96AZ6	Interferon-stimulated gene 20 kDa protein	ISG20	1			3.14981	NaN	NaN	2.86065	NaN	2.7329	NaN	NaN	NaN	2.79225	NaN	NaN	2.41627	2.13644	NaN	NaN	NaN	NaN	NaN	NaN	NaN	0.921512	NaN	NaN	NaN	NaN	NaN	NaN	NaN	NaN	6	6	6	45.3	45.3	45.3	20.363	1.699e-37	1	1.07007e-20	1	1	1.83127e-25
P17301	P17301	Integrin alpha-2	ITGA2			1	-0.48338	-0.693854	-0.182491	0.11063	0.621524	0.14274	0.143785	0.564134	0.928882	-0.787842	-1.52529	-0.182213	0.915559	-0.211261	-0.538912	-0.356772	0.57415	0.148869	0.123269	0.536351	0.388024	0.245496	-0.57611	-0.667951	0.869713	0.883934	1.084	1.42019	0.0311129	0.0776532	44	44	44	47.8	47.8	47.8	129.29	0	1	0.159114	0.0538237	0.483902	0.702401
P26006	P26006	Integrin alpha-3;Integrin alpha-3 heavy chain;Integrin alpha-3 light chain	ITGA3			1	-0.798692	-1.11519	-0.11377	0.0244615	0.922959	0.726483	0.745539	1.09721	1.16639	-1.00462	-1.12237	0.31742	0.614569	-0.134221	-0.160411	-0.0916021	0.648005	0.310224	0.272143	0.816477	0.488721	0.38084	-0.321946	-0.706959	1.13488	1.28048	1.05005	1.52607	0.377846	0.393526	35	35	35	37	37	37	116.61	0	1	0.0212565	0.00214121	0.635984	0.946362
P08648	P08648	Integrin alpha-5;Integrin alpha-5 heavy chain;Integrin alpha-5 light chain	ITGA5			1	0.283803	NaN	NaN	-0.290833	0.620305	0.347325	0.468948	NaN	0.665848	-1.00165	-1.11098	-0.158365	0.104605	-0.382944	NaN	NaN	NaN	0.399116	NaN	NaN	NaN	0.221073	-0.106778	-0.284072	0.778881	0.945982	1.00014	1.65512	0.238298	0.251931	19	19	19	24.2	24.2	24.2	114.54	3.0854e-288	1	0.41982	1	1	0.335304
P18564	P18564	Integrin beta-6	ITGB6			1	-1.1622	-0.661889	-0.573231	0.137766	0.397803	0.33674	0.106616	0.0583859	0.470198	-0.598544	-0.438131	-0.0599159	0.615699	-0.240376	-0.443556	-0.258287	0.622368	0.401958	-0.127274	0.818442	0.35208	0.408929	-0.678949	-0.578155	0.759497	0.987903	1.53152	1.67965	0.184598	0.173	20	20	20	31.5	31.5	31.5	85.935	7.8423e-132	1	0.000851173	0.0655278	0.0466871	0.630363
Q9BX67	Q9BX67	Junctional adhesion molecule C	JAM3		1	1	NaN	NaN	NaN	NaN	NaN	NaN	NaN	NaN	NaN	NaN	NaN	NaN	NaN	NaN	NaN	1.90658	NaN	NaN	NaN	NaN	NaN	NaN	NaN	NaN	NaN	NaN	NaN	NaN	NaN	1.65965	6	6	6	22.6	22.6	22.6	35.02	1.0023e-23	1	1	1	1	1
P14923	P14923	Junction plakoglobin	JUP	-1			-0.658288	-1.97568	-0.794557	-0.793807	-0.187379	-0.427246	-0.223374	-0.0889757	-0.0340717	-1.78349	-2.20723	-0.765523	0.430714	0.500177	-0.331064	-0.0291317	-0.116645	-0.356753	0.350045	0.614569	0.20389	0.0982848	0.0543624	0.0918014	0.572017	0.354678	-0.0108028	0.923035	0.146134	0.185105	51	51	46	81.2	81.2	77.9	81.744	0	1	0.0568173	6.60837e-08	0.0065419	0.00943636
Q6NSJ0	Q6NSJ0	Uncharacterized family 31 glucosidase KIAA1161	KIAA1161	-1			NaN	NaN	NaN	NaN	-1.09758	-1.21374	NaN	NaN	NaN	NaN	NaN	-1.63944	0.2587	NaN	NaN	NaN	-0.236469	-0.217642	-1.76876	-1.25525	-0.3821	-0.180136	NaN	NaN	0.140255	-0.412635	0.263155	NaN	NaN	NaN	13	13	13	25.1	25.1	25.1	81.086	3.1101e-33	1	1	1	1	1
Q4ADV7	Q4ADV7	Protein RIC1 homolog	KIAA1432		1	1	NaN	NaN	NaN	NaN	NaN	NaN	NaN	NaN	NaN	NaN	NaN	NaN	NaN	NaN	NaN	NaN	NaN	NaN	NaN	NaN	3.52982	NaN	NaN	NaN	1.51743	NaN	1.43328	NaN	NaN	NaN	5	5	5	4.8	4.8	4.8	159.3	1.4038e-11	1	1	1	1	1
Q14807	Q14807	Kinesin-like protein KIF22	KIF22	1		1	NaN	NaN	NaN	NaN	NaN	2.02829	NaN	0.846232	NaN	NaN	NaN	NaN	1.23444	NaN	NaN	NaN	0.100978	-0.0583678	0.0736831	-0.182	-0.171433	-0.330647	1.63311	-0.0684077	-0.632562	-0.0262638	-0.171076	-0.283509	-0.76393	0.245131	25	25	25	49.6	49.6	49.6	73.261	3.4913e-190	1	1	1	1	1
O15230	O15230	Laminin subunit alpha-5	LAMA5	-1			-0.338889	-1.45775	NaN	-0.519673	-0.836707	-1.11507	-0.876069	-0.78138	-0.947473	-0.423991	-1.06474	-1.02163	0.0831112	-0.901803	-0.577573	-0.144792	0.0313951	-0.367918	-0.681654	-0.383567	-0.555736	-0.951038	0.964584	NaN	-0.164917	-0.168625	-0.490395	0.0398403	-0.216284	-0.47351	113	113	112	42.2	42.2	41.8	399.73	0	1	0.31839	6.38477e-05	1	0.0879786
P28838	P28838	Cytosol aminopeptidase	LAP3	1			1.76791	1.29455	1.26987	0.803475	0.60862	0.75634	0.294312	0.461319	0.491391	1.54226	0.492315	0.957395	0.965027	0.948698	0.090718	0.219587	0.543397	-0.0538681	-0.0180158	0.129481	0.438506	-0.161718	0.0753272	0.279174	0.330788	0.0287106	-0.208294	0.197362	0.362778	-0.0563411	37	37	37	76.3	76.3	76.3	56.166	0	1	1.79162e-07	0.00275481	0.000667645	0.00357653
Q96BZ8	Q96BZ8	Leukocyte receptor cluster member 1	LENG1		-1		NaN	NaN	NaN	NaN	NaN	NaN	NaN	NaN	NaN	NaN	NaN	NaN	NaN	NaN	NaN	-0.668547	-0.945026	NaN	-2.59101	NaN	NaN	NaN	NaN	NaN	NaN	NaN	NaN	NaN	NaN	NaN	6	6	6	17.8	17.8	17.8	30.529	1.7656e-14	1	1	1	1	1
Q96PV6	Q96PV6	Leukocyte receptor cluster member 8	LENG8		1	1	NaN	NaN	NaN	NaN	NaN	NaN	NaN	NaN	NaN	NaN	NaN	NaN	NaN	NaN	NaN	NaN	NaN	2.56823	NaN	NaN	NaN	NaN	NaN	NaN	NaN	NaN	1.11183	NaN	NaN	NaN	7	7	7	12.7	12.7	12.7	86.128	1.6878e-38	1	1	1	1	1
Q08380	Q08380	Galectin-3-binding protein	LGALS3BP	1		1	2.78088	1.13665	1.33073	3.12264	2.03037	1.35654	2.5877	1.71405	0.885028	3.04811	2.35414	1.52221	1.92311	2.37699	0.0332292	0.326192	0.454808	0.413269	-0.272193	-0.158574	0.566669	0.387583	NaN	NaN	NaN	NaN	0.602552	NaN	0.803062	NaN	19	19	19	36.1	36.1	36.1	65.33	1.372e-294	1	1.8437e-16	0.0087005	0.000357654	4.91087e-30
Q9NUP9	Q9NUP9	Protein lin-7 homolog C	LIN7C			1	-0.188167	0.477988	NaN	-0.186935	NaN	-0.138442	0.506602	0.980757	NaN	-0.994241	-1.04749	-0.683599	0.0903115	-0.109294	-0.218246	-0.167556	-0.0829884	-0.257701	0.63264	0.636358	0.161694	0.252173	0.111165	-0.205547	0.607863	0.950244	1.39226	1.45754	0.0753272	0.108357	16	16	11	67.5	67.5	45.7	21.834	7.5981e-186	1	0.568818	0.280531	1	0.531119
Q15334	Q15334	Lethal(2) giant larvae protein homolog 1	LLGL1			1	NaN	-0.241356	NaN	0.458067	NaN	0.454492	NaN	NaN	NaN	-0.0921249	NaN	0.169284	NaN	NaN	NaN	NaN	NaN	NaN	NaN	NaN	NaN	NaN	0.226632	NaN	1.34113	1.22737	-0.437682	1.22113	0.581399	0.698841	15	15	15	19.7	19.7	19.7	115.42	1.2842e-95	1	1	0.482582	1	0.0986598
Q8WWI1	Q8WWI1	LIM domain only protein 7	LMO7			1	0.0695647	NaN	NaN	NaN	-0.152869	0.124328	0.194339	-0.0404079	0.771209	NaN	-0.116426	-0.248142	0.0048968	NaN	0.353097	NaN	-0.0603371	-0.431637	0.279531	0.562181	-0.00207896	-0.0582026	NaN	NaN	NaN	NaN	1.18301	1.11397	NaN	NaN	62	62	61	41.8	41.8	41.4	192.69	0	1	0.865253	1	1	1
Q93052	Q93052	Lipoma-preferred partner	LPP	-1	-1		NaN	NaN	NaN	-0.588227	NaN	NaN	NaN	NaN	NaN	-1.22486	NaN	0.375401	-0.482049	-1.18193	NaN	NaN	0.361319	0.249263	NaN	-3.23189	0.371615	NaN	NaN	NaN	NaN	NaN	NaN	NaN	NaN	NaN	12	12	12	31.5	31.5	31.5	65.746	1.5227e-56	1	1	1	1	0.0537754
Q07954	Q07954	Prolow-density lipoprotein receptor-related protein 1;Low-density lipoprotein receptor-related protein 1 85 kDa subunit;Low-density lipoprotein receptor-related protein 1 515 kDa subunit;Low-density lipoprotein receptor-related protein 1 intracellular domain	LRP1	-1			NaN	-1.46208	NaN	-0.529177	NaN	-0.592832	-1.08394	NaN	NaN	-0.840862	-1.58779	-1.2259	-0.347876	NaN	-0.674614	NaN	-0.253034	-0.486307	-1.1592	NaN	-0.713734	-0.78406	0.725698	NaN	0.0962619	0.0265876	-0.506906	-0.0773911	-0.0932633	-0.267566	54	54	53	15.4	15.4	15.3	504.6	2.8686e-177	1	1	6.07595e-05	1	0.0823867
Q9BTT6	Q9BTT6	Leucine-rich repeat-containing protein 1	LRRC1			1	NaN	NaN	NaN	NaN	NaN	NaN	NaN	NaN	NaN	NaN	NaN	0.965987	NaN	NaN	NaN	NaN	NaN	0.349705	0.148348	0.59703	0.446362	0.564134	NaN	NaN	1.20783	NaN	NaN	1.70801	NaN	NaN	11	8	8	31.5	26.9	26.9	59.241	5.4269e-98	1	1	1	1	1
Q5VZK9	Q5VZK9	Leucine-rich repeat-containing protein 16A	LRRC16A	1		1	NaN	-0.172831	NaN	NaN	NaN	0.599223	NaN	NaN	NaN	NaN	NaN	2.30964	NaN	0.18973	NaN	NaN	0.0786098	0.357721	0.00331442	NaN	0.650489	-0.139395	1.82538	NaN	-0.0903728	0.985428	0.00245056	0.110898	0.00690831	1.34432	14	14	14	13.3	13.3	13.3	151.56	1.0208e-94	1	1	0.605518	1	1
Q13257	Q13257	Mitotic spindle assembly checkpoint protein MAD2A	MAD2L1			1	NaN	NaN	NaN	NaN	NaN	NaN	NaN	NaN	NaN	NaN	NaN	NaN	NaN	0.697453	NaN	NaN	-0.296492	0.738638	0.0391384	0.648465	-0.313818	0.0340749	NaN	NaN	-0.0286754	NaN	NaN	3.46428	2.77617	3.10356	7	7	7	34.1	34.1	34.1	23.51	2.9253e-20	1	1	1	1	1
Q9GZQ8;A6NCE7	Q9GZQ8;A6NCE7	Microtubule-associated proteins 1A/1B light chain 3B;Microtubule-associated proteins 1A/1B light chain 3 beta 2	MAP1LC3B;MAP1LC3B2		1		0.0468402	NaN	0.431676	1.08304	1.84262	1.47933	NaN	1.62957	1.852	0.693052	NaN	1.41121	0.289244	0.176528	NaN	NaN	NaN	0.438932	2.69448	NaN	0.547351	0.368936	0.420725	NaN	0.817214	0.856069	-0.0440326	0.843662	0.723864	0.676087	6	6	4	37.6	37.6	32	14.688	7.0439e-30	2	0.918662	1	0.270087	8.33218e-05
Q96GX5	Q96GX5	Serine/threonine-protein kinase greatwall	MASTL	1			1.28735	NaN	NaN	1.09072	NaN	NaN	NaN	NaN	NaN	1.12724	NaN	NaN	NaN	1.18377	NaN	NaN	NaN	NaN	NaN	NaN	NaN	NaN	NaN	NaN	NaN	NaN	NaN	NaN	NaN	NaN	4	4	4	7.2	7.2	7.2	97.318	7.469e-15	1	0.000150155	1	1	7.41136e-05
Q7L2J0	Q7L2J0	7SK snRNA methylphosphate capping enzyme	MEPCE	1	1	1	0.330214	NaN	NaN	NaN	NaN	NaN	NaN	NaN	NaN	NaN	NaN	1.93316	-0.0189803	NaN	NaN	-0.125809	NaN	NaN	-0.0160451	0.294782	0.584289	1.89103	-0.0872428	0.406646	-0.0481885	0.821629	-0.548839	0.154454	NaN	2.31612	18	18	18	39.9	39.9	39.9	74.354	1.9743e-75	1	0.344793	1	1	1
Q9UBP6	Q9UBP6	tRNA (guanine-N(7)-)-methyltransferase	METTL1	1		1	-0.115582	NaN	NaN	0.104873	NaN	0.895923	NaN	NaN	NaN	0.144438	NaN	2.81744	-0.288717	-0.0993626	-0.277202	-0.466855	1.20546	0.900876	-0.819776	-0.880099	0.919836	NaN	1.013	0.756682	NaN	2.86078	0.223793	2.42605	0.533264	3.56352	10	10	10	43.5	43.5	43.5	31.471	1.465e-77	1	0.716094	1	1	0.718063
O43451;Q2M2H8	O43451	Maltase-glucoamylase, intestinal;Maltase;Glucoamylase	MGAM	-1		-1	NaN	NaN	NaN	NaN	NaN	0.168899	NaN	NaN	NaN	NaN	NaN	-1.44454	NaN	NaN	NaN	NaN	NaN	NaN	NaN	NaN	NaN	NaN	NaN	NaN	NaN	NaN	NaN	NaN	-2.04139	NaN	15	15	15	11.3	11.3	11.3	209.85	9.4872e-80	2	1	1	1	1
Q86YT6	Q86YT6	E3 ubiquitin-protein ligase MIB1	MIB1	1			NaN	NaN	NaN	NaN	5.74362	0.373509	NaN	5.91401	NaN	NaN	NaN	3.54584	NaN	NaN	NaN	NaN	-0.285231	NaN	NaN	NaN	NaN	-0.0405711	NaN	NaN	NaN	NaN	NaN	NaN	NaN	NaN	4	4	4	5.4	5.4	5.4	110.13	1.4002e-16	1	1	1	1	1
Q9UNW1	Q9UNW1	Multiple inositol polyphosphate phosphatase 1	MINPP1	1		1	NaN	NaN	NaN	0.889162	-0.000808115	0.305095	NaN	2.11683	0.181166	0.0110662	NaN	-0.463708	0.794603	NaN	-0.00394396	0.345737	NaN	NaN	NaN	NaN	NaN	NaN	NaN	NaN	NaN	-0.0324625	1.83147	1.43893	0.0489336	-0.632517	9	9	9	25.3	25.3	25.3	55.051	2.4742e-89	1	1	1	1	0.00125391
Q9Y3A3	Q9Y3A3	MOB-like protein phocein	MOB4		-1	-1	NaN	NaN	NaN	NaN	NaN	NaN	NaN	NaN	NaN	NaN	NaN	0.304745	NaN	NaN	NaN	NaN	0.620305	0.177599	0.362666	-2.21558	0.347552	-0.111602	NaN	NaN	NaN	-0.0731049	NaN	-1.03919	-0.0966069	-0.292528	9	9	1	46.2	46.2	4.4	26.032	1.7218e-216	1	1	1	1	1
Q13126;F2Z2F3	Q13126;F2Z2F3	S-methyl-5-thioadenosine phosphorylase	MTAP			-1	NaN	NaN	NaN	NaN	NaN	NaN	NaN	NaN	NaN	NaN	0.879627	NaN	NaN	NaN	-0.12792	-0.197219	1.6832	0.650029	-1.11176	-0.67648	-0.486348	NaN	-0.478909	-0.350302	0.159113	-0.782521	-1.61184	-0.10118	NaN	-0.165855	20	20	20	79.2	79.2	79.2	31.236	2.004e-269	2	1	1	1	1
Q96E29	Q96E29	mTERF domain-containing protein 1, mitochondrial	MTERFD1			1	NaN	NaN	NaN	NaN	0.173895	0.0973411	NaN	NaN	NaN	NaN	NaN	0.238053	NaN	0.317193	NaN	-0.287888	NaN	NaN	NaN	NaN	NaN	NaN	-0.0626556	1.05388	0.135666	-0.143931	-0.714586	-0.173189	1.47451	-0.257011	16	16	16	36.7	36.7	36.7	47.971	5.2782e-78	1	1	1	1	1
Q9HC84	Q9HC84	Mucin-5B	MUC5B	-1			-0.280755	-1.30764	-0.570871	-0.72867	-0.435963	-1.0143	-1.23135	-0.417791	-1.12816	-0.481425	-0.953439	-1.17176	0.0836559	0.140158	NaN	NaN	NaN	NaN	NaN	NaN	NaN	NaN	NaN	NaN	NaN	NaN	NaN	NaN	0.0258793	NaN	91	86	86	32.2	31.7	31.7	596.33	0	1	0.405014	0.000328924	0.0475526	0.0171055
P20591	P20591	Interferon-induced GTP-binding protein Mx1;Interferon-induced GTP-binding protein Mx1, N-terminally processed	MX1	1			3.59872	3.52519	NaN	4.44844	NaN	NaN	3.39328	NaN	NaN	3.69399	2.83001	1.92429	3.60976	3.88779	NaN	NaN	NaN	NaN	NaN	NaN	NaN	NaN	NaN	NaN	NaN	NaN	NaN	NaN	NaN	NaN	23	23	20	42.7	42.7	35.3	75.519	0	1	1.50468e-26	1.96149e-16	1	3.11545e-59
P20592	P20592	Interferon-induced GTP-binding protein Mx2	MX2	1			NaN	NaN	NaN	NaN	NaN	NaN	2.69873	4.06704	NaN	NaN	NaN	2.19519	NaN	NaN	NaN	NaN	NaN	NaN	NaN	NaN	NaN	NaN	NaN	NaN	NaN	NaN	NaN	NaN	NaN	NaN	11	8	8	23.5	16.6	16.6	82.088	1.5195e-170	1	1	1	1	1
Q96S97	Q96S97	Myeloid-associated differentiation marker	MYADM			1	NaN	-0.497995	NaN	-0.294296	0.387252	0.280362	0.318461	0.351063	0.526369	-0.826386	-0.687033	0.128689	0.509341	0.917079	0.0170667	0.136454	0.464668	0.0254541	0.361432	0.574441	0.401084	0.279768	-0.219136	0.0494913	0.783666	0.720366	1.32216	1.45365	0.197991	0.199374	6	6	6	19.6	19.6	19.6	35.273	1.6721e-101	1	1	0.162248	1	0.329696
Q86UY6	Q86UY6	N-alpha-acetyltransferase 40	NAA40		-1		NaN	NaN	NaN	NaN	NaN	NaN	NaN	NaN	NaN	NaN	NaN	NaN	0.148218	NaN	NaN	NaN	-1.11176	-1.1936	-0.0342489	-0.68258	-0.834931	NaN	NaN	NaN	NaN	NaN	NaN	-0.413058	NaN	NaN	5	5	5	27	27	27	27.194	2.0554e-18	1	1	1	1	1
Q4G0N4	Q4G0N4	NAD kinase domain-containing protein 1, mitochondrial	NADKD1			-1	NaN	NaN	NaN	NaN	-0.0745778	-0.0485912	NaN	-0.0140479	-0.14272	-0.150801	NaN	0.238787	NaN	NaN	NaN	NaN	0.981195	NaN	-3.26368	-0.575228	NaN	0.10044	NaN	0.0382958	0.308827	-0.0279397	-0.51837	0.109962	-0.484288	-1.25185	19	19	19	48.9	48.9	48.9	49.432	1.5094e-153	1	1	1	1	1
Q13564	Q13564	NEDD8-activating enzyme E1 regulatory subunit	NAE1			-1	-0.0971623	NaN	NaN	NaN	NaN	0.169027	NaN	NaN	NaN	-0.0121262	NaN	NaN	NaN	-0.229588	-0.0256616	-0.378494	-0.257269	0.479334	-0.963729	-0.670314	-1.52874	NaN	-0.257787	-0.317319	NaN	NaN	-3.06492	-2.85684	NaN	NaN	16	16	16	35.6	35.6	35.6	60.246	2.8601e-72	1	0.755511	1	1	1
P17050	P17050	Alpha-N-acetylgalactosaminidase	NAGA		-1	-1	NaN	NaN	NaN	NaN	NaN	NaN	NaN	NaN	NaN	NaN	NaN	-0.352418	NaN	NaN	-0.0508013	-0.169777	0.842456	0.595504	-1.31255	-1.52986	-0.173482	-1.5194	NaN	0.434562	-0.718616	0.134484	-2.96308	-1.88545	-0.260394	-0.673141	8	8	8	26.3	26.3	26.3	46.564	5.4679e-56	1	1	1	1	1
Q9UGV2	Q9UGV2	Protein NDRG3	NDRG3			1	NaN	NaN	NaN	NaN	NaN	NaN	NaN	NaN	NaN	NaN	NaN	NaN	-0.313262	NaN	NaN	NaN	NaN	NaN	-0.770609	-0.0288225	NaN	0.0308304	NaN	0.0482362	NaN	1.55129	NaN	1.03407	NaN	0.657274	8	8	8	31.5	31.5	31.5	41.408	1.555e-49	1	1	1	1	1
Q9NVZ3	Q9NVZ3	Adaptin ear-binding coat-associated protein 2	NECAP2			1	NaN	NaN	NaN	NaN	NaN	NaN	NaN	NaN	NaN	NaN	NaN	NaN	NaN	NaN	NaN	0.101381	NaN	1.03288	0.063779	1.09417	-0.00871128	NaN	NaN	NaN	NaN	0.448478	3.31555	1.75805	NaN	NaN	4	4	4	27	27	27	28.338	6.3407e-25	1	1	1	1	1
Q96IV0	Q96IV0	Peptide-N(4)-(N-acetyl-beta-glucosaminyl)asparagine amidase	NGLY1		1	1	NaN	NaN	NaN	NaN	NaN	NaN	NaN	NaN	NaN	NaN	NaN	NaN	NaN	NaN	NaN	NaN	NaN	NaN	4.82084	NaN	NaN	NaN	NaN	NaN	NaN	NaN	1.86311	0.193456	NaN	NaN	8	8	8	17.4	17.4	17.4	74.389	6.2754e-19	1	1	1	1	1
Q86X76	Q86X76	Nitrilase homolog 1	NIT1		-1		NaN	NaN	NaN	NaN	NaN	0.0277203	NaN	0.277032	NaN	NaN	NaN	1.07991	NaN	NaN	NaN	NaN	-1.04418	NaN	0.4728	NaN	-1.36479	NaN	NaN	NaN	NaN	-0.232989	NaN	0.353775	-0.132214	0.394185	7	7	7	26.6	26.6	26.6	35.896	3.6716e-46	1	1	1	1	1
Q14978	Q14978	Nucleolar and coiled-body phosphoprotein 1	NOLC1	1			0.470407	2.40122	0.650305	0.567448	1.94475	0.563353	0.896311	0.529471	1.25332	0.913722	1.31962	0.443076	0.634129	1.63729	0.244035	0.198368	0.119024	0.10165	-0.157625	-0.0899121	0.104471	0.124063	0.283329	-0.016979	-0.699466	0.122871	-0.322325	-0.163106	-0.508465	0.0751904	34	34	34	51.5	51.5	51.5	73.602	1.1519e-294	1	0.173323	2.28576e-08	0.0886259	0.0402676
Q9H0P0	Q9H0P0	Cytosolic 5-nucleotidase 3	NT5C3	1			1.13718	NaN	NaN	0.656451	0.588325	0.543991	NaN	0.212756	NaN	2.14228	NaN	0.515208	1.29361	2.54945	NaN	NaN	0.380397	0.165944	0.602552	0.305562	0.00906043	0.0413831	NaN	NaN	0.119688	0.37629	-0.332698	-0.0113262	0.171975	0.320658	16	16	16	52.7	52.7	52.7	37.948	5.6671e-126	1	0.000825041	1	1	0.0174944
Q5TFE4	Q5TFE4	5-nucleotidase domain-containing protein 1	NT5DC1	-1		-1	-0.0749272	NaN	NaN	NaN	0.592254	0.52697	NaN	NaN	-4.93766	-0.102682	NaN	0.455123	-0.340295	-0.257493	NaN	-0.223492	1.6352	NaN	-1.66813	NaN	0.875072	NaN	NaN	NaN	NaN	-0.792407	-1.75433	-0.0853589	NaN	0.00906043	13	13	13	36.9	36.9	36.9	51.844	5.4263e-108	1	0.803945	1	1	1
P21589	P21589	5-nucleotidase	NT5E			1	-0.25915	NaN	NaN	-0.158349	0.536451	0.182438	NaN	0.566766	0.286881	-0.750979	-0.446423	-0.15518	0.441696	-0.20389	-0.340971	-0.2881	0.596744	0.165944	0.31034	0.829281	0.492417	0.339365	0.182565	-0.0149951	1.21903	1.44382	1.08617	1.99048	0.6107	0.68428	33	33	33	57.3	57.3	57.3	63.367	0	1	0.440499	1	1	0.59367
Q9UKK9	Q9UKK9	ADP-sugar pyrophosphatase	NUDT5		-1	-1	-0.0717699	0.0409626	NaN	0.27608	1.24969	0.603407	NaN	0.648373	NaN	-0.230381	NaN	0.109427	-0.266229	0.106141	-0.0990617	-0.17158	-0.0476813	0.836167	-1.05721	-2.22243	1.015	0.143393	-0.514491	-0.349989	0.131853	-0.248588	-1.70397	-0.817918	NaN	0.0187766	16	16	16	74.4	74.4	74.4	24.327	7.4615e-161	1	0.810889	0.956647	1	0.323876
P61970	P61970	Nuclear transport factor 2	NUTF2			-1	-0.0674248	NaN	NaN	NaN	NaN	0.193456	NaN	NaN	NaN	NaN	NaN	0.113434	-0.164221	-0.0781998	NaN	NaN	NaN	NaN	-0.134794	NaN	NaN	NaN	-0.432201	NaN	0.179893	-0.358731	-1.56324	-0.904386	NaN	-0.202389	6	6	6	76.4	76.4	76.4	14.478	1.2487e-281	1	0.82047	1	1	1
O15381	O15381	Nuclear valosin-containing protein-like	NVL	1			NaN	NaN	NaN	NaN	NaN	1.58717	NaN	0.1995	NaN	NaN	NaN	3.54757	NaN	NaN	NaN	NaN	0.733528	0.799585	-0.518226	-0.46562	0.743213	0.199876	NaN	NaN	NaN	-0.624021	0.0817487	-0.120482	NaN	NaN	21	21	21	29.7	29.7	29.7	95.05	3.7195e-84	1	1	1	1	1
P00973	P00973	2-5-oligoadenylate synthase 1	OAS1	1			2.62658	NaN	NaN	2.89947	NaN	1.36782	NaN	1.75796	NaN	3.21156	NaN	NaN	2.43122	NaN	NaN	NaN	NaN	NaN	NaN	NaN	NaN	NaN	NaN	NaN	NaN	NaN	NaN	NaN	NaN	NaN	5	5	5	16.2	16.2	16.2	46.028	2.8543e-59	1	7.66333e-15	1	1	4.0763e-26
P29728	P29728	2-5-oligoadenylate synthase 2	OAS2	1			2.8995	NaN	NaN	3.98286	3.62328	3.07085	3.2585	2.91296	NaN	2.69178	2.91426	3.01071	0.879863	2.92226	NaN	NaN	NaN	NaN	NaN	NaN	NaN	NaN	NaN	NaN	NaN	NaN	NaN	NaN	NaN	NaN	25	25	25	40.9	40.9	40.9	82.43	3.0189e-164	1	9.11737e-18	1	1	7.97692e-48
Q9Y6K5	Q9Y6K5	2-5-oligoadenylate synthase 3	OAS3	1		1	2.71693	2.56686	1.25954	2.59569	1.40163	1.51384	2.41484	1.28084	1.37273	2.65485	2.50108	1.40234	1.4019	2.00874	0.273217	-0.184097	0.489337	0.77484	0.410884	0.568713	0.461843	0.953749	NaN	-0.0211747	NaN	NaN	0.986593	NaN	0.694657	NaN	46	46	46	50.1	50.1	50.1	121.17	0	1	8.86217e-16	2.26919e-09	0.00074031	3.05375e-21
Q15646	Q15646	2-5-oligoadenylate synthase-like protein	OASL	1		1	2.81467	NaN	NaN	2.80409	3.9115	2.0251	NaN	2.73312	3.62527	3.18919	NaN	2.62459	2.98039	NaN	NaN	NaN	NaN	NaN	NaN	NaN	NaN	NaN	NaN	NaN	NaN	NaN	1.73855	NaN	NaN	NaN	15	15	15	41.1	41.1	41.1	59.225	5.0012e-103	1	7.92685e-17	1	1	1.57666e-24
Q8N7H5	Q8N7H5	RNA polymerase II-associated factor 1 homolog	PAF1	1		1	NaN	NaN	-0.43569	-0.465978	0.775683	-0.242294	-0.0374732	0.289834	NaN	0.754203	NaN	1.30182	NaN	-0.642563	-0.0607132	-0.0595099	0.266277	0.662023	-0.139681	0.208767	-0.00296054	0.435949	NaN	0.0886844	1.31191	0.33754	-0.271722	-0.211481	-0.100283	0.820485	25	25	24	51.8	51.8	50.8	59.975	1.9689e-154	1	1	1	0.124693	0.125547
O95453	O95453	Poly(A)-specific ribonuclease PARN	PARN			1	NaN	1.07389	NaN	NaN	0.411643	0.161952	-0.184293	-0.296439	NaN	NaN	-0.244002	0.434562	NaN	0.669809	0.128953	0.20364	1.59727	1.00382	-0.592114	-0.214023	0.267716	-0.167361	0.0503276	0.825541	0.236829	0.548042	0.00877379	-0.73286	1.84695	1.08529	34	34	34	43.3	43.3	43.3	73.45	4.1767e-266	1	1	0.0132702	1	1
Q53GL7	Q53GL7	Poly [ADP-ribose] polymerase 10	PARP10	1			2.10104	NaN	NaN	NaN	NaN	NaN	NaN	NaN	NaN	2.34059	NaN	NaN	NaN	NaN	NaN	NaN	NaN	NaN	NaN	NaN	NaN	NaN	NaN	NaN	NaN	NaN	NaN	NaN	NaN	NaN	8	8	8	14.4	14.4	14.4	110	3.3601e-166	1	5.28706e-10	1	1	1
Q9H0J9	Q9H0J9	Poly [ADP-ribose] polymerase 12	PARP12	1			NaN	2.13678	NaN	NaN	NaN	NaN	2.68921	2.13366	NaN	NaN	NaN	NaN	NaN	NaN	NaN	NaN	NaN	1.10969	0.748891	0.107822	NaN	NaN	NaN	NaN	NaN	NaN	NaN	0.896466	NaN	NaN	14	14	14	26.4	26.4	26.4	79.063	5.4811e-48	1	1	6.73763e-07	1	1
Q460N5	Q460N5	Poly [ADP-ribose] polymerase 14	PARP14	1		1	2.76252	2.60476	1.66061	2.87169	NaN	2.14669	2.04457	NaN	2.03745	2.7371	2.49654	2.31823	2.40594	2.81533	NaN	NaN	NaN	NaN	NaN	NaN	0.052555	NaN	NaN	NaN	1.19055	0.703544	1.16414	-0.00646329	NaN	NaN	62	62	62	44.8	44.8	44.8	202.8	0	1	2.90408e-16	1.31036e-09	7.65683e-06	1.19691e-25
Q8IXQ6	Q8IXQ6	Poly [ADP-ribose] polymerase 9	PARP9	1			1.76956	NaN	NaN	NaN	NaN	2.50843	NaN	NaN	NaN	2.74902	2.35555	2.77239	1.79676	2.46315	NaN	NaN	NaN	NaN	NaN	NaN	NaN	NaN	NaN	NaN	NaN	NaN	NaN	NaN	NaN	NaN	12	12	12	18.6	18.6	18.6	96.342	1.8439e-67	1	1.74474e-07	1	1	1
P61457	P61457	Pterin-4-alpha-carbinolamine dehydratase	PCBD1			-1	-0.389489	NaN	NaN	NaN	NaN	0.269273	NaN	NaN	NaN	NaN	NaN	-0.121173	-0.295411	-0.062398	NaN	NaN	NaN	NaN	1.55577	NaN	NaN	NaN	NaN	NaN	-1.50251	0.0082	NaN	-0.678257	0.0446039	-0.979231	9	9	8	79.8	79.8	79.8	11.999	3.4698e-116	1	0.253682	1	1	1
Q96JY6	Q96JY6	PDZ and LIM domain protein 2	PDLIM2		1	1	NaN	NaN	NaN	NaN	NaN	NaN	NaN	NaN	NaN	NaN	NaN	NaN	NaN	-0.517326	1.70881	NaN	NaN	NaN	NaN	NaN	NaN	1.24659	1.29425	NaN	NaN	NaN	NaN	NaN	NaN	NaN	3	3	2	13.4	13.4	10.2	37.458	1.0077e-18	1	1	1	1	1
P30086	P30086	Phosphatidylethanolamine-binding protein 1;Hippocampal cholinergic neurostimulating peptide	PEBP1			-1	-0.480136	NaN	0.41511	-0.179531	0.65526	0.54201	NaN	NaN	NaN	-0.451011	NaN	0.138028	-0.387412	-0.0156403	0.131853	-0.208678	1.21033	1.07943	-0.100314	0.0448837	0.514097	0.0941009	-0.505963	-0.349658	-0.406503	-0.391229	-2.23168	-1.08967	-0.38289	-0.743738	14	14	14	82.4	82.4	82.4	21.057	0	1	0.161859	1	0.290325	0.546995
Q92508	Q92508	Piezo-type mechanosensitive ion channel component 1	PIEZO1		1	1	NaN	NaN	NaN	0.438293	NaN	0.369941	0.484293	NaN	NaN	-0.0218776	-0.234991	-0.0039005	NaN	NaN	NaN	1.38593	-0.0806981	-0.618584	-0.381179	0.032242	-0.106467	-0.361676	-0.365239	-0.170313	0.634129	0.457962	0.947853	1.18998	-0.105799	-0.0929555	45	45	45	22.4	22.4	22.4	286.79	0	1	1	1	1	0.114303
O00625	O00625	Pirin	PIR	1		1	0.0107799	NaN	0.415759	0.00748262	NaN	0.650581	NaN	2.91892	NaN	-0.424939	NaN	0.3744	-0.652811	-0.467384	NaN	NaN	NaN	0.928503	1.01493	NaN	NaN	NaN	1.83204	NaN	NaN	0.543001	-0.258425	0.37362	2.48893	0.949423	11	11	11	41	41	41	32.113	8.0916e-95	1	0.996109	1	0.289513	0.995814
O15162	O15162	Phospholipid scramblase 1	PLSCR1	1		1	NaN	NaN	NaN	2.76568	1.79456	2.01218	NaN	2.23472	NaN	1.95576	NaN	1.87472	NaN	NaN	0.326422	0.316493	0.691355	0.441271	0.383165	0.954494	0.654802	0.717561	NaN	NaN	1.87007	1.56218	NaN	NaN	0.950468	1.12406	8	8	8	23.6	23.6	23.6	35.049	1.1792e-124	1	1	1	1	6.64272e-24
P00491	P00491	Purine nucleoside phosphorylase	PNP	1		1	-0.0665029	0.194339	NaN	-0.0223464	NaN	0.491391	NaN	2.04928	1.84808	-0.0843797	NaN	0.129481	-0.0680296	0.14618	-0.206912	NaN	1.27465	0.95442	0.194465	0.396927	0.700617	0.781905	NaN	NaN	NaN	0.203765	2.75843	-0.264565	-0.888221	0.123136	21	21	21	78.2	78.2	78.2	32.118	0	1	0.822506	0.678867	1	0.926582
Q8TCS8	Q8TCS8	Polyribonucleotide nucleotidyltransferase 1, mitochondrial	PNPT1	1			0.232906	1.07738	0.835358	0.772815	1.0378	1.19106	1.17063	0.952035	1.03217	0.757194	1.4283	1.4025	1.37551	1.38568	0.0582473	0.377957	0.443713	0.00791302	0.0878702	0.336626	0.2529	0.0690147	0.341872	0.676628	0.66257	0.343237	0.201258	0.663755	0.581399	0.364572	60	60	60	64.9	64.9	64.9	85.95	0	1	0.512216	0.0129689	0.0270772	0.00509022
Q9NW08	Q9NW08	DNA-directed RNA polymerase III subunit RPC2	POLR3B			1	NaN	NaN	NaN	NaN	0.54893	0.0647449	-0.534997	0.733615	0.0230425	NaN	NaN	0.00115371	0.013498	NaN	NaN	NaN	NaN	NaN	-0.781504	0.271187	-0.471229	0.196481	NaN	0.773659	NaN	5.69209	-0.12803	NaN	0.145612	0.907352	12	12	12	11.8	11.8	11.8	127.78	3.501e-36	1	1	1	1	1
O95707	O95707	Ribonuclease P protein subunit p29	POP4			-1	NaN	NaN	NaN	NaN	NaN	NaN	NaN	NaN	NaN	NaN	NaN	-0.733315	NaN	NaN	-0.122114	-0.126329	0.156267	0.955759	NaN	1.33857	0.34551	0.27965	0.00561564	0.167229	-3.38133	-1.64061	-0.493906	0.0786098	NaN	-3.3552	7	7	7	31.4	31.4	31.4	25.424	8.382e-31	1	1	1	1	1
Q13427	Q13427	Peptidyl-prolyl cis-trans isomerase G	PPIG	1		1	NaN	NaN	NaN	NaN	2.05287	3.42854	NaN	-0.411272	NaN	NaN	NaN	1.22107	NaN	NaN	0.504976	NaN	0.208517	0.643025	-0.692875	-0.101196	0.261832	0.561302	-0.0628213	0.218595	1.87196	0.388355	-0.164496	0.0423643	NaN	0.217231	16	16	15	23.3	23.3	18.6	88.616	3.1394e-120	1	1	1	1	1
Q6NYC8	Q6NYC8	Phostensin	PPP1R18			1	NaN	NaN	NaN	NaN	NaN	NaN	NaN	NaN	NaN	NaN	NaN	NaN	NaN	NaN	NaN	NaN	NaN	NaN	NaN	NaN	NaN	NaN	0.419323	-0.328942	0.813853	0.997834	1.05061	0.98499	0.206143	0.143263	13	13	13	27.1	27.1	27.1	67.942	9.7436e-70	1	1	1	1	1
Q15435	Q15435	Protein phosphatase 1 regulatory subunit 7	PPP1R7	1	1	1	NaN	NaN	NaN	NaN	1.62686	2.23373	NaN	NaN	NaN	NaN	NaN	NaN	-0.127069	NaN	NaN	NaN	1.67247	NaN	0.433814	NaN	1.90604	0.0780633	NaN	NaN	-0.253378	0.352984	-0.655308	1.11463	NaN	0.325502	9	9	9	31.1	31.1	31.1	41.564	3.0424e-147	1	1	1	1	1
P48147	P48147	Prolyl endopeptidase	PREP			-1	-0.325774	0.147176	NaN	-0.131582	NaN	0.3421	NaN	NaN	NaN	-0.285882	-0.6348	NaN	-0.327692	-0.0467006	NaN	NaN	NaN	NaN	-1.22381	NaN	NaN	NaN	-0.240128	-0.135935	-0.0132469	-1.06392	-2.45823	-0.805207	NaN	0.00891703	26	26	26	44.8	44.8	44.8	80.699	1.4186e-184	1	0.336787	0.761571	1	0.655123
P17252;P05771	P17252	Protein kinase C alpha type	PRKCA	-1			-0.399064	-0.787543	NaN	-1.07692	0.124063	-0.168901	0.159888	NaN	NaN	-1.86686	-1.91479	-0.550888	-0.328743	-0.285343	NaN	NaN	NaN	NaN	NaN	NaN	NaN	NaN	NaN	NaN	NaN	NaN	NaN	NaN	NaN	NaN	30	30	28	52.8	52.8	47.3	76.749	5.4332e-213	2	0.242548	0.0291013	1	0.000440361
Q9Y520	Q9Y520	Protein PRRC2C	PRRC2C	1		1	0.684998	1.62016	NaN	0.0154976	NaN	NaN	0.872711	0.92372	NaN	0.412836	0.52296	NaN	0.287945	-0.472696	0.0997664	-0.138997	0.455018	0.539531	-0.765646	0.107822	0.105946	0.228357	0.0795658	NaN	-0.53343	0.482848	-0.317858	1.97001	-0.2932	-0.0106575	58	58	56	26.1	26.1	25.6	316.91	6.0506e-271	1	0.0455332	0.000171703	1	0.972456
P28065	P28065	Proteasome subunit beta type-9	PSMB9	1	1		2.25471	NaN	NaN	NaN	NaN	NaN	NaN	NaN	NaN	NaN	NaN	NaN	NaN	0.989306	NaN	NaN	4.27307	NaN	2.02006	NaN	NaN	NaN	NaN	NaN	NaN	NaN	NaN	NaN	NaN	NaN	5	5	5	22.8	22.8	22.8	23.264	1.0485e-20	1	2.60588e-11	1	1	1
O00233	O00233	26S proteasome non-ATPase regulatory subunit 9	PSMD9			-1	-0.0423974	NaN	NaN	-0.367676	NaN	0.443925	NaN	NaN	NaN	0.23131	NaN	0.00633396	-0.344025	-0.134615	-0.100252	-0.389432	0.856309	0.731096	-0.787368	-1.08265	1.07018	-0.199305	-0.458941	-0.196806	0.31603	0.116365	-1.96449	-1.80788	0.231555	-1.14551	11	11	11	46.6	46.6	46.6	24.682	2.8294e-57	1	0.876132	1	1	0.225179
O95456	O95456	Proteasome assembly chaperone 1	PSMG1		-1	-1	0.307195	NaN	NaN	0.0311129	NaN	NaN	NaN	NaN	NaN	0.212258	NaN	NaN	-0.117083	-0.0788831	NaN	NaN	-0.0490538	-0.734659	-1.26437	-0.335827	-0.828383	NaN	NaN	NaN	-0.398969	-0.835034	-1.31158	-1.51577	NaN	-0.212116	8	8	8	28.5	28.5	28.5	32.854	1.0408e-48	1	0.380872	1	1	0.927035
Q9P2B2	Q9P2B2	Prostaglandin F2 receptor negative regulator	PTGFRN	-1			-1.29789	NaN	NaN	-0.315002	-0.079661	-0.585345	-0.0985365	0.356257	-0.0495316	-1.45443	-2.1029	-0.872921	0.451646	-0.185105	NaN	NaN	NaN	0.326537	-0.600074	-0.0376953	-0.0467422	NaN	NaN	NaN	NaN	NaN	NaN	NaN	-0.64557	NaN	31	31	31	34.7	34.7	34.7	98.555	1.3806e-159	1	0.000198522	1	1	0.297447
Q06124	Q06124	Tyrosine-protein phosphatase non-receptor type 11	PTPN11			-1	-0.403256	NaN	NaN	-0.242874	NaN	-0.0140188	0.428786	NaN	NaN	-0.537969	NaN	-0.376414	-0.52168	-0.112233	NaN	NaN	0.619084	0.196481	-0.632517	0.276437	-0.117114	0.299479	-0.456663	-0.638007	-0.287079	0.0229004	-2.39161	-2.31366	NaN	NaN	21	21	21	42.2	42.2	42.2	68.436	2.2491e-94	1	0.237784	1	1	0.419181
Q9H3S7	Q9H3S7	Tyrosine-protein phosphatase non-receptor type 23	PTPN23	1		1	0.178492	0.0117819	NaN	0.156526	-0.496102	0.568616	NaN	NaN	NaN	-0.295305	2.30961	0.423524	-0.0201795	-0.413486	NaN	NaN	-0.2162	0.553655	-0.501096	0.0381553	-0.127983	-0.174621	1.26825	0.329985	-0.603862	-0.378363	-0.0445682	0.475915	-0.586059	NaN	28	28	28	21.8	21.8	21.8	178.97	6.1458e-103	1	0.621597	0.987034	1	0.582489
P15151	P15151	Poliovirus receptor	PVR			1	-0.743593	-0.782025	NaN	-0.471129	0.550999	0.485221	0.752406	0.771801	NaN	-1.23375	-1.18341	-0.00776818	-0.019609	0.0969771	-0.704489	-0.406847	0.266277	0.0966667	-0.00111126	0.38648	0.303342	0.157432	-0.163672	-0.496061	1.02453	1.19055	1.67767	1.64242	0.320311	0.429964	8	8	8	20.4	20.4	20.4	45.302	2.3929e-276	1	0.0317979	0.0302226	1	0.121475
Q92692	Q92692	Poliovirus receptor-related protein 2	PVRL2			1	NaN	-0.0302214	NaN	0.705049	0.815903	0.449958	0.832444	0.838669	0.772055	-0.960244	-0.43411	0.179893	-0.0879633	NaN	NaN	NaN	0.0147838	-0.0266753	0.14978	0.603502	0.310224	0.339707	-0.183638	-0.382081	0.939603	1.04348	0.989284	1.74876	0.325502	0.254473	14	14	14	30.1	30.1	30.1	57.741	3.4447e-134	1	1	0.896516	1	0.0106586
Q92696	Q92696	Geranylgeranyl transferase type-2 subunit alpha	RABGGTA			-1	-0.133416	NaN	NaN	NaN	NaN	0.203013	NaN	-0.529114	NaN	NaN	NaN	0.568032	NaN	NaN	NaN	NaN	NaN	NaN	-0.385074	-1.18767	NaN	0.870108	NaN	NaN	-0.316995	-1.52666	-2.97824	NaN	NaN	-0.767094	12	12	12	20.1	20.1	20.1	65.071	2.5298e-27	1	0.678635	1	1	1
Q9H6Z4	Q9H6Z4	Ran-binding protein 3	RANBP3	-1	-1		0.181293	NaN	NaN	NaN	NaN	-1.5128	NaN	NaN	NaN	0.264476	NaN	NaN	-0.27432	-0.287236	-0.138553	-0.357289	1.10299	0.832282	0.343237	-1.6266	0.750349	0.841893	0.0625362	0.203389	NaN	NaN	NaN	NaN	NaN	NaN	12	12	12	27.5	27.5	27.5	60.209	8.4474e-75	1	0.615724	1	1	1
P52306	P52306	Rap1 GTPase-GDP dissociation stimulator 1	RAP1GDS1		1	1	NaN	NaN	NaN	-0.516677	NaN	0.462681	NaN	NaN	NaN	NaN	NaN	NaN	NaN	0.102295	NaN	NaN	1.39578	2.54562	-0.715036	-0.205247	0.0842003	0.18053	NaN	NaN	NaN	NaN	-0.779645	0.988267	NaN	NaN	17	17	17	42.7	42.7	42.7	66.316	2.2598e-115	1	1	1	1	0.0898034
P61225	P61225	Ras-related protein Rap-2b	RAP2B			1	-0.402073	NaN	NaN	-0.304986	0.393746	0.135798	NaN	NaN	0.675455	-1.12573	NaN	-0.26356	0.441484	0.0367922	-0.273622	-0.0864614	0.126444	-0.0495763	0.504976	0.987903	0.225645	0.142087	-0.122711	-0.646745	0.680414	0.93191	1.05665	1.6188	0.18409	0.159113	14	14	9	63.9	63.9	37.7	20.504	0	1	0.239122	1	1	0.312774
Q5T8P6	Q5T8P6	RNA-binding protein 26	RBM26			1	0.646716	0.885496	NaN	NaN	NaN	0.104202	0.257735	NaN	NaN	NaN	0.119688	-0.414076	-0.38163	-0.396707	NaN	0.101516	NaN	NaN	0.262433	0.797511	0.468844	NaN	1.58039	NaN	NaN	0.42374	-0.139363	0.0455827	-0.289757	2.0234	15	13	13	15.5	14.2	14.2	113.6	1.1939e-39	1	0.0593136	0.0418831	1	1
Q9P2N5;U3KPZ7	Q9P2N5;U3KPZ7	RNA-binding protein 27	RBM27		-1	-1	NaN	NaN	NaN	NaN	NaN	NaN	NaN	NaN	NaN	NaN	NaN	-0.00232458	-1.21598	0.0263961	0.261952	0.25181	-2.10942	-0.287378	0.575022	-0.650363	-0.0391325	-0.143166	0.486457	0.502229	0.109829	-0.273413	0.353436	0.470615	-1.71952	0.102457	16	16	14	14.3	14.3	13.1	118.72	1.2175e-71	2	1	1	1	1
Q15434	Q15434	RNA-binding motif, single-stranded-interacting protein 2	RBMS2		1	1	NaN	NaN	NaN	NaN	NaN	0.760519	NaN	NaN	NaN	NaN	NaN	NaN	NaN	NaN	-0.141939	NaN	0.52647	NaN	-0.446856	-0.223155	0.426855	1.81771	NaN	NaN	NaN	NaN	NaN	1.07032	NaN	NaN	5	4	4	17.7	15.5	15.5	43.958	5.2348e-29	1	1	1	1	1
Q8IUW5	Q8IUW5	RELT-like protein 1	RELL1			1	NaN	NaN	NaN	NaN	NaN	NaN	NaN	NaN	NaN	NaN	NaN	NaN	NaN	NaN	NaN	NaN	NaN	0.141564	1.46315	NaN	-0.0944334	NaN	NaN	NaN	NaN	1.34432	NaN	1.42659	0.0795658	0.203264	4	4	4	17	17	17	29.34	5.9097e-12	1	1	1	1	1
Q14699	Q14699	Raftlin	RFTN1			1	NaN	NaN	NaN	NaN	NaN	NaN	NaN	NaN	NaN	NaN	NaN	0.062398	NaN	NaN	NaN	NaN	NaN	NaN	NaN	-0.41916	NaN	-0.0446872	NaN	NaN	NaN	1.35947	1.39309	1.27668	0.290424	NaN	9	9	9	27.9	27.9	27.9	63.145	6.6474e-94	1	1	1	1	1
P61587	P61587	Rho-related GTP-binding protein RhoE	RND3		1		NaN	NaN	NaN	NaN	NaN	NaN	NaN	NaN	NaN	NaN	NaN	NaN	NaN	NaN	NaN	NaN	1.2022	1.3734	1.22113	1.51874	1.39017	1.40354	NaN	NaN	NaN	NaN	NaN	NaN	NaN	NaN	11	11	11	52.9	52.9	52.9	27.368	1.5339e-105	1	1	1	1	1
Q63HN8	Q63HN8	E3 ubiquitin-protein ligase RNF213	RNF213	1			2.16389	1.64399	0.400647	2.21453	1.47425	1.00007	1.38593	1.13442	1.20895	2.32797	1.66047	1.17185	1.45307	1.65954	0.021764	0.401849	0.103665	0.38405	-0.560324	-0.229636	-0.0148785	0.137241	0.0777899	-0.160298	0.267835	-0.0446723	-0.212116	0.327342	-0.0801642	0.222805	282	282	281	62.2	62.2	62	591.4	0	1	1.58257e-10	0.000137147	0.308806	7.12564e-16
O75695	O75695	Protein XRP2	RP2			1	NaN	NaN	NaN	0.357383	1.04831	0.397255	0.565305	1.15465	NaN	-0.780339	-0.67121	0.152508	NaN	NaN	NaN	NaN	0.816886	0.480058	-0.443811	0.61946	0.657731	0.660381	NaN	-0.0278956	1.06798	1.20633	1.15801	1.89375	0.324235	0.603692	11	11	11	26	26	26	39.641	2.8091e-38	1	1	1	1	0.199298
Q9HB90;Q9NQL2	Q9HB90;Q9NQL2	Ras-related GTP-binding protein C;Ras-related GTP-binding protein D	RRAGC;RRAGD			-1	NaN	NaN	0.465713	NaN	0.117562	-0.329577	NaN	1.3995	NaN	-0.328272	NaN	-0.0744562	NaN	NaN	0.255561	NaN	0.0511633	NaN	-1.41654	-0.599265	0.358059	0.450063	NaN	NaN	NaN	0.368601	-2.1656	-1.93066	0.420186	0.232661	12	12	12	34.3	34.3	34.3	44.223	7.5599e-68	2	1	1	0.231601	1
P31350;A0A286YFD6	P31350;A0A286YFD6	Ribonucleoside-diphosphate reductase subunit M2	RRM2		-1		-0.17612	NaN	NaN	-0.439853	NaN	-0.603687	NaN	NaN	NaN	-0.650136	NaN	0.507313	-1.19413	-0.439889	NaN	NaN	-1.82813	NaN	-1.47509	-3.12898	NaN	0.215244	NaN	NaN	NaN	NaN	NaN	NaN	NaN	NaN	14	14	13	45.8	45.8	41.9	44.877	2.3134e-163	2	0.592245	1	1	0.147866
Q14684	Q14684	Ribosomal RNA processing protein 1 homolog B	RRP1B	1			NaN	0.819259	NaN	NaN	NaN	2.5895	0.594931	NaN	NaN	NaN	0.631244	0.166458	2.40149	NaN	0.0104934	0.177089	0.338795	0.60483	0.0295589	0.14952	0.363676	0.334797	0.224411	0.0742315	-0.255116	0.358734	-0.0675004	-0.0397848	-0.182442	0.119423	29	29	29	46.3	46.3	46.3	84.427	0	1	1	0.0601949	1	1
Q5K651	Q5K651	Sterile alpha motif domain-containing protein 9	SAMD9	1			2.0082	3.426	NaN	2.83905	NaN	NaN	NaN	NaN	2.71905	2.61275	NaN	NaN	2.92031	3.04799	0.32008	0.0223323	0.429857	0.454387	-0.460409	0.256769	0.368154	0.401194	NaN	NaN	NaN	NaN	NaN	0.964879	NaN	NaN	46	46	45	34.1	34.1	33.7	184.28	7.8376e-303	1	2.9517e-09	1.32968e-15	1	4.18719e-25
Q9Y3Z3	Q9Y3Z3	SAM domain and HD domain-containing protein 1	SAMHD1	1			2.14068	1.64418	NaN	2.01339	NaN	1.36104	2.73831	NaN	NaN	1.59565	NaN	1.57444	1.19988	1.46478	0.0652966	-0.0709362	0.370388	0.982145	-0.347766	0.00317045	0.253989	0.314523	0.233029	0.278817	-0.792957	0.0719	0.284869	0.306962	NaN	NaN	29	29	29	51.3	51.3	51.3	72.2	4.081e-135	1	2.48044e-10	0.000136907	1	2.24186e-13
A3KN83	A3KN83	Protein strawberry notch homolog 1	SBNO1			-1	NaN	NaN	NaN	NaN	NaN	NaN	NaN	NaN	NaN	0.184852	NaN	NaN	NaN	-0.0326651	NaN	NaN	0.641269	0.409255	-0.864413	-0.657377	-0.299987	0.214125	NaN	NaN	NaN	-1.6144	-1.84208	NaN	NaN	NaN	16	16	14	17.6	17.6	15.6	154.31	3.3353e-80	1	1	1	1	1
Q9UPN6	Q9UPN6	Protein SCAF8	SCAF8	1		1	0.870029	0.773406	NaN	0.473423	NaN	3.21997	0.453122	0.705137	NaN	-0.0686497	0.321582	1.32227	-0.32173	-0.365692	NaN	-0.0639972	0.338909	0.542208	-0.322559	0.188654	0.704429	0.748461	-0.0154909	0.852239	0.510456	0.675726	-0.172896	-0.438112	0.260387	0.829363	17	17	14	18.8	18.8	16.8	140.52	1.0604e-68	1	0.0107757	0.0764207	1	0.0877315
O00767	O00767	Acyl-CoA desaturase	SCD	-1			NaN	NaN	-0.998645	-0.375328	-1.06483	-1.29729	-1.77044	-1.21716	-1.23729	-0.216954	-1.41392	-1.50275	1.18903	-0.28558	NaN	NaN	-0.274302	-0.0763868	-0.559728	0.259544	-0.410946	-0.506681	-0.0572565	-0.0875494	-0.643541	-0.437623	-0.664197	-0.424939	-0.484954	-0.522551	14	14	14	50.7	50.7	50.7	41.522	0	1	1	1	0.000692301	0.215825
Q14160	Q14160	Protein scribble homolog	SCRIB	1		1	-0.380935	-0.139156	NaN	-0.33428	0.0159258	-0.123528	0.277747	3.62854	0.816477	-0.915909	-1.13822	-0.388525	0.0518593	-0.142609	-0.0348991	0.304277	0.0575542	-0.224705	0.0247452	0.32435	0.217107	0.158078	0.0190613	-0.326516	0.917623	0.878529	1.42879	1.49713	0.00230651	0.0736831	72	72	69	58.4	58.4	56.9	174.88	0	1	0.263925	0.670665	1	0.269382
P61619;Q9H9S3	P61619	Protein transport protein Sec61 subunit alpha isoform 1	SEC61A1		1		NaN	-0.237098	0.259062	0.171719	0.140779	0.0672257	-0.210429	-0.067712	-0.0340569	0.405557	0.457962	-0.0229619	0.27262	0.104744	2.06626	1.23934	0.213005	0.131853	0.0408223	0.452701	-0.043185	-0.208078	0.14496	0.412619	-0.246926	0.0560286	-0.16364	0.166587	-0.0494719	-0.111976	17	17	17	39.7	39.7	39.7	52.264	0	2	1	0.489804	0.529169	0.545007
P35237	P35237	Serpin B6	SERPINB6			-1	-0.183949	NaN	NaN	0.219215	NaN	-0.261846	NaN	NaN	NaN	-0.123843	NaN	0.680954	-0.190108	0.0842727	NaN	NaN	NaN	NaN	NaN	NaN	NaN	NaN	-0.458624	-0.419256	0.199876	-0.789212	-1.27477	-1.11657	-0.0484868	0.0984196	20	20	19	64.1	64.1	62	42.621	0	1	0.57697	1	1	0.436111
P05121	P05121	Plasminogen activator inhibitor 1	SERPINE1	1		1	NaN	NaN	NaN	0.639788	NaN	1.63529	NaN	NaN	NaN	0.527471	NaN	2.33191	NaN	0.251865	NaN	NaN	NaN	NaN	NaN	NaN	NaN	NaN	NaN	NaN	1.22144	0.381394	0.390778	0.927972	0.80925	1.13159	6	6	6	17.2	17.2	17.2	45.059	1.2815e-29	1	1	1	1	0.0205979
Q6ZT62;Q9Y3L3	Q6ZT62;Q9Y3L3	SH3 domain-binding protein 1	SH3BP1			-1	NaN	NaN	NaN	NaN	NaN	NaN	NaN	NaN	NaN	NaN	NaN	NaN	NaN	NaN	NaN	NaN	NaN	NaN	-0.186426	NaN	NaN	NaN	NaN	NaN	NaN	NaN	-2.27014	NaN	NaN	-1.1713	4	4	4	8.1	8.1	8.1	73.599	2.159e-13	2	1	1	1	1
P53985	P53985	Monocarboxylate transporter 1	SLC16A1			1	-0.781628	NaN	1.04012	-0.0218776	0.561008	0.324695	0.74786	0.472176	0.803971	-1.12756	-0.976759	-0.0103233	0.604736	0.457415	-0.24006	0.222434	0.455965	0.195474	-0.130665	0.431997	0.476433	0.365804	-0.583528	-0.747391	0.995304	0.92235	1.94774	2.47985	0.0847447	0.0661237	13	13	13	23.2	23.2	23.2	53.944	0	1	0.0241369	1	0.00556805	0.927791
P36021	P36021	Monocarboxylate transporter 8	SLC16A2			1	NaN	NaN	NaN	NaN	NaN	NaN	NaN	NaN	NaN	NaN	NaN	NaN	NaN	NaN	NaN	NaN	NaN	NaN	NaN	NaN	NaN	NaN	NaN	NaN	0.726744	0.361319	1.20126	1.78643	0.227371	-0.0350469	2	2	2	4.5	4.5	4.5	59.511	6.2252e-08	1	1	1	1	1
O15427	O15427	Monocarboxylate transporter 4	SLC16A3			1	NaN	-0.0887916	NaN	-0.371236	0.0781998	-0.185081	0.0600474	0.479851	0.277747	-0.617454	-1.45648	-0.445932	-0.0765998	0.173612	0.340505	-0.728527	0.234869	-0.0168039	0.366364	0.549817	0.192447	0.174662	-0.559601	-0.71111	0.918539	0.91196	1.74777	1.95654	0.0739573	0.110363	14	14	14	29.5	29.5	29.5	49.469	2.1339e-136	1	1	0.77276	1	0.220792
Q15758	Q15758	Neutral amino acid transporter B(0)	SLC1A5			1	-1.05391	-0.876996	0.684639	-0.300058	0.830985	0.51541	0.962882	0.743558	1.02977	-1.34817	-1.11722	-0.10341	0.278936	0.613829	-0.404802	-0.156659	0.317651	-0.0795237	0.341758	0.925544	0.313014	0.350724	-0.987732	-0.234601	1.00605	1.01171	1.47617	1.95155	0.141694	0.201759	19	19	19	35.7	35.7	35.7	56.598	0	1	0.00246093	0.0153297	0.072353	0.320503
Q9UBX3	Q9UBX3	Mitochondrial dicarboxylate carrier	SLC25A10		1	1	NaN	NaN	NaN	0.00633396	-0.198725	-0.0582176	-0.362622	-0.298584	-0.142035	-0.0681354	0.652234	0.120352	-0.0611496	0.0197553	0.870266	0.209765	0.13829	-0.00392947	0.171975	0.376624	-0.0484719	-0.0723007	0.523361	2.11277	0.0253123	-0.0950343	-0.39333	0.156138	-0.0533739	0.070252	17	17	1	58.5	58.5	3.5	31.282	0	1	1	1	1	0.999162
Q99808	Q99808	Equilibrative nucleoside transporter 1	SLC29A1			1	NaN	NaN	NaN	-0.045491	0.392867	0.273456	0.840121	0.508327	0.661294	-1.00329	-0.920625	-0.124236	0.199123	0.456207	NaN	NaN	0.23634	-0.0416547	0.53446	-0.0638917	-0.136807	-0.251831	-0.735043	-0.347894	0.812046	0.847997	1.19856	2.06767	0.129745	0.126444	11	11	11	25.2	25.2	25.2	50.219	6.5351e-148	1	1	1	1	0.867166
P11169;Q8TDB8	P11169;Q8TDB8	Solute carrier family 2, facilitated glucose transporter member 3;Solute carrier family 2, facilitated glucose transporter member 14	SLC2A3;SLC2A14			1	NaN	NaN	NaN	0.222805	NaN	0.603692	0.451541	NaN	0.922578	-0.634711	-1.08186	0.314058	1.21655	-0.346758	NaN	NaN	NaN	NaN	NaN	NaN	NaN	NaN	-0.0826522	-0.316007	1.01835	0.946731	1.06846	1.63742	0.217479	0.232047	9	9	9	13.9	13.9	13.9	53.924	1.9785e-126	2	1	1	1	0.428424
P08195	P08195	4F2 cell-surface antigen heavy chain	SLC3A2			1	-1.08733	-1.03198	-0.260549	-0.307287	0.306845	0.147958	0.606821	0.379066	0.561106	-1.25188	-1.19813	-0.257683	0.341986	0.109374	-0.269164	-0.10372	0.217975	-0.104496	0.355467	0.67084	0.260869	0.154454	-0.731254	-0.51866	0.720279	0.753947	1.56457	2.0073	-0.0930786	-0.0627913	44	44	44	64.8	64.8	64.8	67.993	0	1	0.00179014	0.00444909	0.338284	0.309207
P04920;P48751	P04920	Anion exchange protein 2	SLC4A2			1	-0.363865	NaN	NaN	-0.329631	0.593593	0.415218	1.25942	0.346872	0.842617	-0.861369	0.148739	0.136716	-0.240827	-0.0824301	0.137372	0.0924781	0.168514	-0.246721	-0.0208526	0.372172	0.114234	-0.0477858	0.428678	-0.508362	0.800827	0.669027	1.11457	1.25465	0.0197731	0.154324	46	46	46	50	50	50	137.01	0	2	0.285209	1	1	0.275977
Q9Y6M7	Q9Y6M7	Sodium bicarbonate cotransporter 3	SLC4A7			1	-0.046325	-0.148609	-0.0744715	-0.476839	-0.123308	-0.0831718	0.0285691	0.00475299	0.369494	-1.18932	-1.17628	-0.31011	0.101784	0.209111	NaN	NaN	0.263034	0.0750534	-0.212384	0.377179	0.197488	0.0773797	-0.137077	-0.178747	0.851519	0.799336	1.13317	1.98481	0.164786	0.132643	34	34	31	27.3	27.3	25	136.04	0	1	0.867348	0.652099	0.731093	0.11708
Q9Y289	Q9Y289	Sodium-dependent multivitamin transporter	SLC5A6			1	NaN	NaN	NaN	-0.303597	0.317304	0.202762	1.07629	NaN	NaN	NaN	-0.422192	0.275841	0.488309	NaN	NaN	NaN	0.437973	NaN	NaN	NaN	0.349478	0.2949	-0.0682867	NaN	0.788352	0.739589	1.15166	1.57628	0.254957	0.185613	6	6	6	11.8	11.8	11.8	68.641	2.1387e-18	1	1	1	1	0.314941
Q01650	Q01650	Large neutral amino acids transporter small subunit 1	SLC7A5			1	-0.647196	-1.05418	-0.107275	-0.364311	0.332966	0.17594	0.654436	0.430714	0.604451	-1.25288	-1.14289	-0.238017	0.485324	0.0225661	-0.0563562	-0.0800421	0.197991	-0.0947415	0.384934	0.662114	0.256648	0.262072	-0.483117	-0.502587	0.809167	0.830823	1.90254	1.69207	-0.03143	-0.0560711	14	14	13	25.4	25.4	24.1	55.01	7.2514e-275	1	0.061038	0.00367719	0.651345	0.229383
P19634	P19634	Sodium/hydrogen exchanger 1	SLC9A1			1	NaN	NaN	NaN	NaN	-0.188562	-0.211765	NaN	NaN	NaN	NaN	NaN	-0.440557	NaN	NaN	NaN	NaN	NaN	NaN	NaN	-0.400663	NaN	NaN	NaN	NaN	1.00346	1.00791	0.96547	1.69435	0.202386	0.309176	8	8	8	12.4	12.4	12.4	90.762	1.9319e-27	1	1	1	1	1
Q9H2G2	Q9H2G2	STE20-like serine/threonine-protein kinase	SLK		-1		0.132116	0.146525	NaN	0.040121	1.55144	1.09214	NaN	NaN	NaN	-0.0159138	-0.181215	1.02418	-0.498546	-0.411968	NaN	NaN	0.869635	0.829606	-3.7503	-2.19317	0.793188	0.00920381	-0.48451	NaN	-0.0214089	0.218967	-0.152035	-0.309699	NaN	-0.709977	41	41	39	44.7	44.7	43.1	142.69	0	1	0.722073	0.762735	1	0.900931
Q8IYB5	Q8IYB5	Stromal membrane-associated protein 1	SMAP1			1	NaN	NaN	NaN	NaN	NaN	NaN	NaN	NaN	NaN	NaN	NaN	NaN	NaN	NaN	NaN	NaN	NaN	NaN	NaN	NaN	NaN	NaN	NaN	NaN	NaN	0.560421	NaN	1.27858	NaN	1.37016	2	2	2	5.4	5.4	5.4	50.386	4.8061e-07	1	1	1	1	1
Q9Y4B5	Q9Y4B5	Protein SOGA2	SOGA2	1		1	0.900258	1.16034	NaN	0.073546	NaN	2.67381	0.240131	NaN	NaN	0.35682	0.544485	NaN	-0.16775	-1.07711	NaN	NaN	NaN	NaN	-0.735163	0.0461418	-0.0711635	-0.289281	NaN	NaN	0.0465608	1.84282	NaN	-0.151811	NaN	NaN	31	31	27	20.6	20.6	18.7	209.52	1.741e-101	1	0.0082961	0.00738092	1	0.805219
Q92673	Q92673	Sortilin-related receptor	SORL1	-1			NaN	NaN	NaN	NaN	NaN	-1.43222	NaN	NaN	NaN	NaN	NaN	-1.24035	NaN	NaN	NaN	NaN	NaN	NaN	NaN	NaN	NaN	NaN	0.699463	NaN	-0.135634	-0.129734	-0.563561	-0.0774367	0.00388999	-0.106824	28	28	28	17.2	17.2	17.2	248.42	1.0269e-99	1	1	1	1	1
P23497	P23497	Nuclear autoantigen Sp-100	SP100			1	NaN	NaN	NaN	NaN	NaN	NaN	NaN	NaN	NaN	NaN	NaN	NaN	NaN	NaN	NaN	-0.196492	1.51339	0.462995	0.250719	0.0285691	0.27274	0.673285	NaN	NaN	NaN	NaN	1.02389	1.08086	NaN	NaN	20	16	13	21.8	19.7	16.6	100.42	3.2227e-99	1	1	1	1	1
Q9HB58	Q9HB58	Sp110 nuclear body protein	SP110	1		1	NaN	NaN	NaN	NaN	NaN	NaN	NaN	NaN	2.06602	NaN	NaN	NaN	NaN	NaN	NaN	NaN	0.663481	0.213254	NaN	0.0526941	NaN	NaN	NaN	NaN	NaN	NaN	0.963548	1.45854	NaN	NaN	7	7	7	13.1	13.1	13.1	78.395	2.0217e-29	1	1	1	1	1
Q9NUQ6	Q9NUQ6	SPATS2-like protein	SPATS2L	1			1.17326	NaN	NaN	NaN	NaN	0.214995	2.27605	NaN	NaN	1.13014	NaN	0.364124	-0.440675	0.274146	-0.266125	-0.315235	0.054779	0.0923428	-0.558262	-0.344172	-0.151058	-0.0736817	0.462785	-0.583766	-0.0769041	0.579952	0.138814	0.458382	0.666575	0.385818	28	28	28	58.4	58.4	58.4	61.728	2.1718e-301	1	0.000557402	1	1	1
P09132;D6RBG4	P09132	Signal recognition particle 19 kDa protein	SRP19		1	1	-0.150065	NaN	NaN	0.112233	0.81746	0.286408	NaN	NaN	NaN	0.0936954	NaN	0.423847	-0.0651439	-0.269153	0.00100953	-0.00108243	2.50062	0.319965	0.365357	-0.591788	0.0843364	-0.106451	0.282855	0.675093	-0.248228	0.224534	-0.0776195	-0.0159284	1.80954	-0.408206	11	11	11	63.9	63.9	63.9	16.156	4.1167e-195	2	0.644368	1	1	0.698064
Q9NP77	Q9NP77	RNA polymerase II subunit A C-terminal domain phosphatase SSU72	SSU72	1	1		NaN	NaN	NaN	NaN	NaN	2.99841	NaN	NaN	NaN	NaN	NaN	NaN	NaN	-0.349139	NaN	NaN	1.94718	2.15445	NaN	0.0216219	0.137241	0.332393	-0.0755505	-0.135935	0.680324	-0.151827	-0.5425	-0.563305	NaN	0.13829	10	10	10	55.2	55.2	55.2	22.574	2.1544e-74	1	1	1	1	1
P42224	P42224	Signal transducer and activator of transcription 1-alpha/beta	STAT1	1		1	2.039	2.04862	1.30463	1.90099	1.86596	1.63092	2.54144	1.43146	0.715191	1.8484	1.76816	1.66471	1.64768	1.92183	0.256407	0.070252	0.215368	0.507516	-0.812232	-0.115738	0.265917	0.27608	1.04096	1.04138	0.111298	0.831796	-0.751465	0.57599	0.697952	NaN	47	47	46	63.7	63.7	61.7	87.334	0	1	1.68233e-09	1.91636e-06	0.000468952	4.42523e-12
P52630	P52630	Signal transducer and activator of transcription 2	STAT2	1			2.21176	2.96309	NaN	2.48671	NaN	NaN	NaN	NaN	NaN	2.95422	NaN	NaN	1.69265	NaN	NaN	NaN	NaN	NaN	NaN	NaN	NaN	NaN	NaN	NaN	NaN	NaN	NaN	NaN	NaN	NaN	12	12	12	17.7	17.7	17.7	97.915	2.5661e-36	1	6.17036e-11	4.97284e-12	1	1.27222e-19
Q9NUL3	Q9NUL3	Double-stranded RNA-binding protein Staufen homolog 2	STAU2	-1		-1	NaN	NaN	NaN	NaN	NaN	NaN	NaN	NaN	NaN	NaN	NaN	0.920827	-1.32887	NaN	NaN	NaN	0.0740944	NaN	-1.21474	-0.302546	0.721241	NaN	0.0113525	-0.561601	1.05624	-0.99657	0.00590291	-0.171758	NaN	-0.401216	16	14	14	33.7	31.1	31.1	62.64	9.4237e-72	1	1	1	1	1
Q93045;Q9H169	Q93045	Stathmin-2	STMN2		-1	-1	0.163241	NaN	NaN	NaN	NaN	NaN	NaN	NaN	NaN	NaN	NaN	NaN	-0.341336	-0.0119249	-0.449158	-0.593137	NaN	NaN	-2.90422	NaN	NaN	NaN	NaN	NaN	NaN	NaN	-0.0448062	NaN	-1.97983	NaN	6	1	1	16.8	5.6	5.6	20.828	1.7138e-33	2	0.65398	1	1	1
P27105	P27105	Erythrocyte band 7 integral membrane protein	STOM			1	-0.614249	-0.645051	NaN	-0.266576	0.584962	0.1133	0.257131	0.604071	0.49774	-1.36312	-1.39361	-0.168447	0.992623	1.24852	NaN	NaN	1.07423	0.819178	0.652509	-0.890867	0.744764	0.729357	-0.407861	-0.212016	0.918997	0.954941	1.08243	1.68239	0.283448	0.302875	16	16	16	64.2	64.2	64.2	31.73	0	1	0.0751309	0.072492	1	0.376284
Q9UH65	Q9UH65	Switch-associated protein 70	SWAP70			1	0.24732	-0.000173111	NaN	0.153157	-0.247525	0.0791561	0.128425	-0.135887	0.806695	0.0866479	-0.399692	-0.266698	0.127633	-0.282025	0.260146	0.193709	-0.101799	-0.232277	0.00848693	0.0890913	0.245252	0.220578	0.151859	-0.0303393	0.736648	0.466027	1.86501	2.46247	0.157173	0.46728	18	18	18	39	39	39	68.997	7.4271e-75	1	0.485021	0.961203	1	0.590961
O15061	O15061	Synemin	SYNM			1	NaN	NaN	NaN	NaN	1.59531	0.344715	NaN	NaN	NaN	NaN	NaN	-0.443831	NaN	NaN	NaN	NaN	NaN	NaN	NaN	NaN	NaN	NaN	1.25538	NaN	0.0732718	NaN	-0.502485	0.154583	-0.504837	1.06495	23	23	23	18	18	18	172.77	1.1724e-89	1	1	1	1	1
Q9Y3D8	Q9Y3D8	Adenylate kinase isoenzyme 6	TAF9		-1	-1	0.108223	NaN	NaN	-0.257666	NaN	NaN	NaN	NaN	NaN	0.159113	NaN	NaN	-0.432727	NaN	NaN	NaN	1.26051	0.265797	-2.94575	1.11337	-1.10939	-1.86061	NaN	NaN	-0.0928632	-0.910475	-2.03931	-6.1667	NaN	0.29772	6	6	6	35.5	35.5	35.5	20.061	1.3693e-55	1	0.775917	1	1	0.392082
Q03518	Q03518	Antigen peptide transporter 1	TAP1	1		1	NaN	NaN	NaN	2.40043	2.24987	2.18056	2.04656	2.39906	2.09805	2.40185	2.20445	2.01582	2.08379	2.0807	NaN	NaN	NaN	0.57124	-0.476498	-0.882332	0.336626	0.394404	1.33988	0.782409	0.502331	0.73127	0.457016	0.986593	0.725436	0.655718	18	18	18	37.5	37.5	37.5	87.217	0	1	1	1	1	2.18126e-18
Q03519;E7ENX8	Q03519;E7ENX8	Antigen peptide transporter 2	TAP2	1			NaN	NaN	NaN	2.13182	NaN	1.8478	1.73092	NaN	2.02538	2.27023	1.98262	1.97199	1.82049	1.58849	NaN	NaN	0.61372	0.440952	NaN	0.591009	0.316146	0.288654	1.02737	0.841168	0.395063	0.555325	0.185613	0.685267	0.543793	0.582267	21	20	20	40.8	39.7	39.7	75.663	7.0951e-230	2	1	1	1	8.08873e-15
O15533	O15533	Tapasin	TAPBP	1			NaN	NaN	NaN	NaN	1.45912	1.40005	NaN	1.24647	1.31423	1.81517	NaN	1.1662	0.917317	0.148609	NaN	NaN	-0.158091	NaN	NaN	NaN	-0.0646157	-0.249685	0.647361	0.364236	-0.0418774	0.380619	-0.0378138	0.393746	0.318577	0.222928	9	9	9	33.3	33.3	33.3	47.625	1.6975e-161	1	1	1	1	1
O14907	O14907	Tax1-binding protein 3	TAX1BP3			-1	-0.0649929	-0.0849764	NaN	NaN	NaN	-0.12345	NaN	NaN	NaN	-0.552495	NaN	NaN	-0.269234	0.142513	NaN	NaN	NaN	1.83935	1.31939	NaN	0.446786	-0.0478454	NaN	NaN	-0.443988	-0.0696487	-1.51321	-0.0869057	NaN	-1.41477	4	4	4	46	46	46	13.735	2.7694e-55	1	0.825844	0.780683	1	1
Q8TC07	Q8TC07	TBC1 domain family member 15	TBC1D15	1			0.241108	0.433173	NaN	1.09484	NaN	0.0650208	NaN	NaN	NaN	NaN	NaN	1.68545	NaN	-0.129877	NaN	-0.46947	-0.825619	0.275126	-0.149313	0.648189	NaN	-0.0985673	0.357721	-0.254066	-0.00905962	-0.021204	-0.291769	0.757365	NaN	NaN	19	19	19	28.7	28.7	28.7	79.49	5.1885e-71	1	0.496644	0.330035	1	6.95698e-05
O75347	O75347	Tubulin-specific chaperone A	TBCA			-1	-0.239754	NaN	NaN	NaN	NaN	1.26105	NaN	NaN	NaN	NaN	NaN	0.391768	-0.337776	-0.0439044	NaN	NaN	NaN	0.510557	-0.0583078	NaN	0.379177	0.319618	NaN	NaN	0.0549179	0.14952	-1.69909	-1.36034	0.196859	0.152378	13	13	13	63.9	63.9	63.9	12.855	3.2783e-156	1	0.473822	1	1	1
Q15813	Q15813	Tubulin-specific chaperone E	TBCE	-1			-0.114957	-0.0731656	NaN	-0.183818	-2.52085	-1.19008	NaN	NaN	0.148739	-0.0963755	-0.25827	0.0966667	-0.459933	-0.231432	NaN	NaN	NaN	NaN	-1.32568	NaN	NaN	NaN	NaN	-0.571257	NaN	NaN	NaN	-0.741855	NaN	0.312665	17	16	16	41.6	40.2	40.2	59.345	7.424e-108	1	0.71742	0.805353	1	0.537774
Q92734	Q92734	Protein TFG	TFG		1	1	0.176323	-0.56026	NaN	NaN	NaN	-0.477703	0.199876	-0.315271	NaN	-0.129655	-0.536629	0.227248	0.0312541	-0.875465	-0.169647	-0.637267	3.27172	0.956651	-1.10234	-0.475756	0.922426	0.706464	-0.25658	-0.217659	0.811718	1.92877	-0.343751	0.0254541	-0.326353	1.18479	13	13	13	40	40	40	43.447	1.1759e-246	1	0.62616	0.117287	1	1
Q07157	Q07157	Tight junction protein ZO-1	TJP1			1	0.168257	0.115699	0.27011	-0.0190388	0.0576928	0.164271	0.360758	0.253263	0.523662	-0.0474577	-0.293748	0.16221	0.228726	0.450577	-0.300342	-0.159202	-0.455	-0.63169	-0.0354609	0.388465	-0.0770867	0.00446549	0.141956	0.0699771	0.185486	0.0184917	0.994435	1.77353	-0.401692	-0.641244	78	78	78	58.2	58.2	58.2	195.46	0	1	0.643253	0.818396	0.509518	0.935115
Q53R12	Q53R12	Transmembrane 4 L6 family member 20	TM4SF20	-1			NaN	NaN	NaN	NaN	0.0852886	-1.36639	NaN	NaN	NaN	NaN	NaN	-1.31015	NaN	NaN	NaN	NaN	NaN	NaN	NaN	NaN	NaN	NaN	NaN	NaN	NaN	NaN	NaN	NaN	-1.06368	NaN	3	3	3	14.8	14.8	14.8	25.075	2.1867e-61	1	1	1	1	1
A8MWL7;Q9NUH8	A8MWL7;Q9NUH8	Transmembrane protein 14D;Transmembrane protein 14B	TMEM14D;TMEM14B	-1			NaN	NaN	NaN	NaN	NaN	NaN	-3.17801	NaN	NaN	NaN	-3.24564	NaN	NaN	NaN	NaN	NaN	NaN	NaN	NaN	NaN	NaN	NaN	NaN	NaN	-0.19484	NaN	NaN	-0.305164	-0.105225	NaN	2	2	2	32.5	32.5	32.5	12.177	4.0508e-07	2	1	1	1	1
Q9NP84	Q9NP84	Tumor necrosis factor receptor superfamily member 12A	TNFRSF12A	-1			NaN	NaN	NaN	-1.30415	NaN	NaN	NaN	NaN	NaN	-1.94408	NaN	NaN	NaN	-0.718087	NaN	NaN	NaN	0.00690831	NaN	NaN	-0.0866606	-0.467135	NaN	NaN	NaN	NaN	NaN	NaN	NaN	NaN	5	5	5	31	31	31	13.911	2.6027e-55	1	1	1	1	2.11795e-05
Q13641	Q13641	Trophoblast glycoprotein	TPBG			1	NaN	NaN	NaN	0.300065	0.891886	0.83463	NaN	NaN	NaN	-0.820667	NaN	0.0278618	0.32964	0.15494	0.0652966	0.47176	0.265317	0.281669	0.802152	0.56511	0.369159	0.388465	-0.0216872	NaN	0.931986	0.934932	0.976584	1.56828	0.268674	0.277271	9	9	9	22.6	22.6	22.6	46.031	8.5129e-152	1	1	1	1	0.282755
P09493	P09493	Tropomyosin alpha-1 chain	TPM1			-1	-0.149969	NaN	0.478713	-0.60014	0.532367	0.347552	NaN	1.02942	0.567643	-0.298336	NaN	0.347779	-0.201842	-0.177344	-0.206395	-0.307055	0.616452	-0.150913	-0.849648	-0.404458	0.0661237	-0.220412	-0.116504	-0.0641179	NaN	0.141302	-1.6346	-1.03564	-0.0319313	0.404358	39	28	17	76.1	61.3	41.5	32.708	0	1	0.644564	1	0.217982	0.0491482
Q14258	Q14258	E3 ubiquitin/ISG15 ligase TRIM25	TRIM25	1		1	0.843743	0.383165	NaN	0.736821	1.63092	0.80892	0.702214	1.3048	1.75134	0.6291	0.558366	0.464459	0.694212	0.0591792	-0.435905	-0.567383	0.329755	0.253263	-0.0582326	0.454281	0.0399806	-0.0595851	-0.160443	-0.153142	0.0706641	0.253626	1.64902	1.75249	0.154065	0.148999	33	33	33	55.7	55.7	55.7	70.973	0	1	0.0134463	0.391566	1	0.00759029
Q99598;C4P0D8	Q99598;C4P0D8	Translin-associated protein X	TSNAX;DISC1		1	1	-0.267757	NaN	NaN	0.0597706	NaN	0.143524	NaN	NaN	NaN	-0.329595	NaN	0.247928	0.0606008	-0.0357646	-0.0988763	-0.306502	2.22175	1.72949	-0.284388	0.021764	0.46999	NaN	-0.406885	-0.368551	NaN	3.56803	-0.369483	0.461738	0.358509	0.47633	16	16	16	65.2	65.2	65.2	33.112	6.2819e-172	2	0.426154	1	1	0.844397
Q9C0H2	Q9C0H2	Protein tweety homolog 3	TTYH3		1	1	NaN	NaN	NaN	0.421264	NaN	0.119821	NaN	NaN	NaN	NaN	NaN	-0.806317	-0.0123153	NaN	NaN	0.286526	1.85491	0.931456	-0.710095	1.30001	0.424815	0.275841	NaN	NaN	0.0395595	0.016639	NaN	1.33067	-0.203585	-0.296899	9	9	9	20.1	20.1	20.1	57.544	5.118e-129	1	1	1	1	0.129284
P83876	P83876	Thioredoxin-like protein 4A	TXNL4A			-1	NaN	NaN	NaN	NaN	NaN	NaN	NaN	NaN	NaN	NaN	NaN	NaN	NaN	NaN	NaN	NaN	NaN	NaN	NaN	NaN	NaN	NaN	NaN	NaN	-0.0165412	-0.703126	0.310224	-0.484025	NaN	-0.900287	3	3	3	24.6	24.6	24.6	16.786	7.8978e-17	1	1	1	1	1
O14933	O14933	Ubiquitin/ISG15-conjugating enzyme E2 L6	UBE2L6	1			3.12593	NaN	NaN	2.81576	NaN	NaN	NaN	NaN	NaN	NaN	NaN	NaN	2.94084	3.42816	NaN	NaN	NaN	NaN	NaN	NaN	NaN	NaN	NaN	NaN	NaN	NaN	NaN	NaN	NaN	NaN	8	8	8	73.2	73.2	73.2	17.769	8.8562e-53	1	2.08569e-20	1	1	1.01478e-24
Q15386	Q15386	Ubiquitin-protein ligase E3C	UBE3C	1		1	0.139339	0.199248	NaN	0.0309717	NaN	0.349365	NaN	NaN	NaN	0.0809305	-0.0713455	1.30632	NaN	-0.0773797	NaN	NaN	0.0993626	0.89786	-0.752218	0.302524	-0.178094	0.00115371	0.119555	1.49129	NaN	NaN	-0.454328	NaN	NaN	NaN	25	25	25	30.3	30.3	30.3	123.92	4.1971e-94	1	0.706051	0.670457	1	0.927445
O14562	O14562	Ubiquitin domain-containing protein UBFD1	UBFD1			1	NaN	NaN	NaN	-0.464624	NaN	NaN	NaN	NaN	NaN	NaN	NaN	NaN	-0.216535	NaN	NaN	NaN	NaN	NaN	NaN	NaN	NaN	NaN	1.49641	NaN	NaN	2.415	5.05002	NaN	NaN	NaN	3	3	3	13.3	13.3	13.3	33.382	2.4872e-09	1	1	1	1	0.126636
Q8IWV7	Q8IWV7	E3 ubiquitin-protein ligase UBR1	UBR1			-1	NaN	NaN	NaN	NaN	NaN	NaN	NaN	NaN	NaN	NaN	NaN	NaN	NaN	0.230076	NaN	NaN	NaN	NaN	NaN	NaN	NaN	NaN	NaN	NaN	1.04984	NaN	-1.49692	-1.14986	NaN	NaN	20	20	20	14.9	14.9	14.9	200.21	5.8509e-47	1	1	1	1	1
Q9BV40	Q9BV40	Vesicle-associated membrane protein 8	VAMP8		1		NaN	NaN	NaN	NaN	NaN	NaN	NaN	NaN	NaN	NaN	NaN	-0.245369	NaN	NaN	NaN	NaN	0.356482	0.20964	2.04019	1.7222	0.291721	0.20364	NaN	NaN	NaN	NaN	NaN	NaN	NaN	NaN	7	7	7	55	55	55	11.438	1.6077e-42	1	1	1	1	1
Q9HBM0	Q9HBM0	Vezatin	VEZT	1	1	1	NaN	-0.202721	4.60294	-0.139951	3.3142	0.553557	-0.329087	4.10182	2.30562	0.219215	-0.0484868	0.0546401	-0.0112244	-0.221815	4.06867	4.07176	0.204141	-0.0876414	0.50284	0.210763	-0.329196	-0.470749	NaN	2.2545	NaN	NaN	2.2878	2.64828	0.194844	0.0942361	25	25	25	37.9	37.9	37.9	88.664	1.7391e-204	1	1	0.550192	4.12077e-36	0.63563
Q9Y4E6	Q9Y4E6	WD repeat-containing protein 7	WDR7			-1	NaN	NaN	NaN	NaN	NaN	NaN	NaN	NaN	NaN	NaN	NaN	NaN	NaN	NaN	NaN	NaN	NaN	NaN	NaN	NaN	NaN	NaN	NaN	NaN	NaN	-3.41544	NaN	-5.11553	NaN	NaN	6	6	6	5.8	5.8	5.8	163.81	1.8526e-20	1	1	1	1	1
Q9HD64	Q9HD64	X antigen family member 1	XAGE1A			1	NaN	NaN	NaN	NaN	NaN	NaN	NaN	NaN	NaN	NaN	NaN	NaN	NaN	NaN	NaN	NaN	NaN	NaN	NaN	NaN	NaN	NaN	NaN	NaN	1.59975	1.97666	0.326192	0.936666	NaN	1.16318	4	4	4	58	58	58	9.0777	6.1565e-33	1	1	1	1	1
P07947	P07947	Tyrosine-protein kinase Yes	YES1			1	NaN	NaN	NaN	NaN	0.439676	0.286763	NaN	NaN	NaN	-1.13911	NaN	-0.338378	0.217479	NaN	NaN	NaN	0.717825	0.0270125	-0.19669	0.395282	0.553754	0.433173	NaN	NaN	1.24841	1.35896	1.24598	1.18422	0.377735	0.681944	20	12	9	45.7	33.9	28.7	60.801	0	1	1	1	1	1
Q8N4Q0	Q8N4Q0	Zinc-binding alcohol dehydrogenase domain-containing protein 2	ZADH2			-1	NaN	NaN	NaN	NaN	-0.420318	-0.391967	NaN	NaN	NaN	NaN	NaN	-0.592027	NaN	NaN	NaN	NaN	NaN	-0.039177	NaN	-0.439089	0.0515809	NaN	-3.11904	-1.8412	-0.447229	-1.09271	-0.306716	0.100574	NaN	-0.373383	11	11	11	35.3	35.3	35.3	40.14	5.9949e-44	1	1	1	1	1
Q9C0B5	Q9C0B5	Palmitoyltransferase ZDHHC5	ZDHHC5			1	NaN	NaN	NaN	-0.727308	NaN	0.225645	0.66712	NaN	NaN	-1.34176	-1.084	-0.222902	-0.937187	0.78416	NaN	NaN	1.63259	0.36614	NaN	0.107018	0.521553	0.368265	0.0768327	NaN	1.09889	1.19024	1.45775	1.8779	0.175301	0.196103	12	12	12	28.3	28.3	28.3	77.544	7.5584e-100	1	1	1	1	0.0173121
Q96NC0	Q96NC0	Zinc finger matrin-type protein 2	ZMAT2			-1	NaN	NaN	NaN	NaN	NaN	NaN	NaN	NaN	NaN	NaN	NaN	NaN	NaN	NaN	NaN	NaN	NaN	1.04865	-0.875407	-0.0597355	-0.14634	NaN	NaN	NaN	NaN	-0.835008	-0.0833705	-0.136046	NaN	-0.924974	14	14	14	49.7	49.7	49.7	23.612	1.6154e-41	1	1	1	1	1
Q9UBW7	Q9UBW7	Zinc finger MYM-type protein 2	ZMYM2			-1	NaN	NaN	NaN	NaN	NaN	NaN	NaN	NaN	NaN	NaN	NaN	NaN	0.124857	NaN	NaN	NaN	0.0184917	1.09606	-0.395758	-1.89454	-0.387034	0.142871	0.0278618	NaN	NaN	0.241596	-0.392402	0.57889	NaN	-1.64656	11	11	11	8.8	8.8	8.8	154.91	5.2242e-35	1	1	1	1	1
Q8N1G0	Q8N1G0	Zinc finger protein 687	ZNF687		1	1	NaN	NaN	NaN	NaN	NaN	NaN	NaN	NaN	NaN	NaN	NaN	NaN	NaN	NaN	NaN	NaN	-0.400911	NaN	NaN	-0.529489	NaN	2.53526	NaN	NaN	-0.467653	1.31261	0.0871912	-0.326805	NaN	NaN	12	12	12	12.6	12.6	12.6	129.53	2.254e-73	1	1	1	1	1
Q9P2E3	Q9P2E3	NFX1-type zinc finger-containing protein 1	ZNFX1	1			1.30153	1.42846	NaN	1.1529	NaN	NaN	NaN	NaN	NaN	1.264	1.13993	0.59684	NaN	1.10219	NaN	NaN	0.972472	NaN	NaN	NaN	NaN	0.0284277	NaN	NaN	NaN	NaN	NaN	NaN	NaN	NaN	21	21	21	15.5	15.5	15.5	220.22	2.8373e-103	1	0.000126609	0.000940095	1	2.79151e-05
A0A096LP01	A0A096LP01			-1		-1	NaN	NaN	NaN	NaN	NaN	-1.1112	NaN	NaN	NaN	NaN	NaN	-0.471149	NaN	NaN	NaN	NaN	NaN	NaN	NaN	NaN	NaN	NaN	NaN	NaN	0.0871912	-0.699209	-1.46857	-0.153768	NaN	NaN	3	3	3	35.8	35.8	35.8	10.908	8.1103e-18	1	1	1	1	1
[truncated: 26 more columns]
