# Supplementary material for: Influenza A Virus Induces Autophagosomal Targeting of Ribosomal Proteins
Source: Mol Cell Proteomics. 2018 Jul 6;17(10):1909–21. doi: 10.1074/mcp.RA117.000364 (PMC6166674; doi:10.1074/mcp.RA117.000364)
Supplement: supplemental Table S1 [file 132733_2_supp_163420_pbc35w.xlsx]

## Sheet: Becker Table S4
Supplemental Table S4: Overlap between recently published MS-based proteomics studies. Listed are all proteins identified as significantly changed in this paper.
Gene names	Majority protein IDs	Protein names	Coombs et al., J Virol., 2010	Sadewasser et al., Mol Cell Proteomics., 2017	Watanabe et al., Cell Host Microbe, 2014
HLA-B	Q31612	"HLA class I histocompatibility antigen, B-73 alpha chain"	X		X
CHERP	Q8IWX8	Calcium homeostasis endoplasmic reticulum protein			X
CTNNB1	P35222	Catenin beta-1			X
FARP1	Q9Y4F1	"FERM, RhoGEF and pleckstrin domain-containing protein 1"			X
GNAI2	P04899	Guanine nucleotide-binding protein G(i) subunit alpha-2			X
ITGA3	P26006	Integrin alpha-3;Integrin alpha-3 heavy chain;Integrin alpha-3 light chain			X
LGALS3BP	Q08380	Galectin-3-binding protein			X
MAD2L1	Q13257	Mitotic spindle assembly checkpoint protein MAD2A			X
SAMHD1	Q9Y3Z3	SAM domain and HD domain-containing protein 1			X
SLC16A1	P53985	Monocarboxylate transporter 1			X
CNTN1	Q12860	Contactin-1		X
FAT1	Q14517	"Protocadherin Fat 1;Protocadherin Fat 1, nuclear form"		X
FN1	P02751	Fibronectin;Anastellin;Ugl-Y1;Ugl-Y2;Ugl-Y3		X
GNL3L	Q9NVN8	Guanine nucleotide-binding protein-like 3-like protein		X
HPGD	P15428	15-hydroxyprostaglandin dehydrogenase [NAD(+)]		X
LAMA5	O15230	Laminin subunit alpha-5		X
RBMS2	Q15434	"RNA-binding motif, single-stranded-interacting protein 2"		X
SERPINE1	P05121	Plasminogen activator inhibitor 1		X
STAU2	Q9NUL3	Double-stranded RNA-binding protein Staufen homolog 2		X
TRIM25	Q14258	E3 ubiquitin/ISG15 ligase TRIM25		X
ZDHHC5	Q9C0B5	Palmitoyltransferase ZDHHC5		X
ZNFX1	Q9P2E3	NFX1-type zinc finger-containing protein 1		X
B2M	P61769	Beta-2-microglobulin;Beta-2-microglobulin form pI 5.3	X
CAV1	Q03135	Caveolin-1	X
EIF2AK2	P19525	"Interferon-induced, double-stranded RNA-activated protein kinase"	X
HLA-A	P01891	"HLA class I histocompatibility antigen, A-68 alpha chain"	X
ISG15	P05161	Ubiquitin-like protein ISG15	X
MX1	P20591	"Interferon-induced GTP-binding protein Mx1;Interferon-induced GTP-binding protein Mx1, N-terminally processed"	X
SSU72	Q9NP77	RNA polymerase II subunit A C-terminal domain phosphatase SSU72	X
ABCC4	O15439	Multidrug resistance-associated protein 4
ABCC5	O15440	Multidrug resistance-associated protein 5
ABHD14B	Q96IU4	Alpha/beta hydrolase domain-containing protein 14B
ADAM17	P78536	Disintegrin and metalloproteinase domain-containing protein 17
ADAR	P55265	Double-stranded RNA-specific adenosine deaminase
ADRM1	Q16186	Proteasomal ubiquitin receptor ADRM1
AGL	P35573	"Glycogen debranching enzyme;4-alpha-glucanotransferase;Amylo-alpha-1,6-glucosidase"
AIDA	Q96BJ3	"Axin interactor, dorsalization-associated protein"
AKAP8	O43823	A-kinase anchor protein 8
AKR1B1	P15121	Aldose reductase
ALCAM	Q13740	CD166 antigen
AMPD2	Q01433	AMP deaminase 2
ANXA3	P12429	Annexin A3
APOL2	Q9BQE5	Apolipoprotein L2
ARF6	P62330	ADP-ribosylation factor 6
ARHGEF10	O15013	Rho guanine nucleotide exchange factor 10
ATP1A1	P05023	Sodium/potassium-transporting ATPase subunit alpha-1
ATP1B1	P05026	Sodium/potassium-transporting ATPase subunit beta-1
ATP1B3	P54709	Sodium/potassium-transporting ATPase subunit beta-3
ATP5J	P18859	"ATP synthase-coupling factor 6, mitochondrial"
BRE	Q9NXR7	BRCA1-A complex subunit BRE
BST2	Q10589	Bone marrow stromal antigen 2
C16orf62	Q7Z3J2	UPF0505 protein C16orf62
C8orf59	Q8N0T1	Uncharacterized protein C8orf59
CALCOCO1	Q9P1Z2	Calcium-binding and coiled-coil domain-containing protein 1
CAP2	P40123	Adenylyl cyclase-associated protein 2
CAPS	Q13938	Calcyphosin
CAV2	P51636	Caveolin-2
CCDC22	O60826	Coiled-coil domain-containing protein 22
CD151	P48509	CD151 antigen
CD276	Q5ZPR3	CD276 antigen
CD47	Q08722	Leukocyte surface antigen CD47
CD9	P21926	CD9 antigen
CDC42SE2	Q9NRR3	CDC42 small effector protein 2
CDCA5	Q96FF9	Sororin
CDK6	Q00534	Cyclin-dependent kinase 6
CDKL4	Q5MAI5	Cyclin-dependent kinase-like 4
CENPB	P07199	Major centromere autoantigen B
CIT	O14578	Citron Rho-interacting kinase
CNP	P09543	"2,3-cyclic-nucleotide 3-phosphodiesterase"
COA3	Q9Y2R0	"Cytochrome c oxidase assembly protein 3 homolog, mitochondrial"
COL12A1	Q99715	Collagen alpha-1(XII) chain
COL18A1	P39060	Collagen alpha-1(XVIII) chain;Endostatin
COMMD4	Q9H0A8	COMM domain-containing protein 4
COPS5	Q92905	COP9 signalosome complex subunit 5
COX5A	P20674	"Cytochrome c oxidase subunit 5A, mitochondrial"
COX7A2L	O14548	"Cytochrome c oxidase subunit 7A-related protein, mitochondrial"
CPM	P14384	Carboxypeptidase M
CPSF3L	Q5TA45	Integrator complex subunit 11
CRIP1	P50238;H3BRQ4	Cysteine-rich protein 1
CRIP2	P52943	Cysteine-rich protein 2
CUTA	O60888	Protein CutA
CYB5A	P00167	Cytochrome b5
DCPS	Q96C86	m7GpppX diphosphatase
DDAH1	O94760	"N(G),N(G)-dimethylarginine dimethylaminohydrolase 1"
DDX58	O95786	Probable ATP-dependent RNA helicase DDX58
DDX60	Q8IY21	Probable ATP-dependent RNA helicase DDX60
DERA	Q9Y315	Putative deoxyribose-phosphate aldolase
DFFA	O00273	DNA fragmentation factor subunit alpha
DGKA	P23743	Diacylglycerol kinase alpha
DNAJB14	Q8TBM8	DnaJ homolog subfamily B member 14
DNPEP	Q9ULA0	Aspartyl aminopeptidase
DNPH1	O43598	2-deoxynucleoside 5-phosphate N-hydrolase 1
DPP3	Q9NY33	Dipeptidyl peptidase 3
DPP9	Q86TI2	Dipeptidyl peptidase 9
DRG2	P55039	Developmentally-regulated GTP-binding protein 2
DSG2	Q14126	Desmoglein-2
DTX3L	Q8TDB6	E3 ubiquitin-protein ligase DTX3L
DUSP3	P51452	Dual specificity protein phosphatase 3
EHD4	Q9H223	EH domain-containing protein 4
EIF2B1	Q14232	Translation initiation factor eIF-2B subunit alpha
EMC8	O43402	ER membrane protein complex subunit 8
EPB41L5	Q9HCM4	Band 4.1-like protein 5
EPDR1	Q9UM22	Mammalian ependymin-related protein 1
EPHA2	P29317	Ephrin type-A receptor 2
EREG	O14944	Proepiregulin;Epiregulin
ESRRA	P11474	Steroid hormone receptor ERR1
EXTL2	Q9UBQ6	Exostosin-like 2;Processed exostosin-like 2
FAF1	Q9UNN5	FAS-associated factor 1
FAM129A	Q9BZQ8	Protein Niban
FAM192A	Q9GZU8	Protein FAM192A
FAM203A	Q9BTY7	Protein FAM203A
FAM207A	Q9NSI2	Protein FAM207A
FAM96A	Q9H5X1	MIP18 family protein FAM96A
FBXO17	Q96EF6	F-box only protein 17
FKBP1A	P62942	Peptidyl-prolyl cis-trans isomerase FKBP1A
FRAS1	Q86XX4	Extracellular matrix protein FRAS1
FTH1	P02794	Ferritin heavy chain
FUT3;FUT5;FUT6	P21217;Q11128;P51993	"Galactoside 3(4)-L-fucosyltransferase;Alpha-(1,3)-fucosyltransferase"
GALK1	P51570	Galactokinase
GALNS	P34059	N-acetylgalactosamine-6-sulfatase
GNA11	P29992	Guanine nucleotide-binding protein subunit alpha-11
GNA13	Q14344	Guanine nucleotide-binding protein subunit alpha-13
GNAS	Q5JWF2	Guanine nucleotide-binding protein G(s) subunit alpha isoforms XLas
GNB1	P62873	Guanine nucleotide-binding protein G(I)/G(S)/G(T) subunit beta-1
GNB2	P62879	Guanine nucleotide-binding protein G(I)/G(S)/G(T) subunit beta-2
GNG12	Q9UBI6	Guanine nucleotide-binding protein G(I)/G(S)/G(O) subunit gamma-12
GNG5	P63218	Guanine nucleotide-binding protein G(I)/G(S)/G(O) subunit gamma-5
GOLGA7	Q7Z5G4	Golgin subfamily A member 7
GPC6	Q9Y625	Glypican-6;Secreted glypican-6
GPR56	Q9Y653	G-protein coupled receptor 56
GPX2	P18283	Glutathione peroxidase 2
GRIPAP1	Q4V328	GRIP1-associated protein 1
GUK1	Q16774	Guanylate kinase
HEBP2	Q9Y5Z4	Heme-binding protein 2
HELZ2	Q9BYK8	Helicase with zinc finger domain 2
HERC5	Q9UII4	E3 ISG15--protein ligase HERC5
HLA-C	Q95604	"HLA class I histocompatibility antigen, Cw-17 alpha chain"
HLA-E	P13747	"HLA class I histocompatibility antigen, alpha chain E"
HLA-F	P30511	"HLA class I histocompatibility antigen, alpha chain F"
HLA-H	P01893	"Putative HLA class I histocompatibility antigen, alpha chain H"
HRAS	P01112	"GTPase HRas;GTPase HRas, N-terminally processed"
HSPG2	P98160	Basement membrane-specific heparan sulfate proteoglycan core protein;Endorepellin;LG3 peptide
ICAM1	P05362	Intercellular adhesion molecule 1
IFI27	P40305	"Interferon alpha-inducible protein 27, mitochondrial"
IFI35	P80217	Interferon-induced 35 kDa protein
IFIH1	Q9BYX4	Interferon-induced helicase C domain-containing protein 1
IFIT1	P09914	Interferon-induced protein with tetratricopeptide repeats 1
IFIT2	P09913	Interferon-induced protein with tetratricopeptide repeats 2
IFIT3	O14879	Interferon-induced protein with tetratricopeptide repeats 3
IFIT5	Q13325	Interferon-induced protein with tetratricopeptide repeats 5
IFITM2;IFITM1	Q01629;P13164	Interferon-induced transmembrane protein 2;Interferon-induced transmembrane protein 1
IFITM3	Q01628	Interferon-induced transmembrane protein 3
ISG20	Q96AZ6	Interferon-stimulated gene 20 kDa protein
ITGA2	P17301	Integrin alpha-2
ITGA5	P08648	Integrin alpha-5;Integrin alpha-5 heavy chain;Integrin alpha-5 light chain
ITGB6	P18564	Integrin beta-6
JAM3	Q9BX67	Junctional adhesion molecule C
JUP	P14923	Junction plakoglobin
KIAA1161	Q6NSJ0	Uncharacterized family 31 glucosidase KIAA1161
KIAA1432	Q4ADV7	Protein RIC1 homolog
KIF22	Q14807	Kinesin-like protein KIF22
LAP3	P28838	Cytosol aminopeptidase
LENG1	Q96BZ8	Leukocyte receptor cluster member 1
LENG8	Q96PV6	Leukocyte receptor cluster member 8
LIN7C	Q9NUP9	Protein lin-7 homolog C
LLGL1	Q15334	Lethal(2) giant larvae protein homolog 1
LMO7	Q8WWI1	LIM domain only protein 7
LPP	Q93052	Lipoma-preferred partner
LRP1	Q07954	Prolow-density lipoprotein receptor-related protein 1;Low-density lipoprotein receptor-related protein 1 85 kDa subunit;Low-density lipoprotein receptor-related protein 1 515 kDa subunit;Low-density lipoprotein receptor-related protein 1 intracellular dom
LRRC1	Q9BTT6	Leucine-rich repeat-containing protein 1
LRRC16A	Q5VZK9	Leucine-rich repeat-containing protein 16A
MAP1LC3B;MAP1LC3B2	Q9GZQ8;A6NCE7	Microtubule-associated proteins 1A/1B light chain 3B;Microtubule-associated proteins 1A/1B light chain 3 beta 2
MASTL	Q96GX5	Serine/threonine-protein kinase greatwall
MEPCE	Q7L2J0	7SK snRNA methylphosphate capping enzyme
METTL1	Q9UBP6	tRNA (guanine-N(7)-)-methyltransferase
MGAM	O43451	"Maltase-glucoamylase, intestinal;Maltase;Glucoamylase"
MIB1	Q86YT6	E3 ubiquitin-protein ligase MIB1
MINPP1	Q9UNW1	Multiple inositol polyphosphate phosphatase 1
MOB4	Q9Y3A3	MOB-like protein phocein
MTAP	Q13126;F2Z2F3	S-methyl-5-thioadenosine phosphorylase
MTERFD1	Q96E29	"mTERF domain-containing protein 1, mitochondrial"
MUC5B	Q9HC84	Mucin-5B
MX2	P20592	Interferon-induced GTP-binding protein Mx2
MYADM	Q96S97	Myeloid-associated differentiation marker
NAA40	Q86UY6	N-alpha-acetyltransferase 40
NADKD1	Q4G0N4	"NAD kinase domain-containing protein 1, mitochondrial"
NAE1	Q13564	NEDD8-activating enzyme E1 regulatory subunit
NAGA	P17050	Alpha-N-acetylgalactosaminidase
NDRG3	Q9UGV2	Protein NDRG3
NECAP2	Q9NVZ3	Adaptin ear-binding coat-associated protein 2
NGLY1	Q96IV0	Peptide-N(4)-(N-acetyl-beta-glucosaminyl)asparagine amidase
NIT1	Q86X76	Nitrilase homolog 1
NOLC1	Q14978	Nucleolar and coiled-body phosphoprotein 1
NT5C3	Q9H0P0	Cytosolic 5-nucleotidase 3
NT5DC1	Q5TFE4	5-nucleotidase domain-containing protein 1
NT5E	P21589	5-nucleotidase
NUDT5	Q9UKK9	ADP-sugar pyrophosphatase
NUTF2	P61970	Nuclear transport factor 2
NVL	O15381	Nuclear valosin-containing protein-like
OAS1	P00973	2-5-oligoadenylate synthase 1
OAS2	P29728	2-5-oligoadenylate synthase 2
OAS3	Q9Y6K5	2-5-oligoadenylate synthase 3
OASL	Q15646	2-5-oligoadenylate synthase-like protein
PAF1	Q8N7H5	RNA polymerase II-associated factor 1 homolog
PARN	O95453	Poly(A)-specific ribonuclease PARN
PARP10	Q53GL7	Poly [ADP-ribose] polymerase 10
PARP12	Q9H0J9	Poly [ADP-ribose] polymerase 12
PARP14	Q460N5	Poly [ADP-ribose] polymerase 14
PARP9	Q8IXQ6	Poly [ADP-ribose] polymerase 9
PCBD1	P61457	Pterin-4-alpha-carbinolamine dehydratase
PDLIM2	Q96JY6	PDZ and LIM domain protein 2
PEBP1	P30086	Phosphatidylethanolamine-binding protein 1;Hippocampal cholinergic neurostimulating peptide
PIEZO1	Q92508	Piezo-type mechanosensitive ion channel component 1
PIR	O00625	Pirin
PLSCR1	O15162	Phospholipid scramblase 1
PNP	P00491	Purine nucleoside phosphorylase
PNPT1	Q8TCS8	"Polyribonucleotide nucleotidyltransferase 1, mitochondrial"
POLR3B	Q9NW08	DNA-directed RNA polymerase III subunit RPC2
POP4	O95707	Ribonuclease P protein subunit p29
PPIG	Q13427	Peptidyl-prolyl cis-trans isomerase G
PPP1R18	Q6NYC8	Phostensin
PPP1R7	Q15435	Protein phosphatase 1 regulatory subunit 7
PREP	P48147	Prolyl endopeptidase
PRKCA	P17252	Protein kinase C alpha type
PRRC2C	Q9Y520	Protein PRRC2C
PSMB9	P28065	Proteasome subunit beta type-9
PSMD9	O00233	26S proteasome non-ATPase regulatory subunit 9
PSMG1	O95456	Proteasome assembly chaperone 1
PTGFRN	Q9P2B2	Prostaglandin F2 receptor negative regulator
PTPN11	Q06124	Tyrosine-protein phosphatase non-receptor type 11
PTPN23	Q9H3S7	Tyrosine-protein phosphatase non-receptor type 23
PVR	P15151	Poliovirus receptor
PVRL2	Q92692	Poliovirus receptor-related protein 2
RABGGTA	Q92696	Geranylgeranyl transferase type-2 subunit alpha
RANBP3	Q9H6Z4	Ran-binding protein 3
RAP1GDS1	P52306	Rap1 GTPase-GDP dissociation stimulator 1
RAP2B	P61225	Ras-related protein Rap-2b
RBM26	Q5T8P6	RNA-binding protein 26
RBM27	Q9P2N5;U3KPZ7	RNA-binding protein 27
RELL1	Q8IUW5	RELT-like protein 1
RFTN1	Q14699	Raftlin
RND3	P61587	Rho-related GTP-binding protein RhoE
RNF213	Q63HN8	E3 ubiquitin-protein ligase RNF213
RP2	O75695	Protein XRP2
RRAGC;RRAGD	Q9HB90;Q9NQL2	Ras-related GTP-binding protein C;Ras-related GTP-binding protein D
RRM2	P31350;A0A286YFD6	Ribonucleoside-diphosphate reductase subunit M2
RRP1B	Q14684	Ribosomal RNA processing protein 1 homolog B
SAMD9	Q5K651	Sterile alpha motif domain-containing protein 9
SBNO1	A3KN83	Protein strawberry notch homolog 1
SCAF8	Q9UPN6	Protein SCAF8
SCD	O00767	Acyl-CoA desaturase
SCRIB	Q14160	Protein scribble homolog
SEC61A1	P61619	Protein transport protein Sec61 subunit alpha isoform 1
SERPINB6	P35237	Serpin B6
SH3BP1	Q6ZT62;Q9Y3L3	SH3 domain-binding protein 1
SLC16A2	P36021	Monocarboxylate transporter 8
SLC16A3	O15427	Monocarboxylate transporter 4
SLC1A5	Q15758	Neutral amino acid transporter B(0)
SLC25A10	Q9UBX3	Mitochondrial dicarboxylate carrier
SLC29A1	Q99808	Equilibrative nucleoside transporter 1
SLC2A3;SLC2A14	P11169;Q8TDB8	"Solute carrier family 2, facilitated glucose transporter member 3;Solute carrier family 2, facilitated glucose transporter member 14"
SLC3A2	P08195	4F2 cell-surface antigen heavy chain
SLC4A2	P04920	Anion exchange protein 2
SLC4A7	Q9Y6M7	Sodium bicarbonate cotransporter 3
SLC5A6	Q9Y289	Sodium-dependent multivitamin transporter
SLC7A5	Q01650	Large neutral amino acids transporter small subunit 1
SLC9A1	P19634	Sodium/hydrogen exchanger 1
SLK	Q9H2G2	STE20-like serine/threonine-protein kinase
SMAP1	Q8IYB5	Stromal membrane-associated protein 1
SMIM26	A0A096LP01	Small integral membrane protein 26
SOGA2	Q9Y4B5	Protein SOGA2
SORL1	Q92673	Sortilin-related receptor
SP100	P23497	Nuclear autoantigen Sp-100
SP110	Q9HB58	Sp110 nuclear body protein
SPATS2L	Q9NUQ6	SPATS2-like protein
SRP19	P09132	Signal recognition particle 19 kDa protein
STAT1	P42224	Signal transducer and activator of transcription 1-alpha/beta
STAT2	P52630	Signal transducer and activator of transcription 2
STMN2	Q93045	Stathmin-2
STOM	P27105	Erythrocyte band 7 integral membrane protein
SWAP70	Q9UH65	Switch-associated protein 70
SYNM	O15061	Synemin
TAF9	Q9Y3D8	Adenylate kinase isoenzyme 6
TAP1	Q03518	Antigen peptide transporter 1
TAP2	Q03519;E7ENX8	Antigen peptide transporter 2
TAPBP	O15533	Tapasin
TAX1BP3	O14907	Tax1-binding protein 3
TBC1D15	Q8TC07	TBC1 domain family member 15
TBCA	O75347	Tubulin-specific chaperone A
TBCE	Q15813	Tubulin-specific chaperone E
TFG	Q92734	Protein TFG
TJP1	Q07157	Tight junction protein ZO-1
TM4SF20	Q53R12	Transmembrane 4 L6 family member 20
TMEM14D;TMEM14B	A8MWL7;Q9NUH8	Transmembrane protein 14D;Transmembrane protein 14B
TNFRSF12A	Q9NP84	Tumor necrosis factor receptor superfamily member 12A
TPBG	Q13641	Trophoblast glycoprotein
TPM1	P09493	Tropomyosin alpha-1 chain
TSNAX;DISC1	Q99598;C4P0D8	Translin-associated protein X
TTYH3	Q9C0H2	Protein tweety homolog 3
TXNL4A	P83876	Thioredoxin-like protein 4A
UBE2L6	O14933	Ubiquitin/ISG15-conjugating enzyme E2 L6
UBE3C	Q15386	Ubiquitin-protein ligase E3C
UBFD1	O14562	Ubiquitin domain-containing protein UBFD1
UBR1	Q8IWV7	E3 ubiquitin-protein ligase UBR1
VAMP8	Q9BV40	Vesicle-associated membrane protein 8
VEZT	Q9HBM0	Vezatin
WDR7	Q9Y4E6	WD repeat-containing protein 7
XAGE1A	Q9HD64	X antigen family member 1
YES1	P07947	Tyrosine-protein kinase Yes
ZADH2	Q8N4Q0	Zinc-binding alcohol dehydrogenase domain-containing protein 2
ZMAT2	Q96NC0	Zinc finger matrin-type protein 2
ZMYM2	Q9UBW7	Zinc finger MYM-type protein 2
ZNF687	Q8N1G0	Zinc finger protein 687
