# Supplementary material for: Influenza A Virus Induces Autophagosomal Targeting of Ribosomal Proteins
Source: Mol Cell Proteomics. 2018 Jul 6;17(10):1909–21. doi: 10.1074/mcp.RA117.000364 (PMC6166674; doi:10.1074/mcp.RA117.000364)
Supplement: supplemental Table S1 [file 132733_2_supp_163429_pbc35x.xlsx]

## Sheet: Becker Table S5
Supplemental Table S5: Significantly enriched GO terms of IAV-regulated proteins according to STRING analysis. Default parameters were used. Human genome was used as background list.
#pathway ID	pathway description	observed gene count	false discovery rate	matching proteins in your network (IDs)	matching proteins in your network (labels)
GO BP
GO.0048525	negative regulation of viral process	8	6.12e-05	ENSP00000228928,ENSP00000233057,ENSP00000257570,ENSP00000323889,ENSP00000345494,ENSP00000354394,ENSP00000368699,ENSP00000382707	EIF2AK2,IFITM3,ISG15,OAS3,OASL,PLSCR1,STAT1,TRIM25
GO.0051607	defense response to virus	10	6.12e-05	ENSP00000228928,ENSP00000233057,ENSP00000257570,ENSP00000264350,ENSP00000323889,ENSP00000345494,ENSP00000354394,ENSP00000368699,ENSP00000377344,ENSP00000382707	DDX60,EIF2AK2,HERC5,IFITM3,ISG15,OAS3,OASL,PLSCR1,STAT1,TRIM25
GO.0009615	response to virus	11	8.52e-05	ENSP00000228928,ENSP00000233057,ENSP00000257570,ENSP00000264350,ENSP00000265734,ENSP00000323889,ENSP00000345494,ENSP00000354394,ENSP00000368699,ENSP00000377344,ENSP00000382707	CDK6,DDX60,EIF2AK2,HERC5,IFITM3,ISG15,OAS3,OASL,PLSCR1,STAT1,TRIM25
GO.0051707	response to other organism	17	8.52e-05	ENSP00000221265,ENSP00000223095,ENSP00000228928,ENSP00000233057,ENSP00000257570,ENSP00000264350,ENSP00000264908,ENSP00000265734,ENSP00000323889,ENSP00000345494,ENSP00000354394,ENSP00000360021,ENSP00000368699,ENSP00000377344,ENSP00000377470,ENSP00000382707,ENSP00000452780	ANXA3,B2M,CDK6,CNP,DDX60,EIF2AK2,GNG12,HERC5,IFITM3,ISG15,OAS3,OASL,PAF1,PLSCR1,SERPINE1,STAT1,TRIM25
GO.0045071	negative regulation of viral genome replication	6	0.000259	ENSP00000228928,ENSP00000233057,ENSP00000257570,ENSP00000345494,ENSP00000368699,ENSP00000382707	EIF2AK2,IFITM3,ISG15,OAS3,OASL,PLSCR1
GO.1903901	negative regulation of viral life cycle	7	0.0003	ENSP00000228928,ENSP00000233057,ENSP00000257570,ENSP00000323889,ENSP00000345494,ENSP00000368699,ENSP00000382707	EIF2AK2,IFITM3,ISG15,OAS3,OASL,PLSCR1,TRIM25
GO.0098542	defense response to other organism	12	0.000348	ENSP00000223095,ENSP00000228928,ENSP00000233057,ENSP00000257570,ENSP00000264350,ENSP00000264908,ENSP00000323889,ENSP00000345494,ENSP00000354394,ENSP00000368699,ENSP00000377344,ENSP00000382707	ANXA3,DDX60,EIF2AK2,HERC5,IFITM3,ISG15,OAS3,OASL,PLSCR1,SERPINE1,STAT1,TRIM25
GO.0009607	response to biotic stimulus	16	0.000504	ENSP00000221265,ENSP00000223095,ENSP00000228928,ENSP00000233057,ENSP00000257570,ENSP00000264350,ENSP00000264908,ENSP00000265734,ENSP00000323889,ENSP00000345494,ENSP00000354394,ENSP00000360021,ENSP00000368699,ENSP00000377344,ENSP00000377470,ENSP00000452780	ANXA3,B2M,CDK6,CNP,DDX60,EIF2AK2,GNG12,HERC5,ISG15,OAS3,OASL,PAF1,PLSCR1,SERPINE1,STAT1,TRIM25
GO.0002252	immune effector process	11	0.0114	ENSP00000228928,ENSP00000233057,ENSP00000257570,ENSP00000264350,ENSP00000264908,ENSP00000323889,ENSP00000345494,ENSP00000354394,ENSP00000368699,ENSP00000377344,ENSP00000382707	ANXA3,DDX60,EIF2AK2,HERC5,IFITM3,ISG15,OAS3,OASL,PLSCR1,STAT1,TRIM25
GO.0034341	response to interferon-gamma	6	0.0203	ENSP00000228928,ENSP00000257570,ENSP00000323889,ENSP00000354394,ENSP00000382707,ENSP00000452780	B2M,IFITM3,OAS3,OASL,STAT1,TRIM25
GO.0060333	interferon-gamma-mediated signaling pathway	5	0.0203	ENSP00000228928,ENSP00000257570,ENSP00000323889,ENSP00000354394,ENSP00000452780	B2M,OAS3,OASL,STAT1,TRIM25
GO.0060337	type I interferon signaling pathway	5	0.0223	ENSP00000228928,ENSP00000257570,ENSP00000354394,ENSP00000368699,ENSP00000382707	IFITM3,ISG15,OAS3,OASL,STAT1
GO.0071357	cellular response to type I interferon	5	0.0223	ENSP00000228928,ENSP00000257570,ENSP00000354394,ENSP00000368699,ENSP00000382707	IFITM3,ISG15,OAS3,OASL,STAT1
GO.0050792	regulation of viral process	7	0.0265	ENSP00000228928,ENSP00000233057,ENSP00000257570,ENSP00000345494,ENSP00000354394,ENSP00000368699,ENSP00000382707	EIF2AK2,IFITM3,ISG15,OAS3,OASL,PLSCR1,STAT1
GO MF
GO.0003723	RNA binding	22	0.0282	ENSP00000228928,ENSP00000233057,ENSP00000257570,ENSP00000260970,ENSP00000262031,ENSP00000263579,ENSP00000264350,ENSP00000265271,ENSP00000269701,ENSP00000308546,ENSP00000314441,ENSP00000323889,ENSP00000343629,ENSP00000352927,ENSP00000355599,ENSP00000356146,ENSP00000377344,ENSP00000377470,ENSP00000417401,ENSP00000419628,ENSP00000424870,ENSP00000428756	AKAP8,CNP,DCPS,DDX60,EIF2AK2,HELZ2,HERC5,MEPCE,METTL1,NUDT5,OAS3,OASL,PPIG,PRRC2C,RBM27,RBMS2,SCAF8,SOGA2,SRP19,STAU2,TRIM25,TSNAX
GO.0003725	double-stranded RNA binding	5	0.0282	ENSP00000228928,ENSP00000233057,ENSP00000257570,ENSP00000377344,ENSP00000428756	DDX60,EIF2AK2,OAS3,OASL,STAU2
GO CC
GO.0005737	cytoplasm	75	8.05e-05	ENSP00000160827,ENSP00000221265,ENSP00000223095,ENSP00000225614,ENSP00000226004,ENSP00000228928,ENSP00000233057,ENSP00000234038,ENSP00000240851,ENSP00000249066,ENSP00000253003,ENSP00000256578,ENSP00000257570,ENSP00000260970,ENSP00000262960,ENSP00000263579,ENSP00000264350,ENSP00000264908,ENSP00000265271,ENSP00000265562,ENSP00000265734,ENSP00000268695,ENSP00000269701,ENSP00000273550,ENSP00000275517…	ADRM1,AKAP8,AMPD2,ANXA3,APOL2,ATP1B3,BRE,C16orf62,CCDC22,CDCA5,CDK6,CDKL4,CNP,COA3,COL12A1,COL18A1,DCPS,DDX60,DNAJB14,DPP3,DPP9,DUSP3,EIF2AK2,EPDR1,EXTL2,FAM96A,FN1,FTH1,FUT3,GALK1,GALNS,GRIPAP1,HERC5,IFITM3,ISG15,JAM3,KIAA1432,KIF22,LPP,LRRC16A,METTL1,MINPP1,NAGA,NGLY1,NUDT5,OAS3,OASL,PAF1,PARP14,PDLIM2,PIEZO1,PIR,PLSCR1,PNP,PPIG,PPP1R7,PSMG1,PTPN23,RANBP3,RAP1GDS1,RBM27,SCRIB,SERPINE1,SLC25A10,…
GO.0043227	membrane-bounded organelle	82	8.05e-05	ENSP00000000442,ENSP00000160827,ENSP00000221265,ENSP00000223095,ENSP00000225614,ENSP00000225729,ENSP00000226004,ENSP00000228928,ENSP00000233057,ENSP00000234038,ENSP00000240851,ENSP00000249066,ENSP00000253003,ENSP00000257570,ENSP00000258381,ENSP00000258796,ENSP00000260970,ENSP00000262031,ENSP00000262776,ENSP00000262960,ENSP00000263579,ENSP00000264908,ENSP00000265271,ENSP00000265562,ENSP00000265734…	ADRM1,ANXA3,APOL2,ATP1B3,BRE,C16orf62,CCDC22,CDCA5,CDK6,CENPB,CIT,COA3,COL12A1,COL18A1,DCPS,DNAJB14,DPP3,DPP9,DRG2,DUSP3,EIF2AK2,ESRRA,EXTL2,FAM192A,FAM96A,FN1,FTH1,FUT3,GALK1,GALNS,GNA13,GNG12,GPR56,GRIPAP1,HELZ2,IFITM3,ISG15,JAM3,KIAA1432,KIF22,LGALS3BP,LPP,LRRC16A,METTL1,MGAM,MINPP1,MOB4,NAGA,NUDT5,OAS3,OASL,PAF1,PARP14,PDLIM2,PIEZO1,PIR,PLSCR1,PPIG,PPP1R7,PSMG1,PTPN23,RANBP3,RAP1GDS1,RBM27,RB…
GO.0043231	intracellular membrane-bounded organelle	77	8.05e-05	ENSP00000000442,ENSP00000160827,ENSP00000221265,ENSP00000223095,ENSP00000225729,ENSP00000226004,ENSP00000228928,ENSP00000233057,ENSP00000234038,ENSP00000249066,ENSP00000253003,ENSP00000257570,ENSP00000258381,ENSP00000260970,ENSP00000262031,ENSP00000262960,ENSP00000263579,ENSP00000264908,ENSP00000265271,ENSP00000265562,ENSP00000265734,ENSP00000268695,ENSP00000273550,ENSP00000275517,ENSP00000286371…	ADRM1,ANXA3,APOL2,ATP1B3,BRE,C16orf62,CCDC22,CDCA5,CDK6,CENPB,CIT,COA3,COL12A1,COL18A1,DCPS,DNAJB14,DPP3,DPP9,DRG2,DUSP3,EIF2AK2,EPDR1,ESRRA,EXTL2,FAM192A,FAM96A,FN1,FTH1,FUT3,GALNS,GNA13,GRIPAP1,HELZ2,IFITM3,ISG15,JAM3,KIAA1432,KIF22,LPP,LRRC16A,METTL1,MINPP1,MOB4,NAGA,NUDT5,OAS3,OASL,PAF1,PARP14,PDLIM2,PIEZO1,PIR,PLSCR1,PNP,PPIG,PPP1R7,PSMG1,PTPN23,RANBP3,RAP1GDS1,RBM27,RBMS2,SCAF8,SCRIB,SERPIN…
GO.0044421	extracellular region part	40	8.65e-05	ENSP00000000442,ENSP00000223095,ENSP00000225614,ENSP00000226004,ENSP00000228928,ENSP00000234038,ENSP00000240851,ENSP00000258796,ENSP00000262776,ENSP00000264895,ENSP00000264908,ENSP00000265562,ENSP00000268695,ENSP00000273550,ENSP00000286371,ENSP00000305603,ENSP00000312634,ENSP00000325146,ENSP00000331983,ENSP00000340454,ENSP00000345494,ENSP00000346839,ENSP00000347665,ENSP00000349486,ENSP00000352927…	ANXA3,ATP1B3,CNP,COL12A1,COL18A1,DPP3,DUSP3,EPDR1,ESRRA,EXTL2,FN1,FRAS1,FTH1,FUT3,GALK1,GALNS,GNA13,GNG12,GPR56,GRIPAP1,IFITM3,JAM3,LGALS3BP,LRRC16A,MGAM,MINPP1,NAGA,NUDT5,OAS3,PDLIM2,PLSCR1,PNP,PPP1R7,PTPN23,RAP1GDS1,SCRIB,SERPINE1,SOGA2,TFG,TTYH3
GO.0070062	extracellular exosome	34	8.65e-05	ENSP00000223095,ENSP00000225614,ENSP00000226004,ENSP00000234038,ENSP00000240851,ENSP00000258796,ENSP00000262776,ENSP00000264908,ENSP00000265562,ENSP00000268695,ENSP00000273550,ENSP00000286371,ENSP00000305603,ENSP00000312634,ENSP00000325146,ENSP00000331983,ENSP00000340454,ENSP00000345494,ENSP00000346839,ENSP00000347665,ENSP00000349486,ENSP00000353701,ENSP00000354532,ENSP00000359131,ENSP00000360021…	ANXA3,ATP1B3,CNP,COL12A1,COL18A1,DPP3,DUSP3,EPDR1,EXTL2,FN1,FTH1,FUT3,GALK1,GALNS,GNA13,GNG12,GPR56,IFITM3,LGALS3BP,LRRC16A,MGAM,MINPP1,NAGA,NUDT5,PDLIM2,PLSCR1,PNP,PPP1R7,PTPN23,RAP1GDS1,SCRIB,SERPINE1,TFG,TTYH3
GO.0043229	intracellular organelle	78	0.00026	ENSP00000000442,ENSP00000221265,ENSP00000223095,ENSP00000225729,ENSP00000226004,ENSP00000228928,ENSP00000233057,ENSP00000234038,ENSP00000249066,ENSP00000253003,ENSP00000257570,ENSP00000258381,ENSP00000260970,ENSP00000262031,ENSP00000262960,ENSP00000263579,ENSP00000264908,ENSP00000265271,ENSP00000265562,ENSP00000265734,ENSP00000268695,ENSP00000273550,ENSP00000275517,ENSP00000286371,ENSP00000291386…	ADRM1,ANXA3,APOL2,ATP1B3,BRE,C16orf62,CCDC22,CDCA5,CDK6,CENPB,CIT,COA3,COL12A1,COL18A1,DCPS,DDX60,DNAJB14,DPP3,DPP9,DRG2,DUSP3,EIF2AK2,EPDR1,ESRRA,EXTL2,FAM192A,FAM96A,FN1,FTH1,FUT3,GALNS,GNA13,GNG12,GRIPAP1,HELZ2,IFITM3,ISG15,JAM3,KIAA1432,LPP,LRRC16A,METTL1,MINPP1,MOB4,NAGA,NUDT5,OAS3,OASL,PAF1,PARP14,PIEZO1,PIR,PLSCR1,PNP,PPIG,PPP1R7,PSMG1,PTPN23,RANBP3,RAP1GDS1,RBM27,RBMS2,SCAF8,SCRIB,SERPINE…
GO.0043226	organelle	81	0.000589	ENSP00000000442,ENSP00000221265,ENSP00000223095,ENSP00000225614,ENSP00000225729,ENSP00000226004,ENSP00000228928,ENSP00000233057,ENSP00000234038,ENSP00000240851,ENSP00000249066,ENSP00000253003,ENSP00000257570,ENSP00000258381,ENSP00000258796,ENSP00000260970,ENSP00000262031,ENSP00000262776,ENSP00000262960,ENSP00000263579,ENSP00000264908,ENSP00000265271,ENSP00000265562,ENSP00000265734,ENSP00000268695…	ADRM1,ANXA3,APOL2,ATP1B3,BRE,C16orf62,CCDC22,CDCA5,CDK6,CENPB,CIT,COA3,COL12A1,COL18A1,DCPS,DDX60,DNAJB14,DPP3,DPP9,DRG2,DUSP3,EIF2AK2,ESRRA,EXTL2,FAM192A,FAM96A,FN1,FTH1,FUT3,GALK1,GALNS,GNA13,GPR56,GRIPAP1,HELZ2,IFITM3,ISG15,JAM3,KIAA1432,LGALS3BP,LPP,LRRC16A,METTL1,MGAM,MINPP1,MOB4,NAGA,NUDT5,OAS3,OASL,PAF1,PARP14,PIEZO1,PIR,PLSCR1,PPIG,PPP1R7,PSMG1,PTPN23,RANBP3,RAP1GDS1,RBM27,RBMS2,SCAF8,SCR…
GO.0005576	extracellular region	42	0.000761	ENSP00000000442,ENSP00000223095,ENSP00000225614,ENSP00000226004,ENSP00000228928,ENSP00000234038,ENSP00000240851,ENSP00000249066,ENSP00000258796,ENSP00000262776,ENSP00000264895,ENSP00000264908,ENSP00000265562,ENSP00000268695,ENSP00000273550,ENSP00000286371,ENSP00000305603,ENSP00000312634,ENSP00000325146,ENSP00000331983,ENSP00000340454,ENSP00000345494,ENSP00000346839,ENSP00000347665,ENSP00000349486…	ANXA3,APOL2,ATP1B3,CNP,COL12A1,COL18A1,DPP3,DUSP3,EPDR1,ESRRA,EXTL2,FN1,FRAS1,FTH1,FUT3,GALK1,GALNS,GNA13,GNG12,GPR56,GRIPAP1,IFITM3,ISG15,JAM3,LGALS3BP,LRRC16A,MGAM,MINPP1,NAGA,NUDT5,OAS3,PDLIM2,PLSCR1,PNP,PPP1R7,PTPN23,RAP1GDS1,SCRIB,SERPINE1,SOGA2,TFG,TTYH3
GO.0031982	vesicle	36	0.00149	ENSP00000223095,ENSP00000225614,ENSP00000226004,ENSP00000234038,ENSP00000240851,ENSP00000258796,ENSP00000262776,ENSP00000264908,ENSP00000265562,ENSP00000268695,ENSP00000273550,ENSP00000286371,ENSP00000305603,ENSP00000312634,ENSP00000325146,ENSP00000331983,ENSP00000340454,ENSP00000345494,ENSP00000346839,ENSP00000347665,ENSP00000349486,ENSP00000353701,ENSP00000354532,ENSP00000359131,ENSP00000360021…	ANXA3,ATP1B3,CNP,COL12A1,COL18A1,DPP3,DUSP3,EPDR1,EXTL2,FN1,FTH1,FUT3,GALK1,GALNS,GNA13,GNG12,GPR56,IFITM3,LGALS3BP,LRRC16A,MGAM,MINPP1,NAGA,NUDT5,PDLIM2,PLSCR1,PNP,PPP1R7,PTPN23,RAP1GDS1,SCRIB,SERPINE1,STMN2,TFG,TTYH3,VEZT
GO.0005622	intracellular	83	0.0017	ENSP00000000442,ENSP00000221265,ENSP00000223095,ENSP00000225614,ENSP00000226004,ENSP00000228928,ENSP00000233057,ENSP00000234038,ENSP00000240851,ENSP00000249066,ENSP00000253003,ENSP00000256578,ENSP00000257570,ENSP00000258381,ENSP00000260970,ENSP00000262031,ENSP00000262960,ENSP00000263579,ENSP00000264350,ENSP00000264908,ENSP00000265271,ENSP00000265562,ENSP00000265734,ENSP00000268695,ENSP00000273550…	ADRM1,AMPD2,ANXA3,APOL2,ATP1B3,BRE,C16orf62,CCDC22,CDCA5,CDK6,CDKL4,CENPB,CNP,COA3,COL12A1,COL18A1,DCPS,DDX60,DNAJB14,DPP3,DPP9,DUSP3,EIF2AK2,EPDR1,EPHA2,ESRRA,EXTL2,FAM192A,FAM96A,FBXO17,FN1,FTH1,FUT3,GALK1,GALNS,GNG12,GPR56,GRIPAP1,HELZ2,HERC5,IFITM3,ISG15,JAM3,KIAA1432,LPP,LRRC16A,METTL1,MINPP1,NAGA,NGLY1,NUDT5,OAS3,OASL,PAF1,PARP14,PIEZO1,PIR,PLSCR1,PPIG,PPP1R7,PSMG1,PTPN23,RANBP3,RAP1GDS1,RB…
GO.0031988	membrane-bounded vesicle	35	0.0017	ENSP00000223095,ENSP00000225614,ENSP00000226004,ENSP00000234038,ENSP00000240851,ENSP00000258796,ENSP00000262776,ENSP00000264908,ENSP00000265562,ENSP00000268695,ENSP00000273550,ENSP00000286371,ENSP00000305603,ENSP00000312634,ENSP00000325146,ENSP00000331983,ENSP00000340454,ENSP00000345494,ENSP00000346839,ENSP00000347665,ENSP00000349486,ENSP00000353701,ENSP00000354532,ENSP00000359131,ENSP00000360021…	ANXA3,ATP1B3,CNP,COL12A1,COL18A1,DPP3,DUSP3,EPDR1,EXTL2,FN1,FTH1,FUT3,GALK1,GALNS,GNA13,GNG12,GPR56,IFITM3,LGALS3BP,LRRC16A,MGAM,MINPP1,NAGA,NUDT5,PDLIM2,PLSCR1,PNP,PPP1R7,PTPN23,RAP1GDS1,SCRIB,SERPINE1,TFG,TTYH3,VEZT
GO.0043233	organelle lumen	39	0.0017	ENSP00000000442,ENSP00000160827,ENSP00000221265,ENSP00000223095,ENSP00000226004,ENSP00000228928,ENSP00000253003,ENSP00000257570,ENSP00000258381,ENSP00000260970,ENSP00000263579,ENSP00000265271,ENSP00000265562,ENSP00000265734,ENSP00000268695,ENSP00000269701,ENSP00000275517,ENSP00000294724,ENSP00000300030,ENSP00000314441,ENSP00000319829,ENSP00000323889,ENSP00000325146,ENSP00000341483,ENSP00000345494…	ADRM1,AGL,AKAP8,B2M,CDCA5,CDK6,CNP,COL12A1,COL18A1,DCPS,DPP3,DUSP3,ESRRA,FAM96A,FN1,GALNS,HELZ2,ISG15,KIF22,METTL1,MINPP1,OAS3,OASL,PAF1,PLSCR1,PPIG,PTPN23,RANBP3,RBM27,SCAF8,SCRIB,SERPINE1,SP110,SRP19,STAT1,STAU2,TRIM25,VEZT,ZNF687
GO.0044424	intracellular part	81	0.00234	ENSP00000000442,ENSP00000221265,ENSP00000223095,ENSP00000225614,ENSP00000226004,ENSP00000228928,ENSP00000233057,ENSP00000234038,ENSP00000240851,ENSP00000249066,ENSP00000253003,ENSP00000256578,ENSP00000257570,ENSP00000258381,ENSP00000260970,ENSP00000262031,ENSP00000262960,ENSP00000263579,ENSP00000264350,ENSP00000264908,ENSP00000265271,ENSP00000265562,ENSP00000265734,ENSP00000268695,ENSP00000273550…	ADRM1,AMPD2,ANXA3,APOL2,ATP1B3,BRE,C16orf62,CCDC22,CDCA5,CDK6,CDKL4,CENPB,CNP,COA3,COL12A1,COL18A1,DCPS,DDX60,DNAJB14,DPP3,DPP9,DUSP3,EIF2AK2,EPDR1,ESRRA,EXTL2,FAM192A,FAM96A,FBXO17,FN1,FTH1,FUT3,GALK1,GALNS,GNG12,GRIPAP1,HELZ2,HERC5,IFITM3,ISG15,JAM3,KIAA1432,LPP,LRRC16A,METTL1,MINPP1,NAGA,NGLY1,NUDT5,OAS3,OASL,PAF1,PARP14,PIEZO1,PIR,PLSCR1,PPIG,PPP1R7,PSMG1,PTPN23,RANBP3,RAP1GDS1,RBM27,RBMS2,SC…
GO.0044444	cytoplasmic part	56	0.00274	ENSP00000160827,ENSP00000223095,ENSP00000225614,ENSP00000225729,ENSP00000226004,ENSP00000228928,ENSP00000233057,ENSP00000249066,ENSP00000256578,ENSP00000257570,ENSP00000262960,ENSP00000263579,ENSP00000264350,ENSP00000264908,ENSP00000265562,ENSP00000265734,ENSP00000268695,ENSP00000269701,ENSP00000273550,ENSP00000275517,ENSP00000286371,ENSP00000301015,ENSP00000305603,ENSP00000312634,ENSP00000314441…	AKAP8,AMPD2,ANXA3,APOL2,ATP1B3,C16orf62,CCDC22,CDCA5,CDK6,COA3,COL12A1,COL18A1,DCPS,DNAJB14,DPP9,DRG2,DUSP3,EIF2AK2,EPDR1,EXTL2,FN1,FTH1,FUT3,GALK1,GALNS,GRIPAP1,HERC5,IFITM3,ISG15,JAM3,KIAA1432,KIF22,LRRC16A,METTL1,MINPP1,NAGA,NUDT5,OAS3,OASL,PDLIM2,PIEZO1,PLSCR1,PNP,PSMG1,PTPN23,RAP1GDS1,SCRIB,SERPINE1,SLC25A10,SRP19,STAT1,STAU2,STMN2,TRIM25,TSNAX,VEZT
GO.0070013	intracellular organelle lumen	37	0.00573	ENSP00000000442,ENSP00000160827,ENSP00000221265,ENSP00000226004,ENSP00000228928,ENSP00000253003,ENSP00000257570,ENSP00000258381,ENSP00000260970,ENSP00000263579,ENSP00000265271,ENSP00000265562,ENSP00000265734,ENSP00000268695,ENSP00000269701,ENSP00000275517,ENSP00000294724,ENSP00000300030,ENSP00000314441,ENSP00000319829,ENSP00000323889,ENSP00000325146,ENSP00000341483,ENSP00000345494,ENSP00000347665…	ADRM1,AGL,AKAP8,B2M,CDCA5,CDK6,CNP,COL12A1,COL18A1,DCPS,DPP3,DUSP3,ESRRA,FAM96A,GALNS,HELZ2,ISG15,KIF22,METTL1,MINPP1,OAS3,OASL,PAF1,PLSCR1,PPIG,PTPN23,RANBP3,RBM27,SCAF8,SCRIB,SP110,SRP19,STAT1,STAU2,TRIM25,VEZT,ZNF687
GO.0005634	nucleus	52	0.00791	ENSP00000000442,ENSP00000160827,ENSP00000221265,ENSP00000226004,ENSP00000228928,ENSP00000233057,ENSP00000234038,ENSP00000253003,ENSP00000257570,ENSP00000258381,ENSP00000260970,ENSP00000262031,ENSP00000262960,ENSP00000263579,ENSP00000265271,ENSP00000265562,ENSP00000265734,ENSP00000273550,ENSP00000275517,ENSP00000291386,ENSP00000294724,ENSP00000300030,ENSP00000309198,ENSP00000312634,ENSP00000314441…	ADRM1,AGL,BRE,CDCA5,CDK6,CENPB,CNP,DCPS,DPP3,DPP9,DUSP3,EIF2AK2,ESRRA,FAM192A,FAM96A,FTH1,GNA13,HELZ2,ISG15,KIF22,LPP,LRRC16A,METTL1,NUDT5,OAS3,OASL,PAF1,PARP14,PDLIM2,PIR,PLSCR1,PNP,PPIG,PPP1R7,PSMG1,PTPN23,RANBP3,RBM27,RBMS2,SCAF8,SCRIB,SLC25A10,SP110,SRP19,SSU72,STAT1,STAU2,TRIM25,TSNAX,UBE3C,VEZT,ZNF687
GO.0031981	nuclear lumen	32	0.0107	ENSP00000000442,ENSP00000160827,ENSP00000221265,ENSP00000226004,ENSP00000228928,ENSP00000253003,ENSP00000257570,ENSP00000258381,ENSP00000260970,ENSP00000263579,ENSP00000265271,ENSP00000265562,ENSP00000265734,ENSP00000269701,ENSP00000275517,ENSP00000294724,ENSP00000300030,ENSP00000314441,ENSP00000319829,ENSP00000323889,ENSP00000341483,ENSP00000345494,ENSP00000349486,ENSP00000353701,ENSP00000354394…	ADRM1,AGL,AKAP8,CDCA5,CDK6,CNP,DCPS,DPP3,DUSP3,ESRRA,FAM96A,HELZ2,ISG15,KIF22,METTL1,OAS3,OASL,PAF1,PLSCR1,PPIG,PTPN23,RANBP3,RBM27,SCAF8,SCRIB,SP110,SRP19,STAT1,STAU2,TRIM25,VEZT,ZNF687
GO.0044428	nuclear part	33	0.0218	ENSP00000000442,ENSP00000160827,ENSP00000221265,ENSP00000226004,ENSP00000228928,ENSP00000253003,ENSP00000257570,ENSP00000258381,ENSP00000260970,ENSP00000263579,ENSP00000265271,ENSP00000265562,ENSP00000265734,ENSP00000269701,ENSP00000275517,ENSP00000294724,ENSP00000300030,ENSP00000314441,ENSP00000319829,ENSP00000323889,ENSP00000341483,ENSP00000343412,ENSP00000345494,ENSP00000349486,ENSP00000353701…	ADRM1,AGL,AKAP8,BRE,CDCA5,CDK6,CNP,DCPS,DPP3,DUSP3,ESRRA,FAM96A,HELZ2,ISG15,KIF22,METTL1,OAS3,OASL,PAF1,PLSCR1,PPIG,PTPN23,RANBP3,RBM27,SCAF8,SCRIB,SP110,SRP19,STAT1,STAU2,TRIM25,VEZT,ZNF687
GO.0035748	myelin sheath abaxonal region	2	0.0288	ENSP00000349486,ENSP00000377470	CNP,SCRIB
GO.0044446	intracellular organelle part	54	0.0288	ENSP00000000442,ENSP00000221265,ENSP00000223095,ENSP00000226004,ENSP00000228928,ENSP00000249066,ENSP00000253003,ENSP00000257570,ENSP00000258381,ENSP00000260970,ENSP00000263579,ENSP00000264908,ENSP00000265271,ENSP00000265562,ENSP00000265734,ENSP00000268695,ENSP00000269701,ENSP00000275517,ENSP00000294724,ENSP00000300030,ENSP00000301015,ENSP00000305603,ENSP00000312634,ENSP00000314441,ENSP00000315702…	ADRM1,AGL,AKAP8,ANXA3,APOL2,B2M,BRE,CDCA5,CDK6,CENPB,COA3,COL12A1,COL18A1,DCPS,DNAJB14,DPP3,DUSP3,ESRRA,EXTL2,FAM96A,FN1,FUT3,GALNS,GNG12,HELZ2,IFITM3,ISG15,KIAA1432,LRRC16A,METTL1,MINPP1,MOB4,OAS3,OASL,PAF1,PDLIM2,PIEZO1,PLSCR1,PPIG,PTPN23,RANBP3,RBM27,SCAF8,SCRIB,SERPINE1,SLC25A10,SOGA2,SP110,SRP19,STAT1,STAU2,TRIM25,VEZT,ZNF687
GO.0005654	nucleoplasm	27	0.0376	ENSP00000000442,ENSP00000160827,ENSP00000221265,ENSP00000226004,ENSP00000228928,ENSP00000253003,ENSP00000260970,ENSP00000263579,ENSP00000265271,ENSP00000265562,ENSP00000265734,ENSP00000269701,ENSP00000275517,ENSP00000294724,ENSP00000300030,ENSP00000314441,ENSP00000323889,ENSP00000341483,ENSP00000349486,ENSP00000353701,ENSP00000354394,ENSP00000356146,ENSP00000368699,ENSP00000377470,ENSP00000410083…	ADRM1,AGL,AKAP8,CDCA5,CDK6,CNP,DCPS,DPP3,DUSP3,ESRRA,FAM96A,HELZ2,ISG15,KIF22,METTL1,OAS3,PAF1,PPIG,PTPN23,RANBP3,RBM27,SCAF8,SCRIB,SRP19,STAT1,TRIM25,VEZT
