# Supplementary material for: Influenza A Virus Induces Autophagosomal Targeting of Ribosomal Proteins
Source: Mol Cell Proteomics. 2018 Jul 6;17(10):1909–21. doi: 10.1074/mcp.RA117.000364 (PMC6166674; doi:10.1074/mcp.RA117.000364)
Supplement: supplemental Table S1 [file 132733_2_supp_163421_pbc35x.xlsx]

## Sheet: readme
					Supplemental Table S6: Cell fractionation experiments. This table contains three data sheets. Sheet 1 shows merged PCP-SILAC ratios of biological replicates that were used for fuzzy c-means cluster analysis. Sheet 2 shows cluster memberships of all proteins. Sheet three shows protein identification and quantification data of single biological replicates (A549: n=3; Calu-1: n=2; NCI-H1299: n=2).

## Sheet: 1. Becker_suppTableS6
Supplemental Table S6: Cluster analysis of cellular compartments. Shown are all proteins identified by minimally two peptides in all compartments. Ratios have been normalized to experimental medians to account for mixing errors. Average, log2 transformed SILAC ratios of biological replicates used for clustering are shown. Single experimental values are also listed in separate sheet. PEP: posterio…
A5_V_Ctrl	A5_C_Ctrl	A5_M_Ctrl	A5_N_Ctrl	A5_V_Flu	A5_C_Flu	A5_M_Flu	A5_N_Flu	Ca_V_Ctrl	Ca_C_Ctrl	Ca_M_Ctrl	Ca_N_Ctrl	Ca_V_Flu	Ca_C_Flu	Ca_M_Flu	Ca_N_Flu	H12_V_Ctrl	H12_C_Ctrl	H12_M_Ctrl	H12_N_Ctrl	H12_V_Flu	H12_C_Flu	H12_M_Flu	H12_N_Flu	Peptides	Razor + unique peptides	Unique peptides	Sequence coverage [%]	Unique + razor sequence coverage [%]	Unique sequence coverage [%]	Mol. weight [kDa]	PEP	Protein IDs	Majority protein IDs	Protein names	Gene names
-0.238503	-1.72333	-0.336288	0.970083	-0.411091	-2.40521	-0.239261	0.957917	0.869796	-1.24475	1.04962	0.221512	0.603416	-1.24262	0.472026	0.0232494	0.134549	-0.561414	0.207481	0.0663954	-0.202441	-0.546808	-0.0747985	-0.231946	23	23	23	73.7	73.7	73.7	41.487	0	Q15019	Q15019	Septin-2	SEPT2
-0.227235	-2.64936	-0.0668323	0.626151	-0.373527	-3.17823	0.0715334	0.833653	0.864972	-1.25344	1.15726	0.414186	0.536492	-1.28207	0.439787	0.105896	0.136963	-0.68833	0.311012	0.123903	-0.0399093	-0.558117	0.000494193	-0.180257	37	37	36	65.7	65.7	63.6	50.679	0	Q16181;O43236	Q16181	Septin-7	SEPT7
-0.0130218	-2.02171	0.0749613	0.730232	-0.0569733	-1.35093	0.0757337	1.02454	0.851626	-1.11601	1.14357	0.607867	0.608711	-1.0489	0.936847	0.411209	-0.0543501	-0.364537	0.802921	1.02314	-0.276507	-0.177153	0.296067	0.453117	50	50	50	76.1	76.1	76.1	65.401	0	Q9UHD8	Q9UHD8	Septin-9	SEPT9
-0.253004	-3.02905	-0.233724	0.882926	-0.677703	-3.46851	-0.135333	0.759006	0.887571	-1.40561	1.20718	0.353006	0.556372	-1.33805	0.550095	0.111238	0.274747	-1.04825	0.4138	0.262367	-0.115831	-0.827114	0.148933	-0.123477	24	24	13	52	52	33.1	49.398	0	Q9NVA2	Q9NVA2	Septin-11	SEPT11
-0.106094	-1.26764	-0.52249	0.564373	0.826258	-1.52166	-0.27979	0.771223	0.716428	-1.23017	1.00292	0.96886	0.485817	-1.13999	0.497289	1.09624	0.655241	-1.51624	0.535082	1.37374	0.583858	-0.910181	0.357909	1.4358	22	22	22	58.4	58.4	58.4	59.573	6.1446e-267	Q9NRG9	Q9NRG9	Aladin	AAAS
-0.291258	0.721718	-1.78923	-2.60459	-0.747904	0.510136	-1.59831	-1.54614	-1.62408	0.570881	-1.82576	-0.331081	-1.39545	0.226061	-1.38519	-0.748442	-1.48611	0.592048	-2.17728	-0.693921	-1.66813	0.0519557	-2.40956	-0.868473	65	65	65	79	79	79	106.81	0	P49588	P49588	Alanine--tRNA ligase, cytoplasmic	AARS
-0.17059	0.315526	0.982153	0.531499	-0.067233	-0.531364	0.510062	0.113846	-0.541191	-0.137191	0.0972358	-0.117933	-0.488952	-0.201271	-0.0614596	-0.332465	0.307466	-0.566673	0.7914	-0.35206	0.464374	-0.388078	0.809733	-0.202676	37	37	37	51	51	51	107.34	0	Q5JTZ9	Q5JTZ9	Alanine--tRNA ligase, mitochondrial	AARS2
1.41036	-2.59067	1.17232	-0.176916	0.13639	-3.21422	0.976582	0.186743	0.938113	0.312745	1.14205	0.709885	0.843533	0.661217	0.661044	0.685051	0.667955	-0.0217773	0.715842	-0.296693	0.619639	-0.274131	1.08181	0.532301	78	78	75	56	56	54.5	171.59	0	P33527	P33527	Multidrug resistance-associated protein 1	ABCC1
1.28136	-2.5214	1.37484	0.0303939	-0.276087	-2.92958	0.867384	-0.0429816	0.508874	-0.283846	0.773018	0.905877	0.96556	0.00378398	0.835466	0.50707	1.04918	-0.957609	0.784452	-0.709129	1.04064	0.604618	1.31885	0.463329	64	63	63	46.3	45.7	45.7	149.52	0	O15439	O15439	Multidrug resistance-associated protein 4	ABCC4
0.327557	-1.8781	0.947749	0.312668	0.463078	-1.86756	0.658923	-0.134884	1.59681	-1.79243	0.528599	-0.57179	1.59632	-1.45289	0.582205	-0.187547	1.24623	-0.628579	0.600981	-0.556181	0.917847	-0.236299	0.278697	-0.744531	45	45	45	61	61	61	75.475	0	P28288	P28288	ATP-binding cassette sub-family D member 3	ABCD3
-0.236491	0.0129764	-1.1738	-0.946694	-0.0155727	0.145721	-0.930011	-0.578071	-0.28459	0.230117	-0.606376	-0.427904	-0.517664	-0.213592	-0.918182	-0.819667	-0.274595	0.157282	-0.785196	-0.419005	-0.644906	-0.0635233	-1.01608	-0.717659	34	34	34	58.6	58.6	58.6	67.314	0	P61221	P61221	ATP-binding cassette sub-family E member 1	ABCE1
-0.0392222	0.519105	-0.0790961	1.35064	-0.279975	0.339772	0.580553	1.36464	-0.540477	0.112062	-0.456558	0.345128	-0.717356	-0.125442	-0.947864	-0.139351	0.831086	-0.232626	-0.376734	0.652835	0.135594	-0.291241	-0.749151	0.492645	49	49	48	61.3	61.3	60.6	95.925	0	Q8NE71	Q8NE71	ATP-binding cassette sub-family F member 1	ABCF1
0.04295	0.386587	-0.484296	-0.738133	0.216553	0.615355	-0.49395	-0.137719	-0.562684	0.246701	-0.761996	-0.453668	-0.604089	0.0394941	-0.660031	-0.729833	-0.773064	0.258468	-0.877214	0.123873	-0.894865	0.166951	-1.20525	-0.0910784	36	36	36	49.3	49.3	49.3	71.289	1.296e-175	Q9UG63	Q9UG63	ATP-binding cassette sub-family F member 2	ABCF2
-0.377036	-0.79396	1.05483	0.112914	-0.356943	-0.639217	0.89163	-0.0227237	-0.446334	-0.230845	0.00567406	-0.626108	-0.581144	0.0847649	-0.100031	-0.35231	-0.400878	-0.687813	0.703517	-0.225947	-0.512388	-0.44273	0.737072	-0.306598	15	15	15	57.8	57.8	57.8	34.69	6.691e-226	Q8NFV4	Q8NFV4	Alpha/beta hydrolase domain-containing protein 11	ABHD11
-0.773659	-1.65057	1.05841	0.173306	-0.75626	-1.54286	0.648795	-0.184761	-0.553255	-0.135299	0.110253	-0.845048	-0.599826	0.0689954	0.0463752	-0.644004	-0.652363	-0.615399	0.970548	-0.129848	-0.739241	-0.514324	1.00074	-0.137082	31	31	31	82.9	82.9	82.9	41.924	0	P42765	P42765	3-ketoacyl-CoA thiolase, mitochondrial	ACAA2
-0.123618	0.143774	-0.677896	-0.841474	-0.398704	-0.250039	-0.474422	-1.34315	0.181236	0.319435	-0.290826	-0.532824	-0.181614	-0.00136309	-0.367681	-0.823748	-0.982767	0.424856	-1.22116	-1.41358	-1.045	0.0218357	-1.24079	-1.56084	143	143	129	66.3	66.3	60.3	265.55	0	Q13085	Q13085	Acetyl-CoA carboxylase 1;Biotin carboxylase	ACACA
-0.387199	0.501129	0.99959	0.517473	-0.0666099	0.301089	0.838034	0.16809	0.215371	-0.286392	0.536186	-0.567865	0.0843546	-0.537156	0.324663	-0.293206	0.512598	-1.45382	1.04409	0.0266967	0.678769	-0.884918	1.13225	0.0728277	45	45	45	63.6	63.6	63.6	68.76	0	Q9H845	Q9H845	Acyl-CoA dehydrogenase family member 9, mitochondrial	ACAD9
-0.741807	-0.909342	1.00664	0.0772444	-0.640228	-0.828056	0.606771	-0.310464	-0.956427	-0.12554	-0.210017	-0.483079	-0.949108	0.230812	-0.228012	-0.644388	-0.392221	-0.597164	0.929794	-0.274026	-0.372912	-0.453894	0.940561	-0.257984	25	25	25	62.2	62.2	62.2	46.588	0	P11310	P11310	Medium-chain specific acyl-CoA dehydrogenase, mitochondrial	ACADM
-0.630054	-1.83645	0.88413	0.225523	-0.77947	-1.7728	0.691155	0.0389242	-0.0208587	-0.336054	0.491806	-0.389059	-0.0710256	-0.264743	0.274872	-0.0766763	-0.286663	-0.779382	0.899943	-0.19538	-0.178273	-0.631257	1.0397	0.0784313	46	46	46	75.3	75.3	75.3	70.389	0	P49748	P49748	Very long-chain specific acyl-CoA dehydrogenase, mitochondrial	ACADVL
-0.691899	-1.64131	1.13354	0.25388	-0.711201	-1.79818	0.64933	-0.045421	-0.483358	0.0232647	0.134913	-0.554978	-0.617703	0.129477	0.0510961	-0.656161	-0.379699	-0.578294	0.981828	-0.0940457	-0.424204	-0.542687	0.964737	-0.133534	28	28	28	62.5	62.5	62.5	45.199	0	P24752	P24752	Acetyl-CoA acetyltransferase, mitochondrial	ACAT1
-0.818408	-0.87903	-1.10772	0.265738	-0.967716	-1.12549	-1.00493	-0.18102	-1.3875	0.30528	-1.70551	-0.266047	-1.08889	0.639562	-0.958867	-0.47396	-1.23465	0.298446	-1.07071	-0.615097	-0.449235	0.621283	-0.857551	-0.592173	21	21	21	44.9	44.9	44.9	60.593	0	Q9H3P7	Q9H3P7	Golgi resident protein GCP60	ACBD3
-0.0747302	-0.965874	-1.85195	1.10669	0.0898705	-0.620255	-1.47267	1.51845	-0.825279	-0.12478	-0.599087	0.611278	-0.865284	0.13245	-0.798951	0.56468	-1.27759	-0.195993	-1.14444	1.41603	-1.23909	-0.183589	-1.41436	1.42456	53	53	53	40.3	40.3	40.3	151.86	0	Q9UKV3	Q9UKV3	Apoptotic chromatin condensation inducer in the nucleus	ACIN1
-0.254208	0.546001	-1.07091	-0.191032	-0.470826	0.34297	-0.734357	0.180831	-0.741879	0.471598	-0.955848	-0.35331	-0.719918	0.185512	-1.14907	-0.7009	-1.7032	0.595361	-1.9291	-1.15351	-1.6421	0.106651	-1.77446	-0.383593	83	83	83	70.8	70.8	70.8	120.84	0	P53396	P53396	ATP-citrate synthase	ACLY
-0.256175	0.705266	-1.5266	-1.93383	-0.894782	-0.055896	-1.27582	-1.50995	-0.856465	0.485637	-1.04891	-1.00866	-0.806325	0.0372616	-1.35721	-0.828138	-1.9134	0.404989	-2.00964	-1.14386	-1.9716	-0.164021	-1.31679	-1.14682	37	37	37	51.4	51.4	51.4	98.398	8.9943e-295	P21399	P21399	Cytoplasmic aconitate hydratase	ACO1
-2.24597	-2.39633	0.997334	0.197127	-2.3336	-2.7266	0.442742	-0.230891	-0.834664	0.10869	-0.0825879	-0.523598	-1.00405	0.273018	-0.370552	-0.678598	-0.487608	-0.436065	0.961358	-0.0490949	-0.596278	-0.379446	0.879367	-0.213308	57	57	57	69.2	69.2	69.2	85.424	0	Q99798	Q99798	Aconitate hydratase, mitochondrial	ACO2
-0.874214	-1.07921	0.987863	-0.201769	-0.895856	-1.16613	0.483356	-0.410433	-0.752214	0.144721	-0.0555144	-1.06367	-0.508569	0.28814	-0.356677	-0.585729	-0.973273	-0.485809	0.632939	-0.426575	-1.15391	-0.341986	0.783114	-0.359102	26	26	2	71.7	71.7	5.7	46.277	0	Q86TX2	Q86TX2	Acyl-coenzyme A thioesterase 1	ACOT1
-0.565594	-1.5587	1.1633	0.511388	-0.754201	-2.38527	0.571382	-0.152251	0.0915577	-0.147275	0.550447	0.12086	-0.0161023	-0.465961	0.437195	-0.528215	0.205613	-0.745248	0.975452	0.01005	0.0911865	-0.984875	0.897676	-0.102981	9	9	9	74.3	74.3	74.3	14.96	8.4143e-113	Q9NPJ3	Q9NPJ3	Acyl-coenzyme A thioesterase 13	ACOT13
-0.454686	0.529206	-1.13981	-1.31478	-0.333158	0.601383	-0.747869	-0.561944	-1.12515	0.383495	-1.58251	0.26711	-1.04353	0.278505	-0.682547	0.441051	0.799144	-0.073857	0.301537	-0.873757	0.943063	-0.186864	0.336545	-0.810323	18	18	18	47.1	47.1	47.1	41.796	4.074e-191	O00154;Q6ZUV0	O00154	Cytosolic acyl coenzyme A thioester hydrolase	ACOT7
-0.528783	-1.48934	1.03301	0.467132	-0.424723	-1.14402	0.80872	0.30318	-0.206871	-0.198162	0.246468	-0.378751	-0.129119	-0.0926653	0.199873	-0.175354	-0.478658	-0.636026	0.885367	-0.0300225	-0.458896	-0.477174	0.930019	-0.0102857	28	28	28	60.6	60.6	60.6	49.901	2.0777e-256	Q9Y305	Q9Y305	Acyl-coenzyme A thioesterase 9, mitochondrial	ACOT9
0.165324	-1.08978	0.998737	0.178243	0.191262	-0.84122	0.482867	-0.487109	0.823357	-0.45406	0.417429	-0.632529	0.642505	-0.460039	0.0928462	-0.294017	0.816929	-0.415434	0.913479	-0.159072	0.611352	0.140367	0.839937	-0.214763	34	34	32	50.7	50.7	49.6	77.942	0	P33121	P33121	Long-chain-fatty-acid--CoA ligase 1	ACSL1
0.746898	-2.99067	0.261959	-0.175867	1.13453	-2.86588	0.344	-0.0439554	1.11336	-0.891284	0.572314	-0.00464196	1.06739	-0.73169	0.52553	0.296462	0.79603	-0.791403	0.24916	-0.100357	0.670276	-0.586257	0.0628874	-0.185802	42	39	39	68.2	63.3	63.3	80.419	0	O95573	O95573	Long-chain-fatty-acid--CoA ligase 3	ACSL3
0.390652	-1.03099	0.89221	-0.127916	0.480843	-2.515	0.800919	-0.178388	0.866405	-0.686661	0.594793	-0.108463	0.8424	-0.716059	0.516769	-0.10492	0.79902	-0.78236	0.957884	-0.0604665	0.794209	-0.719589	1.07644	-0.0819036	44	44	41	68.8	68.8	63.9	79.187	0	O60488	O60488	Long-chain-fatty-acid--CoA ligase 4	ACSL4
0.0340965	-0.248085	0.283544	-0.561615	-0.255699	0.0413904	-0.0500988	-0.138985	-0.641767	0.251829	-0.390792	0.613589	-0.26471	0.57035	-0.345822	0.00395139	-1.05138	0.505125	-1.26776	-1.43677	-0.861433	0.599413	-0.463274	-1.02995	29	5	5	63.1	25.2	25.2	42.019	0	P68032;P63267;P62736;P68133	P68032;P63267;P62736;P68133	Actin, alpha cardiac muscle 1;Actin, gamma-enteric smooth muscle;Actin, aortic smooth muscle;Actin, alpha skeletal muscle	ACTC1;ACTG2;ACTA2;ACTA1
-0.506956	-0.320482	0.191897	-0.560582	-0.815042	0.0332706	-0.0754191	-0.232116	-0.828032	0.207584	-0.511987	0.359571	-0.395545	0.538862	-0.31023	0.078032	-1.22593	0.392586	-1.48315	-2.08347	-0.892415	0.542728	-0.461498	-1.09062	45	45	2	98.9	98.9	4.8	41.792	0	P63261	P63261	Actin, cytoplasmic 2;Actin, cytoplasmic 2, N-terminally processed	ACTG1
-1.01313	0.0424017	-1.17834	0.681974	-1.49056	0.297068	-1.23391	0.41154	-0.293453	-0.0394044	-0.105946	0.482627	-0.511477	0.00427414	-0.0111832	0.102445	-0.1538	-0.174936	-0.233376	0.73882	-0.343222	0.0125016	-0.341083	0.496464	18	18	15	50.6	50.6	45.7	47.46	0	O96019	O96019	Actin-like protein 6A	ACTL6A
-0.167783	0.236193	-0.0795523	-1.11428	-0.625872	0.40749	-0.389308	-0.87903	-1.95799	0.568865	-2.0667	0.25186	-1.83065	0.751562	-2.01313	-0.364388	-0.686363	0.295143	-0.993738	-1.49311	-0.991227	0.5779	-0.712034	-1.49966	94	63	57	89.6	70.4	68.7	103.06	0	P12814	P12814	Alpha-actinin-1	ACTN1
-0.470978	0.0327554	-0.242896	-0.876368	-0.578512	0.115058	-0.246847	-0.68855	-1.89145	0.592244	-1.94522	1.09931	-1.7872	0.762477	-1.58642	0.51663	-0.775491	0.331695	-0.904883	-2.03201	-1.14524	0.644617	-0.735252	-1.65988	115	115	82	88.9	88.9	71.4	104.85	0	O43707	O43707	Alpha-actinin-4	ACTN4
-0.0746477	-0.222873	-0.35524	-0.504267	-0.422416	-0.298232	-0.516934	-0.314513	-0.341746	-0.028617	-0.468074	-0.500215	-0.0144996	-0.148598	-0.481488	-0.779219	-0.567026	0.108504	-1.00548	-0.703644	-0.592266	-0.113622	-0.915259	-0.420926	21	21	21	60.7	60.7	60.7	44.76	0	P61160	P61160	Actin-related protein 2	ACTR2
-0.093796	-0.237057	-0.258457	-0.524846	-0.485246	-0.234229	-0.361699	-0.372312	-0.346891	-0.0209239	-0.533528	-0.541044	-0.0432167	-0.0171425	-0.444591	-0.615306	-0.524838	0.186414	-0.94623	-0.57524	-0.473989	0.10885	-0.747687	-0.397652	28	28	28	78.2	78.2	78.2	47.371	0	P61158;Q9P1U1;Q9C0K3	P61158	Actin-related protein 3	ACTR3
1.54664	-1.37039	0.889559	-0.359805	0.263963	-1.7295	0.901338	-0.24189	1.23928	-0.795104	0.716133	0.0916475	0.957502	-0.923279	0.492244	0.183696	1.00381	-0.426428	0.485994	-0.318051	0.999871	-1.10873	0.706024	0.305399	38	38	38	58.3	58.3	58.3	84.141	0	O14672	O14672	Disintegrin and metalloproteinase domain-containing protein 10	ADAM10
1.25779	-2.03675	0.637832	-0.0647884	0.615964	-2.3611	0.517113	-0.163513	1.14927	-0.806228	0.699595	-0.335231	0.866195	-1.19663	0.404151	-0.0505482	0.884901	-0.0659889	0.15516	-0.709007	0.896226	-0.302398	0.676501	-0.271732	32	32	32	41.9	41.9	41.9	90.555	1.1858e-292	Q13443	Q13443	Disintegrin and metalloproteinase domain-containing protein 9	ADAM9
-0.632475	-0.167781	-1.66005	0.645629	0.879351	0.898426	-1.19913	0.861425	-0.729352	-0.154447	-0.577785	0.738431	-0.191537	0.179629	-0.530137	0.413167	-1.4099	-0.197482	-1.38042	1.32833	-0.869967	0.157593	-1.45082	1.44405	57	57	57	46.7	46.7	46.7	136.06	0	P55265	P55265	Double-stranded RNA-specific adenosine deaminase	ADAR
-0.670587	-1.29352	-0.814529	1.34012	-0.956125	-0.827332	-0.740326	1.18812	-0.528855	0.117035	-0.190469	0.791411	-0.514112	0.195319	0.0308862	0.702542	-0.206395	-0.404028	-0.218573	1.13729	0.194273	0.124428	-0.823181	1.07322	39	39	39	42.6	42.6	42.6	123.56	4.7627e-276	Q9H2P0	Q9H2P0	Activity-dependent neuroprotector homeobox protein	ADNP
1.02742	-3.22366	0.1367	0.0164572	1.15319	-2.99871	0.257406	0.0417477	1.08577	-0.803069	0.582045	0.0323771	0.932609	-0.558252	0.482867	0.221056	0.92176	-0.542728	0.533172	0.247222	0.881534	-0.574372	0.37785	0.0624612	17	17	17	47.7	47.7	47.7	54.088	0	Q9BRR6	Q9BRR6	ADP-dependent glucokinase	ADPGK
-0.0848219	0.338558	-1.29532	-1.26689	0.384202	0.231845	-0.76696	-1.4738	-1.50353	0.588045	-1.88753	0.6911	-1.41673	0.33032	-1.11216	-0.186845	-1.06478	0.449301	-2.15344	-0.091156	-1.31731	0.646638	-1.93593	-1.53756	10	10	10	27	27	27	42.153	2.0527e-70	Q16186	Q16186	Proteasomal ubiquitin receptor ADRM1	ADRM1
-0.747981	0.729739	-0.893281	-1.16312	-0.574531	0.513727	0.628817	-1.07894	-1.54505	0.396705	-1.8108	0.0157599	-1.48888	0.464848	-0.752818	-0.481598	-0.328895	0.347651	-1.7172	-1.42543	-0.995889	0.0683832	-2.59101	-1.50369	17	17	14	43.4	43.4	37.9	50.097	2.72e-210	P30520	P30520	Adenylosuccinate synthetase isozyme 2	ADSS
-0.985411	-1.48467	2.27835	1.22747	-1.18821	-2.10994	2.19244	0.98695	1.37152	-1.7367	1.24984	-0.164769	1.22146	-1.28833	1.05574	0.37983	1.09653	-2.04841	1.5536	0.303256	1.09242	-1.58877	1.47393	0.196242	60	60	59	58	58	58	88.583	0	Q9Y4W6	Q9Y4W6	AFG3-like protein 2	AFG3L2
0.711666	-0.571808	1.46316	0.258859	0.779036	0.91735	1.2811	0.134453	1.44587	-1.89821	1.28091	0.0903764	1.23642	-1.36751	1.24931	0.33714	1.07254	-0.588702	1.60691	0.354842	1.00769	0.0258614	1.49157	0.155613	31	31	31	70.6	70.6	70.6	47.137	0	Q53H12	Q53H12	Acylglycerol kinase, mitochondrial	AGK
-0.634807	0.708544	-1.76152	-1.10295	-0.396269	0.224487	-0.564081	-0.549332	-1.31659	0.544715	-2.04884	-0.403292	-0.899504	0.309634	-0.6351	-0.526551	-1.84779	0.585511	-2.91881	-0.376197	-0.37885	0.272575	-1.27365	-1.05038	50	50	50	37.1	37.1	37.1	174.76	1.1693e-226	P35573	P35573	Glycogen debranching enzyme;4-alpha-glucanotransferase;Amylo-alpha-1,6-glucosidase	AGL
0.277848	-2.78946	0.726918	0.0344045	0.493601	-3.83534	0.729214	-0.279676	1.26727	-0.735668	0.284324	-0.607621	1.4263	-0.672866	0.529639	-0.152287	1.5521	-0.824436	0.543248	-0.498241	1.34257	-0.599251	0.334735	-0.826482	39	39	39	64.6	64.6	64.6	72.911	0	O00116	O00116	Alkyldihydroxyacetonephosphate synthase, peroxisomal	AGPS
0.733492	-0.704893	0.804499	0.00422664	0.239099	-1.14513	0.229026	-0.473537	0.903368	-0.250802	0.473619	-0.370584	0.464674	-0.592587	0.137271	-0.32222	0.37571	-0.103251	0.330199	-0.119909	0.683785	0.527367	0.884276	0.436653	64	64	64	42.3	42.3	42.3	217.23	0	O00468	O00468	Agrin;Agrin N-terminal 110 kDa subunit;Agrin C-terminal 110 kDa subunit;Agrin C-terminal 90 kDa fragment;Agrin C-terminal 22 kDa fragment	AGRN
-0.71228	-0.655582	-0.534931	-0.128006	-0.602247	-0.68773	-0.45209	0.879745	0.63695	-0.655244	1.10878	1.22377	0.415528	-0.434051	0.736743	1.29683	1.08883	-0.772401	0.700892	2.09571	0.625247	-0.601152	0.133542	1.8285	85	85	85	41.8	41.8	41.8	252.5	0	Q8WYP5	Q8WYP5	Protein ELYS	AHCTF1
-0.535153	0.295071	-2.12361	-2.74573	-0.652033	0.251778	-1.68676	-2.5896	-2.43272	0.465578	-2.17465	-0.576114	-1.98105	0.131663	-2.13751	-1.50514	-1.7351	0.674337	-2.51401	-1.68298	-1.79465	0.378888	-2.4907	-2.45286	30	30	30	54.6	54.6	54.6	47.716	0	P23526	P23526	Adenosylhomocysteinase	AHCY
0.452286	-1.09627	-0.713562	-1.08654	0.262037	-1.10118	-0.113246	-0.425068	-0.234226	0.111103	-0.52509	0.557436	-0.11825	-0.278884	-0.33784	0.119485	-0.123094	-0.0733881	-0.742933	-0.0641752	-0.275948	-0.434378	-0.386599	-1.1312	17	17	10	39.4	39.4	24.9	58.951	4.0472e-78	O43865	O43865	Putative adenosylhomocysteinase 2	AHCYL1
1.25655	-2.15477	2.35556	1.397	-0.107594	-2.47256	3.07585	2.33692	0.677028	-0.72455	0.854376	-0.185172	0.801931	-0.818488	0.712712	0.290751	1.96234	-0.830249	0.479554	-0.788323	1.85579	-0.784213	0.701288	-0.251023	459	459	456	83.3	83.3	83.3	629.09	0	Q09666	Q09666	Neuroblast differentiation-associated protein AHNAK	AHNAK
1.32174	-1.11015	1.91417	0.302519	0.507941	-1.71969	2.54627	1.59381	1.34038	-0.0743179	1.30445	-0.110808	1.60487	-0.361891	1.24685	0.494873	1.56625	-1.00726	0.92775	0.307562	1.72022	-0.399422	1.22933	0.683141	254	252	252	76.4	76.4	76.4	616.62	0	Q8IVF2	Q8IVF2	Protein AHNAK2	AHNAK2
-0.389375	0.579524	-0.320864	0.385163	-0.63279	0.546545	-0.514605	1.06341	-0.173465	0.336186	-0.134342	-0.179802	0.0579521	0.31352	-0.142484	-0.572722	-0.509522	0.573301	-1.27352	-0.383314	-0.561251	0.248437	-1.03839	-1.19264	20	20	20	68.9	68.9	68.9	38.274	0	O95433	O95433	Activator of 90 kDa heat shock protein ATPase homolog 1	AHSA1
-1.37199	-1.92015	1.22015	0.482068	-0.561727	-1.61586	1.00071	0.161776	0.745035	-0.926153	0.796221	-0.457539	0.706955	-0.717695	0.738853	0.105294	0.478435	-1.77922	1.45258	0.251726	0.506894	-1.6442	1.4541	0.183921	40	40	40	67	67	67	66.9	0	O95831	O95831	Apoptosis-inducing factor 1, mitochondrial	AIFM1
-0.0310393	0.474123	-1.07187	-0.323741	-0.00554444	0.322482	-0.914084	-0.565069	-0.640333	0.390098	-1.32758	-0.771035	-0.623025	0.220513	-1.17638	-1.07047	-0.0616756	0.416196	-1.19296	-0.843707	-0.336525	0.415953	-1.04734	-1.24699	21	21	21	79.5	79.5	79.5	34.352	0	Q12904	Q12904	Aminoacyl tRNA synthase complex-interacting multifunctional protein 1;Endothelial monocyte-activating polypeptide 2	AIMP1
-0.46598	0.649433	-1.01659	-1.08929	-0.362331	0.0278825	-1.02698	-0.0652129	-0.495089	0.419416	-1.46683	-1.19565	-0.663255	0.0795024	-1.28451	-1.26196	-0.369625	0.44264	-1.39153	-1.8414	-0.538836	0.488317	-1.45776	-1.49365	17	17	17	80.6	80.6	80.6	35.348	0	Q13155	Q13155	Aminoacyl tRNA synthase complex-interacting multifunctional protein 2	AIMP2
-0.862064	-0.384227	0.133933	-0.285925	-0.76232	0.088439	-0.172259	-0.647279	-1.60649	-0.116296	-1.21368	-1.29645	-1.53145	0.0587143	-1.20237	-1.27648	-1.00302	-0.131975	0.063017	-0.869825	-0.885036	0.0010946	0.187438	-0.928544	23	23	23	77	77	77	26.477	0	P54819	P54819	Adenylate kinase 2, mitochondrial	AK2
0.0719739	0.376042	1.22603	0.299398	-0.139573	0.39478	0.865293	-0.00586629	-0.193065	-0.247128	0.314323	-0.605161	-0.165986	0.307442	0.238581	-0.231529	0.0569327	-0.458221	0.974726	-0.175667	0.00634217	-0.345617	0.840838	-0.278846	18	18	18	76.7	76.7	76.7	25.268	0	P27144	P27144	GTP:AMP phosphotransferase AK4, mitochondrial	AK4
0.439519	-1.51393	0.994403	0.775792	0.331676	-2.25938	0.652751	1.06391	1.36438	-0.622564	1.3898	0.551726	1.24734	-0.135549	1.19227	0.358112	1.68076	-0.675056	1.39806	0.145499	1.36331	0.267482	1.09535	-0.25094	27	27	27	35.5	35.5	35.5	97.34	3.5845e-227	Q92667	Q92667	A-kinase anchor protein 1, mitochondrial	AKAP1
0.298202	-0.0895313	-0.288279	-1.06619	-0.120315	-0.182313	-0.431808	-1.60349	0.367203	0.614156	0.0176706	0.408241	0.337707	0.468214	0.356641	0.555102	0.972139	0.252141	0.000418373	-0.412893	0.807945	0.388472	-0.208865	-0.666453	86	86	86	26.4	26.4	26.4	453.66	0	Q99996	Q99996	A-kinase anchor protein 9	AKAP9
-2.1044	-2.39146	1.53963	0.388476	-1.95861	-2.67468	1.12492	0.22415	-0.381514	-0.363956	0.203968	-0.751586	-0.478384	-0.128134	-0.0581541	-0.481221	-0.524872	-0.498926	0.998261	-0.0361775	-0.416366	-0.482966	1.02545	-0.0772951	55	55	55	67.3	67.3	67.3	87.301	0	P54886	P54886	Delta-1-pyrroline-5-carboxylate synthase;Glutamate 5-kinase;Gamma-glutamyl phosphate reductase	ALDH18A1
-0.401632	0.591751	-1.78533	-2.9856	-0.766785	0.441645	-1.69806	-2.71776	-0.605277	0.319046	-0.522492	1.4403	-0.0657698	0.429025	-0.740917	0.845766	-1.64907	0.0806595	0.294217	-0.311064	-2.03591	0.330879	0.228333	-0.144509	58	58	54	92.6	92.6	90.8	54.861	0	P00352	P00352	Retinal dehydrogenase 1	ALDH1A1
-0.652172	-1.24661	1.42728	0.468429	-0.566074	-1.34504	1.04154	0.231486	-0.539219	-0.0946228	0.0329191	0.198587	-0.540584	0.20058	-0.0510522	-0.333856	-0.897437	-0.456666	0.85747	-0.394396	-0.978289	-0.479231	0.899811	-0.29911	30	27	27	53.2	51.5	51.5	57.206	0	P30837	P30837	Aldehyde dehydrogenase X, mitochondrial	ALDH1B1
1.00628	-1.40721	0.388534	-0.0323098	0.837129	-1.79467	0.0902572	-0.264212	1.17148	-0.837188	0.606223	-0.309197	1.10258	-0.473145	0.488519	0.173076	0.45396	-0.874136	0.432927	-0.0917002	0.463964	-0.46155	0.354774	-0.217679	33	32	32	58.4	55.9	55.9	54.847	0	P51648	P51648	Fatty aldehyde dehydrogenase	ALDH3A2
-0.226271	-0.336956	1.1765	0.15948	-0.534135	-0.66772	0.647533	-0.0550472	-0.824408	0.208505	-0.0458289	-0.394219	-0.681354	0.321259	-0.217422	0.0407954	-0.408159	-0.530201	0.827559	-0.300938	-0.364294	-0.375605	0.862877	-0.214246	23	23	23	45.5	45.5	45.5	61.719	5.9817e-231	P30038	P30038	Delta-1-pyrroline-5-carboxylate dehydrogenase, mitochondrial	ALDH4A1
-0.713222	-0.550579	0.795203	-0.0356211	-0.809706	-0.756392	0.29752	-0.414253	-0.836938	0.257716	-0.271604	-0.162578	-0.712795	0.433467	-0.371109	-0.163357	-0.823991	-0.292796	0.621291	-0.314342	-0.792229	-0.157034	0.699331	-0.441724	25	25	25	57.1	57.1	57.1	58.486	0	P49419	P49419	Alpha-aminoadipic semialdehyde dehydrogenase	ALDH7A1
-0.674542	-0.420423	0.587862	-0.284136	-0.717972	-0.0280939	0.11946	-0.537463	-1.1496	0.0771119	-0.730132	-0.0339382	-0.896551	0.0384426	-0.376375	-0.324	-0.787231	0.0664519	0.413754	-0.586501	-0.917189	-0.150796	0.353517	-0.619734	22	22	22	42.1	42.1	42.1	53.801	5.292e-287	P49189	P49189	4-trimethylaminobutyraldehyde dehydrogenase	ALDH9A1
-0.130752	0.292224	-0.644921	-1.64857	-0.361812	0.252059	-0.476132	-0.917358	-0.284658	0.323239	-0.696503	-0.0814637	-0.448042	0.0989236	-0.892151	-0.737295	-0.330464	0.248371	-1.0917	-1.22775	-0.404083	-0.188708	-0.876361	-1.43827	43	43	36	93.1	93.1	79.4	39.42	0	P04075	P04075	Fructose-bisphosphate aldolase A	ALDOA
-0.162588	0.641941	-0.595603	-0.856118	-0.198547	0.314762	-0.481198	0.146578	-0.135229	0.294343	-0.694591	0.623453	-0.302014	0.165916	-0.641758	0.378754	-0.129997	0.292622	-0.714593	-0.980897	-0.574683	-0.0405876	-0.811468	-1.2573	9	2	2	23.6	7.1	7.1	39.455	9.8839e-263	P09972	P09972	Fructose-bisphosphate aldolase C	ALDOC
-1.07034	0.391137	-1.02036	2.07309	-0.744955	0.378841	-0.844656	2.00508	-1.04032	-0.0995627	-0.838243	0.671365	-0.686079	-0.0421978	-0.974144	0.601853	-0.417163	-0.18971	-1.60636	0.981501	-0.599818	-0.198258	-1.81502	1.07527	14	14	14	54.5	54.5	54.5	26.888	0	Q86V81	Q86V81	THO complex subunit 4	ALYREF
0.344101	0.388742	-1.35146	-2.12159	1.07882	0.432711	-0.471969	-0.843939	-0.42116	0.33883	-1.43914	-0.105606	-0.282565	0.359165	-1.09186	-0.886547	-0.229442	0.214581	-1.24946	-0.068964	0.316925	0.665783	-0.727679	-0.114739	32	32	32	37.2	37.2	37.2	128.4	0	Q9P2R3	Q9P2R3	Ankyrin repeat and FYVE domain-containing protein 1	ANKFY1
-1.26242	0.198111	-1.69265	-1.33446	-0.959953	0.170207	-1.60256	-1.06201	-2.04499	0.531729	-2.41379	-1.10643	-1.66905	0.641115	-1.80902	-1.5321	-1.54227	0.511328	-2.40333	-0.93	-1.82263	0.200289	-2.37099	-0.88217	18	18	15	59.4	59.4	56.6	28.585	0	P39687;O95626;O43423	P39687	Acidic leucine-rich nuclear phosphoprotein 32 family member A	ANP32A
-1.20271	-0.0882142	-1.89403	-0.80119	-0.819577	0.000976187	-1.27794	-0.426507	-1.38685	0.82249	-1.96514	-1.58839	-0.970714	0.954161	-1.36682	-1.35789	-1.46758	0.950253	-2.23977	-1.01189	-1.46703	0.666975	-2.12065	-0.881943	12	9	9	37.1	29.1	29.1	28.787	0	Q92688	Q92688	Acidic leucine-rich nuclear phosphoprotein 32 family member B	ANP32B
0.0510994	0.284138	-0.406126	-1.47028	-0.247297	0.16348	0.401288	-0.932812	-1.28929	-0.504022	-2.23112	-1.48503	-0.972931	-0.18509	-1.52567	-1.92041	-1.50165	-0.0293617	-2.11362	-1.90242	-1.65289	-0.702713	-1.85878	-2.50994	35	35	35	79.2	79.2	79.2	38.714	0	P04083	P04083	Annexin A1	ANXA1
0.349529	0	-0.471935	-0.81277	-0.0255449	-0.642152	-0.209186	-0.501092	-1.03529	0.227501	-1.62334	-0.88727	-0.786417	0.309759	-1.13957	-1.08451	-0.476735	0.063334	-1.6604	-1.15418	-0.905764	-0.226076	-1.24031	-1.54761	25	25	24	43.8	43.8	43.8	54.389	0	P50995	P50995	Annexin A11	ANXA11
0.772858	-0.9055	0.380911	-0.661877	0.210451	-1.51526	0.427962	-0.249264	-0.341445	-0.00780423	-0.43995	-0.780658	0.246631	0.117432	-0.0277184	-0.626039	-0.487202	-0.52293	-0.310862	-1.04813	-0.255759	-0.37391	0.316809	-0.0981506	61	61	61	95	95	95	38.604	0	P07355;A6NMY6	P07355;A6NMY6	Annexin A2;Putative annexin A2-like protein	ANXA2;ANXA2P2
0.487003	0.452527	-1.09903	-2.98685	-0.1107	0.338666	0.139333	-1.38608	-1.0901	-0.730548	-2.15069	-2.59937	-0.810161	-0.119798	-1.55442	-2.30139	-1.36214	-0.0815565	-2.39339	-1.85342	-1.00362	-0.418193	-1.69526	-2.18935	33	33	33	86.6	86.6	86.6	35.936	0	P08758	P08758	Annexin A5	ANXA5
0.843472	0.388994	-0.288872	-0.655883	0.0472829	-0.212111	0.0416829	-0.38449	-0.579316	0.285141	-1.1279	-0.545719	-0.560907	0.140327	-1.01224	-0.623985	-0.920593	0.319676	-1.81157	-1.72925	-0.778924	-0.445086	-1.59364	-1.47934	22	22	22	43.6	43.6	43.6	52.739	2.2794e-222	P20073	P20073	Annexin A7	ANXA7
0.378315	-0.749389	-0.041775	-0.492754	0.59683	-0.867467	0.039861	-0.455048	0.137113	0.05055	-0.333356	-0.55885	0.335137	-0.0599475	-0.302592	-0.538108	0.339723	0.29792	-0.931782	-0.628367	0.314668	0.00219197	-0.747147	-0.631801	59	26	26	51.6	29.7	29.7	104.64	0	Q10567	Q10567	AP-1 complex subunit beta-1	AP1B1
0.458959	-0.478582	-0.352193	-0.383246	0.652654	-0.853923	-0.162436	-0.480207	0.226702	0.0151848	-0.295294	-0.690555	0.586185	0.0411565	-0.153553	-0.588125	0.071896	0.235975	-0.932171	-0.523354	0.0978828	0.144591	-0.753399	-0.733962	37	37	37	48.2	48.2	48.2	91.35	0	O43747	O43747	AP-1 complex subunit gamma-1	AP1G1
0.431934	0.740212	-0.586792	-0.969944	0.330675	-0.687857	-0.540963	-0.655446	0.121227	0.161868	-0.379241	0.497941	0.392281	0.063218	-0.153312	0.129319	-0.367366	0.365731	-0.942973	-0.484931	-0.364755	0.259327	-0.702992	-0.289744	22	22	16	57.9	57.9	45.4	48.586	2.8154e-110	Q9BXS5	Q9BXS5	AP-1 complex subunit mu-1	AP1M1
0.290538	-0.55637	0.912033	-0.768926	-0.0542827	-0.939581	0.59694	-0.629013	0.49816	-0.245165	0.360074	-0.5143	0.439802	-0.082282	-0.10239	-0.384378	0.508255	0.0622283	-0.377955	-0.816126	0.804784	0.151558	0.261312	-0.310399	54	54	40	61.2	61.2	47.2	107.54	0	O95782	O95782	AP-2 complex subunit alpha-1	AP2A1
0.292363	-0.565503	0.870749	0.109082	-0.0624842	-0.928312	0.504785	0.116212	0.45935	-0.051003	0.35679	-0.0368464	0.413412	0.144464	-0.120425	-0.306884	0.802272	0.0392641	-0.378249	-0.675598	1.02892	0.11203	0.305989	-0.0962588	47	33	33	61.4	46.9	46.9	103.96	0	O94973	O94973	AP-2 complex subunit alpha-2	AP2A2
0.518535	-0.580385	0.490802	-0.13496	0.380989	-0.786344	0.5962	0.0298246	0.444015	-0.164127	0.184282	-0.41881	0.381379	-0.124115	-0.202551	-0.440467	0.345071	0.165228	-0.449788	-1.01998	0.734321	0.213857	0.104945	-0.631257	69	69	36	72.9	72.9	51.8	104.55	0	P63010	P63010	AP-2 complex subunit beta	AP2B1
0.239545	-0.930509	0.254714	-0.584013	0.0809014	-0.878391	0.13641	-0.288308	0.407284	-0.256126	0.182557	-0.303151	0.347152	-0.0642431	-0.0990131	-0.308948	0.313589	0.0631941	-0.401665	-0.858413	0.623233	0.175671	0.338882	-0.386306	21	21	21	58.2	58.2	58.2	49.654	1.1081e-184	Q96CW1	Q96CW1	AP-2 complex subunit mu	AP2M1
0.399829	0.236914	-0.191773	-0.910968	0.855572	0.75239	0.394431	-0.197644	-0.388869	0.266592	-0.639632	-0.55367	-0.32202	0.0254664	-0.539458	-0.790181	-0.667674	0.346157	-0.818872	-0.343171	-0.460015	0.213367	-0.764244	-0.517747	31	31	25	32.1	32.1	26.9	121.32	1.0003e-116	O00203	O00203	AP-3 complex subunit beta-1	AP3B1
0.187086	0.483567	-0.766924	-1.03324	0.043179	0.746947	-0.438081	-1.39065	-0.481672	0.167086	-0.807434	-0.218794	-0.400883	-0.204402	-0.310236	-0.666245	0.107852	0.209827	-1.2709	-0.35569	0.0869704	-0.00819741	-1.24162	-0.429041	40	40	40	43.7	43.7	43.7	130.16	2.0606e-263	O14617	O14617	AP-3 complex subunit delta-1	AP3D1
-0.33841	0.306144	-1.31856	2.64442	-0.562569	0.499798	-1.77619	2.75362	-0.380042	0.317155	-0.502709	-0.0566973	0.0588912	-0.0236839	-0.701382	-0.14665	-0.831947	-0.060421	-0.960204	-0.18789	-0.59842	0.381765	-0.901106	-0.405685	13	13	13	39.7	39.7	39.7	46.939	3.2502e-76	Q9Y2T2;P53677	Q9Y2T2	AP-3 complex subunit mu-1	AP3M1
-0.568665	0.555501	-1.8231	-2.26622	-0.679272	0.396856	-1.50784	-1.92484	-1.52275	0.551418	-2.05176	-0.382562	-0.770905	0.314982	-1.30948	-0.785817	-2.38115	0.175474	-1.48443	-0.487984	-0.17654	-0.00651702	-1.47431	-1.17491	18	18	18	30.9	30.9	30.9	81.224	2.2445e-142	P13798	P13798	Acylamino-acid-releasing enzyme	APEH
-0.897043	0.0013118	-1.06685	0.648238	-0.915827	-0.337529	-1.17065	0.67612	-0.00851665	-0.139268	0.253649	0.332627	-0.507386	-0.306103	-0.574664	0.142982	-0.652391	-0.795993	-0.143511	0.887774	-0.911428	-0.71252	-0.539711	0.791025	26	26	26	76.4	76.4	76.4	35.554	0	P27695	P27695	DNA-(apurinic or apyrimidinic site) lyase;DNA-(apurinic or apyrimidinic site) lyase, mitochondrial	APEX1
-0.593701	0.352918	-1.18126	0.382309	-0.568525	0.395801	-1.12266	0.356156	-0.462819	-0.10643	-0.301475	0.324112	-0.432986	-0.222641	-0.619598	0.377165	-0.948397	-0.150694	-1.2017	1.10532	-1.05657	-0.267632	-1.40716	1.29093	31	31	31	55	55	55	59.004	0	Q9BZZ5	Q9BZZ5	Apoptosis inhibitor 5	API5
1.14547	0.573436	0.58121	0.357679	0.733635	0.874593	0.459198	0.463819	1.08491	-0.434943	0.416346	-0.473899	0.33682	-0.952399	0.0853827	-0.550131	1.72669	-0.570117	0.374946	-0.698579	2.0228	-0.342296	0.462441	-0.615859	27	26	26	40.5	39.4	39.4	86.955	0	Q06481	Q06481	Amyloid-like protein 2	APLP2
0.482687	-1.4214	0.0545137	0.112512	0.747794	-1.29227	-0.014929	-0.0159986	1.10176	-1.1499	0.611953	-0.0409081	1.00779	-1.04476	0.465445	0.326918	0.657375	-1.14696	0.381334	0.382071	0.639642	-0.820191	0.207097	0.361971	30	30	30	69.5	69.5	69.5	46.48	0	Q9HDC9	Q9HDC9	Adipocyte plasma membrane-associated protein	APMAP
-0.38425	0.304145	-0.0922113	-0.863486	-0.50851	0.0245925	-0.201997	-0.440603	-0.969279	0.226766	-0.791418	-0.0448038	-0.895217	0.371041	-0.597105	-0.434771	-1.04959	-0.0373615	0.131774	-0.799385	-1.27041	-0.155035	0.161958	-0.783296	15	15	15	57.3	57.3	57.3	31.674	1.1927e-194	Q8NCW5	Q8NCW5	NAD(P)H-hydrate epimerase	APOA1BP
-2.10933	-3.38434	-2.64318	-3.31362	-3.75849	-4.13541	-1.89185	-2.91841	-1.57443	-0.558974	-1.35123	-0.21459	-1.40743	-1.01314	-1.17251	-0.570454	-1.97923	-2.1444	-2.01868	-1.99572	-2.27123	-1.96081	-1.96043	-1.76971	28	25	25	6.6	5.7	5.7	515.6	2.4089e-176	P04114	P04114	Apolipoprotein B-100;Apolipoprotein B-48	APOB
0.870507	-1.13573	0.453011	0.125687	2.894	0.182962	2.43315	2.52357	0.941641	-0.612942	0.442189	-0.219381	0.936353	-0.426111	0.357843	0.321053	0.644653	-0.384418	0.0738111	-0.129105	1.59604	0.985189	1.19588	0.760538	22	22	22	62.3	62.3	62.3	37.092	0	Q9BQE5	Q9BQE5	Apolipoprotein L2	APOL2
1.13906	-1.68867	0.632495	-0.36322	0.955496	-0.961079	0.360325	-0.324426	0.993804	-0.215276	0.338222	-0.0845442	0.223094	-0.738361	-0.0833167	-0.46425	1.33387	-0.507856	0.314522	-0.33863	1.45085	-0.269234	0.376002	-0.438456	30	30	29	45.7	45.7	44.7	86.942	2.0019e-282	P05067	P05067	Amyloid beta A4 protein;N-APP;Soluble APP-alpha;Soluble APP-beta;C99;Beta-amyloid protein 42;Beta-amyloid protein 40;C83;P3(42);P3(40);C80;Gamma-secretase C-terminal fragment 59;Gamma-secretase C-terminal fragment 57;Gamma-secretase C-terminal fragment 50;C31	APP
-0.764087	0.525234	-2.07752	-2.72094	-0.103061	0.3731	-0.720571	-2.18941	-1.71593	-0.676435	-1.83654	-0.756775	-1.08508	0.579245	-1.55507	-1.5662	-2.10568	0.611373	-2.21848	-2.13865	-1.95574	0.0815758	-1.48132	-1.19755	13	13	13	81.1	81.1	81.1	19.608	7.7393e-284	P07741	P07741	Adenine phosphoribosyltransferase	APRT
-0.287774	-0.220257	-1.31025	0.602934	-0.755029	-0.210904	-1.27752	0.491412	-1.20817	0.193187	-1.01833	0.386723	-1.11204	-0.0612602	-1.04807	0.23359	-1.20845	0.0670483	-1.54602	0.848658	-1.43596	-0.0838716	-1.76778	0.95436	76	76	75	55.6	55.6	55.2	171.29	0	O60306	O60306	Intron-binding protein aquarius	AQR
0.228329	0.156621	-1.48359	-0.572894	-0.204485	-0.179173	-1.85312	-0.0611721	-0.473195	0.47764	-0.632646	-0.338455	-0.687755	0.144358	-0.953867	-0.910979	-1.12807	0.72147	-1.08427	-0.888509	-1.22278	0.543349	-1.30287	-1.20444	33	33	33	59.9	59.9	59.9	57.21	2.5631e-235	P48444	P48444	Coatomer subunit delta	ARCN1
0.455757	0.0458478	-1.01175	-1.95162	0.408689	-0.17025	-0.878194	-1.09841	-0.551665	-1.40484	-0.794114	-1.0971	-0.174418	-0.52145	-0.291217	-1.02634	-1.02007	1.12119	-1.44105	-1.40941	-0.90927	1.13469	-1.0319	-1.65806	16	16	10	65.2	65.2	35.4	20.697	0	P84077;P61204;F5H423;H0YGG7	P84077;P61204;F5H423	ADP-ribosylation factor 1;ADP-ribosylation factor 3	ARF1;ARF3
-0.166952	0.22783	-1.31544	-1.69747	-0.203631	-0.159855	-0.33524	-1.19315	-0.170416	0.16153	-0.537239	0.034901	-0.232637	0.0301486	-0.561648	-0.522964	-0.771643	-0.383219	-0.544271	-0.534382	-0.68588	-0.397563	-0.807548	-0.980315	26	26	26	71.8	71.8	71.8	50.435	0	Q07960	Q07960	Rho GTPase-activating protein 1	ARHGAP1
-0.663703	1.23428	-1.91879	-1.519	-0.593693	1.39637	-0.867387	-0.384156	-1.59292	0.647945	-2.23201	-0.670139	-1.38752	0.785744	-1.42024	-1.33398	-1.68744	0.950848	-2.21276	-1.4341	-1.69641	0.588717	-2.55141	-2.34609	12	12	12	75.5	75.5	75.5	23.207	0	P52565	P52565	Rho GDP-dissociation inhibitor 1	ARHGDIA
-0.133165	-0.130142	0.184285	-0.212782	-0.172835	-0.451548	-0.0270757	0.206307	-0.0944614	0.130338	-0.351817	0.0995384	0.222616	-0.0997834	-0.132899	-0.380156	-0.361835	0.100512	-0.9362	-0.466893	-0.433331	-0.10466	-0.816062	-0.309862	20	20	5	50.8	50.8	15.6	40.949	0	O15143	O15143	Actin-related protein 2/3 complex subunit 1B	ARPC1B
-0.0571022	-0.699314	-0.290345	-0.42244	-0.48391	-0.728096	-0.246593	-0.414052	-0.308082	0.0446399	-0.444755	-0.763235	-0.0386984	-0.153842	-0.386645	-0.841175	-0.564198	0.222411	-1.03326	-0.739249	-0.54186	0.155145	-0.834747	-0.315496	25	25	25	66	66	66	34.333	0	O15144	O15144	Actin-related protein 2/3 complex subunit 2	ARPC2
-0.0644393	-0.479375	-0.362749	-0.53549	-0.473288	-0.562118	-0.390739	-0.348805	-0.332521	-0.134549	-0.51973	-1.14773	-0.0507414	-0.23367	-0.51832	-0.884543	-0.565797	0.0901544	-1.01875	-0.835729	-0.577045	-0.148446	-0.843579	-0.476847	15	15	15	78.1	78.1	78.1	20.546	6.6628e-180	O15145	O15145	Actin-related protein 2/3 complex subunit 3	ARPC3
-0.0478341	-0.437121	-0.286167	-0.442942	-0.4767	-0.634694	-0.460765	-0.296773	-0.292389	-1.78747	-0.485032	-0.983898	-0.0589213	-0.5131	-0.538109	-0.978966	-0.578736	0.67597	-1.13293	-0.934522	-0.480244	0.127704	-0.798629	-0.413042	12	12	12	70.8	70.8	70.8	19.667	7.6293e-234	P59998;A0A0A6YYG9	P59998;A0A0A6YYG9	Actin-related protein 2/3 complex subunit 4	ARPC4
0.698768	-0.17515	0.0153974	-1.08679	0.506982	-0.242388	-0.410718	-0.0871989	-0.689254	0.377434	-1.39036	-0.414274	-0.479547	0.579888	-1.02846	-0.896345	0.868275	-0.285638	0.252521	0.472039	0.801046	-0.0339529	0.263441	-0.655808	23	23	23	57	57	57	44.659	6.6805e-186	Q13510	Q13510	Acid ceramidase;Acid ceramidase subunit alpha;Acid ceramidase subunit beta	ASAH1
-0.167944	0.253082	-0.922725	-0.729613	-0.173346	0.194863	-0.753082	-0.767936	-0.407407	-0.0404259	-0.650687	-0.235815	-0.353145	-0.125017	-0.378114	-0.419235	-0.960026	0.322185	-1.37771	-0.688493	-0.994274	0.0786172	-1.21946	-0.534284	69	69	69	39	39	39	251.46	0	Q8N3C0	Q8N3C0	Activating signal cointegrator 1 complex subunit 3	ASCC3
-0.285121	-0.425711	-1.01034	-1.12807	-0.107795	-0.326166	-0.331409	-1.43598	-0.705717	0.127893	-1.0124	-0.300435	-0.794316	0.165447	-0.871898	-0.709499	-0.439065	0.264842	-1.27749	-1.17017	-0.587063	0.248541	-1.27182	-1.14007	14	14	14	51.4	51.4	51.4	38.792	3.5599e-126	O43681	O43681	ATPase ASNA1	ASNA1
0.941335	-3.21145	0.714113	0.333236	1.12373	-3.54762	0.615625	-0.0129778	1.4667	-1.0302	0.754752	-0.0820474	1.34006	-0.659158	0.62168	0.255783	0.92682	-0.976151	0.333429	0.184537	1.01569	-0.614466	0.33794	0.149621	45	45	45	53.8	53.8	53.8	85.862	0	Q12797	Q12797	Aspartyl/asparaginyl beta-hydroxylase	ASPH
0.242365	-1.30002	1.73543	0.799261	0.228586	-2.5958	1.66029	0.94607	1.30502	-1.95361	1.19187	-0.299517	1.27964	-1.82968	1.18974	0.25876	1.58481	-1.58253	1.4213	0.103811	1.69548	-1.23133	1.57507	0.285215	52	21	16	66.1	31.7	24.6	71.368	0	Q9NVI7	Q9NVI7	ATPase family AAA domain-containing protein 3A	ATAD3A
0.441363	-0.414263	1.3507	0.670254	0.619256	-0.517541	1.34694	0.530018	1.38036	-2.47552	1.22857	-0.266712	1.32921	-2.12436	1.22383	0.260946	1.61593	-1.80348	1.48108	0.218512	1.7131	-1.80732	1.56995	0.27116	57	57	19	71.6	71.6	27.3	72.572	0	Q5T9A4	Q5T9A4	ATPase family AAA domain-containing protein 3B	ATAD3B
-0.130298	0.616899	-1.75901	-2.75124	-0.374763	0.563085	-1.49702	-1.94644	-1.60763	0.368269	-2.35125	-0.315808	-1.2153	0.194672	-1.55336	-0.75592	-1.14382	0.593151	-1.82834	-1.38861	-1.30274	0.214358	-1.90834	-1.68311	51	51	51	87.7	87.7	87.7	64.615	0	P31939	P31939	Bifunctional purine biosynthesis protein PURH;Phosphoribosylaminoimidazolecarboxamide formyltransferase;IMP cyclohydrolase	ATIC
0.670509	-0.346224	-0.0880689	0.0979019	0.584906	-0.506455	-0.00692514	0.342014	0.536484	-0.246298	0.275142	-0.194485	0.492858	-0.312639	0.111825	0.171437	0.797906	-0.161483	0.122444	-0.374251	0.774328	0.186893	-0.0126822	-0.344126	19	19	18	37.4	37.4	35.5	66.228	0	Q8NHH9	Q8NHH9	Atlastin-2	ATL2
0.674417	-0.96871	-0.10564	-0.197401	0.634935	-0.956864	-0.196823	-0.303023	0.683765	-0.572921	0.400532	-0.175019	0.622685	-0.546444	0.129801	0.190916	0.575902	-0.493796	0.160443	0.039809	0.61796	-0.170242	0.109217	0.0795896	40	40	40	73.6	73.6	73.6	60.541	0	Q6DD88	Q6DD88	Atlastin-3	ATL3
0.682815	-1.36419	0.416871	0.119065	1.15891	-1.46496	0.378662	0.0691985	1.10522	-1.1281	0.495681	-0.0141092	1.08359	-0.88872	0.367826	0.316882	1.28543	-0.989518	0.28063	0.011967	1.32881	-0.591099	0.307635	0.103938	57	57	57	53.3	53.3	53.3	132.95	0	Q9HD20	Q9HD20	Probable cation-transporting ATPase 13A1	ATP13A1
1.55781	-2.31183	0.948492	-0.527813	0.369618	-3.32568	0.992406	-0.160571	0.904972	-1.06963	0.896356	-0.248909	1.18512	-1.24421	0.83695	0.500292	1.36669	-0.86877	0.350099	-1.38781	1.44671	-1.41467	1.21664	0.327439	68	68	45	53.9	53.9	33.9	112.89	0	P05023	P05023	Sodium/potassium-transporting ATPase subunit alpha-1	ATP1A1
1.30655	-1.71298	0.839722	-0.350806	0.425209	-1.83878	0.702127	-0.138772	0.73786	-1.14546	0.68032	-0.203211	1.00339	-1.46341	0.645068	0.370466	0.620295	-0.884871	0.182753	-1.18447	0.721236	-1.37658	1.00631	0.219072	18	18	18	48.8	48.8	48.8	35.061	1.4563e-246	P05026	P05026	Sodium/potassium-transporting ATPase subunit beta-1	ATP1B1
1.34264	-0.610352	0.655999	-0.46278	1.15902	0.10246	0.867845	0.170179	0.983015	-1.09701	0.868851	-0.138287	1.19897	-1.22731	0.825176	0.480711	1.87159	-0.805885	0.389308	-1.18911	1.89169	-1.20196	1.21505	0.359849	20	20	20	60.6	60.6	60.6	31.512	1.1281e-294	P54709	P54709	Sodium/potassium-transporting ATPase subunit beta-3	ATP1B3
0.706591	-3.18769	0.341281	-0.0705123	1.01938	-3.17138	0.26655	-0.0975809	1.22158	-1.34442	0.575107	-0.206238	1.22127	-1.16706	0.547325	0.252077	0.903287	-0.896812	0.431054	0.0774149	0.880271	-0.623023	0.333556	-0.00132178	63	63	63	53.3	53.3	53.3	114.76	0	P16615;O14983;Q93084	P16615	Sarcoplasmic/endoplasmic reticulum calcium ATPase 2	ATP2A2
1.67999	-2.46136	1.00073	-0.386178	0.219435	-3.43403	0.764665	-0.222373	0.879153	-1.05939	0.96801	0.01462	0.986881	-1.31098	0.619008	0.425626	0.958564	-0.680788	0.355609	-1.18459	0.980498	-1.33113	1.11657	0.350532	63	63	40	54.8	54.8	38.8	138.75	0	P20020;Q01814	P20020	Plasma membrane calcium-transporting ATPase 1	ATP2B1
-1.9999	-1.6582	1.6256	0.740437	-0.759481	-1.62911	1.44037	0.489693	1.10089	-1.81845	1.14109	-0.285887	0.993179	-1.67728	1.03705	0.209732	0.94346	-2.74036	1.53201	0.253516	0.953973	-2.40899	1.49365	0.214788	53	53	53	75.4	75.4	75.4	59.75	0	P25705	P25705	ATP synthase subunit alpha, mitochondrial	ATP5A1
-2.04634	-1.96233	1.18547	0.594579	-2.01889	-1.33222	0.938531	0.30023	1.0018	-1.21691	1.04648	-0.0544956	0.90367	-1.07495	0.951646	0.126271	0.794658	-2.21985	1.47596	0.2366	0.818777	-2.15786	1.46198	0.189705	35	35	35	83	83	83	56.559	0	P06576	P06576	ATP synthase subunit beta, mitochondrial	ATP5B
-0.135749	-0.52903	1.62566	0.553304	-0.161233	-0.554746	1.37286	0.514776	1.24596	-2.80513	1.24739	-0.332037	1.11606	-1.60904	1.0887	0.308257	0.997094	-2.54705	1.57839	0.300642	0.978107	-2.51583	1.55997	0.296036	17	17	17	53.7	53.7	53.7	32.996	0	P36542	P36542	ATP synthase subunit gamma, mitochondrial	ATP5C1
-0.233808	-2.38099	1.50714	0.419199	-0.127568	-1.93949	1.21713	0.147369	1.05559	-1.49017	1.14278	0.0062533	1.08423	-1.54371	1.07314	0.349279	0.746893	-2.83287	1.48778	0.205195	0.803372	-3.01596	1.52378	0.219662	6	6	6	41.1	41.1	41.1	17.49	4.9586e-140	P30049	P30049	ATP synthase subunit delta, mitochondrial	ATP5D
-0.230646	-2.04292	1.36859	0.490742	-0.325206	-1.63202	1.10067	0.235903	1.27325	-0.21712	1.28086	-0.132174	1.19508	-0.130995	1.12083	0.385048	0.873037	-0.0100688	1.5443	0.39215	0.857997	-0.157644	1.52909	0.280057	25	25	25	61.7	61.7	61.7	28.908	0	P24539	P24539	ATP synthase subunit b, mitochondrial	ATP5F1
-0.301727	-2.38046	1.45549	0.414833	-0.362858	-4.19509	1.07437	0.368931	1.2679	0.315695	1.24741	-0.205097	1.15193	0.536747	1.11467	0.322277	0.898347	-1.76666	1.61531	0.327341	0.884657	-0.307834	1.55692	0.291891	18	18	18	82.6	82.6	82.6	18.491	0	O75947	O75947	ATP synthase subunit d, mitochondrial	ATP5H
-0.928284	-2.27364	1.5292	0.268896	-0.580497	-1.68196	1.2502	0.18707	1.14863	-0.0710818	1.10558	-0.213752	1.05033	-0.182768	1.03992	0.339134	0.893092	-1.552	1.55691	0.263988	0.907427	-2.56189	1.55707	0.249207	10	10	10	66	66	66	11.428	7.3675e-158	O75964;Q7Z4Y8	O75964	ATP synthase subunit g, mitochondrial	ATP5L
0.00693638	-1.03527	1.30824	0.694039	-0.0501257	-0.996894	1.26093	0.410841	1.25358	-1.16864	1.26657	-0.264473	1.18381	-1.04013	1.217	0.307138	0.943544	-3.27423	1.52393	0.282241	0.986239	-3.05516	1.53976	0.23665	16	16	16	72.8	72.8	72.8	23.277	0	P48047;H7C0C1	P48047;H7C0C1	ATP synthase subunit O, mitochondrial	ATP5O
1.20982	-2.10191	0.546412	0.374613	1.38188	-2.71934	0.45198	0.468138	1.27276	-1.07615	0.576611	-0.17309	1.23606	-1.0608	0.497341	0.268802	1.18724	0.43367	0.416517	0.214741	1.16142	0.206232	0.339734	0.196019	14	14	14	42.9	42.9	42.9	39.008	1.0544e-179	O75787;A0A1C7CYW4	O75787;A0A1C7CYW4	Renin receptor	ATP6AP2
1.1121	-1.72718	0.688391	-0.9403	0.76191	-2.21367	0.367952	-0.55877	1.26414	-0.778334	0.219494	-0.0639446	1.25482	-0.874918	0.417471	-0.170214	0.846242	-0.451367	0.229585	-0.750225	0.823395	-0.295252	0.30177	-0.780709	26	26	24	28.6	28.6	26.5	96.412	7.5695e-163	Q93050	Q93050	V-type proton ATPase 116 kDa subunit a isoform 1	ATP6V0A1
0.517057	0.10851	-0.597859	-1.866	0.22329	-0.215943	-0.559242	-1.62742	0.541119	-0.0132134	-0.743318	-0.829335	0.432618	-0.0283979	-0.410796	-0.943332	0.106689	0.287091	-1.07533	-1.1507	0.289552	0.286026	-0.73371	-1.572	40	40	40	69.4	69.4	69.4	68.303	0	P38606	P38606	V-type proton ATPase catalytic subunit A	ATP6V1A
0.5376	0.0926091	-0.430242	-1.88268	0.37747	0.0656835	-0.465935	-0.59001	0.588239	0.14563	-0.723979	-0.81433	0.568201	0.258591	-0.170353	-0.808614	0.565747	0.105536	-0.436735	-0.625537	0.674687	0.218751	-0.289515	-1.1163	23	23	16	54.6	54.6	36.8	56.5	0	P21281	P21281	V-type proton ATPase subunit B, brain isoform	ATP6V1B2
-0.330999	-0.204937	-0.051972	-0.088658	0.241213	-0.0840515	0.0560559	0.128268	0.0641323	0.360715	-0.095316	-0.0522666	-0.0656548	0.216928	-0.0741439	-0.364231	0.494987	0.523877	0.00310936	0.562655	0.126993	0.279324	-0.394135	0.298172	59	59	59	26.9	26.9	26.9	301.36	2.3584e-251	Q13535	Q13535	Serine/threonine-protein kinase ATR	ATR
-0.283804	0.338195	-0.792987	-0.958961	0.624443	0.903419	-0.880715	-0.117775	-0.325366	0.403818	-0.431223	0.429262	0.106306	0.364766	-0.0364766	0.237794	-1.12238	0.358454	-0.3445	-0.560921	-0.447128	0.606453	-0.324667	-0.78595	30	30	30	34	34	34	113.37	2.256e-188	Q8WWM7	Q8WWM7	Ataxin-2-like protein	ATXN2L
0.769649	-1.55736	0.495023	0.321272	1.22848	-2.51263	0.595544	0.49514	0.985002	-0.906196	0.508718	-0.244359	1.00484	-0.701334	0.403887	0.167204	0.979068	-0.600127	0.352244	0.21315	1.06721	-0.0206662	0.32456	0.143317	19	19	19	42.6	42.6	42.6	53.028	1.274e-194	Q9Y679	Q9Y679	Ancient ubiquitous protein 1	AUP1
1.34893	-0.947116	0.765873	-0.753202	1.24641	-0.880342	1.47457	0.424338	1.0701	-0.189519	0.653456	-0.341841	0.917735	-0.485259	0.429579	0.0236733	2.44784	-0.140924	0.39449	-0.774662	2.69042	-0.108381	1.05936	-0.0388603	25	25	24	33.2	33.2	32.1	98.335	3.443e-237	P30530	P30530	Tyrosine-protein kinase receptor UFO	AXL
0.798423	-2.25036	0.581811	-0.394251	1.99234	-0.0434179	2.07667	0.978099	0.733507	-0.382859	0.126095	-1.13271	1.13983	-0.13768	0.474655	-0.0268905	1.25523	0.21756	0.0619858	-1.11173	1.9168	0.0935936	1.36433	0.440918	5	5	5	52.1	52.1	52.1	13.714	4.5778e-231	P61769	P61769	Beta-2-microglobulin;Beta-2-microglobulin form pI 5.3	B2M
0.608245	-0.259283	-0.077742	-0.490455	0.356149	-0.314634	-0.200551	-0.358474	0.60643	-0.203024	0.13255	-0.391311	0.419424	-0.389491	-0.170301	-0.207704	0.490676	-0.144324	-0.20817	-0.397774	0.241182	-0.125341	-0.438343	-0.61904	17	17	17	72	72	72	23.772	0	O95816	O95816	BAG family molecular chaperone regulator 2	BAG2
0.213027	0.498807	0.15923	-1.6352	0.127534	0.386987	0.953801	-1.73621	0.566936	0.1558	0.201405	-0.551259	0.176105	-0.015244	-0.0563605	-0.260228	0.933446	0.872339	-0.923173	-0.782396	0.813962	0.678288	-0.703791	-0.763481	33	33	33	42.8	42.8	42.8	119.41	0	P46379	P46379	Large proline-rich protein BAG6	BAG6
1.75855	-0.473738	1.61038	0.170381	0.861119	-0.809206	1.78555	0.641324	0.314661	-0.0581416	0.170696	0.171263	0.793278	0.349873	0.212445	0.14963	0.936662	-0.24424	0.156444	0.114914	1.23022	0.0510179	0.648315	0.616783	24	24	24	55.6	55.6	55.6	56.882	1.0433e-294	Q9UHR4	Q9UHR4	Brain-specific angiogenesis inhibitor 1-associated protein 2-like protein 1	BAIAP2L1
1.63272	-1.18931	0.735316	-1.12378	0.983603	-2.11867	0.876157	-0.98982	0.565584	0.448498	0.348954	0.613934	0.980117	0.346832	0.570248	0.127132	-0.695597	-0.261958	-0.146767	-1.0192	-0.359046	-0.65186	0.761533	-0.482938	29	29	29	93.8	93.8	93.8	22.693	0	P80723	P80723	Brain acid soluble protein 1	BASP1
0.486354	0.497779	1.198	2.90062	1.47472	1.50251	1.52247	3.1956	0.386346	-0.129881	0.823631	1.36656	0.208301	0.122644	0.466432	1.15975	0.705419	0.728944	0.185005	1.90959	1.13259	0.768267	0.209043	2.00344	54	54	54	43.6	43.6	43.6	178.7	0	Q9NRL2	Q9NRL2	Bromodomain adjacent to zinc finger domain protein 1A	BAZ1A
0.0127759	-0.277917	-0.435275	1.92321	0.123474	-0.0481915	-0.509823	2.3158	0.482275	0.197885	1.19087	1.63711	0.195375	0.0288588	0.594198	1.65923	1.45169	-1.4709	0.459748	1.66553	0.849425	-1.15094	0.0895478	1.80834	93	93	92	58.5	58.5	56.3	170.9	0	Q9UIG0	Q9UIG0	Tyrosine-protein kinase BAZ1B	BAZ1B
0.618199	-2.4901	0.0137304	-0.0849943	0.808393	-2.48141	-0.110636	-0.295193	0.997407	-0.884108	0.469895	-0.298528	0.964593	-0.649265	0.381825	0.25648	0.932155	-0.649465	0.251249	-0.207176	0.900893	-0.24707	0.152377	-0.237589	32	32	32	67.9	67.9	67.9	27.991	0	P51572	P51572	B-cell receptor-associated protein 31	BCAP31
-1.11975	0.27978	-1.71364	2.49184	-0.828927	-0.234729	-1.07344	2.1878	-1.63643	0.689129	-1.85738	0.010518	-0.908727	0.40198	-1.11456	-0.33828	-1.70765	0.61619	-2.16554	-1.71469	-1.33584	0.585621	-2.4874	-2.38982	8	8	8	34.1	34.1	34.1	35.979	8.2037e-184	Q9P287	Q9P287	BRCA2 and CDKN1A-interacting protein	BCCIP
-0.669632	0.00384899	-1.12031	2.32528	-1.06063	0.481243	-1.57356	2.32144	-0.95435	0.284821	-1.14764	0.333415	-0.747415	0.338767	-0.747288	0.485029	-1.22036	0.498521	-1.64923	0.741564	-0.460469	0.407148	-1.79818	0.890714	41	40	40	48.8	48.8	48.8	106.12	0	Q9NYF8	Q9NYF8	Bcl-2-associated transcription factor 1	BCLAF1
-0.806961	0.39174	-0.925267	0.195348	-0.700525	0.558298	-0.703184	0.732102	-0.599443	-0.135416	-0.420338	0.534501	-0.594938	-0.377894	-0.657535	0.574703	-0.34727	0.11726	-1.63113	1.12551	-0.361405	0.308909	-1.81754	1.39068	14	14	14	10.9	10.9	10.9	159	1.0948e-33	P54132	P54132	Bloom syndrome protein	BLM
-0.668282	0.744816	-1.71775	-1.00435	-1.02273	0.406709	-1.48523	-0.68916	-1.63346	0.438265	-2.09042	-0.394663	-1.38816	0.0468885	-1.74687	-1.06986	-1.81023	0.348449	-2.37145	-2.06413	-1.97861	0.045756	-2.27311	-1.64165	16	16	16	74.8	74.8	74.8	22.119	0	P30043	P30043	Flavin reductase (NADPH)	BLVRB
-0.203244	0.335347	-1.06385	1.19778	-0.355627	0.37514	-0.611243	1.05759	-0.441941	0.0506667	-0.723475	0.308792	-0.292891	0.113895	-0.603609	0.274479	-1.00062	0.0711969	-1.24761	0.812849	-1.23876	-0.18491	-1.35339	0.653684	39	39	39	34.1	34.1	34.1	145.81	0	Q14692	Q14692	Ribosome biogenesis protein BMS1 homolog	BMS1
-0.515027	0.14585	-1.30471	0.243076	-0.939506	0.278505	-1.29866	0.455259	-1.0877	0.201723	-1.21104	-0.122662	-0.794981	0.249496	-0.956929	-0.177923	-0.780477	-0.0195136	-1.45471	0.661664	-1.1637	-0.0326027	-1.82306	0.692734	40	40	40	63.9	63.9	63.9	83.629	0	Q14137	Q14137	Ribosome biogenesis protein BOP1	BOP1
-0.439752	-0.236234	-0.846135	0.899846	-0.179782	-0.0219802	-0.261166	1.26774	-0.629962	0.0362212	-0.881551	0.0464673	-0.307329	0.252579	-0.845235	0.116567	-0.427229	0.153482	-1.43429	0.521354	-0.662127	0.139994	-1.4705	0.49694	27	27	27	69.1	69.1	69.1	41.401	0	Q8TDN6	Q8TDN6	Ribosome biogenesis protein BRX1 homolog	BRIX1
1.41858	-1.73638	0.973746	-0.380251	0.678222	-1.71927	1.0157	0.0519291	0.883307	-1.02724	0.754334	-0.134226	1.03495	-1.30448	0.784752	0.430007	1.31598	-0.682049	0.373312	-0.754726	1.48647	-1.12165	1.24618	0.252743	9	9	9	25.7	25.7	25.7	42.2	0	P35613	P35613	Basigin	BSG
-0.903951	0.644256	-1.28964	-1.25028	-0.947386	0.481261	-1.48718	-1.86567	-1.20988	0.750982	-1.32994	-0.866513	-1.31576	0.219614	-1.47597	-2.10296	-1.877	0.473946	-1.97061	-1.52018	-1.63633	0.294594	-2.05432	-2.02145	19	19	18	78.6	78.6	78.6	22.168	0	P20290	P20290	Transcription factor BTF3	BTF3
-0.717974	-0.0979749	-1.24345	-0.0367783	-0.461013	-0.0318085	-1.67748	-0.0720519	-0.880872	0.0880982	-0.862116	0.11956	-0.746722	-0.0945961	-1.0507	-0.181275	-1.31494	-0.0607258	-1.34391	0.679117	-1.1746	0.0305198	-1.05626	0.866242	19	19	19	55.8	55.8	55.8	37.154	0	O43684	O43684	Mitotic checkpoint protein BUB3	BUB3
-0.781488	0.512809	-2.21888	-0.0568904	-0.603382	0.561983	-2.17906	0.0676779	-0.534464	0.244134	-0.760583	0.0766028	-0.634294	0.303492	-0.951357	0.0380548	-0.755553	0.350188	-1.56556	0.553634	-0.988655	0.559263	-1.73013	0.436187	24	24	24	59	59	59	49.601	3.3529e-162	Q13895	Q13895	Bystin	BYSL
-0.506198	0.063562	-1.13916	-0.931843	-0.458665	0.0528299	-0.878502	-0.695169	-0.801699	0.385966	-0.752746	-0.298573	-0.73797	0.268893	-1.05714	-1.04612	-0.371549	-0.124239	-0.689481	0.125463	-0.721055	-0.296906	-1.06827	-0.0262764	27	27	25	51.8	51.8	48.7	48.043	2.6377e-245	Q7L1Q6	Q7L1Q6	Basic leucine zipper and W2 domain-containing protein 1	BZW1
-0.557968	2.0463	-0.379159	-0.368816	-0.455826	1.8335	0.163434	-0.379344	-0.495572	0.159652	-0.701998	-0.117234	-0.13115	0.215259	0.811039	-0.0595372	0.385755	0.607649	-1.57284	-0.740966	0.602571	0.567694	-1.10047	-0.496826	2	2	2	21.2	21.2	21.2	11.6	1.6202e-19	E9PLD3;E9PRG8	E9PLD3;E9PRG8		C11orf48
0.0050879	0.725793	-0.962437	-1.73237	-0.322113	0.37162	-0.946438	0.112925	-0.36526	0.50375	-0.345089	0.977406	-0.611655	0.335347	0.41807	-0.546251	-1.36956	0.534603	-1.30394	-1.29461	-1.30479	0.210727	-1.37655	-1.54534	12	12	12	38.3	38.3	38.3	42.449	4.7896e-125	Q9HB07	Q9HB07	UPF0160 protein MYG1, mitochondrial	C12orf10
0.647158	-0.203573	-0.6482	-0.935044	0.510701	-0.0969729	-1.25545	-0.961717	-0.368764	0.465279	-1.13559	0.544468	-1.29723	0.343435	-1.51258	-0.813259	0.843674	0.0563936	-0.319618	-1.18908	0.53303	0.219767	-0.733879	-1.73644	6	6	6	37	37	37	18.795	9.0701e-99	Q969H8	Q969H8	UPF0556 protein C19orf10	C19orf10
-0.821167	-1.60157	0.985899	0.0753148	-0.561681	-1.60596	1.00838	0.041282	0.0302421	-0.201474	0.385378	-0.525663	0.10912	-0.020741	0.378998	-0.0249788	-0.179701	-0.505773	1.07833	-0.00837548	-0.412421	-0.473402	1.07915	-0.0129144	12	12	12	63.1	63.1	63.1	31.362	0	Q07021	Q07021	Complement component 1 Q subcomponent-binding protein, mitochondrial	C1QBP
-0.238047	-1.92505	1.08183	0.305003	-0.208999	-2.4546	0.97989	-0.455756	-0.824864	0.0930131	-0.0707594	-0.264046	-0.748196	0.103002	-0.00346057	-0.446401	-0.196675	-0.401355	0.914473	-0.114448	-0.159099	-0.319569	0.905742	-0.254201	21	16	16	77.1	58.4	58.4	30.376	0	A0A096LPI6;P30042	A0A096LPI6;P30042	ES1 protein homolog, mitochondrial	C21orf33
-0.69481	0.127655	-1.44477	-0.623656	-0.533828	0.241109	-1.53613	-0.498254	-0.936866	0.323947	-1.08361	-0.613238	-0.901356	0.169647	-1.31638	-0.756912	-1.10509	0.215942	-1.53069	0.0750044	-1.30943	0.232998	-1.62203	0.163155	35	35	35	66.7	66.7	66.7	55.21	0	Q9Y3I0	Q9Y3I0	tRNA-splicing ligase RtcB homolog	C22orf28
-0.847207	-1.17241	0.894306	0.194065	-0.988683	-1.26895	0.402156	-0.637031	-0.395704	-0.185741	0.165373	-0.227439	-0.510828	-0.323701	-0.0726537	-0.00299362	-0.357634	-1.01094	0.868418	-0.421299	-0.443661	-1.03864	0.786292	-0.356112	12	12	12	57.9	57.9	57.9	23.889	8.6436e-171	Q6P1X6	Q6P1X6	UPF0598 protein C8orf82	C8orf82
-0.140769	0.219632	-1.29441	-1.71991	0.162684	0.5962	-0.809783	-1.44873	-0.680822	0.319123	-0.821305	-1.06446	-0.740785	0.0553367	-1.38273	-1.5315	-0.526186	0.184834	-1.14705	-1.14026	-0.70448	-0.0298752	-1.31201	-1.2188	31	31	31	82.5	82.5	82.5	26.21	0	Q9HB71	Q9HB71	Calcyclin-binding protein	CACYBP
0.161656	-0.0570913	-0.354729	-1.45611	0.270517	0.590803	-0.379177	-0.472619	-0.526136	0.422998	-0.856019	-0.557333	-0.692845	-0.0541745	-0.808483	-0.976313	0.296705	0.415866	-1.82427	-1.71222	-0.0212363	0.093001	-1.68137	-1.94102	103	100	100	60.6	60	60	242.98	0	P27708	P27708	CAD protein;Glutamine-dependent carbamoyl-phosphate synthase;Aspartate carbamoyltransferase;Dihydroorotase	CAD
0.293536	-0.531772	-0.291667	-0.772262	0.382739	-0.731855	-0.665174	-0.726414	-0.156715	0.293634	-0.920245	0.0823651	-0.685132	0.362149	-1.45043	-0.5688	1.09437	-0.0906493	-0.161998	-1.28221	0.933529	0.127553	-0.398456	-1.59423	41	41	41	92.6	92.6	92.6	48.141	0	P27797	P27797	Calreticulin	CALR
0.648509	-0.39729	-0.541482	-1.25829	0.478373	-0.340654	-0.983204	-1.31246	-0.370558	0.391694	-1.11934	-0.24377	-0.833207	0.392859	-1.11551	-0.785892	0.535676	-0.0942929	-0.294431	-0.905558	0.172253	0.251769	-0.594739	-1.54467	29	29	29	69.2	69.2	69.2	37.106	0	O43852	O43852	Calumenin	CALU
-0.026409	0.230775	-0.465211	-1.19829	-0.0651461	0.172641	-0.387879	0.0639095	-0.370884	0.123461	-0.451748	-0.865562	-0.650834	-0.106583	-0.950065	-1.2088	-0.233368	0.243865	-1.06265	-1.03766	-0.321882	-0.0285141	-1.1357	-1.12349	77	77	71	67.2	67.2	64.6	136.37	0	Q86VP6	Q86VP6	Cullin-associated NEDD8-dissociated protein 1	CAND1
0.599174	-3.37215	0.164074	-0.245916	1.06488	-3.04125	0.174406	-0.205964	1.1382	-1.11059	0.516393	0.00431666	1.19762	-0.896563	0.513728	0.298861	0.758649	-1.03403	0.35639	-0.0114257	0.83851	-0.634412	0.337357	0.0453004	73	73	72	66.2	66.2	66.2	67.567	0	P27824	P27824	Calnexin	CANX
-0.0908601	0.619925	-0.673721	-2.03343	-0.238298	0.527208	-0.477143	-1.40196	-1.44772	0.566135	-1.89917	-1.22232	-1.12417	0.227537	-1.29564	-1.57173	-0.206048	0.54548	-2.24878	-1.56743	-0.217728	0.223224	-1.96474	-2.27653	38	38	37	70.9	70.9	70.9	51.901	0	Q01518	Q01518	Adenylyl cyclase-associated protein 1	CAP1
-0.126661	0.471318	-1.43634	-1.77072	-0.628123	0.13874	-1.1281	-1.41352	-0.638869	-0.311117	-0.769602	-0.107572	-0.618234	-0.347106	-0.879228	-0.336342	-0.700598	0.171175	-1.69012	-0.659306	-0.727857	-0.251129	-1.65142	-1.16574	38	38	38	52.4	52.4	52.4	81.889	0	P07384	P07384	Calpain-1 catalytic subunit	CAPN1
-0.250776	0.503944	-1.31819	-2.42232	-0.516334	0.566996	-1.37209	-1.39696	-1.43218	-0.0452501	-1.83504	-0.746693	-0.743015	0.291741	-1.46814	-0.890518	-1.46615	0.649176	-1.55045	-0.620519	-1.63687	0.101136	-1.61852	-1.02536	32	32	32	54.3	54.3	54.3	79.994	0	P17655	P17655	Calpain-2 catalytic subunit	CAPN2
-0.320009	0.410327	-0.897447	-1.88399	-0.37021	0.193393	-1.00983	-1.29445	-1.72192	0.377041	-2.09415	-0.438384	-1.02248	0.19749	-0.858646	-1.09259	-0.738219	0.371757	-2.17846	-1.60968	-0.804291	-0.0443024	-1.65462	-2.23111	15	15	15	74.6	74.6	74.6	28.315	0	P04632;Q96L46	P04632	Calpain small subunit 1	CAPNS1
-0.344889	0.674883	-1.04325	-1.30433	-0.108621	1.0419	-0.655999	-0.399143	-0.9439	0.498782	-1.27764	-0.253584	-0.632973	0.345077	-0.88215	-0.963931	-0.943271	0.798175	-1.12753	-0.792769	-1.43111	0.874459	-1.4533	-1.41992	26	26	26	34.8	34.8	34.8	78.365	0	Q14444	Q14444	Caprin-1	CAPRIN1
-0.0296306	0.206158	0.226119	-0.19605	-0.18895	0.175732	0.119513	0.0159824	-0.22852	-0.413712	0.163368	-0.316903	-0.167285	-0.217255	-0.244745	-0.350868	-0.690476	0.187388	-1.03671	-1.55104	-0.649914	0.19209	-0.791014	-1.34691	20	20	16	79	79	70.6	32.922	0	P52907	P52907	F-actin-capping protein subunit alpha-1	CAPZA1
-0.0826944	0.37706	0.139802	-0.538308	-0.13216	0.297091	-0.0843888	-0.321066	-0.138572	-0.562822	0.0959391	0.00226701	0.0160875	-0.423715	-0.353256	-0.329915	-0.988819	-0.0734272	-0.960695	-1.33042	-0.94809	-0.0525792	-0.784103	-0.940579	17	13	13	79.7	65.4	65.4	32.949	0	P47755	P47755	F-actin-capping protein subunit alpha-2	CAPZA2
-0.00202411	0.178384	0.270931	-0.496767	-0.201511	0.20943	0.235811	-0.310394	-0.18139	-0.365874	0.127028	-0.982937	-0.21435	-0.0984472	-0.242223	-0.472397	-0.779259	0.00621649	-1.00036	-1.41785	-0.669056	0.00989318	-0.729565	-1.34812	23	23	23	70	70	70	31.35	0	P47756	P47756	F-actin-capping protein subunit beta	CAPZB
-0.442753	0.284475	-1.32771	-0.390542	-0.520886	0.286837	-1.37774	-0.52474	-0.342479	-0.087493	-0.467911	0.382922	-0.507221	-0.0899535	-0.264822	-0.251225	-1.04796	0.381405	-0.834404	-0.67603	-0.94315	0.0519899	-0.947567	-0.684073	36	36	36	50.4	50.4	50.4	85.472	0	P49589	P49589	Cysteine--tRNA ligase, cytoplasmic	CARS
1.5459	-2.01948	1.40664	-0.0942057	0.742952	-2.35705	1.14549	0.159996	0.506897	-0.541235	0.451664	-0.372176	0.816607	-0.42315	0.347097	0.247532	0.951874	-0.471137	0.225116	0.220593	1.10223	-0.588028	0.967477	0.212149	40	40	40	49.6	49.6	49.6	105.12	0	O14936	O14936	Peripheral plasma membrane protein CASK	CASK
-0.170401	-2.01869	0.541605	-0.0229845	-0.0249703	-1.94148	0.214163	-0.442318	0.992391	-0.059623	-0.29695	-0.829813	1.10807	-0.0361691	0.0122059	-0.43025	1.06511	-0.439216	0.293111	-0.223209	0.717005	-0.421568	0.130441	-1.06692	38	38	38	67.9	67.9	67.9	59.755	0	P04040	P04040	Catalase	CAT
0.696032	-3.18074	1.39594	0.654384	-0.280704	-3.73997	1.56484	0.940221	0.965385	-1.5563	1.11927	-0.142723	1.04774	-1.77831	0.814856	0.432734	1.52575	-1.2679	0.779231	-1.1826	1.44494	-1.20425	1.08831	0.299409	12	12	10	51.1	51.1	45.5	20.471	3.2193e-298	Q03135	Q03135	Caveolin-1	CAV1
-0.655654	0.472734	-1.05983	-2.07535	-0.554895	0.779277	-0.712412	-1.52882	-1.54138	0.467591	-1.73645	0.0479663	-1.25867	0.55095	-1.3558	-1.04791	-1.69144	0.285285	-1.91884	-0.653492	-1.72047	0.102774	-1.74228	-1.29147	24	24	22	79.4	79.4	69	30.375	0	P16152	P16152	Carbonyl reductase [NADPH] 1	CBR1
-1.11772	-0.0128646	-1.89832	0.239726	-0.947945	0.0999926	-1.81621	0.5252	-1.83702	0.332161	-1.30843	0.271789	-2.09437	0.542729	-1.77213	-0.0352948	-1.35025	-0.101978	-1.12415	0.827363	-1.78023	0.010397	-1.52615	0.924152	17	16	15	73.8	67.2	58.5	20.811	0	Q13185	Q13185	Chromobox protein homolog 3	CBX3
-1.29827	-0.557759	-1.13189	1.4656	-0.706822	-0.957648	-1.52087	1.41548	-0.352768	-0.858482	0.371442	1.14746	-0.716179	-0.563065	-0.443378	1.22924	-0.233597	-1.51134	0.0157781	1.51546	-0.612208	-1.18146	-0.553456	1.40116	18	18	17	76.4	76.4	70.2	22.225	0	P45973	P45973	Chromobox protein homolog 5	CBX5
-1.23268	-0.678475	-1.54481	0.70017	-1.05866	-0.404017	-1.67489	0.680836	-1.40775	0.0267527	-1.35418	0.296365	-0.978252	0.197596	-0.881995	0.10364	-0.758064	0.217855	-1.35824	0.950821	-0.641883	0.484854	-1.51715	0.496173	49	49	49	45.1	45.1	45.1	132.82	0	Q8IX12	Q8IX12	Cell division cycle and apoptosis regulator protein 1	CCAR1
-0.599252	-0.289108	-1.16175	0.492762	-0.852687	-0.46293	-0.770926	0.181522	-1.56087	-0.0720266	-1.15187	0.43083	-1.2866	-0.159694	-1.65509	0.250669	-1.03594	0.0418343	-1.61577	0.892188	-0.870529	-0.371143	-1.74606	0.963194	11	11	11	63.9	63.9	63.9	19.181	8.4765e-248	Q8WUD4	Q8WUD4	Coiled-coil domain-containing protein 12	CCDC12
-1.96203	0.260221	-0.750642	2.40807	-1.49863	-0.833848	0.60244	2.7485	0.483226	-0.142639	0.333158	0.718478	0.33783	-0.285287	-0.387381	0.782022	1.21999	-0.731378	0.0620809	1.20913	0.406981	-0.999479	-0.420977	0.74737	13	13	13	49.8	49.8	49.8	25.835	2.1604e-84	Q96CT7	Q96CT7	Coiled-coil domain-containing protein 124	CCDC124
0.627682	-3.07456	0.534441	-0.142666	1.27231	-2.52326	0.654828	-0.0362676	1.38303	-1.2374	0.624265	-0.0284614	1.30728	-1.03001	0.584861	0.257165	1.30006	-1.0855	0.437223	0.0413831	1.25156	-0.705264	0.380514	0.0665506	30	30	30	51.3	51.3	51.3	55.873	0	Q96A33;J3QR89	Q96A33	Coiled-coil domain-containing protein 47	CCDC47
-0.134733	-0.695311	0.321553	1.51767	0.0523433	-0.360875	0.386697	2.31288	-0.476135	-0.0297059	-0.171894	0.717923	-0.103734	0.186586	-0.381811	0.774525	0.805215	-0.340193	-0.583548	1.24129	0.463829	-0.271262	-0.315081	1.45938	18	18	18	52.5	52.5	52.5	40.235	7.3617e-161	Q9H6F5	Q9H6F5	Coiled-coil domain-containing protein 86	CCDC86
0.450284	-0.341648	-0.307963	-1.0842	0.359477	-0.380548	-0.359635	-0.373842	-0.793738	-0.0914822	-1.10441	-1.32189	-1.092	-0.169167	-1.37458	-1.59251	-1.07441	0.173035	-2.01375	-1.4431	-1.088	0.13656	-1.86806	-1.50766	49	49	49	88.8	88.8	88.8	57.488	0	P78371	P78371	T-complex protein 1 subunit beta	CCT2
0.132804	-0.0331198	-0.97483	-1.18401	0.0359146	-0.231114	-1.01106	-1.01155	-0.968782	-0.762199	-1.30892	-1.05048	-1.24803	-0.837417	-1.55783	-1.40856	-1.33867	0.505604	-1.72867	-1.25672	-1.32849	0.306999	-1.7667	-1.37638	51	51	51	77.4	77.4	77.4	60.533	0	P49368	P49368	T-complex protein 1 subunit gamma	CCT3
0.497767	0.027068	-0.829895	-1.1358	0.17273	-0.195277	-0.764022	-0.73556	-0.682627	0.0293058	-0.940293	-0.3902	-0.934248	-0.342533	-1.2535	-1.12333	-1.21752	0.560823	-1.93939	-1.35604	-1.24406	0.305163	-1.78562	-1.37733	47	47	47	81.4	81.4	81.4	57.924	0	P50991	P50991	T-complex protein 1 subunit delta	CCT4
0.542954	0.0756246	-1.01783	-1.2345	0.0991942	-0.344201	-0.945044	-0.90884	-1.09323	-0.357865	-1.54808	-1.32196	-1.27241	-0.584081	-1.51395	-1.42392	-1.24616	0.474971	-1.90861	-1.48272	-1.22466	0.27407	-1.79516	-1.49744	58	58	58	90.8	90.8	90.8	59.67	0	P48643	P48643	T-complex protein 1 subunit epsilon	CCT5
0.400939	-0.23202	-0.745107	-1.12219	0.221886	-0.182884	-0.718899	-0.556447	-0.779997	-0.141859	-1.12385	-0.732311	-1.08392	-0.463043	-1.36545	-1.32112	-1.13571	0.581802	-1.69578	-1.31301	-1.20528	0.34096	-1.56178	-1.37594	40	40	35	68	68	60.5	58.024	0	P40227	P40227	T-complex protein 1 subunit zeta	CCT6A
0.39847	-0.0830807	-0.872938	-1.32582	0.0847717	-0.327553	-0.956199	-1.21196	-0.797651	-0.0214971	-1.14505	-1.03176	-1.0601	-0.380814	-1.386	-1.44834	-1.20942	0.499688	-1.81869	-1.32506	-1.22118	0.314602	-1.7044	-1.41381	49	49	49	87.1	87.1	87.1	59.366	0	Q99832	Q99832	T-complex protein 1 subunit eta	CCT7
0.285297	-0.0225351	-1.0479	-1.10509	0.177269	-0.304188	-1.00252	-1.06765	-0.98799	0.443083	-1.42821	-1.00315	-1.24875	0.250437	-1.67029	-1.59077	-1.25871	0.606992	-1.83965	-1.41719	-1.36387	0.427666	-1.87392	-1.5229	51	51	51	78.1	78.1	78.1	59.62	0	P50990	P50990	T-complex protein 1 subunit theta	CCT8
1.68888	-0.375142	0.984536	-0.605379	0.721748	-0.973713	1.13695	0.118676	0.831451	-0.61185	0.492863	-0.268319	1.1211	-0.769759	0.622681	0.0512355	0.904123	-0.45551	-0.018029	-1.53376	1.31183	-0.568585	1.17898	0.122333	5	5	5	16.6	16.6	16.6	28.295	6.8232e-19	P48509	P48509	CD151 antigen	CD151
0.226196	-0.884767	0.0116049	-1.07376	0.532912	-0.835637	0.241463	0.191927	1.04833	-0.0765514	1.89505	0.389771	1.38264	-0.380915	1.43086	-0.255745	0.848691	-1.02089	0.384194	-0.869948	0.532298	-0.346746	-0.325495	-0.436454	18	18	18	36.3	36.3	36.3	71.45	1.1783e-53	Q9Y5K6	Q9Y5K6	CD2-associated protein	CD2AP
-0.251692	0.219637	-0.329228	-0.272853	0.141758	0.664188	-0.122257	0.198569	-0.444464	0.328598	-0.668475	0.259292	0.0198822	0.410968	-0.497655	0.097847	-0.198944	0.241394	-0.381186	1.18393	-0.0664739	0.282173	-0.394753	1.07625	17	17	17	49.6	49.6	49.6	54.985	0	O15446	O15446	DNA-directed RNA polymerase I subunit RPA34	CD3EAP
1.16067	-2.09324	0.609944	-0.261368	0.30446	-3.09789	0.545798	0.598701	0.605278	-0.172727	0.245486	-0.550775	0.855352	-0.673654	0.289808	0.124592	1.10967	-0.398171	0.13991	-1.2553	1.3892	-0.988552	1.21788	0.626157	22	22	22	38.7	38.7	38.7	81.537	0	P16070	P16070	CD44 antigen	CD44
1.35426	-2.32677	0.662755	-0.460463	0.783392	-3.20022	1.29285	0.57126	0.930307	-0.628643	0.635275	-0.517793	1.30322	-0.831779	0.613589	0.22255	1.46857	-0.859705	0.160731	-1.2336	1.729	-1.01371	1.02029	0.133515	3	3	3	8.7	8.7	8.7	35.213	1.3694e-09	Q08722	Q08722	Leukocyte surface antigen CD47	CD47
-0.512065	0.306041	-0.422639	-0.623124	-0.695561	0.403764	-0.991416	-0.18431	-1.17176	0.4687	-1.16683	-0.041844	-0.921917	0.669512	-1.26779	-1.07953	-0.727895	0.508773	-1.71745	-0.889497	-0.818635	0.433844	-1.57078	-1.45457	26	26	26	51.6	51.6	51.6	44.468	0	Q16543;REV__Q13563	Q16543	Hsp90 co-chaperone Cdc37	CDC37
0.948626	-0.353209	0.19867	-0.595062	0.570791	-0.492603	0.310938	-0.233969	0.431265	-0.201663	-0.0360246	-0.620184	0.76927	-0.308376	0.131	-0.4525	0.373047	-0.0751506	-0.198348	-1.037	0.650637	-0.216272	0.449986	-0.354612	13	13	12	66	66	60.2	21.258	0	P60953;Q9H4E5	P60953	Cell division control protein 42 homolog	CDC42
0.861035	-0.111505	-0.370262	-0.445512	0.127194	-0.392059	-0.465402	-0.430223	0.105776	0.00426402	0.00922261	-0.0463746	0.338691	-0.285024	-0.496012	-0.520213	-0.814878	0.150101	-0.877325	-0.964711	-0.926885	0.216607	-0.954691	-0.784711	26	19	19	17.1	13.5	13.5	197.3	6.2821e-76	Q5VT25	Q5VT25	Serine/threonine-protein kinase MRCK alpha	CDC42BPA
0.659918	-0.0235263	0.0269892	0.0991898	0.169106	-0.295076	0.0568738	0.310617	-0.0821595	-0.102627	-0.187846	-0.231657	0.161483	0.238549	0.101754	-0.138316	0.731426	0.0717159	-0.743558	-0.441975	0.75089	-0.178806	-0.231104	-0.0650807	52	52	44	32.6	32.6	28.2	194.31	2.0669e-246	Q9Y5S2	Q9Y5S2	Serine/threonine-protein kinase MRCK beta	CDC42BPB
-0.352379	-0.0275271	-1.29488	1.07217	-0.145911	0.831073	-0.204736	1.17273	-0.642689	0.19955	-0.513534	0.89255	-0.277407	0.313265	-0.418848	0.848704	-0.929504	0.379373	-1.45365	0.838843	-0.352383	0.254589	-1.50793	0.981484	49	49	49	69.8	69.8	69.8	92.25	0	Q99459	Q99459	Cell division cycle 5-like protein	CDC5L
-0.818736	-0.773971	-1.47573	0.684961	-0.29253	-1.00731	-1.52171	0.604451	-0.743937	0.357361	-0.850832	0.0483548	-0.647791	0.119248	-0.722278	-0.128384	-0.731138	0.37378	-1.22457	0.685742	-0.740468	0.534335	-0.908355	0.731653	32	32	32	62.9	62.9	62.9	60.576	4.6814e-165	Q6P1J9	Q6P1J9	Parafibromin	CDC73
-0.24874	0.15594	-0.648241	0.157614	-0.181287	0.100148	-0.471279	1.58524	-0.343437	0.154642	-0.45824	-0.470832	-0.631157	-0.297051	-0.817301	-0.804488	-0.286926	-0.149051	-0.985546	-0.433122	-0.522297	-0.61987	-1.28762	-0.776028	24	23	22	83.5	80.8	77.1	34.095	0	P06493	P06493	Cyclin-dependent kinase 1	CDK1
-0.799349	-0.0324075	-1.01903	0.621905	-0.967213	0.164294	-0.571128	0.629792	-1.2991	0.388743	-1.58758	-0.456896	-1.28384	0.397544	-1.2378	-0.407279	-1.0006	0.486649	-2.07006	-0.273831	-1.26627	0.507436	-1.73703	-0.106906	38	38	4	37.2	37.2	4.2	92.706	1.3051e-188	P21127	P21127	Cyclin-dependent kinase 11B	CDK11B
0.159452	0.47034	-0.233541	0.0247653	0.313206	0.271408	-0.332028	0.221812	-0.415406	0.270713	-0.640437	0.573778	-0.358422	-0.0221061	-0.365655	0.157248	0.0644012	0.433043	-1.24706	0.589923	0.0448207	0.427909	-1.27786	0.666352	35	35	30	35.4	35.4	32	164.15	2.3898e-279	Q9NYV4	Q9NYV4	Cyclin-dependent kinase 12	CDK12
0.805433	-0.618234	0.128546	0.111603	0.694114	-1.14655	0.026034	-0.318834	1.06588	-1.18781	0.311865	-0.258327	0.886108	-1.13736	0.104494	0.155987	1.58136	-0.529017	0.336971	-0.139531	1.58383	-0.256028	0.300063	-0.222458	25	25	25	46.6	46.6	46.6	56.92	4.8022e-157	Q96JB5	Q96JB5	CDK5 regulatory subunit-associated protein 3	CDK5RAP3
-0.451178	-0.0502506	-0.551213	0.434302	0.313559	0.198108	-0.728207	0.665071	-0.524983	-0.0901498	-0.655748	0.150555	-0.126011	0.164053	-0.388197	0.276374	0.0480684	0.152844	-1.10037	1.06437	-0.115705	0.143348	-1.24514	0.969106	54	54	54	51.7	51.7	51.7	120.97	0	Q03701	Q03701	CCAAT/enhancer-binding protein zeta	CEBPZ
-1.04309	-0.921437	-0.533611	2.28876	-0.558738	-0.108884	0.158797	2.6745	-0.70087	-0.0723162	-0.656974	0.909451	-0.625744	-0.192893	-0.647656	0.798425	-1.4091	-0.352455	-1.42797	1.19717	-1.28331	-0.368382	-1.61427	1.42386	18	18	18	40.7	40.7	40.7	52.063	0	Q92879;O95319	Q92879	CUGBP Elav-like family member 1	CELF1
-0.850993	-1.11456	-0.215128	1.31837	-0.547405	-0.790438	-0.709478	1.50448	0.546071	-0.0806287	0.609799	0.612417	-0.0802806	0.0259117	0.00628464	0.066938	0.517635	-0.0915168	0.449598	1.4311	-0.214258	-0.00969699	-0.136378	0.703224	96	96	95	36	36	35.8	367.76	0	P49454	P49454	Centromere protein F	CENPF
0.962656	-1.49744	0.147295	-0.0235395	1.16357	-1.89384	0.233672	0.092722	1.22783	-0.99252	0.640402	0.22691	1.16942	-0.899763	0.598402	0.343818	1.23605	-0.964174	0.448766	0.441253	1.26609	-0.672478	0.351083	0.391245	10	10	10	25.5	25.5	25.5	44.876	1.5311e-164	Q96G23	Q96G23	Ceramide synthase 2	CERS2
-0.00404442	0.413057	-0.797537	-2.2765	-0.188447	0.503844	-0.366783	-1.46532	-0.787627	-1.63517	-0.658677	-1.5198	-0.551233	-1.37078	-0.94325	-1.31748	-1.14942	0.300392	-2.08968	-2.88309	-1.22405	-0.00794508	-1.78081	-2.80387	30	30	24	93.4	93.4	68.1	18.502	0	P23528	P23528	Cofilin-1	CFL1
0.0853201	0.519014	-0.616395	-2.36084	-0.265302	0.48552	-0.603783	-1.3572	-0.433769	0.0608768	-0.427749	-0.431537	-0.205346	-0.105058	-0.733161	-0.525963	-0.795323	0.427009	-1.49372	-2.15923	-0.540577	0.199975	-1.18598	-2.05229	14	8	8	81.3	56	56	18.736	2.8586e-258	Q9Y281	Q9Y281	Cofilin-2	CFL2
0.710054	0.0923139	2.94777	-0.215931	0.733733	-0.277627	2.7513	0.165079	-0.490607	-0.0151485	-0.366037	-0.312549	-0.419604	-0.168526	-0.283602	-0.396879	0.355966	-0.161409	0.706751	-0.131259	0.50413	0.0341871	0.786374	-0.195492	4	4	4	33.8	33.8	33.8	15.512	5.4802e-114	Q9Y6H1;Q5T1J5	Q9Y6H1;Q5T1J5	Coiled-coil-helix-coiled-coil-helix domain-containing protein 2, mitochondrial;Putative coiled-coil-helix-coiled-coil-helix domain-containing protein CHCHD2P9, mitochondrial	CHCHD2;CHCHD2P9
0.2406	-0.55287	2.15409	1.14739	0.289438	-0.660456	1.9567	0.839749	1.44199	-1.84962	1.40011	-0.257144	1.31035	-1.80089	1.21223	0.237049	0.965104	-2.96778	1.52655	0.146078	0.908999	-3.03798	1.46879	0.0515256	25	25	25	67.4	67.4	67.4	26.152	0	Q9NX63	Q9NX63	Coiled-coil-helix-coiled-coil-helix domain-containing protein 3, mitochondrial	CHCHD3
-1.10738	0.0690409	-1.65164	2.23524	-0.836827	-0.0716007	-0.520459	2.31818	0.382862	-0.9987	0.899827	1.45788	-0.0105603	-0.544161	0.210371	1.28182	1.33458	-1.48533	0.00712567	1.70167	0.888849	-0.922253	-0.308092	1.65183	76	76	64	45.1	45.1	39.6	196.69	0	O14646	O14646	Chromodomain-helicase-DNA-binding protein 1	CHD1
-0.881802	-0.464994	-0.851034	0.816698	-0.625882	-0.498159	-0.381919	0.648538	0.282379	-0.530506	0.553385	0.572646	-0.0962884	-0.403709	-0.0776127	0.461578	1.61043	-1.1387	0.633341	1.68822	1.16848	-1.03677	0.419374	1.63936	126	126	99	61.1	61.1	49.2	218	0	Q14839	Q14839	Chromodomain-helicase-DNA-binding protein 4	CHD4
-0.142794	-0.000275112	0.716179	2.46121	0.591933	-0.0686785	0.882581	2.39743	0.959477	-0.394341	1.15363	1.13967	0.644883	-0.144222	0.683408	1.01895	-0.0565332	0.40283	1.02846	1.56657	-0.196508	0.597101	0.680177	1.81492	52	51	41	25.7	25.3	21.8	290.52	3.764e-268	Q9HCK8	Q9HCK8	Chromodomain-helicase-DNA-binding protein 8	CHD8
-0.504071	-0.556352	-1.2973	1.15877	-0.173125	0.168038	-0.491975	1.3441	-1.07497	-0.00768933	-0.995506	0.510011	-0.825744	0.154267	-0.836488	0.501448	-1.03796	0.231418	-1.56795	0.78587	-1.21145	0.292532	-1.81433	0.678228	24	24	24	29.9	29.9	29.9	103.7	0	Q8IWX8	Q8IWX8	Calcium homeostasis endoplasmic reticulum protein	CHERP
0.313117	-0.149526	-0.427763	0.819738	0.102896	-0.823166	-0.274355	0.869262	-0.628848	-0.100616	-0.552215	0.294989	-0.402856	-0.0397728	-0.631593	0.248643	-0.811988	-0.175302	-1.39084	0.889475	-1.02323	-0.210094	-1.32133	0.86847	26	26	26	38.9	38.9	38.9	76.889	1.5811e-240	Q969X6	Q969X6	Cirhin	CIRH1A
1.12177	-4.0234	0.267198	0.183532	1.36344	-3.65837	0.465126	0.117958	1.17305	-1.03339	0.61926	-0.137885	1.19789	-0.754283	0.535933	0.438596	0.969625	-1.15637	0.40139	0.162158	1.02259	-0.666221	0.3441	0.276007	11	11	11	56.3	56.3	56.3	15.278	2.2107e-217	Q8N5K1	Q8N5K1	CDGSH iron-sulfur domain-containing protein 2	CISD2
-0.0536013	-1.37574	0.221018	-0.274315	0.299354	-0.11046	0.306428	-0.00586732	-0.206961	-0.214946	0.0622939	0.105471	-0.139519	0.176018	-0.0156999	0.0795248	-0.410367	0.204585	0.0428804	-0.399401	0.255564	0.246881	-0.0560647	0.438948	57	57	57	30.6	30.6	30.6	231.43	1.2184e-222	O14578	O14578	Citron Rho-interacting kinase	CIT
0.602167	-1.24404	0.602089	-0.466517	0.970787	-0.898997	0.566912	-0.530805	1.58373	-1.41255	0.650626	-0.609138	1.41684	-1.13453	0.590685	-0.0494848	1.03209	-1.10191	0.390367	-0.597044	1.1163	-0.604256	0.418892	-0.540745	54	54	54	82.7	82.7	82.7	66.022	0	Q07065;Q96K21	Q07065	Cytoskeleton-associated protein 4	CKAP4
0.0165643	-0.0971201	0.206653	1.58818	0.28224	-0.359271	-0.167046	1.40113	0.661246	-0.353804	0.813741	0.594662	0.34385	-0.500218	0.362599	0.353837	0.979747	-0.838734	1.00722	1.4245	0.540659	-0.0800041	0.608753	1.23295	107	107	107	57.4	57.4	57.4	225.49	0	Q14008	Q14008	Cytoskeleton-associated protein 5	CKAP5
-0.0891795	0.650803	-1.65035	-2.84756	-0.301804	0.515428	-1.21398	-1.35204	-1.37789	-0.566014	-2.24873	-1.09245	-1.12661	-0.436131	-1.61279	-1.69296	-1.27787	0.628467	-2.19544	-1.94094	-1.23775	0.205399	-2.31035	-2.86955	20	20	20	84.2	84.2	84.2	26.922	0	O00299	O00299	Chloride intracellular channel protein 1	CLIC1
0.779726	-0.716824	-0.182721	-0.671122	0.848787	-0.806287	0.499525	0.037721	-0.398859	-0.0113967	-0.654773	-0.0838835	0.38674	0.171669	0.942788	-0.986201	1.02065	0.518425	-0.465641	-0.516508	-0.369311	0.511595	-0.455344	-0.650456	24	24	24	33.8	33.8	33.8	68.259	0	Q14677	Q14677	Clathrin interactor 1	CLINT1
-0.162737	0.483447	-1.64751	-1.31186	-0.356847	0.330276	-1.33604	-0.749313	-0.611941	0.308449	-1.10975	0.380618	-0.625336	-0.0221911	-0.286405	-0.461995	-0.320203	0.379293	-0.460344	0.333997	-0.12695	0.339735	-0.489041	-0.856557	74	74	69	52.6	52.6	49.9	162.24	0	P30622	P30622	CAP-Gly domain-containing linker protein 1	CLIP1
-1.12249	-0.872173	1.36765	0.421931	-0.79834	-0.412395	1.09841	0.116228	0.684476	-0.537326	0.791802	0.101153	0.515252	-0.471904	0.510637	0.0605581	0.287619	-0.837715	1.05025	0.193234	0.125263	-1.11599	1.02186	0.0683037	35	35	35	51.2	51.2	51.2	78.728	0	Q9H078	Q9H078	Caseinolytic peptidase B protein homolog	CLPB
0.0106806	-1.47692	1.05228	-0.120241	-0.010362	-3.01852	0.878901	-0.0937543	-0.552732	0.185642	0.0312009	0.203062	-0.582348	0.84648	-0.0436465	-0.0585223	-0.117346	-0.605096	0.845383	-0.0862178	0.0864361	-0.271301	0.964721	-0.164261	15	15	15	56	56	56	30.18	0	Q16740	Q16740	Putative ATP-dependent Clp protease proteolytic subunit, mitochondrial	CLPP
0.740415	-2.51129	0.102423	-0.117687	1.13986	-2.51431	0.110011	-0.0900384	1.10731	-1.10762	0.511876	-0.120197	1.04638	-1.04173	0.391647	0.207818	1.22975	-0.926254	0.373518	-0.119011	1.3569	-0.425201	0.4273	-0.00748671	26	26	26	52.5	52.5	52.5	76.096	0	O96005	O96005	Cleft lip and palate transmembrane protein 1	CLPTM1
-0.907053	-2.67847	2.06092	1.7492	0.0207745	-2.28269	1.87592	1.59936	0.00435833	-0.442711	0.624046	-0.136573	0.111675	-0.295631	0.433926	-0.029381	-0.0412024	-0.774852	1.04609	0.277422	0.134078	-0.999767	1.03998	0.189945	36	36	36	55.9	55.9	55.9	69.223	6.7045e-294	O76031	O76031	ATP-dependent Clp protease ATP-binding subunit clpX-like, mitochondrial	CLPX
-0.188311	0.376	-0.955324	-0.315206	-0.380131	0.150401	-0.205485	-0.541458	-1.27717	0.363367	-1.38232	-1.35023	-1.36986	0.299378	-1.07638	-1.80971	-0.941574	0.409015	-1.54708	-1.70156	-0.995227	0.229771	-1.32109	-1.80804	12	12	12	27.4	27.4	27.4	27.076	7.9951e-47	P09496	P09496	Clathrin light chain A	CLTA
0.149388	-0.0287472	-0.813694	-1.51954	0.192722	-0.0254164	-1.0661	-1.09903	-1.00056	0.200542	-1.36809	-1.08961	-0.956417	0.230386	-1.27754	-1.42767	-0.821734	0.329949	-1.4313	-2.14218	-0.854293	0.267081	-1.10623	-1.98073	144	144	119	79.9	79.9	68.6	191.61	0	Q00610	Q00610	Clathrin heavy chain 1	CLTC
-0.0372836	0.65083	-1.66149	-2.04538	-0.147532	0.252991	-1.2158	-1.98297	-0.870984	0.606909	-1.58466	-0.0813283	-0.994782	0.0878365	-1.12644	-0.658569	-1.22848	0.564491	-1.44155	-0.660462	-1.4231	0.307468	-1.74205	-0.914835	62	62	61	64.9	64.9	64.3	146.67	0	O75153	O75153	Clustered mitochondria protein homolog	CLUH
-0.733114	0.824135	-1.22273	-1.70738	-0.606204	0.269789	-1.17913	-0.408823	-1.68176	-1.24081	-1.88154	-1.08154	-1.59609	-1.17628	-1.76409	-1.47342	-1.32365	0.391048	-1.37544	-1.52397	-1.31766	0.0259602	-1.55402	-1.24899	14	14	14	69.4	69.4	69.4	22.222	1.4022e-210	P30085	P30085	UMP-CMP kinase	CMPK1
-0.757561	0.58909	-1.49896	-2.34644	-0.855752	0.288246	-1.43301	-2.72873	-1.28643	0.494523	-1.78373	-0.118132	-1.17487	0.445151	-0.743024	-0.216533	0.245144	0.622695	-1.79618	-1.00697	-0.338577	0.0470547	-1.51307	-2.00406	20	20	20	56.2	56.2	56.2	52.878	2.6912e-143	Q96KP4	Q96KP4	Cytosolic non-specific dipeptidase	CNDP2
0.0406294	-0.0873073	-1.16304	-1.41874	0.0156189	-0.0121347	-0.823266	-0.974766	0.19784	-0.0663326	0.120792	0.0481223	0.147992	-0.0836749	-0.164537	-0.400523	-0.656676	0.459046	-0.52078	-0.697379	-0.772224	0.369619	-0.623454	-0.773612	88	88	88	44.3	44.3	44.3	266.94	0	A5YKK6	A5YKK6	CCR4-NOT transcription complex subunit 1	CNOT1
0.994155	-0.824853	0.522131	0.127504	1.70741	-0.509547	1.4392	0.894124	0.264341	-0.14991	-0.00819879	-0.75098	0.722185	-0.164784	0.209896	-0.2781	-0.0865529	-0.23054	-0.0079673	-0.373172	0.73252	0.225901	0.810038	0.303461	34	34	34	67.9	67.9	67.9	47.578	0	P09543	P09543	2,3-cyclic-nucleotide 3-phosphodiesterase	CNP
-0.386479	0.548452	0.390129	0.0624151	-0.467757	0.375238	0.222295	-0.166476	-0.255428	-0.291733	-0.201162	-0.132246	-0.445047	-0.0539398	-0.126441	-0.428093	-0.744447	-0.188309	0.861086	-0.428611	-0.570266	-0.363754	0.832111	-0.324943	13	13	13	37.8	37.8	37.8	62.328	6.8988e-76	Q13057	Q13057	Bifunctional coenzyme A synthase;Phosphopantetheine adenylyltransferase;Dephospho-CoA kinase	COASY
0.710456	-1.45412	0.43273	-0.578249	0.794625	-2.29459	0.287074	-0.645084	0.721341	-0.130081	-0.052804	-0.962725	0.341787	0.0729363	-0.392178	-0.586696	1.25176	-0.406432	0.30166	-0.567268	1.03937	-0.269209	0.00813177	-0.735977	36	36	36	55.8	55.8	55.8	71.635	1.0979e-290	Q8NBJ5	Q8NBJ5	Procollagen galactosyltransferase 1	COLGALT1
0.216604	-0.137749	-1.05608	-0.735814	0.410587	-0.279747	-0.789866	-0.60198	-0.26515	0.301952	-0.682335	-0.714263	-0.574581	0.178444	-0.929522	-0.998464	-0.896346	0.171999	-1.38924	-1.08052	-0.986488	0.143596	-1.43285	-1.28974	88	88	88	72.5	72.5	72.5	138.34	0	P53621	P53621	Coatomer subunit alpha;Xenin;Proxenin	COPA
0.197559	-0.0767853	-0.754736	-0.604843	0.480143	-0.230782	-0.691165	-0.482613	-0.172368	-0.74406	-0.578006	-0.748953	-0.549869	-0.735523	-0.895443	-0.915344	-0.593859	0.0747974	-1.18875	-0.913959	-0.60853	-0.00976928	-1.30144	-1.27528	62	62	62	62.6	62.6	62.6	107.14	0	P53618	P53618	Coatomer subunit beta	COPB1
0.180991	-0.137875	-1.24038	-0.701191	0.384246	-0.353902	-1.2488	-1.02551	-0.811314	0.492133	-1.13838	-0.339898	-0.945503	0.24105	-0.899074	-0.783211	-1.0381	0.291228	-1.26392	-0.915888	-1.14615	0.160956	-1.39309	-1.27923	44	44	44	61.3	61.3	61.3	102.49	0	P35606	P35606	Coatomer subunit beta	COPB2
0.162776	0.00435473	-1.04142	-0.683455	0.415206	-0.254692	-0.775615	-0.861873	-0.255022	-0.332398	-0.614172	-0.850574	-0.543336	-0.339033	-0.8092	-1.16046	-0.761367	0.45729	-1.32472	-0.978386	-0.85293	0.272229	-1.42334	-1.52159	52	52	48	71.1	71.1	65.3	97.717	0	Q9Y678	Q9Y678	Coatomer subunit gamma-1	COPG1
-0.565009	0.136151	-0.960596	-1.80705	-0.154092	0.233593	-0.794213	-0.678043	-1.16406	0.436527	-0.0949008	-0.0229356	-0.921427	0.402344	0.494177	-0.578067	-1.00632	0.383389	-1.25346	-0.769991	-0.976578	0.446312	-1.5596	-1.05591	24	24	24	56	56	56	51.596	0	P61201	P61201	COP9 signalosome complex subunit 2	COPS2
-0.742501	0.035084	-2.31575	-2.04159	-0.636531	0.0377169	-1.40319	-1.14471	-1.01879	0.339451	-0.220338	1.14214	-0.66164	0.241081	-0.145952	0.100338	-0.700073	0.320839	-1.18991	-0.658868	-0.988067	0.241599	-1.28988	-1.30256	14	14	14	43.5	43.5	43.5	47.873	0	Q9UNS2	Q9UNS2	COP9 signalosome complex subunit 3	COPS3
-0.2621	-0.606548	-0.475668	0.0120427	-0.562137	-0.662658	-0.964694	0.0083498	0.0335363	-0.237689	0.507893	-0.250302	0.0584113	0.0170369	0.133491	-0.218893	-0.423447	0.240303	-1.13811	-1.87695	-0.0794018	0.358229	-0.295544	-0.87496	18	18	17	39.9	39.9	38.4	54.234	4.859e-299	Q9BR76	Q9BR76	Coronin-1B	CORO1B
-0.278974	-0.191535	0.739357	0.173789	-0.340045	-0.354613	0.769068	0.646234	0.246935	-0.646609	0.651709	-0.160754	0.210363	-0.464366	0.120891	0.0950386	0.208316	-0.409659	0.166371	-0.560269	0.261269	0.269751	0.216072	-0.298635	39	39	38	60.5	60.5	59.1	53.248	0	Q9ULV4;Q6QEF8	Q9ULV4	Coronin-1C	CORO1C
0.787893	-3.69	1.74381	0.739675	0.912944	-3.45736	1.41599	0.595263	1.24086	0.112189	1.20684	-0.0826232	1.10623	0.0659583	1.06956	0.241525	1.30009	-2.82525	1.55879	0.249746	1.19657	-2.56227	1.45832	0.178665	7	7	7	40.7	40.7	40.7	13.291	1.2267e-100	Q5RI15	Q5RI15	Cytochrome c oxidase protein 20 homolog	COX20
-0.12919	-4.61241	1.27358	0.355879	-0.225865	-4.38257	1.06013	0.127387	1.33398	-1.39214	1.1961	0.17571	1.19818	-1.23077	1.00817	0.159446	0.746198	-1.13022	1.58365	0.146911	0.738682	-1.34654	1.57149	0.159894	20	20	20	65.7	65.7	65.7	19.576	7.0972e-268	P13073	P13073	Cytochrome c oxidase subunit 4 isoform 1, mitochondrial	COX4I1
-0.0338834	-4.04847	1.48066	-0.388629	-0.0770306	-4.05898	1.2332	-0.164797	1.1516	0.411972	1.06741	-0.573606	1.04518	0.56158	1.00015	0.461832	0.641943	0.596068	1.59852	0.176262	0.674655	0.411437	1.54861	0.161275	10	10	10	58	58	58	16.762	0	P20674	P20674	Cytochrome c oxidase subunit 5A, mitochondrial	COX5A
0.537317	-4.53549	1.52371	0.179683	0.522551	-4.51372	1.30725	0.0780063	1.14659	-0.311549	1.09035	0.0525533	1.12731	-0.623749	0.962268	0.456008	0.407057	-2.87634	1.44456	-0.0436444	0.58168	-2.88276	1.56396	0.0872246	12	12	12	82.2	82.2	82.2	13.696	1.531e-129	P10606	P10606	Cytochrome c oxidase subunit 5B, mitochondrial	COX5B
-0.144052	-1.71962	1.41175	0.283461	-0.228447	-1.61791	1.15256	-0.190761	1.21746	0.438594	1.15598	-0.2787	1.16472	0.0758609	1.28627	0.183789	0.251556	-1.1792	1.12477	-0.262054	0.377478	-1.13569	1.24357	-0.152092	11	11	11	83.7	83.7	83.7	10.192	2.473e-267	P14854	P14854	Cytochrome c oxidase subunit 6B1	COX6B1
1.00103	-2.48564	0.217871	-0.194136	0.709061	-2.92292	-0.118793	-0.463407	1.25625	-0.672402	0.478186	-0.434999	1.16959	-0.875473	0.546212	-0.228716	0.809258	-0.330571	0.195929	-0.798864	0.752082	-0.336828	0.244717	-1.03672	57	57	57	45.4	45.4	45.4	152.93	0	O75976	O75976	Carboxypeptidase D	CPD
0.463809	0.165478	-0.612454	-2.12862	-0.0735513	-0.129309	-0.0971801	-1.37755	-0.422782	0.103722	-0.835378	-0.0847537	-0.117645	0.227906	-0.359895	-0.216391	0.525109	0.183592	-1.51478	-0.987226	0.293477	-0.283358	-1.07271	-1.22524	25	25	24	49.3	49.3	49.3	60.13	7.3016e-279	O75131;O95741	O75131	Copine-3	CPNE3
-0.739476	-0.312586	0.36234	-0.133642	-0.697013	-0.252118	-0.14302	-0.527955	-1.18197	0.435788	-1.08841	-0.469619	-1.1247	0.366616	-1.17208	-0.598153	-0.886654	0.0412862	0.292131	-0.660823	-0.919302	0.111494	0.241656	-0.650409	23	23	23	51.3	51.3	51.3	50.151	0	P36551	P36551	Coproporphyrinogen-III oxidase, mitochondrial	CPOX
-2.17715	-2.40458	1.03711	0.388267	-2.10988	-2.436	0.454624	-0.223805	-0.00266372	0.0940389	-0.44085	0.588637	0.102088	0.205473	-1.00054	-0.403159	-0.556577	0.615958	-0.16234	-0.147443	-1.93089	0.331473	-0.701154	0.609337	128	128	125	77	77	76.5	164.94	0	P31327	P31327	Carbamoyl-phosphate synthase [ammonia], mitochondrial	CPS1
-1.3297	-1.0776	-1.46525	0.26315	-1.63542	-1.00516	-1.79117	0.0662687	-1.08595	0.0861845	-0.939259	0.355556	-0.94375	0.0221748	-0.888736	0.215786	-1.05586	-0.0776385	-1.74568	0.981416	-1.24189	-0.0204025	-1.85788	0.983252	65	65	65	44.4	44.4	44.4	160.88	0	Q10570	Q10570	Cleavage and polyadenylation specificity factor subunit 1	CPSF1
-1.25028	-0.757873	-1.52779	0.932083	-1.40437	-0.608783	-1.29162	0.503886	-0.979547	0.145657	-0.934397	0.392547	-0.77095	0.166538	-0.777665	0.391657	0.289063	0.0597676	-1.59263	0.933162	0.410811	0.0877895	-1.68443	0.997111	43	43	43	58.3	58.3	58.3	88.486	0	Q9P2I0	Q9P2I0	Cleavage and polyadenylation specificity factor subunit 2	CPSF2
-1.66309	-0.834915	-1.39653	0.39655	-1.11749	-0.878626	-1.54472	0.593233	-1.2164	-0.017751	-1.03117	0.426934	-0.877225	0.0686455	-0.894665	0.446201	-1.1718	-0.0690342	-1.54813	0.666499	-1.29968	0.0878419	-1.80718	0.809083	20	20	20	33.9	33.9	33.9	59.209	0	Q16630	Q16630	Cleavage and polyadenylation specificity factor subunit 6	CPSF6
-2.27937	-1.37702	-2.11814	0.881359	-2.26518	-1.48055	-1.80866	0.954588	-0.737981	-0.175525	-0.85886	0.855588	-0.406131	-0.0518252	-0.568081	0.561917	-0.390264	-0.327871	-0.85268	0.749319	-1.53686	-0.108224	-1.49863	0.949249	15	15	15	38.4	38.4	38.4	52.049	1.8826e-260	Q8N684	Q8N684	Cleavage and polyadenylation specificity factor subunit 7	CPSF7
0.0785769	-2.21613	0.872988	0.0746352	-0.0427085	-2.98246	0.519733	-0.243769	1.2575	-0.480845	0.966545	0.111677	1.09527	-0.356978	0.807235	0.153785	0.469017	-1.58657	1.26606	0.0109571	0.496003	-1.30429	1.2288	0.0886068	39	39	39	59.2	59.2	59.2	88.367	0	P50416;Q92523	P50416	Carnitine O-palmitoyltransferase 1, liver isoform	CPT1A
-0.196124	-1.36299	1.1955	0.417186	-0.0259574	-1.32677	0.63407	-0.00180962	-0.0573131	-0.23612	0.344604	-0.0334624	0.0729072	0.0164606	0.26567	-0.0295388	-0.442913	-0.665686	1.12845	-0.0221866	-0.375671	-0.558107	1.03035	-0.0618506	36	36	36	61.6	61.6	61.6	73.776	0	P23786	P23786	Carnitine O-palmitoyltransferase 2, mitochondrial	CPT2
0.630456	-0.562792	0.498317	0.826259	-0.0885224	-1.24486	0.0891141	0.645115	-0.169354	0.464655	-0.13228	-0.00848049	-0.203999	-0.06382	-0.569914	-1.02007	1.66554	-0.160254	-0.753734	-1.88503	1.42095	-0.585055	-0.692751	-1.54516	15	15	15	71.2	71.2	71.2	22.492	0	P52943	P52943	Cysteine-rich protein 2	CRIP2
-0.792591	-0.404632	-1.29509	0.621298	-0.67686	-0.315158	-1.33436	0.324136	-0.737911	0.0285615	-0.634936	0.858884	-0.754742	-0.0382945	-0.642272	0.477091	-1.12787	-0.0104326	-1.15717	1.05634	-1.14779	-0.28741	-1.47292	1.13579	35	35	35	35.4	35.4	35.4	100.45	1.1666e-223	Q9BZJ0	Q9BZJ0	Crooked neck-like protein 1	CRNKL1
0.42285	0.168669	-0.155249	-0.245596	-0.0440722	0.287141	0.374916	0.0589978	-0.237446	-0.0189874	0.158494	0.611741	0.101104	-0.171288	-0.140435	-0.0735446	-0.281387	-0.491074	0.200741	-0.453424	0.0918481	-0.839295	0.261229	-0.402902	22	22	21	11.1	11.1	10.7	228.52	1.0817e-84	Q5TZA2	Q5TZA2	Rootletin	CROCC
1.14091	-1.29366	-0.130966	-0.453452	0.759788	-1.08405	-0.468555	-0.50339	0.0580988	0.373147	-0.626752	-0.717902	-0.308769	0.483381	-0.893288	-0.398601	1.11559	-0.485127	0.0711736	-0.639151	1.09886	-0.155609	0.00734916	-0.863658	16	16	16	38.7	38.7	38.7	46.561	1.8617e-72	O75718	O75718	Cartilage-associated protein	CRTAP
-0.740987	-0.880194	0.9243	0.223928	-0.576785	-0.851297	0.516576	-0.15796	-0.284297	-0.0788887	0.0194146	-0.678485	-0.230194	0.0833472	-0.0592065	-0.492129	-1.18798	-0.317787	0.403042	-0.661248	-1.30831	-0.319893	0.470525	-0.550827	25	25	25	86.6	86.6	86.6	35.206	0	Q08257	Q08257	Quinone oxidoreductase	CRYZ
-0.811705	-1.13867	1.02639	0.162045	-0.791482	-0.91347	0.651692	-0.0351926	-0.161791	-0.213492	0.3032	-0.166144	-0.188991	-0.133468	0.206509	-0.13264	-0.320806	-0.641551	0.984727	-0.07598	-0.283495	-0.577343	1.02464	-0.0482137	31	31	30	62.4	62.4	60.5	51.712	0	O75390	O75390	Citrate synthase, mitochondrial	CS
-0.425528	0.30939	-0.932389	-0.961003	-0.499448	0.499	-0.598267	-0.755789	-1.11225	0.437097	-1.20612	-0.678193	-1.25192	-0.0533851	-1.49527	-1.08233	-1.1835	0.530008	-1.82052	-0.814026	-1.37577	0.156428	-1.92088	-0.945445	46	46	46	52.9	52.9	52.9	88.884	0	O75534	O75534	Cold shock domain-containing protein E1	CSDE1
-0.142511	0.272222	-1.53851	-1.76979	0.241528	0.420204	-0.984043	-1.15123	0.0633817	-0.0756025	-0.332165	-0.530132	-0.212465	0.258711	-0.666655	-1.00143	-0.435408	0.318493	-1.44692	0.909745	-0.796966	0.149847	-1.61425	0.632558	65	65	65	69.7	69.7	69.7	110.42	0	P55060	P55060	Exportin-2	CSE1L
-0.390117	0.141681	-0.802215	-0.028294	-0.466287	0.115853	-0.720401	-0.0801863	0.0977997	-0.0475206	-0.0404591	0.0889716	0.081723	-0.173212	-0.291199	-0.0724128	-0.561045	0.148207	-1.25137	-0.191767	-0.768035	0.0616006	-1.18684	0.121159	15	15	15	42.7	42.7	42.7	38.914	4.1397e-184	P48729;Q8N752	P48729	Casein kinase I isoform alpha	CSNK1A1
-0.699729	0.390122	-1.4749	-0.598182	-0.634072	0.462294	-1.31474	-0.29043	-1.67329	0.486881	-1.14806	-0.377639	-1.06368	0.537228	-0.357491	-1.01985	-1.61592	0.596769	-2.00428	-0.530958	-1.80709	0.568368	-2.0304	-0.759711	22	22	22	54	54	54	45.143	0	P68400;Q8NEV1	P68400;Q8NEV1	Casein kinase II subunit alpha;Casein kinase II subunit alpha 3	CSNK2A1;CSNK2A3
-0.784094	0.0181329	-1.54092	-0.649113	-0.670361	0.131032	-1.06077	-0.450609	-1.65997	0.604719	-1.72844	-0.587875	-1.54394	0.673995	-1.18637	-1.0707	-1.21505	0.68532	-1.36882	-0.525464	-1.44286	0.695549	-1.60534	-0.642171	20	20	20	54.9	54.9	54.9	41.213	7.336e-242	P19784	P19784	Casein kinase II subunit alpha	CSNK2A2
-1.6434	-0.370471	-1.54573	0.599687	-0.979331	-0.171573	-0.740198	0.124397	-1.09239	0.267495	-0.812357	0.568884	-0.682856	0.260596	-0.732756	0.372201	-1.14123	0.183224	-1.00506	1.14066	-1.13818	0.341968	-1.4525	1.02128	21	21	13	49.6	49.6	30.7	60.959	0	P33240	P33240	Cleavage stimulation factor subunit 2	CSTF2
-1.14175	-0.88867	-1.54867	0.175416	-0.903139	-0.920972	-1.33971	0.19837	-0.752478	-0.131263	-0.712022	0.346129	-0.530257	-0.0353737	-0.586837	0.0625103	-0.93068	-0.0720154	-1.14826	1.10584	-1.06045	0.118813	-1.20402	0.907061	45	45	45	65.1	65.1	65.1	82.921	0	Q12996	Q12996	Cleavage stimulation factor subunit 3	CSTF3
-0.727878	-0.203112	-0.996264	-0.51377	-0.214152	-0.0356565	-0.665487	-0.660852	-1.62146	0.19569	-1.35775	-0.375629	-1.32556	0.290591	-1.45784	-1.09229	-0.878828	0.594643	-1.12779	-0.325878	-1.03025	0.76091	-1.26907	-0.540301	15	15	12	42.7	42.7	36.6	47.535	0	Q13363	Q13363	C-terminal-binding protein 1	CTBP1
-0.990825	0.166259	-1.32755	0.24126	-0.551341	0.476145	-1.33105	0.814306	0.120228	-0.357168	0.426868	0.448441	0.0706574	-0.085626	0.0619804	0.470425	1.14009	-0.821526	0.37735	1.83229	0.741318	-0.456948	0.125449	1.64473	23	23	23	33	33	33	82.785	2.8803e-200	P49711;Q8NI51	P49711	Transcriptional repressor CTCF	CTCF
1.28193	-1.36489	1.12596	-0.152686	0.201517	-1.85647	0.970771	-0.12105	0.575355	-0.879675	1.09339	0.146457	0.658633	-0.952705	0.480033	0.60779	0.739093	-0.270242	0.504536	-0.80819	0.700095	-0.454779	1.00328	0.129765	69	69	54	78.8	78.8	67.1	100.07	0	P35221;REV__Q9P2T0;Q9UI47	P35221	Catenin alpha-1	CTNNA1
1.45848	-1.98646	1.68144	-0.0955184	0.400425	-2.55753	1.23179	-0.0670226	0.62329	-1.28547	1.27165	0.480848	0.757727	-1.23153	0.728929	0.924673	0.675572	-0.579681	0.444686	-1.05564	0.589727	-0.748	0.989144	0.267338	40	35	35	67.6	62.2	62.2	85.496	0	P35222	P35222	Catenin beta-1	CTNNB1
-0.434199	-0.0160667	-1.8248	-0.566598	-0.215775	0.538321	-1.17828	-0.728002	-0.95046	0.103876	-1.26524	-0.368086	-1.02675	0.30229	-1.14875	-0.934736	-1.05534	0.389274	-2.11641	-0.252466	-1.36299	0.575287	-1.91007	-0.0454205	33	33	33	46.9	46.9	46.9	65.173	1.1832e-303	Q8WYA6	Q8WYA6	Beta-catenin-like protein 1	CTNNBL1
1.41065	-1.5154	2.87493	-0.414029	0.440632	-1.83565	2.20747	-0.568388	0.560211	-1.08656	1.05074	0.237983	0.697793	-1.0641	0.507461	0.643302	1.07295	0.301059	0.48061	-0.33225	1.09171	-0.401963	1.07376	0.431294	60	60	59	68	68	67.3	108.17	0	O60716	O60716	Catenin delta-1	CTNND1
-0.357072	0.448144	-1.11614	-1.6457	-0.380357	0.674339	-0.844104	-1.22718	-0.976696	0.561677	-1.3647	-0.250971	-0.901925	0.392398	-0.721229	-0.989495	-1.19682	0.475226	-1.75314	-1.1259	-1.1034	0.0268565	-1.98684	-1.68903	30	30	28	55.3	55.3	55.3	66.69	0	P17812	P17812	CTP synthase 1	CTPS1
-0.820849	-0.0121258	-1.60904	-0.528371	-0.551349	0.129079	-1.45297	-0.242458	-0.715012	0.180565	-0.93965	-0.28513	-0.480599	0.449436	-0.802319	-0.092852	-1.14468	0.215635	-1.09109	0.635548	-1.16268	0.268093	-0.759195	0.636088	49	49	49	51.2	51.2	51.2	133.5	0	Q6PD62	Q6PD62	RNA polymerase-associated protein CTR9 homolog	CTR9
0.381388	0.480381	0.0497344	-0.27996	-0.050416	0.155324	-0.961306	0.157657	-1.25206	0.389445	-1.69185	-0.50178	-1.52476	0.407127	-1.12273	-1.04408	1.29238	-0.120162	-0.0146783	-1.66869	1.15902	0.122011	-0.214353	-1.98199	13	13	13	33.1	33.1	33.1	54.465	4.698e-259	P10619	P10619	Lysosomal protective protein;Lysosomal protective protein 32 kDa chain;Lysosomal protective protein 20 kDa chain	CTSA
0.433203	-0.16131	-0.399513	-2.28745	0.249507	-0.197167	-1.09079	-2.18034	-1.28481	0.500899	-1.90602	-0.333875	-1.10622	0.500715	-1.64474	-0.686545	0.795403	-0.188268	-0.0297449	-1.06527	0.694536	0.143207	-0.214119	-1.82089	12	12	12	38.3	38.3	38.3	37.821	0	P07858	P07858	Cathepsin B;Cathepsin B light chain;Cathepsin B heavy chain	CTSB
0.502679	-0.70469	-0.318444	-1.28464	0.213971	-1.06977	-0.855141	-1.18709	-0.942628	0.359354	-1.45399	-0.42802	-1.19394	0.608179	-1.77471	-1.38542	0.846113	-0.298896	0.236852	-0.92374	0.896329	0.129575	0.119925	-1.5917	20	20	20	43.2	43.2	43.2	51.853	0	P53634	P53634	Dipeptidyl peptidase 1;Dipeptidyl peptidase 1 exclusion domain chain;Dipeptidyl peptidase 1 heavy chain;Dipeptidyl peptidase 1 light chain	CTSC
0.469477	-0.0403649	-0.222701	-1.2923	0.114628	-1.46667	-0.998099	-1.11554	-1.23087	0.321527	-1.81911	-0.72107	-1.50475	0.334466	-2.06177	-1.34412	0.705726	-0.0948977	0.192696	-1.16987	0.530831	0.156325	0.0240724	-1.58816	26	26	26	63.3	63.3	63.3	44.552	0	P07339;A0A1B0GU03	P07339;A0A1B0GU03	Cathepsin D;Cathepsin D light chain;Cathepsin D heavy chain	CTSD
0.526966	-0.51287	-0.305751	-1.30753	0.233137	-0.919296	-1.1147	0.331353	-1.33859	0.647173	-1.61036	0.699235	-1.47499	0.538647	-2.09936	-1.27314	0.443984	-0.0319557	-0.122749	-1.2453	0.309958	0.189171	-0.286526	-2.3591	11	11	11	39.9	39.9	39.9	33.868	1.4057e-299	Q9UBR2	Q9UBR2	Cathepsin Z	CTSZ
0.394511	0.0338274	1.48626	1.0089	0.0465848	0.147403	1.96145	1.8672	0.1	0.489065	0.202846	0.325035	0.72671	0.289613	0.390885	-0.0482239	-0.0804171	0.1032	-0.493199	-0.793492	-0.126036	0.26799	-0.184461	-0.292768	31	31	31	57.1	57.1	57.1	61.585	0	Q14247	Q14247	Src substrate cortactin	CTTN
0.112196	-0.0429609	-0.589685	-0.56699	-0.114091	-0.176321	-0.967127	-0.484759	-0.525154	0.0757656	-0.491201	-0.240404	-0.79138	-0.180645	-0.550023	-0.585504	-0.344117	-0.0777846	-0.758262	-0.313728	-0.186853	0.0161678	-0.691432	-0.253055	41	41	41	51.3	51.3	51.3	89.677	0	Q13616	Q13616	Cullin-1	CUL1
-0.0297091	0.102216	-1.51228	-0.93913	-0.0847163	0.0150681	-1.28295	-0.723654	-0.270034	0.0652266	-0.350784	0.161833	-0.3759	-0.209083	-0.496516	-0.396297	-0.0642803	0.251623	-0.522992	-0.498982	-0.450374	0.246822	-0.74853	-0.389731	47	47	47	58.6	58.6	58.6	88.929	0	Q13618	Q13618	Cullin-3	CUL3
-0.49999	0.360642	-1.58791	-0.920059	-0.0489924	0.36567	-1.29425	-0.573695	-0.310264	-0.057894	-0.229206	0.0357819	-0.491302	-0.0914899	-0.448617	0.117475	0.0423442	-0.258067	-0.214399	0.760735	-0.386054	-0.181689	-0.466728	0.836677	56	56	41	51.8	51.8	40.3	103.98	0	Q13620	Q13620	Cullin-4B	CUL4B
-0.428238	0.433731	-0.681659	2.02237	-0.769264	2.39965	-0.611236	2.24452	-0.863449	-0.010386	-0.885364	0.248985	-0.590287	0.0444847	-1.04704	0.352011	-0.57235	0.152209	-1.26748	0.571134	-1.01551	0.415909	-1.60036	0.791715	31	31	31	37.6	37.6	37.6	105.47	0	Q9HCG8	Q9HCG8	Pre-mRNA-splicing factor CWC22 homolog	CWC22
0.469064	-3.08156	0.178111	-0.124384	0.949839	-2.74469	0.0536976	-0.192595	1.02079	-0.915138	0.411659	-0.0683571	1.09999	-0.0996487	0.523042	0.370651	0.42756	-0.860524	0.447623	0.118215	0.447141	-0.236245	0.363107	0.145948	8	8	8	56	56	56	15.33	0	P00167	P00167	Cytochrome b5	CYB5A
0.433909	-2.41923	0.456283	-0.00725481	0.726944	-2.87186	0.505262	-0.281629	1.08178	-1.13099	0.600363	-0.35369	1.09994	-0.871632	0.517718	0.327048	0.568282	-1.05395	0.658853	0.133127	0.55635	-0.889554	0.531315	0.0537995	11	11	11	76	76	76	16.332	0	O43169	O43169	Cytochrome b5 type B	CYB5B
0.468183	0.586916	1.42271	0.275762	0.231843	0.285043	1.22331	0.0301884	1.28277	-1.57553	0.995142	-0.441946	1.19992	-1.24671	0.903307	0.100179	0.592254	-0.955695	1.2347	0.113102	0.674137	-1.0177	1.24558	0.149573	26	26	26	74.1	74.1	74.1	34.094	0	Q9UHQ9	Q9UHQ9	NADH-cytochrome b5 reductase 1	CYB5R1
0.821333	-1.58551	0.458517	-0.0931017	0.734942	-1.51358	0.419721	-0.185774	1.06926	-0.976354	0.614656	-0.432065	0.975674	-0.890549	0.413112	0.116582	1.21218	-1.02082	0.686419	-0.0701656	1.12922	-0.825829	0.574919	-0.111173	26	26	26	80.7	80.7	80.7	34.234	0	P00387	P00387	NADH-cytochrome b5 reductase 3;NADH-cytochrome b5 reductase 3 membrane-bound form;NADH-cytochrome b5 reductase 3 soluble form	CYB5R3
0.524584	-1.75313	0.623349	0.377197	1.1399	0.566547	0.70948	0.270742	1.26791	-1.16943	0.651519	-0.306836	1.28459	-0.89075	0.584599	0.407085	0.996853	-1.14267	0.37426	0.090505	1.2021	-0.377697	0.560468	0.223903	7	7	7	50.8	50.8	50.8	21.012	1.2526e-37	P13498	P13498	Cytochrome b-245 light chain	CYBA
-0.189431	-0.956337	1.3735	0.312143	-0.21739	-0.893074	1.09743	0.111999	1.28003	-1.61993	1.17103	-0.092281	1.24676	-1.35255	1.13367	0.316521	0.851605	-1.97849	1.52831	0.259494	0.840202	-1.70995	1.5054	0.217985	16	16	16	57.8	57.8	57.8	35.422	0	P08574	P08574	Cytochrome c1, heme protein, mitochondrial	CYC1
-0.307256	-0.666691	0.542612	0.0591026	-0.476442	-0.506032	0.232149	-0.312048	0.076894	-0.26675	0.355538	-0.0321585	0.246767	-0.1373	0.358694	0.312569	-0.203459	-1.14298	0.868577	-0.113846	-0.0377858	-0.922898	0.877036	-0.163409	11	11	11	63.8	63.8	63.8	11.749	4.1519e-222	P99999;CON__P62894	P99999	Cytochrome c	CYCS
0.865808	-0.37457	0.469279	0.145228	0.206083	-0.647462	0.514011	0.0135961	0.262757	-0.18005	0.0155937	-0.140499	0.52621	-0.338129	-0.0659109	-0.218158	-0.020485	-0.392049	-0.245527	0.391491	-0.0375256	-0.348907	-0.251328	0.394877	54	54	31	45.9	45.9	26.8	145.18	0	Q7L576	Q7L576	Cytoplasmic FMR1-interacting protein 1	CYFIP1
1.13047	-3.1416	0.419445	0.0175221	0.656279	-3.1996	-0.0428365	-0.34508	1.23589	0.464655	0.683909	0.0761766	1.00842	0.785827	0.420303	0.235941	1.01692	-0.86519	0.35065	0.119482	1.06307	-0.380123	0.262412	0.0559038	27	27	27	65	65	65	56.805	0	Q16850	Q16850	Lanosterol 14-alpha demethylase	CYP51A1
0.501338	0.0204683	-0.632855	-0.792125	0.35134	-1.53331	0.181126	0.0906482	0.537371	0.327039	-0.15028	-0.442638	0.466714	-0.279998	0.186246	-0.451881	0.194384	0.257938	0.130636	-0.526751	-0.0893549	-0.256739	0.531426	-0.208641	22	22	22	24	24	24	97.44	0	Q14118	Q14118	Dystroglycan;Alpha-dystroglycan;Beta-dystroglycan	DAG1
-0.0161544	0.528904	-1.27056	-1.22326	-0.135898	0.275609	-1.13139	-1.2134	-0.607078	-0.299501	-1.17062	-0.943088	-0.560306	-0.459912	-0.819437	-1.37659	-0.0110962	0.135132	-1.04401	-1.33847	-0.331892	0.080812	-1.27141	-1.38949	40	40	40	76	76	76	57.136	0	P14868	P14868	Aspartate--tRNA ligase, cytoplasmic	DARS
-0.625888	-1.2641	1.18958	0.426566	-0.69412	-1.42068	0.776533	0.165993	0.0121664	-0.107805	0.478275	-0.243096	-0.131625	-0.093526	0.235395	-0.139022	-0.20044	-0.450385	1.13104	0.342393	-0.309941	-0.539146	0.948406	0.185791	43	43	43	71.6	71.6	71.6	73.562	0	Q6PI48	Q6PI48	Aspartate--tRNA ligase, mitochondrial	DARS2
-0.823959	-0.0333107	-1.12038	1.45634	-0.315005	0.282748	-0.905702	1.60477	-1.17305	0.0471326	-0.945807	0.270763	-0.679437	0.0753024	-0.771892	0.330088	-1.54399	-0.34244	-1.55341	0.921801	-1.28252	-0.296664	-1.68517	1.2927	14	14	14	40.5	40.5	40.5	43.383	1.5529e-181	Q96EP5	Q96EP5	DAZ-associated protein 1	DAZAP1
0.260089	0.0798179	-0.855771	-1.53864	0.316058	0.105603	-0.34389	-0.715426	-0.29632	-0.0368019	-0.607972	-0.381243	-0.729481	-0.29273	-0.801794	-0.658559	-0.306326	0.446537	-1.34276	-1.13976	-0.211803	0.244463	-1.37222	-1.32132	66	66	66	59.2	59.2	59.2	141.69	0	Q14203;E7EWF7	Q14203	Dynactin subunit 1	DCTN1
-0.73923	0.0414847	-1.5138	-0.189302	-0.706989	0.0620669	-1.325	-0.194706	-0.560781	0.15099	-0.267012	-0.112177	-0.825995	-0.00981881	-0.775709	-0.18205	-0.606056	-0.0636457	-0.491991	0.652793	-0.749732	-0.00566322	-0.710264	0.632604	68	68	68	52.8	52.8	52.8	126.97	0	Q16531	Q16531	DNA damage-binding protein 1	DDB1
0.634817	-1.72134	0.426926	0.0310676	0.969616	-2.06487	0.290462	-0.151493	1.35693	-1.16664	0.679215	-0.061164	1.17404	-1.15831	0.482073	0.157916	1.28947	-1.08126	0.443542	0.257595	1.2466	-0.946426	0.334016	0.269767	22	22	22	62.1	62.1	62.1	50.8	0	P39656	P39656	Dolichyl-diphosphooligosaccharide--protein glycosyltransferase 48 kDa subunit	DDOST
1.77067	0.345192	1.51953	0.773907	1.46529	-0.259563	1.32539	0.99378	1.3425	-1.06839	0.553078	-0.253123	1.16925	-0.775199	0.329126	0.0461601	2.03974	-0.650468	0.271426	-0.0700213	1.97149	-0.293278	0.325832	-0.0924539	15	15	15	60.8	60.8	60.8	35.61	0	Q96HY6	Q96HY6	DDRGK domain-containing protein 1	DDRGK1
-0.280081	0.230336	-1.57152	-0.497912	-0.37704	0.180928	-1.61671	-0.637943	-1.06966	0.293879	-1.13043	-0.692308	-0.965118	0.195808	-1.26311	-0.736526	-1.16734	0.274617	-1.60507	-0.0275663	-1.16237	0.298986	-1.52528	0.0900108	58	58	58	70.4	70.4	70.4	82.431	0	Q92499	Q92499	ATP-dependent RNA helicase DDX1	DDX1
-0.855574	0.187416	-1.64402	1.29406	0.228431	0.54082	-1.83741	1.67646	-0.167205	-0.107253	-0.267399	0.424424	0.126229	0.124648	-0.281724	0.669353	-1.34723	0.192869	-0.87189	0.684969	-1.43285	0.031446	-0.984908	0.880759	40	40	40	50.2	50.2	50.2	100.89	0	Q13206	Q13206	Probable ATP-dependent RNA helicase DDX10	DDX10
-0.799266	-0.481655	-1.1816	0.744272	-0.533926	0.0564935	-0.692662	0.905434	-0.933482	-0.0374171	-0.734234	0.330366	-0.604969	0.0151692	-0.873861	0.415635	-1.1409	-0.136795	-1.57011	0.701426	-0.879687	-0.0827438	-1.46061	1.1154	48	35	35	53.8	43.3	43.3	80.272	0	Q92841	Q92841	Probable ATP-dependent RNA helicase DDX17	DDX17
-0.170468	0.154162	-0.99588	0.156298	0.283564	0.376992	-0.235982	0.351087	-0.592527	0.0820688	-0.773793	0.161251	-0.341501	0.161552	-0.786396	0.0581378	-1.17309	0.0098252	-1.55978	0.852809	-1.14713	-0.0305548	-1.56405	0.764389	40	40	40	59.4	59.4	59.4	75.406	0	Q9NVP1	Q9NVP1	ATP-dependent RNA helicase DDX18	DDX18
-0.384439	0.0371585	-0.741206	0.0871171	0.422106	0.729852	-0.0698359	0.631265	-0.744376	0.0407954	-0.879172	-0.292484	-0.399093	0.208571	-0.776676	-0.158143	-0.799677	0.150569	-1.44958	0.479587	-0.854826	0.250027	-1.53165	0.506591	70	70	68	70	70	66.5	87.343	0	Q9NR30	Q9NR30	Nucleolar RNA helicase 2	DDX21
-0.489213	0.184356	-1.18393	0.677575	-0.218163	0.241764	-0.699082	0.655428	-1.03385	0.185721	-1.12448	0.0848554	-0.862809	0.259791	-1.00627	0.134248	-1.11201	0.434365	-2.05658	0.135236	-0.764531	0.392465	-2.08652	0.364534	46	46	46	58	58	58	95.581	0	Q9BUQ8	Q9BUQ8	Probable ATP-dependent RNA helicase DDX23	DDX23
-0.175607	0.4251	-0.559372	0.522743	0.336349	0.770363	-0.140646	1.42537	-0.582055	0.150354	-0.709029	-0.221387	-0.477031	0.131475	-0.79061	-0.22965	0.0660021	0.374108	-1.53574	0.320078	-0.11363	0.485807	-1.54307	0.395801	57	57	57	65.3	65.3	65.3	96.331	0	Q9GZR7	Q9GZR7	ATP-dependent RNA helicase DDX24	DDX24
-0.0712527	-0.0697028	-1.02452	0.884045	-0.650239	-0.0927754	-0.711002	1.00011	-0.771597	0.0624171	-0.8138	-0.0116662	-0.596456	0.0499187	-1.00602	-0.00578124	-1.44566	0.0582256	-1.66358	0.594427	-1.13778	0.0394007	-1.66595	0.64688	46	46	46	54.4	54.4	54.4	89.834	0	Q96GQ7	Q96GQ7	Probable ATP-dependent RNA helicase DDX27	DDX27
-1.10267	-0.807448	-1.6843	0.677956	-0.586956	-0.577867	-1.17256	0.829386	-0.898426	-1.00735	-1.08382	0.533066	-0.626519	-0.718964	-0.518244	0.334371	-1.56851	-0.156062	-1.84968	0.838757	-1.60558	-0.0365186	-2.00759	0.885503	31	12	12	60.9	30.4	30.4	49.129	0	O00148	O00148	ATP-dependent RNA helicase DDX39A	DDX39A
-1.23125	-0.604613	-1.94985	0.460986	-1.03805	-0.497241	-2.03667	0.388517	-1.46425	-0.454954	-1.25065	0.289711	-1.13052	-0.417611	-1.32512	0.302933	-1.59722	-0.00440656	-2.07523	0.839938	-1.78757	0.057265	-2.33272	0.910801	37	37	18	72.4	72.4	45.3	48.991	0	Q13838	Q13838	Spliceosome RNA helicase DDX39B	DDX39B
-0.235359	0.236314	-0.975765	0.266421	0.0786802	0.473126	-0.470329	0.798011	-0.741446	0.138115	-0.661628	0.131717	-0.694938	-0.0666614	-1.00038	0.0670407	-1.28972	-0.0525787	-1.71903	0.190316	-1.26105	-0.213712	-1.72729	0.469984	51	50	50	76.7	76.7	76.7	73.243	0	O00571;O15523;Q9NQI0	O00571;O15523	ATP-dependent RNA helicase DDX3X;ATP-dependent RNA helicase DDX3Y	DDX3X;DDX3Y
-0.722438	0.0442242	-2.26769	0.661305	-0.242141	0.353981	-1.53376	0.873037	-0.755143	0.179657	-0.90279	-0.222679	-0.400741	0.347682	-0.749494	0.0448852	-1.12959	0.283518	-1.63446	0.159324	-1.085	0.531939	-0.882842	0.517923	32	32	32	55.3	55.3	55.3	69.837	1.6739e-172	Q9UJV9	Q9UJV9	Probable ATP-dependent RNA helicase DDX41	DDX41
-1.2377	-0.385594	-1.17445	0.406355	-0.809303	0.241654	-1.76892	0.380259	-1.52412	0.099902	-1.37164	0.495128	-1.12527	0.0478887	-1.14233	0.404293	-1.47765	0.111639	-1.36388	0.463104	-1.61755	0.289472	-1.65833	0.324755	42	42	42	60.1	60.1	60.1	102.97	0	Q86XP3	Q86XP3	ATP-dependent RNA helicase DDX42	DDX42
-0.492188	0.0364124	-1.6313	0.0297001	-0.363924	0.314239	-0.834775	0.497626	-0.784131	0.326059	-1.05475	-0.256067	-0.199176	0.239507	-0.657884	-0.289201	-0.704751	0.648076	-1.26823	1.27756	-0.639112	0.65543	-1.12286	1.03476	60	60	60	51.3	51.3	51.3	117.36	0	Q7L014	Q7L014	Probable ATP-dependent RNA helicase DDX46	DDX46
-0.53691	0.538895	-0.335228	0.933507	-0.31465	0.599412	-0.214736	1.19879	-0.444603	-0.036819	-0.467946	0.258289	-0.232961	-0.0179208	0.126706	0.234784	-0.132233	0.172323	-1.37069	0.621148	-0.164205	0.169987	-1.32695	0.631058	21	21	21	52.1	52.1	52.1	50.646	0	Q9H0S4	Q9H0S4	Probable ATP-dependent RNA helicase DDX47	DDX47
-0.578633	-0.0639017	-1.12125	0.417975	-0.0418412	0.246702	-0.836142	0.724549	-0.923607	0.0272797	-0.880644	0.203873	-0.504556	0.104049	-0.770436	0.417287	-1.43474	-0.0374785	-1.84863	0.690843	-1.27691	-0.00649784	-1.71721	1.04323	63	63	50	72.5	72.5	59.9	69.147	0	P17844	P17844	Probable ATP-dependent RNA helicase DDX5	DDX5
-1.24498	-0.216863	-1.20029	0.876588	-0.376394	-0.38758	-0.536119	1.04409	-1.00819	-0.0731521	-0.894249	0.260189	-0.631992	-0.0667929	-0.913177	0.293775	-1.44371	-0.19811	-1.45777	0.772658	-1.04336	-0.0718006	-1.64355	0.82715	40	38	38	60.5	58.9	58.9	82.564	0	Q9BQ39	Q9BQ39	ATP-dependent RNA helicase DDX50	DDX50
-0.287008	0.248836	-0.716394	-0.378207	-0.00822344	0.430868	-0.625545	0.275815	-0.317844	0.0680389	-0.589678	-0.174781	-0.126312	0.13126	-0.527328	-0.128835	-1.00414	-0.0659267	-1.10229	0.745598	-1.22571	0.105413	-1.16738	0.796211	23	23	23	55.4	55.4	55.4	67.497	0	Q9Y2R4	Q9Y2R4	Probable ATP-dependent RNA helicase DDX52	DDX52
-0.411086	0.0908222	-1.26499	0.619888	0.0320538	0.593034	-1.30601	0.646323	-0.663847	-0.00270852	-0.799872	0.126898	-0.395261	0.0955499	-0.789061	-0.0293324	-1.07242	0.260705	-1.57848	0.413717	-1.14878	0.281696	-1.56351	0.532564	55	55	55	67.2	67.2	67.2	98.594	0	Q8TDD1	Q8TDD1	ATP-dependent RNA helicase DDX54	DDX54
-0.4323	0.203289	0.287027	-0.3443	-0.0646283	0.673397	-0.522669	-1.034	-0.624865	0.0216215	-0.714986	-0.0479702	0.357802	0.239889	-0.424681	0.149559	-0.195048	0.0996454	-1.44796	0.0638208	0.795314	0.458528	-1.10452	0.316932	19	19	19	33	33	33	68.546	2.0154e-174	Q8NHQ9	Q8NHQ9	ATP-dependent RNA helicase DDX55	DDX55
0.0772868	0.651295	-0.682432	0.456325	-0.396236	0.766168	-0.699054	0.642856	-0.565676	0.161903	-0.713941	-0.243754	-0.653513	-0.0525211	-1.03844	-0.279969	-0.23936	0.33954	-1.33388	0.814807	-0.369065	0.218632	-1.54814	0.613456	31	31	31	62.3	62.3	62.3	61.589	0	Q9NY93	Q9NY93	Probable ATP-dependent RNA helicase DDX56	DDX56
-0.669549	1.32885	-0.745458	-0.661423	-0.604592	1.06992	-0.705578	-0.29117	-0.251876	0.287206	-0.455505	-0.419842	-0.343077	0.0298153	-0.622703	-0.640019	-0.681343	0.348694	-0.954307	-0.24219	-0.66796	0.246457	-1.10735	-0.343349	32	32	32	75.8	75.8	75.8	54.416	0	P26196	P26196	Probable ATP-dependent RNA helicase DDX6	DDX6
-0.435079	-3.24848	0.987553	0.573841	-0.341814	-3.18638	0.669793	0.286371	0.212284	-0.350502	0.535254	-0.424895	0.147785	-0.298368	0.348272	-0.082629	0.187027	-0.796556	0.990338	0.0446686	0.127031	-0.788273	0.987257	0.0317502	20	20	20	55.8	55.8	55.8	36.067	0	Q16698	Q16698	2,4-dienoyl-CoA reductase, mitochondrial	DECR1
1.32338	-3.04556	0.983197	0.781658	0.98204	-2.91432	0.378804	0.131209	1.19422	-0.490044	0.283626	-0.663639	1.08399	-0.474747	0.469076	-0.0144283	1.36195	-0.698076	0.488861	-0.241136	1.0463	-0.393338	0.372619	0.630863	18	18	18	61.3	61.3	61.3	30.777	1.3827e-89	Q9NUI1	Q9NUI1	Peroxisomal 2,4-dienoyl-CoA reductase	DECR2
-1.06009	-0.774668	-0.126244	0.922005	-0.0247324	-0.652232	0.30675	1.6069	0.350556	-1.24186	0.903467	1.23618	0.00291646	-1.14841	0.15375	1.25504	0.749979	-1.92259	0.526319	1.64872	0.607943	-1.02643	0.394915	1.93105	34	34	34	60.5	60.5	60.5	42.674	0	P35659	P35659	Protein DEK	DEK
-0.554539	-0.37441	-1.05876	0.0435624	-0.585585	-0.267024	-1.16858	-0.0553796	-0.806327	0.0478523	-0.527113	-0.823513	-1.15891	-0.305245	-0.860917	-1.12925	-0.549798	0.00401965	-0.881432	0.0510473	-0.960913	-0.756075	-1.59402	-0.324691	9	9	9	39.4	39.4	39.4	22.092	1.5506e-285	O43583	O43583	Density-regulated protein	DENR
0.929364	-4.35489	0.370435	-0.386342	1.19281	-3.63947	0.299377	-0.0517575	1.13052	0.227478	0.619451	0.178009	1.10287	-0.0939505	0.470829	0.31436	0.97502	-0.310072	0.371649	-0.00737987	0.916102	-0.085748	0.221846	-0.0397269	9	9	9	39	39	39	28.8	7.3418e-94	Q9BUN8	Q9BUN8	Derlin-1	DERL1
-0.48718	0.543602	-1.72517	0.0881857	-0.28923	0.499055	-1.56756	0.287737	-1.03627	0.162634	-1.05415	0.221119	-0.808118	0.164228	-1.00514	0.113374	-1.21424	0.109827	-1.60347	0.666733	-1.04085	0.0897831	-1.635	0.860647	56	56	55	64.4	64.4	63.3	90.932	0	O43143	O43143	Putative pre-mRNA-splicing factor ATP-dependent RNA helicase DHX15	DHX15
-0.529321	-0.0148347	-1.26788	0.013352	0.0231828	0.144835	-0.765045	-0.334891	-1.03928	0.174594	-0.971479	0.0915694	-0.851704	0.160829	-0.399644	-0.164371	-0.655955	0.545201	-1.53613	0.0816918	-0.493538	0.587871	-1.42173	0.299604	41	40	40	41.1	40.2	40.2	119.26	6.318e-296	O60231	O60231	Putative pre-mRNA-splicing factor ATP-dependent RNA helicase DHX16	DHX16
-0.102279	0.358022	-0.779959	-0.477588	-0.132107	0.386537	-0.292648	-0.592374	-0.804763	0.402766	-1.0491	-0.762086	-0.965891	0.224493	-1.1555	-1.16986	-1.17858	0.712572	-0.929386	-0.880402	-1.00429	0.651202	-0.90745	-0.443446	52	52	51	46.5	46.5	45.7	155.23	0	Q7Z478	Q7Z478	ATP-dependent RNA helicase DHX29	DHX29
-0.759434	-0.791779	0.430096	0.736239	-0.806314	-1.08775	0.533183	0.588308	0.269183	-0.26418	0.519841	-0.428611	0.0769188	-0.297744	0.15244	-0.191015	0.613031	-0.624675	0.841419	-0.133066	0.477614	-0.586339	0.753322	-0.0229761	80	80	80	67.6	67.6	67.6	133.94	0	Q7L2E3	Q7L2E3	Putative ATP-dependent RNA helicase DHX30	DHX30
-0.397272	0.188679	-0.749957	-0.268885	0.044392	0.286005	-0.707248	-0.0954089	-0.884071	0.333911	-1.0292	-0.458989	-0.958229	0.0362534	-1.1659	-0.641038	-0.645739	0.203961	-0.845862	0.188727	-0.959196	0.127564	-1.16417	0.268696	50	50	48	55.3	55.3	54.3	114.76	0	Q9H2U1	Q9H2U1	Probable ATP-dependent RNA helicase DHX36	DHX36
-0.827968	0.0916573	-1.48633	0.106396	0.0397832	0.285913	-1.34882	0.375787	-0.58677	0.270296	-0.890043	-0.243622	-0.575723	0.0531324	-0.884254	-0.461455	-0.555714	0.375165	-0.885906	0.689674	-0.555905	0.48673	-1.08956	0.74397	44	44	44	45.6	45.6	45.6	129.54	0	Q8IY37	Q8IY37	Probable ATP-dependent RNA helicase DHX37	DHX37
-0.975354	0.412411	-1.1356	0.00744788	-0.268435	0.495831	-1.06442	-0.151737	-1.2019	0.321873	-1.24048	-0.270804	-0.753007	0.429229	-0.929955	-0.5751	-1.073	0.604873	-1.88816	-0.0796717	-1.58982	0.822157	-1.84072	-0.0780051	50	50	49	46.4	46.4	45.6	140.5	0	Q92620	Q92620	Pre-mRNA-splicing factor ATP-dependent RNA helicase PRP16	DHX38
-0.780008	-0.088798	-1.36112	0.554354	-0.307685	0.162517	-1.30401	0.303629	-0.923324	-0.0418183	-0.888041	0.219001	-0.550969	0.0789306	-0.88952	0.070536	-1.27927	-0.154328	-1.67638	0.872618	-1.28581	-0.103533	-1.81419	0.880302	86	86	86	70	70	70	140.96	0	Q08211	Q08211	ATP-dependent RNA helicase A	DHX9
0.157613	0.226907	-0.45555	-1.7193	0.0650997	0.228707	-0.162856	-1.03456	-0.106748	0.13726	-0.204676	-0.491773	-0.468741	-0.36195	-0.762623	-0.899307	0.608328	0.282137	-1.03922	-1.22952	0.156357	0.111943	-1.10353	-1.46641	65	65	65	55.2	55.2	55.2	141.35	0	O60610	O60610	Protein diaphanous homolog 1	DIAPH1
-1.28669	-0.285058	-1.62038	0.504082	-0.31324	-0.144679	-0.63025	0.429411	-0.258885	0.107716	-0.159024	0.716999	0.12216	0.449797	0.268059	0.774356	0.0182667	0.893486	0.056899	1.54564	-0.410857	0.964161	-0.0528009	1.3423	41	41	41	28.6	28.6	28.6	243.87	1.3003e-277	Q9BTC0	Q9BTC0	Death-inducer obliterator 1	DIDO1
-1.43165	0.37817	-1.47405	-0.136065	-0.934387	0.751834	-1.22304	0.39375	-1.7495	0.454665	-2.16879	-0.238448	-0.758477	0.725059	-1.53894	-0.166975	-1.02344	0.246602	-1.79476	0.351745	-1.22475	0.373929	-1.5501	0.183055	29	29	29	44	44	44	87.054	1.2503e-131	Q68CQ4	Q68CQ4	Digestive organ expansion factor homolog	DIEXF
-0.99155	0.0825391	-1.17514	-0.156567	-0.591547	0.245475	-0.988978	-0.0304118	-0.717247	0.228389	-0.863774	-0.557324	-0.478314	0.206163	-0.839337	-0.467745	-1.00519	0.313557	-0.541605	0.435095	-0.721583	0.380941	-0.560828	0.719758	22	22	22	74.8	74.8	74.8	35.236	9.7304e-211	Q9UNQ2	Q9UNQ2	Probable dimethyladenosine transferase	DIMT1
-0.374056	0.191269	-1.26484	-0.953257	-1.0076	0.163829	-0.764002	-0.969081	-0.848076	0.272971	-1.11167	0.127372	-0.803218	0.0608232	-0.587108	-0.32987	-0.813399	0.300318	-1.24904	0.00174045	-0.716037	0.391024	-1.25175	-0.183666	32	32	32	43.2	43.2	43.2	109	8.5388e-302	Q9Y2L1	Q9Y2L1	Exosome complex exonuclease RRP44	DIS3
-0.497903	-0.0222045	-1.7268	-0.0258018	-0.311757	0.188946	-1.22787	0.115256	-0.805258	0.13715	-0.890409	-0.0403613	-0.53831	0.238001	-0.748059	0.0242738	-1.02754	-0.0183685	-1.48588	0.534626	-1.26127	0.111943	-1.74818	0.520453	34	34	34	65.6	65.6	65.6	57.673	0	O60832	O60832	H/ACA ribonucleoprotein complex subunit 4	DKC1
-1.04145	-1.07389	1.44935	0.507551	-0.907354	-0.746418	1.06775	0.278547	-0.210159	-0.113766	0.244951	-0.675227	-0.23759	0.115215	0.182105	-0.274315	-0.0221131	-0.780828	1.05683	-0.0860538	0.0319283	-0.639096	1.0739	-0.150612	28	28	28	53	53	53	68.996	0	P10515	P10515	Dihydrolipoyllysine-residue acetyltransferase component of pyruvate dehydrogenase complex, mitochondrial	DLAT
-1.7839	-1.44116	0.996	0.30462	-0.989643	-0.960902	0.580727	-0.0966533	-0.461918	-0.0388264	0.0485077	-0.291536	-0.616982	0.0616945	-0.069866	-0.428987	-0.309518	-0.588321	1.0692	-0.133805	-0.484967	-0.613773	0.952837	-0.176176	26	26	26	58.3	58.3	58.3	54.177	0	P09622	P09622	Dihydrolipoyl dehydrogenase, mitochondrial	DLD
1.66929	-1.52572	2.64255	-0.504723	0.568685	-1.23536	2.2519	-0.334544	0.746382	-0.710638	0.845867	0.0837241	0.731003	-0.864964	0.373385	0.164242	2.55054	-0.031834	0.223831	0.216919	2.43603	-0.290177	1.07482	0.767191	40	40	29	56.6	56.6	45.9	100.45	0	Q12959	Q12959	Disks large homolog 1	DLG1
-0.0734507	-1.0602	1.89441	1.02653	0.0754034	-0.611364	1.53416	0.868941	-0.592709	-0.0603196	0.0742664	-0.207251	-0.516283	0.111722	0.0568308	-0.376382	0.255877	-0.696733	0.951192	-0.173086	0.279217	-0.575706	1.01022	-0.12145	28	28	28	64.9	64.9	64.9	48.755	0	P36957	P36957	Dihydrolipoyllysine-residue succinyltransferase component of 2-oxoglutarate dehydrogenase complex, mitochondrial	DLST
-0.186023	0.138212	-1.28427	-0.748703	0.400401	0.895997	-0.0912224	0.291048	-0.147735	0.130838	-0.378268	-0.330912	0.059896	0.064726	-0.227129	-0.324479	-0.867682	0.240081	-0.941575	-0.648233	-0.532956	0.381948	-0.59346	-0.323542	29	29	29	72.8	72.8	72.8	44.868	0	P31689	P31689	DnaJ homolog subfamily A member 1	DNAJA1
-0.113446	0.422525	-0.803025	-0.725589	0.0298308	0.418081	-0.502596	-0.592994	-0.110345	-0.0965992	-0.343545	0.00976576	-0.206524	-0.282627	-0.0393841	-0.424282	-0.704307	0.242573	-0.841477	-0.925307	-0.718067	0.105503	-0.876191	-0.602343	23	23	23	68.7	68.7	68.7	45.745	1.0086e-273	O60884	O60884	DnaJ homolog subfamily A member 2	DNAJA2
-0.33529	-1.28319	1.288	0.255058	-0.364751	-1.03253	1.03886	0.19882	0.460853	-0.456531	0.677878	-0.104013	0.582377	-0.419326	0.541487	0.0967076	-0.105591	-1.04018	1.1236	0.0429939	-0.101201	-0.874488	1.1219	-0.00956706	19	19	19	42.3	42.3	42.3	52.488	2.5389e-244	Q96EY1	Q96EY1	DnaJ homolog subfamily A member 3, mitochondrial	DNAJA3
-0.295178	0.0498133	-0.755427	-0.750823	-0.270909	0.395964	-0.426614	0.0783645	-0.374956	0.0865172	-0.522141	-0.294314	-0.034141	0.202253	-0.340773	-0.283493	0.169742	0.0301027	-1.02973	-0.362712	-0.30123	-0.262177	-1.09644	-0.621045	26	26	25	66.2	66.2	66.2	38.044	3.5253e-148	P25685	P25685	DnaJ homolog subfamily B member 1	DNAJB1
0.935915	-0.006332	-0.153133	-0.904411	1.07861	-0.00359737	-0.0954458	-0.488792	0.353905	-0.153799	-0.274975	-0.935253	0.199275	0.224475	-0.321929	-0.548653	1.01862	-0.128479	0.137289	-0.490036	0.958545	0.0351421	-0.0269862	-0.591861	21	21	21	46.9	46.9	46.9	40.513	0	Q9UBS4;H7C2Y5	Q9UBS4	DnaJ homolog subfamily B member 11	DNAJB11
-0.312231	0.289246	-0.313415	0.276761	-0.436979	0.422051	-0.00210127	0.835285	0.204462	-0.343129	0.450456	0.646644	0.238282	-0.395206	0.169636	0.790847	0.417473	-0.0705733	-0.401913	0.430647	0.471302	0.0652488	-0.175472	0.742737	13	13	10	38.7	38.7	33.7	36.087	7.2888e-102	O75190;Q8WWF6;Q8NHS0	O75190	DnaJ homolog subfamily B member 6	DNAJB6
0.865808	-1.28969	0.0166107	-0.317508	0.532013	-1.53148	-0.374442	-0.222412	0.596812	-0.437246	0.0351981	-0.381161	0.456705	-0.134809	-0.110754	-0.0377795	1.11894	-0.518681	0.0750374	-0.311457	0.922909	-0.354757	-0.133493	-0.328434	36	36	36	43.8	43.8	43.8	91.079	0	Q8IXB1	Q8IXB1	DnaJ homolog subfamily C member 10	DNAJC10
0.388801	-1.16251	-0.552694	-1.09091	0.729539	-1.44407	-0.740373	-0.0875506	0.462806	-0.159397	0.0601306	-0.260804	0.272203	-0.111952	-0.371753	-0.538298	0.57893	-0.0752159	-0.759462	-1.00465	0.574483	0.0244076	-0.686253	-1.25959	97	97	97	49.6	49.6	49.6	254.41	0	O75165	O75165	DnaJ homolog subfamily C member 13	DNAJC13
0.871562	-0.294128	0.0909276	-0.412561	0.742056	-0.337555	-0.199197	-0.776004	0.742871	-0.296423	0.0561166	-0.110099	0.43669	-0.184705	-0.0315949	-0.3482	0.913645	-0.0381278	0.113764	-0.34008	0.675596	0.0419362	-0.163606	-0.585148	27	27	27	56.5	56.5	56.5	57.579	0	Q13217	Q13217	DnaJ homolog subfamily C member 3	DNAJC3
-0.450633	-0.338344	0.223758	-0.255707	0.0388843	-0.36295	0.315503	-0.122646	-0.969626	0.231913	-0.740827	-0.465392	-0.996322	0.0124953	-0.912067	-0.618718	-1.41579	-0.0400172	-1.43278	0.69965	-1.27059	-0.0984495	-1.44979	0.50707	21	21	21	60.9	60.9	60.9	29.841	0	O75937	O75937	DnaJ homolog subfamily C member 8	DNAJC8
-0.139739	0.144405	0.421193	0.531046	-0.0112619	0.0940612	0.268895	0.75889	0.337402	-0.565161	0.739706	0.391271	0.0836973	-0.868293	-0.0563841	0.334154	1.18224	-0.818965	0.692912	0.774028	0.487625	-0.481718	-0.0206387	0.50621	19	19	19	55.4	55.4	55.4	29.909	2.2976e-177	Q8WXX5	Q8WXX5	DnaJ homolog subfamily C member 9	DNAJC9
0.140563	0.245879	-1.10331	-2.62845	-0.0153618	0.424279	-0.535907	-2.17719	0.268087	0.614697	-0.134153	-0.523955	-0.262898	-0.0275707	-0.585433	-0.316438	-0.546283	0.38182	-1.27295	-1.30813	-0.742141	0.00967556	-1.40106	-1.55413	38	38	38	69.3	69.3	69.3	81.876	0	O00429	O00429	Dynamin-1-like protein	DNM1L
0.157018	-0.464831	-0.386121	-0.70417	0.255264	-0.746917	-0.285745	-0.657023	0.288416	-0.40631	0.285608	0.00484212	0.0631897	-0.832548	-0.075717	-0.304701	0.659263	-0.0752048	-0.103933	-0.128129	0.464382	-0.319186	-0.169428	0.00214337	48	48	34	55.1	55.1	41	98.063	0	P50570	P50570	Dynamin-2	DNM2
-0.912105	-0.456149	-0.978949	0.499041	-0.817046	-0.39449	-0.775946	0.723524	0.674475	-0.956775	1.23577	0.985076	0.00806148	-0.560952	0.268407	0.641068	0.631638	-1.25044	0.719641	1.69735	0.424614	-0.955097	0.531652	1.71809	84	84	84	51.2	51.2	51.2	183.16	0	P26358	P26358	DNA (cytosine-5)-methyltransferase 1	DNMT1
-1.92006	-0.868385	-0.414088	1.82294	-1.73738	-0.345665	-0.671842	1.54861	0.156724	-0.551161	0.688526	1.12467	-0.207646	-0.355704	0.0493547	0.56195	-0.0915004	-0.473493	0.329622	1.17587	0.179146	-0.14318	0.145124	1.01668	16	16	16	50.9	50.9	50.9	44.155	1.9701e-90	Q92785	Q92785	Zinc finger protein ubi-d4	DPF2
1.21738	-1.45253	0.348119	0.441132	1.33835	-1.53616	0.216755	0.33421	1.21639	-1.89559	0.707965	0.0323649	1.16476	-0.489263	0.515167	0.550851	1.30025	-1.10861	0.492157	0.345022	1.20551	-0.799424	0.296911	0.288654	20	20	20	66.9	66.9	66.9	29.634	1.6841e-257	O60762	O60762	Dolichol-phosphate mannosyltransferase	DPM1
-0.566161	0.300352	-1.43537	-0.875275	-0.522143	0.17623	-1.49955	-0.531444	-0.428191	0.378929	-0.522828	-0.578976	-0.553394	-0.0881202	-0.76108	-0.682474	-0.592895	-0.0365444	-0.536786	-0.0951399	-0.71117	-0.146561	-0.685201	-0.137511	26	26	26	75.7	75.7	75.7	40.542	0	Q9Y295	Q9Y295	Developmentally-regulated GTP-binding protein 1	DRG1
1.31447	-1.5858	0.669683	-0.66752	0.441964	-1.97196	0.15131	-0.0711072	0.558524	-0.748906	1.16017	0.376435	0.310193	-0.845443	0.426177	0.892423	-0.26016	0.596923	-0.716961	-0.286797	0.213315	0.224153	0.355619	-0.363322	49	49	49	62.2	62.2	62.2	122.29	0	Q14126	Q14126	Desmoglein-2	DSG2
0.023102	-0.217984	0.427576	0.422494	0.718727	0.620594	0.958572	0.356589	-0.151301	-2.07864	1.39532	0.661891	-0.775062	-1.68684	0.340684	1.41455	-1.17997	-0.00623182	0.0740124	-0.849687	-0.567839	0.269532	0.274044	-1.03578	256	256	256	72.2	72.2	72.2	331.77	0	P15924	P15924	Desmoplakin	DSP
0.450046	-0.19429	-0.433531	-0.389222	-0.0587915	-0.47738	-0.685518	-0.57194	0.597507	0.0246367	0.391736	0.0653678	0.442657	-0.0106816	0.205739	-0.0831496	0.342335	0.0547202	-0.376385	-0.602726	0.284864	0.0499095	-0.308317	-0.717018	214	206	205	33.1	32	31.9	860.65	0	Q03001	Q03001	Dystonin	DST
0.116403	-0.242243	-0.15272	0.433152	0.13801	-0.375039	0.0134917	0.372214	0.868314	-0.60578	0.94403	-0.111021	0.250635	-1.16204	0.196586	-0.378671	0.782865	-0.786725	0.421751	0.0961274	0.365885	-0.987686	0.0376081	-0.0508808	380	380	380	74.6	74.6	74.6	532.4	0	Q14204	Q14204	Cytoplasmic dynein 1 heavy chain 1	DYNC1H1
-0.000374627	-0.139141	-0.406507	0.287928	-0.0277141	-0.427607	-0.703281	0.233116	0.607561	-0.526608	0.795555	-0.163663	-0.00960722	-0.587572	-0.0639984	-0.537933	0.680551	-1.11804	0.485156	0.37781	0.233263	-0.884781	0.148886	0.14326	26	26	25	49.8	49.8	48.6	71.456	0	Q13409	Q13409	Cytoplasmic dynein 1 intermediate chain 2	DYNC1I2
-0.0226671	0.0948739	-0.170709	0.125961	0.653129	-0.229789	0.156003	0.0652534	0.810257	-0.450574	0.954283	0.246614	0.277825	-1.70278	0.311421	0.00385671	1.13127	-0.762435	0.509568	0.270818	0.662884	-0.984333	0.144324	-0.0502878	20	20	19	44.9	44.9	42.4	56.578	8.5342e-144	Q9Y6G9	Q9Y6G9	Cytoplasmic dynein 1 light intermediate chain 1	DYNC1LI1
-0.261885	-0.0699936	-0.826809	-0.387089	-0.411405	0.0985677	-1.02568	-0.438684	0.0108308	-1.51859	0.171869	0.342385	-0.192842	-1.09441	0.0102966	-0.0305321	-0.18799	-0.288795	-0.305741	0.528174	-0.329586	-0.207426	-0.533717	0.334787	9	9	6	65.2	65.2	39.3	10.366	0	P63167	P63167	Dynein light chain 1, cytoplasmic	DYNLL1
0.414047	-1.53425	1.67108	0.872096	0.47849	-1.98396	1.30708	0.583627	-0.00257387	-0.232736	0.1565	-0.109768	0.103026	0.212188	0.161383	0.274067	-0.285965	-0.377362	0.905298	0.171502	-0.12701	-0.196601	1.07748	0.061844	22	22	22	51.4	51.4	51.4	58.688	3.586e-148	Q5JPH6	Q5JPH6	Probable glutamate--tRNA ligase, mitochondrial	EARS2
1.55183	-2.65359	0.631095	-0.503314	0.185531	-3.80275	1.16263	0.456933	0.722746	-0.509297	0.480727	-0.264447	0.818717	-0.951956	0.520514	0.151464	0.810657	-0.576477	0.166206	-1.80466	1.07301	-1.38024	1.19067	0.557054	2	2	2	3.3	3.3	3.3	62.649	3.3738e-06	Q9HAK2;Q9H4W6;Q9BQW3	Q9HAK2;Q9H4W6;Q9BQW3	Transcription factor COE2;Transcription factor COE3;Transcription factor COE4	EBF2;EBF3;EBF4
-0.41029	1.14218	0.400655	2.13865	-0.179609	1.66707	0.661857	2.16873	-0.596433	0.104674	-0.844283	0.154909	-0.263775	0.236252	-0.650928	0.123735	-0.195729	0.0880548	-1.4569	0.49033	-0.255919	0.163831	-1.6693	0.423327	22	22	22	51.6	51.6	51.6	34.852	1.0009e-296	Q99848	Q99848	Probable rRNA-processing protein EBP2	EBNA1BP2
1.36541	-1.93252	0.61901	-0.117593	1.07823	-1.76464	0.833661	0.332037	1.25426	-0.516307	0.387078	-0.889988	1.06187	-0.826475	0.282657	-0.596844	1.45153	-0.298523	0.0096882	-0.660274	1.53257	-0.200936	0.421488	-0.531273	31	31	31	43.2	43.2	43.2	87.163	0	P42892	P42892	Endothelin-converting enzyme 1	ECE1
-2.24494	-2.44345	0.859728	0.154581	-2.04969	-2.86776	0.388967	-0.230891	-0.544429	0.162854	-0.072413	-1.25534	-0.453439	0.50283	-0.0906913	-0.657099	-0.478546	-0.576686	0.827653	-0.212748	-0.526235	-0.330303	0.901372	-0.132762	25	25	18	77.1	77.1	54	35.816	0	Q13011	Q13011	Delta(3,5)-Delta(2,4)-dienoyl-CoA isomerase, mitochondrial	ECH1
-0.884396	-2.78958	0.962226	0.122644	-0.893263	-2.80574	0.451601	-0.374377	-0.826312	0.00704952	-0.0340302	-0.926486	-0.838971	0.289994	-0.13415	-0.700091	-0.661593	-0.385463	0.926601	-0.113571	-0.826479	-0.350826	0.836383	-0.26092	12	12	12	45.4	45.4	45.4	32.816	1.6991e-261	P42126	P42126	Enoyl-CoA delta isomerase 1, mitochondrial	ECI1
-0.0772625	0.486556	-0.758068	-1.57382	0.0361729	0.601135	-0.692422	-0.927502	-0.554535	0.446109	-0.998954	0.252436	-0.374501	0.113695	-0.459807	-0.287888	-0.373535	0.550648	-1.70931	-1.1672	-0.328852	0.504964	-1.84083	-1.64111	73	73	73	51.4	51.4	51.4	204.29	0	Q5VYK3	Q5VYK3	Proteasome-associated protein ECM29 homolog	ECM29
0.1241	0.141159	-0.457625	-0.697317	0.315627	0.288138	0.123941	-0.468972	0.287004	0.139644	0.13143	0.42636	0.291142	0.268284	0.046766	-0.162504	0.288839	0.925831	0.286325	-0.44318	-0.0311962	0.720328	0.137871	-0.416608	39	39	39	39.4	39.4	39.4	151.66	0	Q6P2E9	Q6P2E9	Enhancer of mRNA-decapping protein 4	EDC4
0.904662	-0.520012	-0.669622	-2.25245	0.845984	-1.07969	-0.616973	-1.39125	1.29273	-0.264404	-0.140162	-0.105109	0.885495	-0.290209	-0.299308	-0.619847	0.875107	0.0654015	-0.351246	-1.40983	1.17408	0.0155536	0.103662	-2.02795	112	112	112	69	69	69	162.46	0	Q15075	Q15075	Early endosome antigen 1	EEA1
-0.466353	-0.0869601	-0.516078	0.105041	-0.24392	-0.26717	-0.153776	0.481062	0.146163	-0.053793	0.262533	-0.195689	-0.129134	-0.561107	-0.180168	-0.55359	0.118253	-0.0264238	-0.516548	-0.635322	-0.114514	-0.429784	-0.728284	-0.94306	39	39	23	77.7	77.7	45.7	50.14	0	P68104;Q5VTE0	P68104;Q5VTE0	Elongation factor 1-alpha 1;Putative elongation factor 1-alpha-like 3	EEF1A1;EEF1A1P5
-0.482736	0.0203137	-1.1447	-0.530835	-0.443135	-0.187862	-0.984558	-0.508962	-0.127029	0.267349	-0.189442	-0.24232	-0.549366	-0.315679	-0.553664	-0.917239	-0.970408	0.0714647	-1.05525	-0.405305	-0.872388	-0.110396	-0.742495	-0.60013	34	18	18	78	46	46	50.47	0	Q05639	Q05639	Elongation factor 1-alpha 2	EEF1A2
-0.911495	-0.546047	-0.523009	0.549093	-0.857134	-0.598837	-0.421167	0.551061	0.753847	-0.600185	1.09421	-0.219553	0.318088	-0.41558	0.332126	-0.217733	0.0889715	-0.753277	0.551757	-0.00209524	-0.0927002	-0.629785	0.276886	-0.540155	17	13	13	86.7	82.7	82.7	24.763	0	P24534	P24534	Elongation factor 1-beta	EEF1B2
-0.75687	-0.425742	-0.271723	0.144085	-0.419149	-0.248673	-0.125284	0.604526	0.390338	-0.499776	0.70656	-0.276795	-0.147067	-0.776726	-0.119173	-0.482781	0.0180786	-0.561484	0.256914	-0.191395	0.0138665	-0.357555	0.0419796	-0.653206	37	37	33	97.9	97.9	94.7	31.121	0	P29692	P29692	Elongation factor 1-delta	EEF1D
-0.540405	-0.602605	-0.366481	0.610496	-0.62989	-0.774915	-0.286529	0.808059	0.6848	-0.917268	0.962726	0.0692467	0.105944	-1.25225	0.138493	-0.255928	0.246048	-0.724975	0.474236	-0.00555601	-0.0345183	-0.570211	0.236921	-0.51017	34	34	34	80.8	80.8	80.8	50.118	0	P26641	P26641	Elongation factor 1-gamma	EEF1G
-0.17269	0.499507	-0.58444	-1.39423	0.307539	0.979093	-0.0911607	-0.606164	-0.551323	0.396825	-0.917857	-0.437673	-0.548605	0.130006	-0.93902	-1.08591	-0.550753	0.46163	-1.78831	-1.42161	-0.471713	0.0688491	-1.75177	-1.90296	86	86	85	84.4	84.4	83.2	95.337	0	P13639	P13639	Elongation factor 2	EEF2
-0.522769	0.0556588	-1.92498	0.293029	-0.441343	0.0932072	-1.79911	0.241514	-1.32713	0.156581	-1.18746	0.0532852	-1.26003	0.0431632	-1.37359	-0.0176678	-1.60994	0.0562671	-2.01784	0.685446	-1.66783	0.017861	-2.12582	0.824067	69	68	68	82	81	81	109.43	0	Q15029	Q15029	116 kDa U5 small nuclear ribonucleoprotein component	EFTUD2
1.70112	-1.88164	0.960051	-0.750198	0.907761	-2.73243	0.768337	-0.00251434	0.925048	-0.525753	0.463015	-0.412264	0.954469	-0.918042	0.351925	-0.129217	0.790368	-0.371089	-0.0876416	-0.711769	1.09093	-0.414728	1.00461	0.13604	66	66	62	62.6	62.6	59.1	134.28	0	P00533	P00533	Epidermal growth factor receptor	EGFR
0.916579	-0.807645	1.94867	-1.51177	0.608912	-1.114	2.03085	-1.1971	0.0808699	-0.100108	-0.133476	-0.0669844	0.369665	0.18911	-0.35637	0.0264951	1.5348	0.577597	0.203595	-0.134472	1.54506	0.35312	0.451698	-0.215349	26	26	24	24.2	24.2	22.9	161.85	1.6751e-114	Q8N3D4	Q8N3D4	EH domain-binding protein 1-like protein 1	EHBP1L1
0.736285	-0.970971	0.196828	-1.04774	0.998015	-1.21902	0.683563	0.126306	-0.0482148	-0.0274654	-0.277562	-0.40626	0.47405	-0.245064	-0.062915	-0.566942	0.192436	0.0425636	-0.487722	-0.84192	0.192519	-0.250852	-0.382021	-0.939559	40	40	25	82.4	82.4	55.6	60.626	0	Q9H4M9	Q9H4M9	EH domain-containing protein 1	EHD1
0.916001	-0.259782	0.546626	0.436182	-0.00668271	-1.12292	-0.068388	-0.0853319	0.379321	0.118127	0.201185	0.170326	0.074339	-0.617619	-0.212531	-0.0257791	-0.286003	0.240388	-0.0629678	0.0558719	-0.130741	-0.529787	0.0683051	0.251863	33	32	29	76.1	74.4	70.9	61.161	1.4591e-284	Q9NZN4	Q9NZN4	EH domain-containing protein 2	EHD2
0.854225	-0.359898	0.536531	-1.45777	1.68129	0.0402513	1.54239	-0.0766474	0.425184	-0.351557	0.377176	1.00538	0.850111	0.205076	0.269026	0.402717	0.70734	-0.407777	-0.152815	-0.0167071	0.830181	-0.117181	-0.0944737	-0.0663954	24	18	17	43.8	35.3	33.3	61.174	4.8045e-152	Q9H223	Q9H223	EH domain-containing protein 4	EHD4
-0.277256	0.463854	-1.07298	-1.36369	-0.358583	0.573867	-1.01072	-0.889811	-0.753203	0.421802	-1.05223	-0.505216	-0.691921	0.269315	-0.930521	-0.820919	-1.06923	0.622162	-1.13488	-0.46619	-1.01598	0.422951	-1.22519	-0.666753	30	30	30	67.4	67.4	67.4	64.989	0	Q9BY44	Q9BY44	Eukaryotic translation initiation factor 2A	EIF2A
0.11163	0.273407	-1.22957	0.472357	1.40236	1.35387	-0.653865	1.15763	-0.276975	0.234174	-0.291085	0.345225	-0.0645639	0.261816	-0.401533	-0.0836044	-0.848677	-0.0773612	-1.12934	0.433624	-0.0578376	0.623379	-0.135723	0.763088	16	16	16	31.4	31.4	31.4	62.094	1.9272e-120	P19525	P19525	Interferon-induced, double-stranded RNA-activated protein kinase	EIF2AK2
0.0734501	0.453908	-0.49607	-1.49883	-0.194667	0.282016	-0.791495	-0.745825	-1.19371	0.6879	-1.54256	-0.145304	-0.900489	0.323388	-1.06506	-0.668094	-1.06027	0.822303	-1.20532	-0.651512	-0.56908	0.526512	-0.959067	-0.443402	20	19	19	55.8	54.5	54.5	57.557	6.3934e-138	Q9UI10	Q9UI10	Translation initiation factor eIF-2B subunit delta	EIF2B4
-0.864872	-0.314384	-1.29712	-0.731111	-0.509624	-0.785585	-0.683744	-0.145955	-0.456437	0.0968039	-0.491929	0.107446	-0.47973	0.30323	-0.348493	-0.122981	-0.760973	0.114516	-0.955824	-0.287749	-1.34581	0.134722	-0.463112	-0.433001	25	25	19	39.9	39.9	31.9	97.207	5.6653e-100	Q9UKV8;Q9H9G7;Q9HCK5	Q9UKV8	Protein argonaute-2	EIF2C2
-0.101535	0.351041	-1.2564	-0.301322	-0.0832718	0.357306	-1.12254	-0.184331	-1.08131	-0.460139	-1.43137	-0.522638	-0.925636	-0.543137	-1.37698	-0.931527	-1.02884	0.22686	-1.17947	0.0806303	-1.38116	-0.281222	-1.45857	-0.00564829	36	36	36	77.5	77.5	77.5	36.112	0	P05198	P05198	Eukaryotic translation initiation factor 2 subunit 1	EIF2S1
-0.142386	-0.559553	-0.27274	1.71725	0.11558	-0.337705	0.19471	1.77469	-1.0721	0.381116	-1.35519	-0.149172	-0.975311	0.142452	-1.38978	-0.6813	-0.636563	0.258053	-0.88638	0.523707	-1.14883	0.0277987	-1.12645	0.294413	28	28	28	80.2	80.2	80.2	38.388	0	P20042	P20042	Eukaryotic translation initiation factor 2 subunit 2	EIF2S2
-0.141907	0.198741	-1.49467	-0.257001	-0.071394	0.0779672	-1.42875	-0.172715	-1.1524	0.275429	-1.35208	-0.390046	-0.938504	0.138424	-1.33451	-0.713445	-0.997112	-0.00243664	-0.981228	0.295533	-1.42216	-0.197068	-1.26231	0.166784	29	29	29	66.3	66.3	66.3	51.109	0	P41091;Q2VIR3;F8W810	P41091;Q2VIR3;F8W810	Eukaryotic translation initiation factor 2 subunit 3;Putative eukaryotic translation initiation factor 2 subunit 3-like protein	EIF2S3;EIF2S3L
-0.305187	0.561332	-1.86464	-1.6934	-0.0749258	0.382447	-1.49513	-0.90518	-1.69002	0.406033	-1.92806	-0.948717	-1.73758	0.337638	-2.0017	-1.5471	-2.06428	0.610489	-2.33981	-1.31562	-2.0559	0.594491	-2.19531	-1.38536	133	133	133	75.6	75.6	75.6	166.57	0	Q14152	Q14152	Eukaryotic translation initiation factor 3 subunit A	EIF3A
-0.321617	0.480179	-1.88501	-1.34825	-0.085596	0.400761	-1.31463	-1.04031	-1.67745	0.450613	-1.91335	-0.727669	-1.432	0.307052	-1.66809	-1.12276	-1.56197	0.591965	-1.90427	-0.807196	-1.78425	0.490209	-1.81671	-1.07082	57	57	57	74.1	74.1	74.1	92.48	0	P55884	P55884	Eukaryotic translation initiation factor 3 subunit B	EIF3B
-0.27352	0.674475	-1.64274	-1.82029	-0.0796542	0.626596	-1.08431	-1.51637	-1.61603	0.421685	-1.84604	-0.429749	-1.68151	0.299712	-1.61316	-1.06993	-1.88756	0.597435	-2.17758	-1.26436	-2.11829	0.571601	-2.35924	-1.33577	51	51	51	52.8	52.8	52.8	105.34	0	Q99613;B5ME19	Q99613;B5ME19	Eukaryotic translation initiation factor 3 subunit C	EIF3C;EIF3CL
-0.516498	0.610153	-1.80938	-0.901907	-0.494126	0.54256	-1.46988	0.165664	-1.48839	0.45036	-1.84706	-0.557948	-1.34095	0.32101	-1.75262	-1.08164	-1.83339	0.630969	-1.65968	-0.619011	-1.67348	0.596858	-1.2077	-1.05802	30	30	30	56.6	56.6	56.6	63.972	0	O15371	O15371	Eukaryotic translation initiation factor 3 subunit D	EIF3D
-0.287375	0.310542	-2.17136	-1.44058	-0.203911	0.341024	-1.65567	-0.996676	-1.46038	0.428809	-1.78009	-0.518741	-1.5109	0.312147	-1.82009	-1.11523	-2.05478	0.530055	-2.33646	-1.2525	-1.64106	0.529536	-2.00535	-1.30436	19	19	19	70	70	70	37.563	0	O00303	O00303	Eukaryotic translation initiation factor 3 subunit F	EIF3F
-0.488954	0.889841	-1.16401	-0.344534	-0.275983	0.775955	-0.78337	-0.252005	-1.04169	0.399673	-1.8268	-0.257794	-1.26155	0.300602	-1.97286	-1.03623	-0.920456	0.487222	-1.23507	-0.612693	-1.05263	0.536468	-1.17262	-1.13391	22	22	22	60.9	60.9	60.9	35.611	0	O75821	O75821	Eukaryotic translation initiation factor 3 subunit G	EIF3G
-0.338763	0.413559	-2.40862	-1.77735	-1.21571	0.511947	-1.92434	-1.38866	-1.20615	0.462687	-1.19056	-0.804102	-1.37108	0.426145	-0.942231	-1.08667	-1.9336	0.620543	-1.76246	-0.408241	-1.37962	0.625525	-1.43376	-0.747532	21	21	21	60.2	60.2	60.2	39.93	0	O15372	O15372	Eukaryotic translation initiation factor 3 subunit H	EIF3H
-0.95973	0.410673	-2.25868	-1.77283	-0.75502	0.401397	-1.55251	-1.47152	-1.6964	0.501266	-2.00935	-0.423432	-1.68924	0.390103	-1.67934	-1.24145	-1.77958	0.609437	-1.82311	-1.47576	-1.8013	0.495807	-1.82919	-1.47418	22	22	22	82.2	82.2	82.2	36.501	0	Q13347	Q13347	Eukaryotic translation initiation factor 3 subunit I	EIF3I
-0.770307	0.0170027	-0.989666	-1.20456	-0.524161	0.251093	-0.872324	-0.647967	-0.892246	0.2901	-1.05332	-0.688131	-0.797804	0.214227	-1.07725	-1.55435	-1.28631	0.376386	-1.4146	-0.68313	-1.21957	0.195524	-1.09555	-1.21474	20	20	20	61.6	61.6	61.6	29.062	1.0101e-267	O75822	O75822	Eukaryotic translation initiation factor 3 subunit J	EIF3J
-0.0609044	0.358114	-1.81753	-1.67359	0.00843717	0.494981	-1.32795	-1.11002	-1.24327	0.80318	-1.47057	-0.75587	-1.22215	1.05376	-1.38056	-1.38546	-1.57565	0.443261	-1.72563	-0.706687	-1.65447	0.582011	-1.77707	-1.11713	39	39	39	69	69	69	66.726	0	Q9Y262	Q9Y262	Eukaryotic translation initiation factor 3 subunit L	EIF3L
-0.268448	0.118515	-2.0278	-1.71821	-0.168201	0.13803	-1.43008	-1.27358	-0.667144	-0.210416	-0.859635	-1.13117	-0.940804	-0.10239	-1.10808	-1.39887	-1.78979	0.0252569	-1.94445	-1.33747	-1.63018	-0.011825	-1.84224	-1.45269	40	40	23	86	86	55.9	46.153	0	P60842	P60842	Eukaryotic initiation factor 4A-I	EIF4A1
-0.412126	0.00834604	-1.53971	0.621277	-0.159721	0.0913752	-1.45933	0.936836	-0.941776	-0.666659	-0.747588	0.423704	-0.759606	-0.682929	-0.977512	0.511201	-1.31955	0.210058	-1.45422	1.0531	-1.53521	0.0931211	-1.57638	1.23949	38	32	32	79.3	73.2	73.2	46.871	0	P38919	P38919	Eukaryotic initiation factor 4A-III	EIF4A3
-0.0828743	0.150584	-0.565035	-0.423064	-0.00597629	0.615556	-0.342347	0.311917	-1.62725	0.523188	-1.82647	-0.191598	-1.36168	0.438174	-1.95333	-1.15002	-1.5277	0.564106	-1.42914	-0.907065	-1.17527	0.58527	-1.98039	-0.980756	36	36	35	58.8	58.8	57.3	69.15	0	P23588	P23588	Eukaryotic translation initiation factor 4B	EIF4B
-0.861636	-0.0262766	-1.93271	-1.73452	-0.740515	0.0918776	-1.68762	-1.60425	-0.787511	0.338261	-0.804184	-0.985234	-0.948192	-0.0517902	-1.35142	-1.52627	-1.01391	0.334426	-1.31155	-1.47478	-1.11252	0.14296	-1.39641	-1.53841	12	12	11	47.5	47.5	44.2	25.097	1.0089e-149	P06730	P06730	Eukaryotic translation initiation factor 4E	EIF4E
-0.0855415	0.360529	-1.26931	-0.820762	0.191895	1.07101	-1.00999	-0.127654	-0.414336	0.311221	-0.508746	-0.663933	-0.511357	-0.0588948	-0.454013	-0.798056	-1.09262	0.790656	-0.887687	-0.549204	-1.21918	0.604551	-0.953976	-0.624259	84	84	76	46	46	42.4	175.49	0	Q04637;REV__Q8NEG2	Q04637	Eukaryotic translation initiation factor 4 gamma 1	EIF4G1
0.0303118	0.292002	-1.62683	-0.828607	0.355207	0.83762	-0.271902	-0.274742	-0.116249	0.324322	-0.376857	0.16736	0.0547702	0.298828	-0.393439	-0.529708	-0.902795	1.05844	-1.11898	-0.505958	-1.17623	0.939839	-1.28283	-0.761401	42	42	42	50.7	50.7	50.7	102.36	0	P78344	P78344	Eukaryotic translation initiation factor 4 gamma 2	EIF4G2
-0.284108	0.278044	-0.937405	-1.26268	-0.52074	0.564596	-1.00403	-1.44118	-0.954596	0.721719	-1.18387	-0.225204	-1.10299	0.204574	-1.43142	-0.892404	-0.373489	0.469038	-1.68127	-1.90437	-1.05805	0.0322143	-1.95622	-2.27877	20	20	20	69	69	69	27.385	0	Q15056	Q15056	Eukaryotic translation initiation factor 4H	EIF4H
-0.483681	0.420101	-1.20614	-0.280002	-0.450849	0.360643	-1.02685	-0.131232	-1.77186	0.494645	-1.90407	-0.315682	-1.60618	0.201274	-1.45492	-1.43251	-1.24108	0.0798389	-1.40261	-0.361001	-1.47958	-0.0284358	-1.51234	-0.912576	22	22	22	50.1	50.1	50.1	49.222	1.6258e-190	P55010	P55010	Eukaryotic translation initiation factor 5	EIF5
-0.604814	0.166422	-1.42758	-1.36427	-0.417093	0.422161	-0.803096	-0.882713	-0.900228	0.25503	-1.10254	-1.17555	-0.941227	0.00976268	-1.18055	-1.68883	-0.723214	0.106509	-1.35965	-1.92682	-1.08487	-0.327411	-1.63759	-2.04693	22	22	22	88.3	88.3	88.3	16.832	0	P63241;Q6IS14;Q9GZV4	P63241;Q6IS14	Eukaryotic translation initiation factor 5A-1;Eukaryotic translation initiation factor 5A-1-like	EIF5A;EIF5AL1
-0.36518	0.229887	-1.2281	0.41767	-0.254097	0.00902334	-0.824121	0.760755	-0.753557	0.147634	-0.741247	-0.278313	-0.836856	-0.116229	-1.21288	-0.526435	-0.80412	-0.184418	-0.724271	0.738224	-0.970904	-0.304227	-1.14651	0.379991	91	91	91	62.6	62.6	62.6	138.83	0	O60841;Q9H2L5	O60841	Eukaryotic translation initiation factor 5B	EIF5B
-1.08573	0.311816	-1.77919	0.0277356	-0.944865	0.139686	-1.64741	-0.218862	-1.40963	0.0568738	-1.62514	-0.46164	-1.07173	0.211599	-1.36711	-0.46786	-1.35394	0.231181	-1.97486	-0.0731503	-1.34014	0.143748	-1.86533	0.00185278	11	11	11	60.4	60.4	60.4	26.599	0	P56537;A0A0U1RQV5	P56537	Eukaryotic translation initiation factor 6	EIF6
-0.854897	-0.231657	0.45329	0.223779	-0.784267	-0.137173	0.361253	0.125871	-0.901853	0.0557786	-0.415288	0.0686761	-0.756891	-0.136595	-0.391839	-0.197073	-0.22239	-0.0173423	0.536314	-0.189712	-0.168218	-0.00534669	0.507746	-0.286226	42	42	42	69.9	69.9	69.9	92.218	0	Q9BQ52	Q9BQ52	Zinc phosphodiesterase ELAC protein 2	ELAC2
-1.17699	-0.381732	-1.18946	1.6749	-1.31014	-0.364055	-0.929424	1.96217	-1.37107	-0.145317	-0.925475	0.616933	-0.950012	-0.175725	-1.28862	0.696773	-0.142802	-0.406092	-1.63929	1.20376	-0.627826	-0.499306	-1.89271	1.4273	25	25	25	62.9	62.9	62.9	36.091	0	Q15717;Q12926;P26378	Q15717	ELAV-like protein 1	ELAVL1
0.752648	-1.76405	0.304546	0.0998269	1.08573	-1.93163	0.126561	-0.0812459	1.41129	-0.939612	0.804619	-0.0190209	1.24279	-0.747308	0.494765	0.334974	1.74211	-0.925372	0.602897	0.480145	1.48607	-0.830114	0.368686	0.390083	6	6	5	23.4	23.4	20.4	35.293	2.1131e-156	Q9NYP7	Q9NYP7	Elongation of very long chain fatty acids protein 5	ELOVL5
0.751945	-2.63962	0.27135	-0.169787	1.08265	-3.08934	0.171702	-0.217075	1.19152	-1.0828	0.54584	-0.115896	1.01371	-0.877648	0.338849	0.0284555	1.25298	-0.930736	0.450146	-0.0386955	1.20084	-0.599527	0.369246	-0.0340208	48	48	48	57.2	57.2	57.2	111.76	0	Q8N766	Q8N766	ER membrane protein complex subunit 1	EMC1
1.25033	-3.44362	0.650849	0.505292	1.23309	-3.32785	0.954067	0.214372	1.24939	-1.22449	0.595796	0.48453	1.23133	-1.07888	0.538644	0.251889	1.13484	-0.803302	0.416356	0.0277931	1.16315	-0.448131	0.384674	0.00292263	9	9	9	48.8	48.8	48.8	26.47	1.6524e-126	Q9NPA0	Q9NPA0	ER membrane protein complex subunit 7	EMC7
0.978452	-3.05081	0.759951	1.49516	0.985781	-1.47344	1.22805	1.03168	0.683622	-1.5563	0.950348	0.774421	0.57553	-1.45106	0.512006	1.0818	1.2238	-1.55096	0.463396	1.37351	1.06325	-1.23175	0.239203	1.2629	24	24	24	72	72	72	28.994	0	P50402	P50402	Emerin	EMD
-0.436864	-0.147773	-1.22895	-0.386835	-0.395755	0.831475	-0.977983	-0.134843	-0.63727	0.140963	-0.724112	0.296316	-0.562677	0.0562618	-0.807674	-0.0680962	-0.412819	0.0219038	-1.25468	0.656322	-0.502493	0.103632	-1.1972	0.715963	18	18	18	80.3	80.3	80.3	26.72	7.7785e-179	Q92979	Q92979	Ribosomal RNA small subunit methyltransferase NEP1	EMG1
0.216038	0.711343	-0.790882	-1.2096	-0.280238	0.207532	-0.657561	-0.812385	0.118497	-0.117102	0.412339	0.164391	-0.201232	-0.374266	-0.157318	-0.332975	-0.172091	-0.192866	-0.750151	-0.0142988	-0.480668	-0.425795	-0.99907	-0.322432	33	33	33	38.5	38.5	38.5	108.91	1.7221e-199	Q9HC35	Q9HC35	Echinoderm microtubule-associated protein-like 4	EML4
-0.330774	0.51284	-1.88145	-2.80519	-0.646385	0.413279	-1.65843	-2.60309	-2.1191	0.485162	-2.50241	-0.67637	-1.88528	0.474349	-1.89655	-1.40715	-1.82914	0.591812	-2.61083	-1.49163	-2.00461	0.190922	-2.78063	-2.33411	47	47	43	83.9	83.9	74.9	47.168	0	P06733;P13929	P06733	Alpha-enolase	ENO1
-1.06069	0.314458	-0.369249	0.6039	-1.37802	0.711811	0.143515	0.835885	0.513898	-3.4507	0.744558	0.86018	0.433992	-3.45549	0.587269	0.649428	-0.143631	0.362379	0.134993	1.81786	-0.196447	0.391604	-0.156118	1.33175	53	53	53	22.4	22.4	22.4	343.48	1.7e-292	Q96L91	Q96L91	E1A-binding protein p400	EP400
1.3288	-0.878382	1.81245	-0.138001	0.934411	-0.23937	1.54443	0.494796	-0.0986695	0.152488	-0.084131	-0.548439	0.368639	0.154213	-0.137732	-0.447186	1.68035	0.198797	-0.501165	-1.36162	1.97518	0.368463	0.538278	-0.0436921	74	74	69	71.7	71.7	68.7	112.59	0	O43491	O43491	Band 4.1-like protein 2	EPB41L2
1.79122	-2.55164	0.97709	-0.437263	0.909359	-3.25235	1.92312	0.63818	0.856249	-0.661199	0.517467	-0.489285	1.47138	-0.508206	1.02102	0.497045	1.55784	-0.37699	0.122283	-1.01669	1.88872	-0.586229	1.18961	0.372662	52	52	50	68.5	68.5	66.6	108.27	0	P29317	P29317	Ephrin type-A receptor 2	EPHA2
0.759426	-1.24305	0.154985	-0.284077	0.728371	-1.78916	-0.258455	-0.585429	0.991564	-0.880665	0.540832	-0.0432959	0.924046	-0.58654	0.325814	0.197884	0.0834808	0.199399	0.277055	0.0342895	0.166609	1.29317	0.187587	-0.121961	49	49	49	89.9	89.9	89.9	52.948	0	P07099	P07099	Epoxide hydrolase 1	EPHX1
-0.093637	0.635094	-1.10922	-1.37376	-0.148484	0.395968	-1.22081	-1.43146	-0.666033	0.468385	-1.42634	-0.645826	-0.685463	0.127103	-1.29397	-1.11452	0.175683	0.389825	-1.2368	-1.18454	-0.0440772	0.39762	-1.40168	-1.35929	128	128	127	76.4	76.4	76.4	170.59	0	P07814	P07814	Bifunctional glutamate/proline--tRNA ligase;Glutamate--tRNA ligase;Proline--tRNA ligase	EPRS
0.530881	-0.705056	-0.265695	-0.776931	0.522998	-0.348569	-0.443054	-0.784845	0.138581	0.416252	-0.59884	0.221514	1.28595	0.467214	-1.5663	0.665711	1.42693	0.115141	-0.125114	-0.903426	1.25327	0.319263	-0.377384	-1.34671	36	36	36	42.6	42.6	42.6	107.23	3.3106e-246	Q9NZ08	Q9NZ08	Endoplasmic reticulum aminopeptidase 1	ERAP1
0.860107	-1.32717	-0.0231217	-0.220069	0.969337	-1.22225	0.0541827	-0.167749	1.06399	-0.792095	0.46573	-0.285753	0.963269	-0.58487	0.292101	0.113603	0.442212	-0.818595	0.168369	-0.0132979	0.548685	-0.479619	0.282919	0.116528	13	13	13	48.6	48.6	48.6	32.592	1.8665e-288	Q969X5	Q969X5	Endoplasmic reticulum-Golgi intermediate compartment protein 1	ERGIC1
-1.72897	-0.677443	-1.64522	0.0858917	-1.22808	-0.570477	-1.83379	0.186146	-1.63071	-0.722249	-1.60292	-0.00902268	-1.38345	-0.156561	-1.66091	0.255718	-1.75075	-0.297338	-2.12173	0.674505	-1.91188	-0.297023	-2.47491	0.792608	11	11	11	92.3	92.3	92.3	12.259	0	P84090	P84090	Enhancer of rudimentary homolog	ERH
1.09863	-2.79272	0.0913342	-0.255061	1.17659	-2.95142	0.149909	-0.0733615	1.30059	-0.847218	0.679401	-0.242189	1.14524	-0.663331	0.418594	0.292361	0.824214	-0.683866	0.446302	0.043555	0.843592	-0.492167	0.312699	0.0900714	25	19	19	66.2	57.2	57.2	38.925	1.7e-265	O75477	O75477	Erlin-1	ERLIN1
0.708284	-1.19203	0.150268	-0.267117	1.09606	-1.49231	0.150766	-0.316223	1.12981	-1.03156	0.589212	-0.166051	1.18158	-0.840226	0.477265	0.243487	0.794686	-0.774522	0.336364	0.00363148	0.762504	-0.361103	0.200269	-0.0331547	29	29	23	88.5	88.5	79.4	37.839	0	O94905	O94905	Erlin-2	ERLIN2
0.571553	-1.44808	0.317425	0.134074	0.695583	-0.760055	-0.0192878	-0.230263	1.38232	-0.501819	0.797711	0.474782	1.11561	-0.130181	0.525564	0.363503	0.530258	-1.01947	0.409514	0.455215	0.428171	-0.939736	0.261627	0.393618	28	28	28	35.7	35.7	35.7	100.23	4.9758e-267	Q7Z2K6	Q7Z2K6	Endoplasmic reticulum metallopeptidase 1	ERMP1
0.64215	-0.413352	-0.460734	-1.22497	0.449541	-0.320188	-0.835842	-1.11928	-0.22806	0.403822	-1.02351	-0.790537	-0.886718	0.394649	-1.58097	-1.18077	0.773838	-0.0470784	-0.183868	-1.04785	0.514447	0.170611	-0.498566	-1.46552	29	29	29	72.4	72.4	72.4	54.392	0	Q96HE7;Q86YB8	Q96HE7	ERO1-like protein alpha	ERO1L
0.867467	-0.712298	-0.310785	-1.12385	0.697468	-0.690873	-0.831008	-0.975274	-0.0574767	0.0727224	-0.698043	-1.70195	-0.590265	0.177539	-1.28114	-1.64946	0.913795	-0.209863	0.00625793	-1.32512	0.552952	-0.0532789	-0.361216	-1.58631	23	23	23	71.6	71.6	71.6	28.993	0	P30040	P30040	Endoplasmic reticulum resident protein 29	ERP29
0.566333	-0.628086	-0.530008	-0.988182	0.513163	-0.481582	-0.705017	-0.729326	-0.222145	-0.168558	-0.829752	-0.874951	-0.385585	0.135597	-0.784348	-0.962298	0.514696	-0.212958	-0.193879	-0.969335	0.440455	0.199903	-0.290015	-1.01626	23	23	23	56.2	56.2	56.2	46.971	0	Q9BS26	Q9BS26	Endoplasmic reticulum resident protein 44	ERP44
0.738406	-2.41142	-0.0907562	0.178185	0.547111	-2.84863	0.066949	0.13391	0.842158	-0.537395	0.52686	-0.311088	0.766526	-0.580774	0.284519	0.127109	1.17302	-0.605633	0.161582	-0.520277	1.27431	-0.289047	0.190778	-0.43281	67	67	67	71.2	71.2	71.2	122.85	0	Q9BSJ8	Q9BSJ8	Extended synaptotagmin-1	ESYT1
0.853737	-1.40712	0.815143	-0.16002	0.644801	-1.88513	0.648597	0.0298968	0.852003	-0.479941	0.600105	-0.0916986	1.01652	-0.360326	0.51438	0.48461	0.713959	-0.407656	0.425312	-0.221243	0.53902	-0.0271764	0.376298	-0.282751	40	40	40	51.5	51.5	51.5	102.36	0	A0FGR8	A0FGR8	Extended synaptotagmin-2	ESYT2
-0.418315	-0.0119418	-0.906929	-0.451249	-0.161	-0.107201	-0.501147	-0.190257	0.233782	-0.194788	-0.210982	-0.357117	0.027247	-0.574782	-0.587537	-0.507507	-0.113503	0.0911931	-0.563558	-0.0520572	-0.253168	-0.270182	-0.806235	-0.34032	22	22	22	52.4	52.4	52.4	49.03	0	P62495	P62495	Eukaryotic peptide chain release factor subunit 1	ETF1
-0.882657	-2.57633	1.08637	0.340864	-0.895676	-2.83797	0.553949	-0.0303412	-0.761458	-0.0188492	-0.00601938	-0.853903	-0.776686	0.191616	-0.0445824	-0.639603	-0.839143	-0.444893	0.987541	-0.166526	-1.04647	-0.41038	0.966211	-0.204766	25	25	25	75.7	75.7	75.7	35.079	0	P13804	P13804	Electron transfer flavoprotein subunit alpha, mitochondrial	ETFA
-0.897106	-2.47915	1.04815	0.151511	-0.981484	-2.75426	0.404915	-0.178973	-0.935173	-0.527575	-0.110837	-1.36251	-0.860894	-0.43414	-0.0911608	-0.74737	-0.883253	-0.617611	0.929579	-0.234922	-1.00316	-0.50012	0.872543	-0.263011	25	25	25	87.1	87.1	87.1	27.843	0	P38117	P38117	Electron transfer flavoprotein subunit beta	ETFB
-0.234693	-0.30748	0.303767	0.0974541	-0.292629	-0.436775	0.690545	-0.310629	-0.994553	0.0365519	-0.086312	-0.690708	-1.02051	0.373014	-0.238438	-0.243613	-0.406817	-0.375798	0.808052	-0.18568	-0.551949	-0.231811	0.797969	-0.269008	14	14	14	78	78	78	27.873	3.4577e-251	O95571	O95571	Protein ETHE1, mitochondrial	ETHE1
-0.46639	0.0718939	-0.834472	1.62478	-0.108587	0.610798	-0.334092	1.82384	-0.576764	0.221974	-0.748036	0.386209	-0.352573	0.232997	-0.532898	-0.122881	-0.0803962	0.385321	-1.68594	0.159439	0.37096	0.33873	-1.303	0.822023	10	10	10	16.2	16.2	16.2	68.477	0	Q01844	Q01844	RNA-binding protein EWS	EWSR1
-0.677945	-0.299493	-0.807878	0.189005	-0.553861	0.3281	-0.854279	0.23495	-0.508097	0.0562739	-0.692337	-0.0900638	-0.471908	-0.0440602	-0.706385	-0.232872	0.434383	0.404274	-1.51851	0.195138	0.553483	0.403275	-1.47905	0.191322	48	48	48	61.8	61.8	61.8	100.83	0	Q01780	Q01780	Exosome component 10	EXOSC10
-0.906176	-0.149681	-1.20564	-0.540576	-0.586774	0.137507	-0.884973	-0.546713	-0.676651	0.34926	-1.38081	-0.538829	-0.898666	0.254844	-1.24597	-0.860173	-1.24271	0.262742	-1.34491	0.201834	-1.05468	0.149317	-1.2801	0.212984	15	15	15	66.2	66.2	66.2	32.789	8.3392e-190	Q13868	Q13868	Exosome complex component RRP4	EXOSC2
-0.90541	-0.0795512	-1.37504	-0.0830756	-0.633049	-0.0144759	-1.28073	-0.274504	-0.665622	-0.0694639	-0.883812	0.255016	-0.156212	-0.0171484	-0.605935	0.181085	-1.2687	0.260615	-1.80934	0.251977	-1.15754	0.296628	-1.74422	0.191227	15	15	15	66.5	66.5	66.5	29.572	1.7658e-188	Q9NQT5	Q9NQT5	Exosome complex component RRP40	EXOSC3
-0.827596	-0.258267	-1.54586	-0.294739	-0.597613	0.014187	-0.937972	-0.713416	-1.0815	-0.184998	-1.20963	-0.485746	-0.987228	-0.125759	-1.15797	-0.491309	-1.28323	0.183992	-1.58348	0.171569	-1.14567	0.211839	-1.27038	0.171485	9	9	9	40	40	40	26.383	5.8183e-82	Q9NPD3	Q9NPD3	Exosome complex component RRP41	EXOSC4
-0.843086	-0.455078	-1.11801	-0.558956	-0.600963	0.0185641	-1.14168	-0.3158	-1.19594	0.132197	-1.42733	-0.870806	-0.818739	0.0738268	-0.924788	-0.820619	-1.37844	0.20951	-1.80439	0.162549	-1.35467	0.268391	-1.67875	0.102651	14	14	14	60.7	60.7	60.7	28.235	4.6769e-303	Q5RKV6	Q5RKV6	Exosome complex component MTR3	EXOSC6
-0.502533	-0.131407	-1.55119	-0.234902	-0.0408469	0.0412066	-0.828641	-0.463253	-1.3143	0.547785	-1.32509	-0.587921	-0.976456	0.910584	-1.43798	-0.742052	-1.09237	0.0948295	-1.3084	0.198114	-0.814802	0.347674	-1.54292	0.174475	15	15	15	51.5	51.5	51.5	31.821	2.7866e-225	Q15024	Q15024	Exosome complex component RRP42	EXOSC7
-0.158779	0.331652	-1.24486	-1.10422	-0.411856	0.392977	-1.35772	-0.682734	-0.29947	0.327974	-0.397378	0.671457	0.128209	0.291938	-0.531952	-0.419838	-0.270642	0.322561	-0.775562	0.548046	-0.976381	0.387092	-1.29509	0.346062	10	10	10	33.3	33.3	33.3	48.948	1.7502e-52	Q06265	Q06265	Exosome complex component RRP45	EXOSC9
0.410952	0.151047	-0.135691	-1.86994	0.424289	0.43702	0.878912	-1.03078	-0.0131486	-0.0381247	0.183442	-0.906275	0.314136	-0.157309	-0.0417924	-1.12687	0.556419	-0.420803	-0.0193247	-1.40277	0.651127	-0.613658	0.104794	-0.798881	73	58	55	77	62.8	60.4	69.412	0	P15311	P15311	Ezrin	EZR
-0.508425	0.711397	-1.81614	-4.03389	-0.587542	0.770497	-1.09952	-1.89696	-2.0488	-0.408424	-2.63902	-1.65042	-1.6228	-0.372894	-1.80651	-2.01719	-0.617673	0.501065	-2.05569	-1.62273	-0.787517	0.0700892	-2.6172	-2.76315	20	20	17	86.7	86.7	78.5	15.164	0	Q01469	Q01469	Fatty acid-binding protein, epidermal	FABP5
1.26722	-0.777299	0.991253	0.27299	1.11622	-1.339	0.822412	0.291421	1.16504	-0.96792	0.623409	-0.0647821	1.0959	-0.707042	0.53399	0.253405	1.05855	-1.07613	0.721616	-0.0377251	1.0692	-0.58868	0.686303	-0.187672	31	31	31	74.4	74.4	74.4	52.623	0	Q96CS3	Q96CS3	FAS-associated factor 2	FAF2
-0.695687	-0.34497	1.1317	-0.0555431	-0.741641	-0.810004	0.786442	-0.306968	-0.744781	0.37462	-0.189015	-0.603826	-0.598059	0.32234	-0.175727	-0.583314	-0.716508	-0.228052	0.596178	-0.444403	-0.808809	-0.191011	0.691006	-0.440054	11	11	4	49.7	49.7	13.7	34.596	4.193e-125	Q96GK7	Q96GK7	Fumarylacetoacetate hydrolase domain-containing protein 2A	FAHD2A
-0.427703	0.231373	-1.14181	0.912469	-0.47178	-0.0181408	-0.777332	0.932781	-0.446847	0.137886	-0.642344	0.161553	-0.303938	-0.0908357	-0.573931	-0.0131475	-1.06811	0.466329	-1.1994	0.609819	-0.748508	0.184486	-1.43051	0.864002	46	46	45	54	54	52.8	121.89	0	Q9NZB2;Q5T035	Q9NZB2	Constitutive coactivator of PPAR-gamma-like protein 1	FAM120A
0.615008	0.0633887	0.328942	-0.89055	0.225397	0.15123	0.452223	-1.36205	-0.0237215	0.223606	-0.44172	-0.291064	0.0749783	-0.074347	-0.217948	-0.422053	-0.140484	0.187402	-1.12785	-1.43979	0.107111	-0.0782257	-1.07967	-1.82794	30	30	30	52.8	52.8	52.8	84.137	0	Q96TA1	Q96TA1	Niban-like protein 1	FAM129B
-0.658734	-0.193183	0.422701	-0.288987	-0.662305	-0.153636	0.0872087	-0.483165	-0.995021	0.167307	-1.45043	-0.688579	-1.23597	0.501727	-1.34627	-0.810141	-1.23339	-0.074049	-0.0894599	-1.27065	-1.10215	0.197149	0.017538	-1.02945	14	14	14	81.9	81.9	81.9	15.641	2.1487e-207	Q96C01	Q96C01	Protein FAM136A	FAM136A
0.0357403	-2.29188	0.716752	0.304952	0.419779	-2.03045	0.870048	0.556082	1.32147	-1.03456	0.899363	-0.0643756	1.1432	-0.824936	0.691506	0.152399	1.68882	-1.3741	0.85363	0.0939557	1.64721	-1.03392	0.794767	-0.0594808	19	19	19	77.5	77.5	77.5	24.68	0	Q92520	Q92520	Protein FAM3C	FAM3C
0.648518	0.456867	-0.0295958	0.25177	0.0346715	-0.0232979	-0.121434	0.293817	-0.232607	-0.132721	-0.692959	-0.249482	0.0749708	0.139786	-0.52887	-0.405803	-0.18992	0.120553	-1.10737	-1.25048	-0.0271222	-0.243772	-0.553516	-1.18203	18	18	18	66.7	66.7	66.7	36.748	0	Q9NUQ9;Q9H0Q0	Q9NUQ9	Protein FAM49B	FAM49B
-0.86223	0.0878697	-1.48164	-0.849411	-0.843738	0.13578	-1.39699	-0.543506	-0.61516	0.266339	-0.511267	0.506775	-0.523193	0.044211	-0.399809	0.204961	-1.13224	0.206691	-1.41048	0.450475	-0.996739	0.313479	-1.56227	0.532262	11	8	8	40.9	34.5	34.5	37.19	8.8896e-131	Q52LJ0	Q52LJ0	Protein FAM98B	FAM98B
-0.571096	-0.115576	-0.947717	0.139387	0.01921	-0.0661379	-0.373994	0.103613	-0.083787	0.175211	-0.186428	-0.305082	-0.521598	-0.0868553	-0.760381	-0.510937	-0.678455	0.524953	-0.26107	0.352406	-0.678535	0.445121	-0.138216	0.660528	56	56	56	49.2	49.2	49.2	149.32	0	Q9NVI1	Q9NVI1	Fanconi anemia group I protein	FANCI
1.46909	-1.03941	0.942894	0.0823748	1.50893	-0.870633	0.970623	0.109692	1.56775	-1.53065	0.514905	-0.360247	1.98054	-1.85413	1.00377	0.161992	1.50764	-1.48983	0.67866	-0.887121	1.40769	-1.22593	0.506562	-0.954251	24	24	24	46.2	46.2	46.2	59.356	3.8229e-153	Q8WVX9	Q8WVX9	Fatty acyl-CoA reductase 1	FAR1
-0.159407	0.234336	-0.787377	-0.421753	-0.213182	0.0245976	-0.653957	-0.475877	-0.0194298	-0.00590074	0.316836	-0.0629066	0.0238636	-0.665474	0.0795185	-0.0595056	-0.858146	0.390072	-1.24958	-0.677386	-0.91962	0.12998	-1.29696	-0.670237	26	26	26	59.4	59.4	59.4	57.563	0	Q9Y285	Q9Y285	Phenylalanine--tRNA ligase alpha subunit	FARSA
-0.268777	0.205735	-1.3424	-1.01724	-0.367102	0.17143	-1.13826	-1.03083	-0.152946	0.0626938	0.260446	-0.177873	-0.0447978	-0.549791	0.00791319	-0.0712445	-1.00226	0.274572	-1.34582	-0.711543	-1.03745	0.131359	-1.31042	-0.672826	32	32	32	55	55	55	66.115	0	Q9NSD9	Q9NSD9	Phenylalanine--tRNA ligase beta subunit	FARSB
-0.316251	0.505824	-1.6974	-2.7934	-0.607834	0.048438	-1.26736	-2.52466	-0.715518	0.541515	-1.04223	-0.956842	-0.782917	0.0959615	-0.854611	-1.16364	-1.44456	0.507969	-2.39587	-2.16487	-1.64601	-0.0884222	-2.42539	-2.59816	172	172	172	75.7	75.7	75.7	273.42	0	P49327	P49327	Fatty acid synthase;[Acyl-carrier-protein] S-acetyltransferase;[Acyl-carrier-protein] S-malonyltransferase;3-oxoacyl-[acyl-carrier-protein] synthase;3-oxoacyl-[acyl-carrier-protein] reductase;3-hydroxyacyl-[acyl-carrier-protein] dehydratase;Enoyl-[acyl-carrier-protein] reductase;Oleoyl-[acyl-carrier-protein] hydrolase	FASN
1.44788	-1.45573	1.39582	0.97944	0.340286	-2.50173	1.15963	0.506383	1.47965	-0.421093	0.807303	-0.289561	0.332425	-0.188775	0.0193847	-0.488784	1.61087	-0.166799	0.543229	-0.399723	1.56099	-0.214094	0.532125	-0.427063	127	127	126	32.9	32.9	32.7	506.27	0	Q14517	Q14517	Protocadherin Fat 1;Protocadherin Fat 1, nuclear form	FAT1
-1.02936	-0.297063	-0.954705	0.604921	-0.551539	0.127819	-0.589901	0.735174	-0.547077	-0.0592106	-0.670524	0.25622	-0.343926	0.124298	-0.679794	0.224429	-0.38969	-0.172853	-1.33863	0.647635	-0.547893	-0.0177741	-1.41601	0.712589	24	24	22	68.8	68.8	65.4	33.784	0	P22087	P22087	rRNA 2-O-methyltransferase fibrillarin	FBL
-0.481643	-2.70014	1.16156	0.307377	-0.652518	-2.15868	0.706997	-0.110408	0.16036	-0.430393	0.479407	-0.0539515	0.282818	-0.0970465	0.504893	0.122229	-0.235565	-0.63678	1.01496	0.176017	-0.36573	-0.600755	0.96102	0.148484	23	23	23	63.1	63.1	63.1	47.862	4.3789e-297	P22830	P22830	Ferrochelatase, mitochondrial	FECH
0.228856	-0.572561	-0.459239	1.12161	0.0349002	-0.417013	-0.610941	1.58387	-0.0573831	-0.0399507	0.265238	0.207467	-0.456959	-0.608002	-0.338838	0.0317158	-0.574459	-0.648652	0.124713	1.0173	-0.690484	-0.671053	-0.26899	1.02431	22	22	21	60	60	60	42.592	0	P39748	P39748	Flap endonuclease 1	FEN1
0.739488	-0.67682	-0.293444	0.334074	0.554504	-0.360624	-0.367721	1.34564	-0.258724	0.00674673	-0.415919	-0.518888	-0.00455371	-0.111205	-0.229656	-0.25255	-0.355572	0.208235	-0.238997	0.0191298	-0.0821625	0.290097	0.0634	0.589299	7	7	7	19.8	19.8	19.8	30.77	1.1052e-24	P09038	P09038	Fibroblast growth factor 2	FGF2
-0.595069	-0.972794	1.26959	0.0718581	-0.774276	-0.642056	0.648665	-0.276655	-0.934768	0.208385	-0.230701	-0.340035	-1.02753	0.346702	-0.387577	-0.699701	-0.577893	-0.376566	0.918701	-0.220844	-0.740838	-0.336452	0.852465	-0.252829	31	31	31	64.7	64.7	64.7	54.636	0	P07954	P07954	Fumarate hydratase, mitochondrial	FH
0.778771	-1.33134	-0.118296	-0.521128	0.640149	-0.966959	-0.693493	-0.386668	0.254131	-0.259906	-0.325935	-1.0627	-0.162961	-0.333524	-0.831406	-1.3861	0.632305	-0.410859	-0.093419	-1.75357	0.330599	-0.132367	-0.335106	-1.68992	13	13	13	73.2	73.2	73.2	15.649	4.9622e-149	P26885	P26885	Peptidyl-prolyl cis-trans isomerase FKBP2	FKBP2
-0.1013	0.253154	-0.308013	0.279417	-0.0953578	0.382647	-0.168055	0.178407	-0.365362	0.386959	-0.636992	-0.799528	-0.599331	-0.0291809	-0.909998	-1.41601	-0.654335	0.105875	-1.12707	-0.582918	-0.656408	-0.0402909	-1.08513	-0.913795	21	21	21	67.9	67.9	67.9	25.177	0	Q00688	Q00688	Peptidyl-prolyl cis-trans isomerase FKBP3	FKBP3
-0.178731	0.436188	-2.14229	-2.55753	-0.126635	0.669586	-1.58551	-2.53382	-1.89078	0.606482	-2.44516	-0.896239	-1.4081	0.643735	-1.56912	-1.54531	-1.41908	0.612295	-1.57627	-0.977052	-1.28671	0.447867	-1.81627	-1.48823	50	50	50	87.6	87.6	87.6	51.804	0	Q02790	Q02790	Peptidyl-prolyl cis-trans isomerase FKBP4;Peptidyl-prolyl cis-trans isomerase FKBP4, N-terminally processed	FKBP4
0.757061	-0.627533	-0.171709	-0.972275	0.244368	-0.639414	-0.801329	-1.20569	-0.21818	0.182765	-0.862606	-0.73645	-0.599413	0.285625	-0.908612	-0.966653	0.582631	-0.153315	-0.306022	-0.91946	0.341591	0.0694442	-0.469355	-1.05127	24	23	23	38.4	38.4	38.4	63.083	2.1728e-131	O95302;Q75LS8	O95302	Peptidyl-prolyl cis-trans isomerase FKBP9	FKBP9
0.0103241	0.412963	-0.528763	-0.672465	-0.00915127	0.416543	-0.672672	-0.708624	-0.669368	0.289693	-0.739477	-0.669608	-0.833303	-0.0234037	-0.937008	-1.01776	-0.805698	0.3058	-1.03516	-1.00236	-0.276567	0.27083	-0.901645	-0.836223	55	55	55	55.6	55.6	55.6	144.75	0	Q13045	Q13045	Protein flightless-1 homolog	FLII
-0.850708	-0.347087	-0.697354	-0.437895	-0.979465	-0.0917657	-0.420861	0.0220433	-1.19219	0.0642318	-0.436855	-0.150107	-1.1596	-0.165427	-0.920895	-0.0512688	-1.34501	0.490615	-1.2421	-1.075	-1.05459	0.300043	-0.312907	-0.274222	206	193	188	79.1	76.7	75.7	280.74	0	P21333	P21333	Filamin-A	FLNA
-0.705402	0.0684157	-0.711945	-0.476683	-0.636238	0.283812	-0.505869	-0.383707	-1.58327	0.431004	-1.29595	-0.662101	-1.39961	0.24939	-1.25244	-0.906863	-1.18114	0.499973	-1.12265	-1.60519	-0.925503	0.380617	-0.216579	-0.636982	219	219	201	88.2	88.2	84.6	278.16	0	O75369	O75369	Filamin-B	FLNB
-0.312307	-0.00815728	1.43745	-0.23621	-0.522198	-0.451056	1.48349	0.228697	-1.18035	-0.00175968	-1.18304	-0.0185502	-1.13035	-0.0868063	-0.547578	-0.627494	1.37043	0.585119	-1.51795	-1.72719	1.36796	0.29686	-1.31583	-1.56093	158	139	139	69.8	64.7	64.7	291.02	0	Q14315	Q14315	Filamin-C	FLNC
1.69541	-1.37178	1.26832	-0.332257	0.945385	-1.25733	1.11372	-0.152703	1.3366	-1.08164	0.568558	-0.205307	1.43146	-0.934262	0.625645	-0.0159195	0.819663	-0.695617	0.537559	-0.951729	0.79135	-0.729761	1.10042	0.0575259	34	34	34	74.9	74.9	74.9	47.355	0	O75955	O75955	Flotillin-1	FLOT1
-0.251956	-0.165406	0.12818	-0.508366	0.582888	0.83898	0.63737	0.210931	-0.258994	0.213302	-0.54966	-0.65343	-0.35311	0.309662	-0.517286	-0.539412	-0.533089	0.627949	0.249731	-0.082815	-0.648583	0.160282	0.442724	0.131003	25	24	23	44	42.7	39.7	71.174	4.4948e-293	Q06787	Q06787	Fragile X mental retardation protein 1	FMR1
0.114869	-0.786981	0.650278	0.177823	-0.0742571	-1.70104	-0.157749	-0.923297	0.00553683	-0.879381	-0.197882	-0.0879079	0.041302	-0.699796	0.0546836	-0.379022	-0.695272	-0.183848	-0.496659	-1.4181	-1.14815	-0.0475468	-0.396272	-1.60474	84	84	84	45.4	45.4	45.4	262.62	0	P02751	P02751	Fibronectin;Anastellin;Ugl-Y1;Ugl-Y2;Ugl-Y3	FN1
-0.111521	0.379918	-1.20873	-2.47657	-0.455041	0.249135	-0.889808	-1.43247	-1.2552	0.533104	-2.11906	-0.631348	-0.934809	0.758587	-1.46769	-0.513405	-0.210606	0.335177	-2.08072	-2.0641	0.0813599	0.0891272	-1.59089	-2.19219	32	32	32	69.4	69.4	69.4	54.529	0	Q16658	Q16658	Fascin	FSCN1
0.27793	0.263944	-0.315257	-1.3765	0.957128	0.950821	0.343479	-0.685787	-0.210006	-0.324674	-1.16061	-0.856093	0.536884	0.606703	-0.0878667	-0.757698	0.419505	-0.537141	-0.195288	-1.75353	0.952044	0.13917	0.345204	-0.802266	13	13	13	71	71	71	21.225	6.4339e-125	P02794	P02794	Ferritin heavy chain	FTH1
-0.48433	-0.0839339	-0.381179	1.17969	-0.258871	0.390989	-0.313529	1.46656	-0.449998	0.10497	-0.503495	0.641323	-0.148852	0.182537	-0.503342	0.48176	-1.05017	0.301384	-1.48229	0.315533	-1.27721	0.329785	-1.84269	0.3221	40	40	40	54.4	54.4	54.4	96.557	0	Q8IY81	Q8IY81	pre-rRNA processing protein FTSJ3	FTSJ3
-1.1051	0.17926	-1.06179	0.343635	-0.155821	0.652007	-0.797337	0.962849	-0.841738	0.156757	-0.825953	0.385444	-0.0643011	-0.185052	-0.407856	0.304535	-0.736434	0.163001	-0.733459	0.697974	-0.169374	0.515288	-1.01997	1.4701	31	31	31	33.9	33.9	33.9	95.32	3.4788e-108	Q8N1G2	Q8N1G2	Cap-specific mRNA (nucleoside-2-O-)-methyltransferase 1	FTSJD2
-0.681182	-0.611722	-0.784715	-0.233662	-0.171317	-0.233321	-0.741511	-0.394134	-1.34679	-0.13144	-1.07291	-0.313408	-1.044	-0.237976	-1.20019	-0.57449	-1.41769	-0.333992	-1.64626	-0.243314	-1.2891	-0.170961	-1.67083	0.0506435	40	36	33	66.3	64	60.4	67.56	0	Q96AE4	Q96AE4	Far upstream element-binding protein 1	FUBP1
-0.789682	-0.406965	-0.816232	0.891424	-0.93308	-0.573915	-0.530216	1.01032	-0.959983	-0.214999	-0.873773	0.649514	-0.596347	-0.204773	-0.813782	0.700765	-0.387525	-0.348218	-1.59712	1.15561	-0.709362	-0.418646	-1.61943	1.40788	36	31	31	73.3	67.8	67.8	61.64	0	Q96I24	Q96I24	Far upstream element-binding protein 3	FUBP3
-1.04111	-0.59129	-0.419805	2.16656	-0.699857	-0.299777	0.102163	2.2956	-1.43122	-0.179468	-1.29702	0.246518	-0.937836	0.00745712	-1.2504	0.309654	-0.533448	-0.0860664	-2.41832	0.478931	-0.832238	-0.0571526	-2.31998	0.905896	13	11	11	23	23	23	53.425	0	P35637	P35637	RNA-binding protein FUS	FUS
-0.466758	0.0372797	-0.650562	-0.353173	0.0262636	0.0367647	-0.439139	-0.279782	-0.341617	0.304373	-0.65517	-0.398656	-0.492619	0.161971	-0.902599	-0.899951	-1.00487	0.41349	-1.1301	-1.05299	-0.495367	0.332862	-1.33586	-0.986577	43	43	40	62.5	62.5	59.1	69.72	0	P51114	P51114	Fragile X mental retardation syndrome-related protein 1	FXR1
-0.0786546	0.0504729	-1.24246	0.342646	0.296109	-0.309736	-0.363222	-0.424752	-0.0595034	0.427186	-0.320892	0.103736	0.0519583	0.592419	0.168609	-0.0281536	-0.364221	0.654392	-1.18522	-0.430557	-0.00297182	-0.00318157	-1.19561	-0.878282	19	15	15	33.1	27.2	27.2	74.222	1.8874e-174	P51116	P51116	Fragile X mental retardation syndrome-related protein 2	FXR2
0.96073	-0.341144	0.221435	-1.03487	1.24351	-0.47819	0.697186	-1.30351	0.139661	0.149278	-0.549897	0.170936	0.226409	0.0290899	-0.346583	-0.4248	1.47655	-0.00236868	-0.201389	-0.77584	1.38977	0.198288	-0.337399	-0.684764	56	56	56	47.7	47.7	47.7	166.98	0	Q9BQS8	Q9BQS8	FYVE and coiled-coil domain-containing protein 1	FYCO1
-0.219763	0.523367	-1.43325	-1.18498	-0.311022	0.377809	-0.930121	-0.670265	-1.05713	0.410384	-1.17283	-0.0899559	-0.965767	0.24957	-1.31526	-0.990301	-1.46018	0.589264	-1.57852	-1.17384	-1.52783	0.502404	-1.82885	-1.75704	30	30	26	66.1	66.1	61.8	52.164	0	Q13283	Q13283	Ras GTPase-activating protein-binding protein 1	G3BP1
-0.597499	0.330968	-0.736829	-1.26457	-0.406766	0.387307	-0.559242	-0.449238	-0.637818	0.311406	-0.903581	-0.581262	-0.607396	0.23008	-1.0002	-0.702827	-1.4069	0.88436	-1.43428	-1.14741	-1.27969	0.560825	-1.51418	-1.15858	25	21	21	49.4	45.2	45.2	54.12	0	Q9UN86	Q9UN86	Ras GTPase-activating protein-binding protein 2	G3BP2
-0.397833	0.431482	-1.12157	-2.37592	-0.798337	0.13889	-1.1191	-2.22477	-0.516121	-0.250196	-1.4684	-0.751521	-0.351126	-0.403329	-1.09092	-1.40132	-0.93494	0.375043	-0.986818	-1.05698	-1.29262	0.492591	-0.949786	-1.9166	62	62	62	93.4	93.4	93.4	59.256	0	P11413	P11413	Glucose-6-phosphate 1-dehydrogenase	G6PD
0.375264	-0.199032	-0.171682	-1.38826	-0.273902	-0.543666	-0.988966	-0.782671	-0.599138	0.295362	-1.32118	-0.0929216	-0.669924	0.452798	-0.577677	-0.592235	0.332751	-0.432118	0.498856	-0.402691	0.40691	0.0498339	0.489363	-0.901629	28	28	28	41.4	41.4	41.4	105.32	4.7345e-244	P10253	P10253	Lysosomal alpha-glucosidase;76 kDa lysosomal alpha-glucosidase;70 kDa lysosomal alpha-glucosidase	GAA
-0.412975	-2.61949	0.995144	0.264157	-0.308534	-2.92349	0.860606	0.141669	0.310855	-0.556116	0.451153	0.503768	0.348776	-0.289276	0.607781	0.0577454	0.271516	-0.970177	1.19181	-0.0383975	0.322085	-0.240698	1.13375	-0.0282672	13	13	13	59.9	59.9	59.9	25.384	2.0311e-245	Q8TAE8	Q8TAE8	Growth arrest and DNA damage-inducible proteins-interacting protein 1	GADD45GIP1
0.523854	-0.00177165	0.301516	-0.98009	0.650614	-0.0987646	0.3537	-1.04794	0.995431	0.208868	-0.327363	0.356866	0.902961	-0.298984	-0.673812	0.124058	-0.66806	0.326096	-1.08925	-0.872344	-0.834508	0.110081	-1.08941	-0.983387	20	20	20	20.1	20.1	20.1	143.19	5.5554e-175	O14976	O14976	Cyclin-G-associated kinase	GAK
-0.363786	-2.91406	0.659516	0.541648	-0.240194	-3.02894	0.590973	0.45873	1.22214	-1.22959	0.81884	-0.274187	1.26194	-0.867518	0.701072	0.030819	0.838366	-0.62731	1.1192	0.336015	0.806244	-0.704104	1.13906	0.263489	37	37	35	59.2	59.2	58	64.732	0	Q10471	Q10471	Polypeptide N-acetylgalactosaminyltransferase 2;Polypeptide N-acetylgalactosaminyltransferase 2 soluble form	GALNT2
-0.167428	-1.90112	0.86526	0.599345	-0.0511115	-2.76596	0.598148	0.230866	1.3194	-0.968257	0.94372	-0.179492	1.28538	-0.739717	0.729708	0.125541	-0.750334	0.566458	1.21574	0.403643	-0.848359	0.652313	1.11706	0.188137	42	42	42	64.5	64.5	64.5	75.388	0	Q86SF2	Q86SF2	N-acetylgalactosaminyltransferase 7	GALNT7
0.503996	-0.686179	-0.278739	-1.11037	0.325853	-0.927125	-0.760749	-1.27724	-0.160442	0.300778	-0.955847	-0.302367	-0.744547	0.340163	-1.37758	-0.899563	0.880631	-0.155292	-0.200316	-1.28952	0.721212	0.0696033	-0.406534	-1.53639	74	74	74	79.8	79.8	79.8	106.87	0	Q14697	Q14697	Neutral alpha-glucosidase AB	GANAB
-0.413101	0.499461	-0.937816	-1.82803	-0.517886	0.337816	-0.632244	-1.63647	-0.315422	0.277911	-0.645638	-0.123739	-0.422006	0.161422	-0.780516	-0.886584	-0.308936	0.134083	-1.0975	-0.592276	-0.448854	-0.371577	-1.20907	-0.815855	37	37	36	91.3	91.3	91.3	36.053	0	P04406	P04406	Glyceraldehyde-3-phosphate dehydrogenase	GAPDH
-0.603624	0.323761	0.0848854	-0.902445	-0.800352	0.395147	-0.169943	-0.672704	-1.3411	0.488413	-1.04146	-0.714693	-1.20422	0.232376	-0.956091	-1.01247	-0.960549	0.332883	-0.388732	-0.82831	-0.943124	-0.0252577	-0.386781	-1.12399	49	49	49	63.1	63.1	63.1	83.165	0	P41250	P41250	Glycine--tRNA ligase	GARS
-0.156477	0.747246	-0.988716	-1.82656	-0.258968	1.02519	-0.960771	-0.766141	-0.883295	0.363586	-1.0999	0.105243	-0.891612	0.335007	-0.868715	-0.479324	-0.837116	0.613705	-1.77303	-0.717538	-0.732158	0.237524	-1.55787	-1.4176	51	51	51	63.7	63.7	63.7	107.77	0	P22102	P22102	Trifunctional purine biosynthetic protein adenosine-3;Phosphoribosylamine--glycine ligase;Phosphoribosylformylglycinamidine cyclo-ligase;Phosphoribosylglycinamide formyltransferase	GART
1.2948	0.000554022	0.694458	-1.26671	0.864469	0.76921	0.171428	-1.2889	0.603522	-0.235799	-0.60109	-0.595758	0.89469	-0.257151	-0.0807784	-0.724989	1.28472	-0.477112	0.373939	-0.864097	1.43782	-0.605107	0.435348	-1.14303	24	24	24	51.3	51.3	51.3	59.716	0	P04062	P04062	Glucosylceramidase	GBA
0.279137	-0.0847826	0.185174	-0.224773	0.325175	-0.465781	0.252074	-0.463293	0.503945	-0.178266	-0.0209662	0.315421	0.180247	0.514861	-0.0553802	-0.24282	-0.063757	0.710463	-0.448922	-0.636924	0.225741	0.531868	-0.573068	-0.734213	56	56	56	39.6	39.6	39.6	206.44	0	Q92538	Q92538	Golgi-specific brefeldin A-resistance guanine nucleotide exchange factor 1	GBF1
0.0436768	-0.288065	-0.174774	-0.163218	0.332866	-0.178467	-0.0923396	0.00337311	0.485382	0.226353	0.198197	-0.222971	-0.177559	-0.31284	-0.544525	-0.597468	0.525823	0.207124	-0.491878	0.2955	0.35351	-0.213143	-0.848192	-0.034809	185	185	185	71.5	71.5	71.5	292.75	0	Q92616	Q92616	Translational activator GCN1	GCN1L1
-0.479485	0.751005	-1.55298	-2.16868	-0.131382	0.42011	-1.17179	-1.62964	-1.68273	0.233516	-2.18853	-0.563812	-1.29797	0.546758	-1.12629	-0.744261	-1.50597	1.01492	-1.79258	-1.48025	-1.59987	0.648008	-1.64738	-1.82596	39	39	29	88.5	88.5	66.5	50.663	0	P50395	P50395	Rab GDP dissociation inhibitor beta	GDI2
-0.0253496	0.494317	-1.4113	-1.45588	-0.0564409	0.65576	-1.08023	-0.452252	-0.555793	0.137848	-0.880247	0.221766	-0.577363	0.237838	-0.597639	-0.389669	-1.27961	0.869137	-1.08492	-0.424877	-1.0235	0.567989	-1.45338	-0.419448	59	59	59	47.3	47.3	47.3	168.59	0	Q8TEQ6	Q8TEQ6	Gem-associated protein 5	GEMIN5
0.333784	0.341225	-0.655609	-1.27677	0.773366	0.750089	-0.857623	-0.535687	0.162824	-1.08952	-0.210234	0.533851	-0.108165	-1.61497	0.0916618	-0.315505	-0.181425	0.647911	-1.27614	-0.525074	-0.102751	0.27821	-0.675106	-0.628921	12	12	12	41.6	41.6	41.6	36.504	1.5193e-124	Q7L5D6	Q7L5D6	Golgi to ER traffic protein 4 homolog	GET4
-2.45018	-1.50531	1.03331	0.170198	-2.23595	-2.6834	0.437276	-0.185065	-0.828023	0.133815	-0.0537116	-0.614255	-1.06448	0.141611	-0.302854	-0.833465	-0.424011	-0.267277	0.985434	-0.0757147	-0.812362	-0.287661	0.897758	-0.220747	50	50	50	63	63	63	83.471	0	Q96RP9	Q96RP9	Elongation factor G, mitochondrial	GFM1
-0.251069	0.625202	-0.817639	-1.75193	-0.346681	0.453948	-0.179709	-1.80506	-1.49209	0.35392	-2.07749	-0.604523	-1.06731	0.12887	-1.44757	-1.23328	-0.873095	0.554235	-1.41848	-0.627526	-1.27101	0.318929	-1.23609	-1.14207	40	40	34	64.4	64.4	53.9	78.806	0	Q06210	Q06210	Glutamine--fructose-6-phosphate aminotransferase [isomerizing] 1	GFPT1
0.379167	0.296665	-0.215086	-1.57358	0.232096	0.138806	-1.1101	-1.85853	-0.566932	0.256715	-1.30123	-0.68095	-0.815439	0.349178	-1.3758	-1.25314	1.33794	-0.360296	0.194336	-1.13104	1.27873	-0.0216196	0.039067	-1.22013	15	15	15	45	45	45	35.964	5.3894e-224	Q92820	Q92820	Gamma-glutamyl hydrolase	GGH
0.200538	0.238347	-0.575356	0.168833	0.288007	0.228886	-0.587973	0.443117	-0.371166	0.265067	-0.574925	-0.0993236	-0.364165	0.0784193	-0.520667	-0.332502	-0.548918	0.517482	0.0140465	0.230573	-0.770394	0.348459	-0.891969	-0.272127	39	39	38	37.7	37.7	37.2	150.07	0	Q6Y7W6	Q6Y7W6	PERQ amino acid-rich with GYF domain-containing protein 2	GIGYF2
0.528786	-0.928676	-0.240524	-1.72894	0.332446	-1.2891	-0.800925	-1.8617	-0.83486	0.513144	-1.76848	0.852951	-0.982943	0.469277	-1.79908	-1.02781	1.026	-0.1291	0.256383	-0.729757	1.04703	-0.101248	0.141065	-1.15074	16	16	16	35.9	35.9	35.9	48.766	2.1184e-269	P06280	P06280	Alpha-galactosidase A	GLA
0.110442	-0.250548	-0.025152	-1.99931	0.00276352	-0.63837	-0.859448	-1.79976	-0.764188	0.452546	-1.70981	-0.224685	-0.883299	0.596001	-1.5122	-0.532435	0.792422	-0.305294	0.0557564	-1.54407	0.795133	-0.104161	-0.0485391	-1.34782	20	20	20	36.6	36.6	36.6	76.074	8.7744e-217	P16278;Q6UWU2	P16278	Beta-galactosidase	GLB1
-0.0444299	-2.59022	0.805679	0.789257	-0.252458	-3.21451	0.0172745	-0.0525029	1.33479	-0.905789	0.842689	-0.357783	0.639179	-0.569233	0.155514	-0.50356	1.12548	-1.20504	1.01019	0.0211837	1.11681	-1.14056	0.964303	-0.110963	66	66	66	52	52	52	134.55	0	Q92896	Q92896	Golgi apparatus protein 1	GLG1
-0.414659	0.260311	-1.81351	-1.58251	-0.466768	0.336992	-1.02365	-1.12602	-1.14449	0.24734	-1.50056	0.0384294	-1.25067	0.0638912	-1.5556	-0.279633	-1.48942	0.643464	-1.91138	-1.37456	-1.46842	0.414944	-2.12397	-1.66301	17	17	17	52.8	52.8	52.8	37.432	1.8474e-261	O76003	O76003	Glutaredoxin-3	GLRX3
-2.30307	-1.97733	1.26269	0.495205	-2.02698	-1.99223	0.703533	0.0386906	-0.369979	0.164351	0.291285	-0.320976	-0.63962	0.105163	-0.0825625	-0.403412	-0.396069	-0.251501	1.0983	0.104171	-0.655192	-0.282596	0.995705	-0.118806	44	44	44	66.5	66.5	66.5	73.46	0	O94925	O94925	Glutaminase kidney isoform, mitochondrial	GLS
-1.27714	-2.47017	1.4266	0.434769	-1.24245	-3.1787	1.30946	0.116756	0.140038	-0.255787	0.470513	-0.55922	0.0357928	-0.158954	0.29787	-0.0917925	0.113489	-0.851865	1.02497	0.0417853	-0.0200245	-0.740662	1.03615	0.0767592	38	38	11	67.7	67.7	28	61.397	0	P00367	P00367	Glutamate dehydrogenase 1, mitochondrial	GLUD1
-0.744456	-0.0183677	-1.76256	-0.626628	-0.348806	0.328331	-2.07156	-0.798291	-0.000432859	-0.781757	-0.338115	0.721167	0.353359	-0.495761	-0.0169708	0.76096	-0.480242	-0.0555918	0.144071	1.84381	-0.585618	0.0720441	-0.290557	1.72798	16	16	16	34.9	34.9	34.9	60.556	8.5448e-145	Q49A26	Q49A26	Putative oxidoreductase GLYR1	GLYR1
-0.539257	0.19497	-1.71356	-1.87539	-0.459207	0.191732	-1.37426	-1.65097	-1.59402	0.404883	-2.02596	-0.865036	-1.41106	0.263163	-1.9179	-1.3917	-1.38951	0.394665	-1.63283	-0.97244	-1.41304	0.181711	-1.79454	-1.71716	53	53	53	77.6	77.6	77.6	76.715	0	P49915	P49915	GMP synthase [glutamine-hydrolyzing]	GMPS
1.72259	-2.39633	0.912703	-0.759045	0.634154	-3.0669	0.841255	-0.335835	0.844548	-0.967805	0.376079	-0.491174	1.22574	-1.2748	0.561026	-0.0191068	1.34505	-0.414975	0.0137612	-1.38834	1.60682	-0.79287	1.02132	0.022463	28	28	15	75.8	75.8	46.2	40.45	0	P04899	P04899	Guanine nucleotide-binding protein G(i) subunit alpha-2	GNAI2
1.7336	-1.43777	0.998181	-0.630314	1.09993	-1.82776	0.991998	-0.0137049	0.687449	-1.02072	0.330027	-0.7223	1.33447	-0.985714	0.595867	0.147008	0.692418	-0.402326	-0.0852045	-1.73612	1.01158	-0.620431	0.909424	0.0979754	26	25	25	24.7	23.6	23.6	111.02	0	Q5JWF2;P38405	Q5JWF2	Guanine nucleotide-binding protein G(s) subunit alpha isoforms XLas	GNAS
1.75541	-1.9407	1.01282	-0.620256	1.00653	-3.04137	0.834384	-0.243389	0.742486	-0.49833	0.365872	-0.724572	1.22749	-0.727414	0.541417	0.0639075	0.994952	-0.418834	-0.0188735	-1.8603	1.31051	-0.709673	0.998541	0.0529007	20	20	12	62.4	62.4	41.2	37.377	0	P62873	P62873	Guanine nucleotide-binding protein G(I)/G(S)/G(T) subunit beta-1	GNB1
1.899	-1.90618	1.24098	-0.806107	1.11029	-2.27144	1.03755	-0.289499	0.672632	-0.456328	0.343911	-0.790109	1.27649	-0.646696	0.540018	-0.00226214	0.950634	-0.460382	0.0280325	-1.48874	1.29549	-0.830427	1.00164	0.0777754	18	11	7	52.9	31.8	27.9	37.331	0	P62879;Q9BRK4	P62879	Guanine nucleotide-binding protein G(I)/G(S)/G(T) subunit beta-2	GNB2
-0.374594	0.301614	-1.56222	-1.56641	-0.24786	0.312667	-1.7136	-1.21887	-1.23717	0.399738	-1.68163	-1.28448	-1.70931	0.204349	-1.97171	-2.13023	-1.70454	0.412173	-1.75792	-1.45597	-1.95233	0.398951	-1.89841	-1.94353	31	31	31	96.2	96.2	96.2	35.076	0	P63244	P63244	Guanine nucleotide-binding protein subunit beta-2-like 1	GNB2L1
-0.00360841	0.0616121	-1.48218	0.895238	0.217106	0.763555	-0.988978	1.5068	-0.687261	0.0572749	-0.764252	0.291829	-0.416253	0.0882732	-0.707819	0.323969	-1.3005	0.22718	-1.74123	0.45105	-1.09491	0.312854	-1.74625	0.637476	37	37	37	42.1	42.1	42.1	83.654	1.6951e-280	Q13823	Q13823	Nucleolar GTP-binding protein 2	GNL2
-0.606898	1.06392	-0.640622	1.36984	-0.392339	1.35125	-0.547742	2.05825	-0.694366	0.115299	-0.823989	-0.133897	-0.406594	0.257353	-0.725243	0.00364881	-1.56201	0.612016	-1.51172	0.885591	-1.15758	0.533726	-1.37085	0.988594	31	31	31	55.6	55.6	55.6	61.992	0	Q9BVP2	Q9BVP2	Guanine nucleotide-binding protein-like 3	GNL3
0.398907	-1.14719	-0.297834	-1.1959	-0.108274	-0.794722	-1.05775	-0.935067	-1.30638	0.648671	-1.89313	-0.805391	-1.08408	0.573263	-0.991912	-0.896719	1.139	-0.145177	-0.0243992	-1.15041	1.03937	0.15331	-0.164925	-1.49709	16	16	16	37.1	37.1	37.1	62.081	1.5061e-183	P15586	P15586	N-acetylglucosamine-6-sulfatase	GNS
-0.0545396	-1.52727	0.211736	0.855708	-0.169973	-1.38429	-0.123417	0.354292	0.454564	-0.28109	-0.170166	-0.498057	0.535809	-0.162262	-0.290003	-0.558395	0.257987	-0.187135	0.102349	-0.195964	0.303646	-0.0484787	-0.00639713	-0.34189	49	49	48	55.5	55.5	54.8	113.08	0	Q08379	Q08379	Golgin subfamily A member 2	GOLGA2
-0.474453	0.146038	-1.19292	-0.81828	-0.774228	-0.236557	-1.01541	-1.0343	-0.241875	0.0282177	-0.0891964	-0.567153	-0.46734	0.0992919	-0.59384	-0.791558	-0.946088	0.399435	-0.256954	-0.163393	-1.23651	0.603298	-1.00498	-0.309856	73	73	73	58.1	58.1	58.1	167.35	0	Q08378	Q08378	Golgin subfamily A member 3	GOLGA3
-0.144735	-2.78858	0.78142	1.16421	-0.554022	-3.5694	0.514727	0.506043	1.07879	-0.647579	0.838642	0.00225396	1.04566	-0.3137	0.728396	0.114684	1.22081	-1.14605	1.18751	0.58328	1.23949	-0.959037	1.05399	0.371547	290	290	289	79.1	79.1	78.9	376.01	0	Q14789;REV__Q8N884	Q14789	Golgin subfamily B member 1	GOLGB1
0.119771	-2.99807	1.51633	1.11788	-0.148471	-3.32754	0.901695	0.861852	1.44274	-1.11096	1.0498	-0.233739	1.14239	-1.00349	0.648204	0.0665527	2.0462	-1.46498	1.32753	0.256209	1.94833	-1.12065	1.20789	0.192477	41	41	41	62.5	62.5	62.5	81.879	0	O00461	O00461	Golgi integral membrane protein 4	GOLIM4
-0.412714	0.079371	-0.064187	0.828016	-0.200589	0.154964	0.48785	0.588249	-0.535505	-0.254772	-0.850101	-0.105227	-0.357282	0.230447	-0.372357	0.173953	-1.14344	0.571621	-1.41174	-0.136896	-1.91193	0.860344	-1.18683	-0.671064	21	21	15	44.4	44.4	29.9	50.519	1.1491e-139	Q9HD26	Q9HD26	Golgi-associated PDZ and coiled-coil motif-containing protein	GOPC
-0.536575	-0.475356	-1.34466	-1.75271	-0.473209	-0.239164	-1.1985	-1.42924	-0.342367	0.260778	-0.997844	-0.767973	-0.480672	0.476021	-0.904049	-1.15233	-0.719933	0.4708	-0.301982	-0.885955	-0.687881	0.535415	-0.273445	-0.931962	17	17	16	42	42	40.3	47.145	4.3299e-209	Q9H8Y8	Q9H8Y8	Golgi reassembly-stacking protein 2	GORASP2
-0.218806	-0.945413	0.926565	0.133576	-0.175484	-0.870032	0.54671	-0.0841968	-0.757358	0.0148928	-0.0327009	-0.790185	-0.831743	0.162047	-0.193728	-0.7197	-0.732218	-0.495832	0.933857	-0.218784	-0.900317	-0.427208	0.912334	-0.243349	39	39	39	79.8	79.8	79.8	47.517	0	P00505	P00505	Aspartate aminotransferase, mitochondrial	GOT2
0.456894	0.381043	0.173298	-0.0163405	0.792895	0.435339	0.105098	0.124634	1.26273	-1.3702	0.646963	0.298982	1.08419	-0.74092	0.50398	0.467241	0.74108	-0.995941	0.427264	0.345797	0.678802	-0.238133	0.252643	0.334874	17	17	17	30.4	30.4	30.4	67.622	1.4201e-97	O43292	O43292	Glycosylphosphatidylinositol anchor attachment 1 protein	GPAA1
-0.238757	-1.57191	1.4227	0.43052	-1.00449	-0.400725	1.17439	0.171312	1.29341	-2.02172	1.16059	-0.172474	1.1524	-1.42732	1.0449	0.203581	0.904043	-1.07505	1.45797	0.194172	0.924771	-1.33926	1.48491	0.223632	67	67	67	76.3	76.3	76.3	80.852	0	P43304	P43304	Glycerol-3-phosphate dehydrogenase, mitochondrial	GPD2
-0.30858	0.578024	-1.98884	-3.65266	-0.79946	0.520776	-1.61626	-3.04516	-2.21073	0.706763	-2.78176	-0.635782	-1.85233	0.568088	-2.0457	-1.18616	-2.17877	0.433191	-2.63129	-1.6897	-2.02537	0.137975	-2.38181	-2.34849	40	40	27	73.3	73.3	45.5	63.146	0	P06744	P06744	Glucose-6-phosphate isomerase	GPI
1.03205	-1.4556	0.14179	-0.398878	0.372533	-2.37866	0.574653	-0.26757	0.744273	-0.389068	0.205408	-0.0937068	0.906708	-0.658569	0.280492	-0.134545	0.206578	1.54313	-0.236862	-0.470525	0.429338	0.913193	0.592523	-0.244413	11	11	11	28	28	28	40.251	8.9854e-230	Q8NFJ5	Q8NFJ5	Retinoic acid-induced protein 3	GPRC5A
-0.0554622	0.341169	-1.55389	-1.95126	-0.270223	0.372521	-1.62196	-1.63418	-0.858724	0.389599	-1.33659	-0.0595927	-0.51823	0.25062	-1.3442	-0.528005	-1.02495	0.224851	-1.38373	-0.844165	-0.618192	0.509931	-0.946733	-0.994388	18	18	18	46.8	46.8	46.8	55.536	2.6972e-187	Q13098	Q13098	COP9 signalosome complex subunit 1	GPS1
-0.981739	-1.60716	1.00501	-0.281261	-0.625599	-1.31608	0.953675	-0.364626	-0.873618	0.0364852	-0.10986	-0.73543	-0.844072	0.270812	-0.0723511	-0.608325	-0.0572031	-0.562485	0.935369	-0.246047	0.0521718	-0.432349	1.01297	-0.215571	20	20	20	64.5	64.5	64.5	24.279	0	Q9HAV7	Q9HAV7	GrpE protein homolog 1, mitochondrial	GRPEL1
-1.40883	-0.674036	2.21841	1.75658	-0.536979	-0.817419	2.47933	1.60778	-0.201803	-0.379805	0.314483	-0.431551	-0.319251	-0.275602	-0.0383861	-0.26263	-0.275663	-0.526246	1.02152	0.00273571	-0.132709	-0.460661	0.987649	-0.0366066	24	24	24	55.4	55.4	55.4	53.126	0	Q12849	Q12849	G-rich sequence factor 1	GRSF1
-0.648619	0.113633	-1.66668	-0.613414	-0.361538	0.367321	-0.613486	0.192612	-1.02251	-0.0452413	-1.23873	-0.345618	-0.631748	0.285143	-0.964681	-0.437898	-0.776221	0.210201	-1.48703	-0.034191	-1.07949	0.487697	-1.48044	0.182954	16	16	16	48.7	48.7	48.7	49.419	2.3593e-172	Q9BQ67	Q9BQ67	Glutamate-rich WD repeat-containing protein 1	GRWD1
-0.34266	0.367857	-1.24669	-2.53548	-0.109535	0.605455	-0.47213	-1.29889	-1.31363	0.44451	-1.64778	-0.430753	-0.886309	0.00401982	-0.499366	-1.29159	-1.38282	0.376006	-1.61946	-1.4859	-1.40867	-0.105805	-1.69842	-1.5466	24	24	11	50.3	50.3	28.5	55.755	8.8533e-133	P15170	P15170	Eukaryotic peptide chain release factor GTP-binding subunit ERF3A	GSPT1
-0.425423	0.400973	-0.241453	-1.05412	-0.705015	0.156795	-0.475187	-1.18873	-1.40695	0.431717	-1.2122	0.0423237	-1.14354	0.305805	-0.415225	-0.787029	-1.4892	0.136219	0.133554	-0.272776	-1.42148	0.0670236	0.157205	-0.613654	25	25	25	63.4	63.4	63.4	56.256	0	P00390	P00390	Glutathione reductase, mitochondrial	GSR
-0.883608	0.529255	-2.10631	-0.0239517	-0.540977	0.044254	-1.25465	1.10506	-1.44688	0.0865801	-0.4796	-0.932876	-1.31983	0.2203	-1.23241	-1.59962	-1.43331	0.488475	-1.99196	-1.41493	-1.61983	-0.0616817	-1.80056	-1.64049	20	20	20	44.3	44.3	44.3	52.384	3.2926e-153	P48637	P48637	Glutathione synthetase	GSS
0.960224	-3.62896	0.979783	0.313166	0.76832	-3.44067	0.87906	-0.174301	0.800178	0.264934	0.255665	-0.699998	0.892204	0.288404	0.309074	-0.349598	0.734194	-1.05683	0.672588	-0.422161	0.486397	-0.982059	0.583616	-0.598499	17	17	17	77.4	77.4	77.4	25.497	0	Q9Y2Q3	Q9Y2Q3	Glutathione S-transferase kappa 1	GSTK1
-0.921518	0.645428	-2.04262	-2.29633	-0.814355	0.515549	-1.55311	-1.49582	-2.35668	0.454916	-2.83232	-1.53232	-1.7406	0.298914	-0.266513	-0.984673	-2.16375	0.492659	-2.66848	-1.45369	-2.10523	0.122155	-2.80895	-2.42536	19	19	19	67.2	67.2	67.2	27.566	1.568e-88	P78417	P78417	Glutathione S-transferase omega-1	GSTO1
-0.952568	0.687791	-2.13807	-1.04539	-0.786978	0.501521	-1.6921	-0.32708	-2.37864	-0.53817	-3.3797	-1.59932	-2.05506	-0.0639903	-2.49924	-1.40961	-1.99253	0.548394	-2.37161	-1.95805	-2.63495	0.3639	-2.94551	-2.04236	19	19	19	72.9	72.9	72.9	23.356	0	P09211	P09211	Glutathione S-transferase P	GSTP1
-0.212291	0.254023	0.975079	1.5986	-0.681082	0.273133	1.15076	2.00047	0.201391	-0.0499738	0.389613	0.326182	0.362213	-0.0995961	0.251829	0.289628	0.692766	-0.427979	0.452423	0.59645	0.405171	-0.215666	0.180766	0.715259	56	56	56	55.2	55.2	55.2	112.42	0	P78347;Q86UP8;Q6EKJ0	P78347	General transcription factor II-I	GTF2I
-0.0654642	0.111689	0.169285	-0.163656	0.0707723	0.177556	-0.228282	-0.181837	0.216045	0.137658	-0.0251915	0.0788557	0.0574785	-0.0324988	-0.0806279	-0.0772581	-0.139345	0.60945	-0.413189	0.0518107	-0.380632	0.530651	-0.770673	-0.13044	79	79	79	41.4	41.4	41.4	238.87	0	Q12789	Q12789	General transcription factor 3C polypeptide 1	GTF3C1
-0.59046	0.250471	-0.940609	0.544393	-0.615839	0.0071688	-1.27752	0.226482	-0.0870721	0.0602302	-0.14207	-0.051739	-0.0575743	0.120115	-0.347427	0.0615411	0.390735	0.438023	-0.621246	0.0608968	0.286856	0.332253	-0.724205	0.184893	21	21	21	32.2	32.2	32.2	100.68	2.2906e-83	Q8WUA4	Q8WUA4	General transcription factor 3C polypeptide 2	GTF3C2
-0.77668	0.0238038	-1.45866	-0.378181	-0.439544	0.0695061	-1.28391	-0.697775	-0.145562	-0.531423	-0.221411	-0.393088	-0.183879	-0.328556	-0.413489	-0.300281	-0.273104	0.628195	-0.775353	-0.0836128	-0.372059	0.641964	-0.97862	-0.321847	28	28	28	35	35	35	101.27	9.7304e-255	Q9Y5Q9	Q9Y5Q9	General transcription factor 3C polypeptide 3	GTF3C3
-0.235651	0.0977075	-0.221755	0.44333	-0.168816	0.361227	-0.134436	-0.0820822	-0.27131	0.268698	-0.376921	0.146699	-0.223408	0.0756303	-0.250294	-0.328469	0.355441	0.155916	-0.158265	0.0176468	0.0874326	0.376699	0.0244409	0.161665	34	34	34	50.1	50.1	50.1	91.981	0	Q9UKN8	Q9UKN8	General transcription factor 3C polypeptide 4	GTF3C4
-0.473865	0.0181205	-1.44176	0.804348	-0.0372301	0.303342	-1.13932	1.3726	-0.924718	0.120315	-0.972818	0.0416079	-0.714947	0.182216	-0.937349	0.0475486	-0.98448	0.0295282	-1.60913	0.686855	-0.878736	0.0427103	-1.78987	0.750615	53	53	53	66.6	66.6	66.6	73.964	0	Q9BZE4	Q9BZE4	Nucleolar GTP-binding protein 1	GTPBP4
0.304364	0.970555	-1.11434	-0.942528	-0.620315	-0.832703	-1.50969	-0.922559	-1.70165	0.409805	-2.30955	-1.74106	-1.54697	0.160605	-1.70193	-1.49265	-1.38651	0.394201	-2.35546	-2.12078	-1.21999	0.459355	-2.27336	-2.50975	15	15	15	38.9	38.9	38.9	39.383	8.7462e-229	P46976	P46976	Glycogenin-1	GYG1
-2.10658	-0.123835	0.19265	2.07818	-2.92715	-0.0622754	0.194846	2.39721	0.050491	-1.21299	0.914667	1.08867	-0.0616433	-1.41679	0.471873	1.36566	-0.606019	-1.92975	0.0663719	1.45491	-0.644037	-0.133723	-0.206846	1.41039	10	10	10	29.4	29.4	29.4	20.863	5.6285e-44	P07305	P07305	Histone H1.0	H1F0
-0.595004	0.220056	-1.00974	0.0917776	-0.246485	0.577745	-0.392336	-0.343266	-0.400482	0.489163	-0.601404	-0.0872561	0.130398	0.693491	-0.371314	0.13447	-1.08186	0.171906	-0.974532	0.65579	-1.12848	-0.00140888	-1.22807	0.608254	9	9	9	37.1	37.1	37.1	22.487	2.4226e-83	Q92522	Q92522	Histone H1x	H1FX
-1.6738	-1.75097	-1.05357	0.266812	-1.6677	-1.55206	-1.37503	0.12072	0.559884	-2.16514	1.35203	1.27442	0.215548	-2.19326	0.824923	1.36468	0.530195	-2.25754	0.520749	1.59135	0.121058	-2.63488	0.0700405	1.61236	8	6	6	60.2	53.1	53.1	13.509	0	Q71UI9;P0C0S5	Q71UI9;P0C0S5	Histone H2A.V;Histone H2A.Z	H2AFV;H2AFZ
-1.59396	-2.00256	-0.394477	1.72697	-1.17005	-1.82825	-0.208248	1.7241	0.361502	-2.59882	1.05014	1.33455	0.0734852	-2.49298	0.489971	1.50875	-0.141348	-2.37183	0.323886	1.57224	-0.335938	-2.31977	0.00287252	1.62655	29	29	27	69.6	69.6	62.6	39.617	0	O75367	O75367	Core histone macro-H2A.1	H2AFY
-1.22583	-1.15454	-1.37354	-0.183832	-0.534	-0.625414	-0.634941	0.243766	0.467545	-3.14239	1.14425	1.10597	0.0207711	-3.09693	0.487347	1.16163	0.391442	-3.59678	0.573557	1.55515	-0.0128193	-3.39964	0.215869	1.54624	19	19	3	72.8	72.8	31.6	15.328	0	P84243;Q6NXT2	P84243;Q6NXT2	Histone H3.3;Histone H3.3C	H3F3A;H3F3C
-0.664414	-1.72616	0.861533	0.163021	-0.667878	-1.29279	0.512359	-0.00632501	-0.0565217	-0.484472	0.570875	-0.546047	-0.115694	-0.420688	0.415014	-0.57793	-0.460974	-1.16168	0.950275	-0.0170221	-0.487032	-1.09008	1.06125	-0.0797438	21	21	21	78.3	78.3	78.3	34.293	0	Q16836	Q16836	Hydroxyacyl-coenzyme A dehydrogenase, mitochondrial	HADH
-2.30951	-3.09086	1.2987	0.411757	-2.2695	-3.45688	0.837046	0.0948222	0.464071	-0.502509	0.752304	-0.433019	0.321243	-0.280505	0.551338	-0.0317393	0.308255	-1.14228	1.2611	0.162385	0.246396	-0.884991	1.19853	0.131758	64	64	64	78.2	78.2	78.2	82.999	0	P40939	P40939	Trifunctional enzyme subunit alpha, mitochondrial;Long-chain enoyl-CoA hydratase;Long chain 3-hydroxyacyl-CoA dehydrogenase	HADHA
-0.627562	-1.9864	1.20859	0.386493	-0.689994	-1.8194	0.828247	0.0679452	0.354838	-0.475078	0.692906	-0.483028	0.210541	-0.298135	0.528516	-0.0391086	0.284245	-1.21216	1.22613	0.0987439	0.237779	-0.802024	1.19183	0.0630367	38	38	38	71.9	71.9	71.9	51.294	0	P55084	P55084	Trifunctional enzyme subunit beta, mitochondrial;3-ketoacyl-CoA thiolase	HADHB
-0.476568	-0.302177	0.223349	-0.257334	-0.665784	-0.519126	0.0147251	-0.357446	-0.436749	-0.573577	-0.267511	-0.380435	-0.453361	-0.234709	-0.0152337	-0.161931	-0.652457	-0.712735	-0.520522	-0.403812	-0.633042	-0.690174	-0.238781	-0.441779	26	26	19	53.8	53.8	42.4	57.41	2.5551e-135	P12081	P12081	Histidine--tRNA ligase, cytoplasmic	HARS
-1.13545	-0.762198	-1.07258	-0.656311	-0.614005	-0.0404679	-1.28575	-0.428579	-0.195121	0.155473	-0.0726897	0.31991	-0.0445018	0.11363	-0.187598	0.121454	0.269795	0.551465	-0.00286188	0.675616	0.233207	0.624471	0.0242368	0.618725	46	46	45	30.1	30.1	29.6	208.73	0	P51610	P51610	Host cell factor 1;HCF N-terminal chain 1;HCF N-terminal chain 2;HCF N-terminal chain 3;HCF N-terminal chain 4;HCF N-terminal chain 5;HCF N-terminal chain 6;HCF C-terminal chain 1;HCF C-terminal chain 2;HCF C-terminal chain 3;HCF C-terminal chain 4;HCF C-terminal chain 5;HCF C-terminal chain 6	HCFC1
-0.989567	-0.140347	-1.32826	-0.688683	-0.775555	-0.201514	-1.33429	-0.442819	-0.456221	0.00103703	-0.135068	0.289687	-0.692589	-0.00786709	-0.679992	0.0183255	0.192065	-0.171205	-0.028728	0.922734	-0.126183	-0.177554	-0.260401	0.820219	27	27	21	63.7	63.7	52.5	55.102	0	Q13547	Q13547	Histone deacetylase 1	HDAC1
-1.05671	-0.691142	-1.14287	0.11324	-0.691378	-0.473779	-1.04752	0.270734	-0.3255	-0.0247767	-0.0494923	0.502455	-0.485722	-0.100548	-0.336642	0.180666	0.431251	-0.161971	0.12336	1.07592	0.107043	0.0635732	-0.0849993	1.01755	26	20	20	64.1	53.1	53.1	55.364	0	Q92769	Q92769	Histone deacetylase 2	HDAC2
-1.26184	0.346644	-1.65327	0.970945	-0.912914	0.0242085	-1.81397	0.756497	-1.51266	0.199767	-1.46533	-0.634528	-1.27655	0.091712	-0.618279	-1.29852	-1.06657	-0.0869196	-1.21249	-0.918677	-1.59522	0.261379	-1.35653	-1.00622	23	21	21	84.2	80	80	26.788	0	P51858	P51858	Hepatoma-derived growth factor	HDGF
-1.43436	-0.316745	-0.305989	2.22582	-1.13035	-0.100066	0.0480964	1.73412	-1.14369	0.311595	-0.542586	0.316754	-0.87965	0.312001	-0.996866	0.418695	1.44024	-0.62048	-0.728639	1.09608	1.05681	-0.397584	-0.914967	1.25671	23	21	20	35.9	34.4	34.4	74.316	1.8011e-174	Q7Z4V5	Q7Z4V5	Hepatoma-derived growth factor-related protein 2	HDGFRP2
-0.213686	0.51371	0.254456	1.25969	-0.419609	0.223133	0.333517	0.978649	-0.686753	0.448229	-0.900429	-0.91612	-1.04655	-0.0582893	-1.33255	-1.24719	-0.882293	0.710151	-1.5871	-0.917241	-0.269729	0.671581	-1.65103	-1.09425	87	87	87	65.9	65.9	65.9	141.45	0	Q00341	Q00341	Vigilin	HDLBP
-1.0005	-0.737126	-0.873203	1.14127	-0.230082	-0.374584	-0.811815	1.05045	-0.508887	-0.578096	-0.486885	0.374752	-0.446789	-0.497371	-0.648959	0.310958	0.41864	-0.309132	-1.30223	0.939908	-0.201979	-0.349564	-1.53966	0.929591	116	116	116	64.7	64.7	64.7	242.37	0	Q9H583	Q9H583	HEAT repeat-containing protein 1	HEATR1
-0.454924	-0.211035	-0.486801	1.89165	-0.269243	0.166575	-0.212877	1.71056	0.0210021	-0.317214	0.201689	0.603766	-0.542221	-0.0568013	-0.603689	-0.072111	0.768321	-0.34958	-0.0888642	1.35215	0.408583	-0.254099	-0.401886	1.31178	29	29	28	35	35	35	97.073	7.1376e-156	Q9NRZ9	Q9NRZ9	Lymphoid-specific helicase	HELLS
0.338011	0.425776	-0.278272	-1.15477	-0.24578	0.478317	-0.847068	-1.13142	-0.906242	0.3931	-1.42127	-0.854117	-1.01334	0.436287	-0.694766	-0.535615	1.12607	-0.314062	0.211891	-1.81981	1.13035	0.401685	0.166275	-1.76653	18	18	18	31	31	31	60.702	0	P06865;A0A087WUJ7	P06865	Beta-hexosaminidase subunit alpha	HEXA
0.406984	-0.357753	-0.294496	-0.951646	0.268625	-0.851617	-0.90298	-0.496368	-0.999179	0.440207	-1.67867	-0.383563	-1.41052	0.63661	-1.2531	-0.984012	1.35454	-0.194493	0.175881	-1.10652	1.27827	0.0812898	-0.00147671	-1.4105	27	27	27	57.6	57.6	57.6	63.111	0	P07686	P07686	Beta-hexosaminidase subunit beta;Beta-hexosaminidase subunit beta chain B;Beta-hexosaminidase subunit beta chain A	HEXB
0.522806	0.0638422	-0.720669	-1.03107	0.83039	0.0159276	-0.679707	-1.22701	0.909946	0.187836	0.148639	-0.00185224	0.726671	0.10777	0.0886598	0.0170503	0.665248	0.423799	-0.555242	-1.34093	0.710242	0.407985	-0.568909	-1.35111	19	19	19	22.3	22.3	22.3	86.191	3.4993e-86	O14964	O14964	Hepatocyte growth factor-regulated tyrosine kinase substrate	HGS
-0.883772	-1.32341	0.957276	0.458556	-0.745024	-1.14008	0.459395	0.300958	-0.857405	0.0785121	-0.113802	-0.776142	-0.931794	0.368432	-0.149482	-0.655112	-0.729368	-0.491113	0.909345	-0.09724	-1.10051	-0.401224	0.77868	-0.112671	19	19	19	60.4	60.4	60.4	35.329	0	P31937	P31937	3-hydroxyisobutyrate dehydrogenase, mitochondrial	HIBADH
-0.893371	-1.41611	0.885018	0.124461	-0.969717	-1.21543	0.588704	-0.0437461	-0.986076	0.134971	-0.0838486	-1.29396	-1.1673	0.200668	-0.403678	-0.919592	-0.544829	-0.346474	0.88307	-0.269165	-0.626924	-0.430106	0.866364	-0.264183	7	7	7	62	62	62	17.162	0	Q9BX68	Q9BX68	Histidine triad nucleotide-binding protein 2, mitochondrial	HINT2
0.0809676	-0.160584	0.848659	2.3422	-0.333832	-0.0739422	0.273009	2.23636	0.0992931	-1.52937	0.773909	0.976281	-0.086976	-1.75472	0.228793	1.2317	1.39687	-2.50712	0.282961	1.44873	0.852685	-2.64345	-0.0932222	1.51491	25	16	16	52.7	35.8	35.8	22.58	8.8338e-219	P16401	P16401	Histone H1.5	HIST1H1B
0.132388	0.21346	-0.199699	2.02333	0.163348	0.338061	0.269304	1.76863	0.208068	-1.32309	0.785411	1.03884	-0.136157	-1.83756	0.213737	1.15468	0.397163	-2.41452	0.300142	1.45815	-0.0224623	-2.64227	-0.078706	1.5111	29	29	10	56.3	56.3	19.7	21.364	1.5937e-248	P16403	P16403	Histone H1.2	HIST1H1C
0.0882779	0.288408	-0.345912	1.545	-0.0397931	0.453674	0.0548995	1.57163	-0.020468	-1.20605	0.830411	0.812321	-0.362441	-1.68614	0.0895947	1.02485	-0.69016	-2.42811	0.301075	1.24244	-0.782719	-2.81275	-0.0554577	1.46167	25	8	8	57	25.8	25.8	22.35	2.5618e-208	P16402	P16402	Histone H1.3	HIST1H1D
0.0927441	0.292003	-0.13028	0.99905	0.331122	0.658453	0.575406	1.10457	0.753637	-0.491574	1.98018	1.455	0.551404	-0.572832	1.22397	1.40848	0.756123	-1.84531	0.356838	1.62426	0.368855	-2.1161	0.0940242	1.76313	26	7	7	58	22.4	22.4	21.865	1.0562e-210	P10412	P10412	Histone H1.4	HIST1H1E
-1.16621	-0.905364	-1.48282	0.434791	-0.43914	-0.316454	-0.946168	0.725423	0.385499	-2.69269	1.05516	1.06456	0.0540791	-2.71939	0.457863	1.21879	0.161781	-2.67893	0.398317	1.56141	-0.138897	-2.50422	0.0477403	1.57479	27	27	1	83.3	83.3	8.7	13.936	0	P58876	P58876	Histone H2B type 1-D	HIST1H2BD
0.344598	-1.06376	0.18059	0.627119	-0.143408	-0.187728	0.169275	0.533934	0.477976	-2.71081	1.07259	1.14367	0.0516403	-2.205	0.698579	1.35686	0.1174	-2.94111	0.403278	1.58413	-0.118786	-2.5624	0.0857742	1.55441	25	25	25	71.8	71.8	71.8	11.367	0	P62805	P62805	Histone H4	HIST1H4A
-0.985098	-0.873247	-1.34155	0.333131	-0.340647	-0.239856	-0.791023	0.638832	0.421648	-2.60044	0.954031	1.05962	0.0957875	-2.4594	0.57269	1.08028	0.0981233	-2.49299	0.359098	1.55384	-0.203223	-2.5896	0.0489348	1.58313	16	16	1	76.2	76.2	22.3	14.095	0	Q6FI13;Q16777	Q6FI13;Q16777	Histone H2A type 2-A;Histone H2A type 2-C	HIST2H2AA3;HIST2H2AC
-0.679905	-1.52398	-0.550276	1.43646	-1.16146	-2.98667	-1.22497	1.47797	0.529078	-1.89038	1.17772	1.47999	-0.370923	-1.57229	-0.0978333	1.21836	0.156997	-1.37248	0.49721	1.78552	-0.211766	-3.02849	0.273926	1.65409	19	3	1	72.8	30.9	23.5	15.388	0	Q71DI3;Q16695	Q71DI3;Q16695	Histone H3.2;Histone H3.1t	HIST2H3A;HIST3H3
-1.30412	-2.36386	-0.275633	0.596334	-1.02227	-2.03303	-0.273745	0.46849	0.5009	-2.91078	1.2461	0.811503	0.17962	-3.19376	0.487348	0.936925	0.982733	-2.95285	0.900642	1.44022	0.8502	-2.0897	0.458721	1.57748	13	2	2	41.9	8.1	8.1	15.43	1.9331e-50	Q5TEC6	Q5TEC6		HIST2H3PS2
-2.10635	-2.5673	-0.186563	0.616511	-2.67762	-2.60857	-0.423132	0.606567	0.5221	-2.55413	1.25074	1.24164	0.124992	-2.5441	0.503736	1.45911	0.0445535	-2.01685	0.411282	1.52366	-0.354499	-1.70148	0.0178029	1.57001	19	4	1	73	15.9	5.6	13.908	0	Q8N257	Q8N257	Histone H2B type 3-B	HIST3H2BB
-0.277987	-1.04096	1.06489	0.0623958	-0.62708	-1.00562	0.833738	-0.352048	1.00554	-0.782266	0.764296	-0.744082	0.754062	-0.591851	0.546669	-0.385313	-0.798872	0.0829934	-0.273481	-0.933758	-0.0489217	0.0612931	0.329338	-0.80078	66	66	58	59.2	59.2	53.4	102.48	0	P19367	P19367	Hexokinase-1	HK1
-0.425767	-2.2021	1.48966	0.599454	-0.609071	-2.11457	1.26235	0.213542	1.37782	-1.33601	1.21487	-0.197595	1.24196	-0.594056	1.0643	0.164138	-0.659849	0.148742	0.00579482	0.694308	-2.14827	0.0900641	0.200179	0.831442	60	55	55	59.2	55.9	55.9	102.54	0	Q2TB90	Q2TB90	Putative hexokinase HKDC1	HKDC1
1.6594	-1.35621	0.783939	-0.6659	2.69202	-0.922515	2.09949	0.854674	0.897572	-0.526639	0.315004	-0.727957	1.23267	-0.566699	0.638649	0.0851541	1.41265	-0.524936	0.0818338	-1.0849	1.97544	-0.300572	1.33908	0.416618	23	23	17	71.2	71.2	53.7	40.908	0	P01891	P01891	HLA class I histocompatibility antigen, A-68 alpha chain	HLA-A
0.813429	-2.61868	0.213334	-0.121114	1.17664	-2.68545	0.16837	-0.0990824	1.1463	-1.06145	0.557357	-0.123322	1.06851	-0.925033	0.410834	0.262759	1.12768	-0.934396	0.393321	0.000663185	1.15253	-0.541378	0.334218	-0.0484116	15	15	15	39.5	39.5	39.5	41.488	0	Q8TCT9	Q8TCT9	Minor histocompatibility antigen H13	HM13
0.19032	-1.19986	0.135312	1.85021	0.661875	-0.540008	0.671206	2.53188	0.418371	-3.13671	1.06089	1.28038	0.0474822	-2.96623	0.465774	1.45928	2.65032	-2.65027	0.475449	1.51356	2.51222	-3.4328	0.41824	1.73188	14	14	14	70.1	70.1	70.1	11.676	0	P17096	P17096	High mobility group protein HMG-I/HMG-Y	HMGA1
-1.07224	-0.866526	-0.354867	1.35321	-0.938084	-0.727203	-0.230522	1.56104	0.697535	-1.85829	1.38052	1.01326	0.0928245	-2.06284	0.509075	1.03783	1.65321	-2.36489	0.833544	1.13734	1.0731	-2.28468	0.312171	0.800169	25	25	17	73	73	50.7	24.893	0	P09429;B2RPK0	P09429;B2RPK0	High mobility group protein B1;Putative high mobility group protein B1-like 1	HMGB1;HMGB1P1
-0.295158	-0.425267	-0.523216	1.38206	-0.993481	-1.10195	-0.738738	1.58532	0.928825	-1.81297	1.54538	1.08767	0.290867	-2.13258	0.543737	0.896198	1.16716	-1.83357	0.930448	1.26703	0.366223	-1.3985	0.279114	0.99134	21	17	17	67.5	53.6	53.6	24.033	6.7899e-178	P26583	P26583	High mobility group protein B2	HMGB2
-1.47949	-1.19856	-0.564583	1.76744	-1.57988	-1.65688	-1.0007	1.79038	0.833695	-1.63364	1.43388	1.03431	0.301686	-1.67569	0.599114	0.909954	0.134304	-1.21404	0.855381	1.25054	-0.16643	-1.45883	0.106835	1.01159	19	18	18	66.5	64.5	64.5	22.98	2.2026e-212	O15347	O15347	High mobility group protein B3	HMGB3
1.16234	-3.03151	0.47858	0.168757	1.12974	-3.33002	0.382551	-0.0949318	1.0607	-0.597607	0.584079	-0.0615557	1.01513	-0.406162	0.365392	0.231555	1.15001	-0.660485	0.426603	-0.0246603	1.10691	-0.317972	0.310831	-0.0942287	29	29	29	72.8	72.8	72.8	36.032	0	P30519	P30519	Heme oxygenase 2	HMOX2
-1.02732	-0.111755	-0.991617	1.92579	-0.540998	-0.024944	-0.275755	1.94102	-1.09349	0.0506543	-0.783091	0.644583	-0.571646	0.202694	-0.822391	0.737826	-0.440147	-0.359995	-1.82058	1.0527	-0.496848	-0.33644	-1.9973	1.23745	20	20	20	58.7	58.7	58.7	30.84	0	Q13151	Q13151	Heterogeneous nuclear ribonucleoprotein A0	HNRNPA0
-1.1596	-0.693929	-1.35859	0.532026	-0.620743	-0.126117	-0.948307	0.827219	-1.26916	-0.0770809	-0.997228	0.566231	-0.794724	0.0235297	-1.03763	0.634762	-1.16213	-0.326204	-1.66053	1.14945	-1.26325	-0.367014	-1.91704	1.39625	39	38	36	73.7	73.7	73.7	38.746	0	P09651;Q32P51	P09651;Q32P51	Heterogeneous nuclear ribonucleoprotein A1;Heterogeneous nuclear ribonucleoprotein A1-like 2	HNRNPA1;HNRNPA1L2
-1.65817	-1.02644	-1.81141	0.919488	-1.49534	-0.846989	-1.47191	0.80155	-1.46569	-0.22534	-0.99332	0.787553	-0.987386	-0.164047	-1.21702	0.751355	-1.73779	-0.544187	-1.76026	1.1436	-1.83007	-0.527656	-2.01856	1.36699	45	45	44	79.3	79.3	79.3	37.429	0	P22626	P22626	Heterogeneous nuclear ribonucleoproteins A2/B1	HNRNPA2B1
-1.63041	-1.13583	-1.8828	0.388231	-1.33504	-0.768121	-1.43017	0.635767	-1.51317	-0.257058	-1.02873	0.592348	-0.934592	-0.097954	-1.09282	0.771805	-1.28452	-0.58042	-1.75357	1.1142	-1.40102	-0.560126	-2.02062	1.33667	38	36	36	53.7	53.7	53.7	39.594	0	P51991	P51991	Heterogeneous nuclear ribonucleoprotein A3	HNRNPA3
-1.37435	-0.722524	-1.67609	0.521697	-1.02761	-0.400045	-1.43383	0.443405	-1.33766	0.00635125	-1.13273	0.44237	-0.934917	0.0468922	-1.2231	0.475955	-1.32868	-0.238071	-1.76883	1.14202	-1.46353	-0.147747	-1.79723	1.29346	23	22	22	40.1	40.1	40.1	36.224	2.1673e-217	Q99729	Q99729	Heterogeneous nuclear ribonucleoprotein A/B	HNRNPAB
-2.76581	-0.938943	-1.94637	1.27206	-1.99145	-0.526378	-1.73132	1.15531	-1.54606	-0.224183	-0.897703	1.08927	-0.998223	-0.17374	-1.23016	0.961203	-1.65529	-0.508063	-1.77657	1.34014	-1.85862	-0.631903	-2.20667	1.47734	41	41	24	83.3	83.3	66.7	33.67	0	P07910;B2RXH8;P0DMR1;B7ZW38;A0A0G2JPF8	P07910	Heterogeneous nuclear ribonucleoproteins C1/C2	HNRNPC
-1.42874	-0.490054	-1.58684	0.698059	-0.892663	-0.191006	-1.42393	0.543041	-1.32375	0.0748539	-1.15112	0.350555	-0.954037	0.0529617	-1.32485	0.221263	-1.27077	-0.205175	-1.79615	0.927008	-1.34324	-0.151975	-1.90462	1.16974	33	33	30	47.9	47.9	47.3	38.434	0	Q14103	Q14103	Heterogeneous nuclear ribonucleoprotein D0	HNRNPD
-0.902367	0.770476	-0.930966	1.80864	-0.483159	1.03767	-0.303585	2.08238	-1.40294	0.225899	-1.38779	0.0776255	-1.11415	0.432492	-1.22098	-0.0179045	-1.38778	0.124778	-1.94673	0.393727	-1.24417	0.243357	-2.04979	0.696804	26	24	24	76.4	74	74	45.671	0	P52597	P52597	Heterogeneous nuclear ribonucleoprotein F;Heterogeneous nuclear ribonucleoprotein F, N-terminally processed	HNRNPF
-1.12409	-0.413303	-1.53002	1.34065	-0.779777	-0.0169438	-1.0748	1.42687	-1.16837	0.0291249	-1.00735	0.489253	-0.742973	0.180203	-0.91901	0.54195	-1.12866	-0.199614	-1.88646	0.780331	-1.20157	-0.152387	-1.93999	1.06559	29	29	15	67.7	67.7	42.1	49.229	0	P31943	P31943	Heterogeneous nuclear ribonucleoprotein H;Heterogeneous nuclear ribonucleoprotein H, N-terminally processed	HNRNPH1
-0.695934	-0.242286	-1.73901	1.83457	-0.432519	-0.41147	-1.60569	2.02979	-0.947937	0.0346369	-0.872781	0.147811	-0.768398	0.132476	-0.625868	0.380732	-1.3993	0.0818151	-1.54647	0.790566	-1.47655	-0.00823996	-1.82294	1.0802	23	10	10	55.7	32.1	32.1	49.263	0	P55795	P55795	Heterogeneous nuclear ribonucleoprotein H2	HNRNPH2
-1.56354	-1.15441	-1.80492	1.23014	-1.16106	-0.735838	-0.905912	0.987322	-1.117	-0.136972	-0.864852	0.80745	-0.692761	-0.00332412	-0.77239	0.91634	-1.2322	-0.398339	-1.68024	1.22749	-1.28121	-0.438881	-1.9288	1.40257	18	17	17	73.4	71.1	71.1	36.926	0	P31942	P31942	Heterogeneous nuclear ribonucleoprotein H3	HNRNPH3
-0.880537	-0.477041	-0.984555	0.449867	-0.682793	-0.312972	-0.788936	0.578087	-1.16286	0.162084	-1.04543	0.236731	-0.904022	0.117047	-1.18685	0.203334	-1.2871	-0.144613	-1.61188	0.790654	-1.29177	-0.0631844	-1.79211	1.08598	36	36	36	71.3	71.3	71.3	50.976	0	P61978	P61978	Heterogeneous nuclear ribonucleoprotein K	HNRNPK
-1.4082	-0.628723	-1.21844	1.1957	-1.06627	-0.243928	-0.965017	1.44796	-1.08588	-0.0863782	-0.865438	0.734227	-0.721227	-0.0933277	-0.931666	0.785557	-0.663098	-0.407857	-1.30453	1.25755	-0.999758	-0.49147	-1.72075	1.43402	37	37	26	86.4	86.4	61.6	64.132	0	P14866	P14866	Heterogeneous nuclear ribonucleoprotein L	HNRNPL
-0.0488734	-0.155095	0.402383	1.21282	0.315681	0.530781	0.370291	1.51523	-0.199121	0.104895	-0.221951	0.469644	0.0577636	0.143668	0.0444892	0.442274	0.726009	0.0308261	-0.98935	0.358517	0.855988	-0.00974435	-0.806062	0.472472	68	68	68	88.5	88.5	88.5	77.515	0	P52272	P52272	Heterogeneous nuclear ribonucleoprotein M	HNRNPM
-1.09242	-0.419529	-1.56683	0.634935	-0.831146	-0.351108	-1.34882	0.120223	-1.27697	0.0308188	-1.04237	0.38253	-0.894244	0.0285916	-1.26427	0.342948	-1.12695	-0.234336	-1.46989	1.13545	-1.14231	-0.252408	-1.80808	1.17347	39	30	30	52.3	41.7	41.7	70.942	0	O43390	O43390	Heterogeneous nuclear ribonucleoprotein R	HNRNPR
-1.19806	-0.31817	-0.684623	1.47103	-0.842642	-0.0796962	-0.712193	1.3752	-1.34933	0.038479	-1.01312	0.544748	-1.06608	0.0968816	-1.22626	0.352023	-0.944912	-0.112105	-1.79796	0.94293	-0.809412	-0.112344	-2.07993	1.02551	74	74	74	65.1	65.1	65.1	90.583	0	Q00839	Q00839	Heterogeneous nuclear ribonucleoprotein U	HNRNPU
-0.667199	-0.0082301	-1.46694	0.375413	-0.197968	0.429805	-1.4218	-0.00407305	-0.919566	0.173611	-0.981433	-0.227923	-0.69812	0.205801	-1.02989	-0.0808991	-0.83622	0.160331	-1.74976	0.281237	-0.820377	0.204899	-1.8017	0.700924	43	43	43	48	48	48	95.737	0	Q9BUJ2	Q9BUJ2	Heterogeneous nuclear ribonucleoprotein U-like protein 1	HNRNPUL1
-1.97221	-0.760561	-1.89758	1.06174	-1.66798	-0.735233	-1.8849	0.508701	-1.3149	-0.210126	-0.925393	0.785273	-1.16717	-0.231344	-1.05944	0.704164	-1.24095	-0.355181	-1.51396	1.23175	-1.69535	-0.400678	-1.8877	1.26963	51	51	51	58.5	58.5	58.5	85.104	0	Q1KMD3;H3BQZ7	Q1KMD3;H3BQZ7	Heterogeneous nuclear ribonucleoprotein U-like protein 2	HNRNPUL2;hCG_2044799
-1.37451	-0.995738	-1.67228	0.972601	-1.2608	-0.612217	-1.51519	1.26951	-1.44625	-0.163603	-0.991493	0.684121	-0.701208	0.123893	-1.05037	0.966223	-1.52965	-0.450049	-1.63024	1.28403	-1.86963	-0.467283	-1.9484	1.48301	29	27	27	45.5	43.1	43.1	46.437	0	O14979	O14979	Heterogeneous nuclear ribonucleoprotein D-like	HNRPDL
-0.455227	0.621195	-0.595998	2.09558	-0.1162	0.351076	-0.358491	2.02705	-0.00470675	0.0831202	0.171028	0.29783	-0.0678958	-0.0703103	-0.130427	0.504315	0.221657	-0.866085	0.0492673	1.61306	0.354337	-0.738586	-0.222728	1.52955	40	40	40	56.2	56.2	56.2	61.206	0	Q5SSJ5	Q5SSJ5	Heterochromatin protein 1-binding protein 3	HP1BP3
1.65147	-1.19511	0.741752	-0.792927	0.945705	-2.17711	0.887108	0.0858781	0.203819	-0.225558	-0.0602823	-0.4538	0.890274	-0.35847	0.254759	0.183488	0.728431	-0.0487553	-0.199019	-1.50897	1.04176	-0.429018	0.790882	-0.0809265	15	15	3	77.2	77.2	22.2	21.298	0	P01112	P01112	GTPase HRas;GTPase HRas, N-terminally processed	HRAS
-0.343611	-0.799265	1.23563	0.349999	-0.551885	-0.66558	0.861323	0.172209	-0.632263	-0.535765	0.0237166	-0.78819	-0.581385	-0.322548	0.00814271	-0.519543	-0.461711	-0.656595	0.936933	-0.134447	-0.484121	-0.569976	0.96033	-0.170238	20	20	20	89.3	89.3	89.3	26.923	0	Q99714	Q99714	3-hydroxyacyl-CoA dehydrogenase type-2	HSD17B10
0.636595	-1.42706	0.271409	0.0394337	0.989036	-1.30092	0.206775	0.0371414	1.04123	-1.63219	0.523905	-0.354359	1.13709	-1.56547	0.459104	0.301789	0.661584	-1.09944	0.296404	-0.153854	0.743723	-0.849926	0.213182	-0.0843014	25	25	25	68.9	68.9	68.9	34.324	0	Q53GQ0	Q53GQ0	Estradiol 17-beta-dehydrogenase 12	HSD17B12
0.264044	-2.11344	0.769956	0.116422	0.181679	-2.78415	0.362219	-0.352142	1.4612	-0.696117	0.467143	-0.37307	1.42483	-0.73814	0.481234	-0.220113	1.6829	-1.01869	0.568539	-0.41905	1.36138	-0.748603	0.239949	-0.736893	52	52	52	74.7	74.7	74.7	79.685	0	P51659	P51659	Peroxisomal multifunctional enzyme type 2;(3R)-hydroxyacyl-CoA dehydrogenase;Enoyl-CoA hydratase 2	HSD17B4
-1.05178	-1.30157	1.60359	0.741761	-0.941051	-1.08518	1.25026	0.483613	0.521795	0.471144	0.277956	-0.686653	0.630107	0.0912294	0.394864	-0.212783	0.466868	-0.654383	1.11223	0.0857256	0.407352	-0.262968	1.09891	0.10884	26	26	26	61.2	61.2	61.2	45.394	7.2432e-295	Q6YN16	Q6YN16	Hydroxysteroid dehydrogenase-like protein 2	HSDL2
-0.290992	0.476076	-2.14335	-2.51453	-0.248701	0.785862	-1.47366	-1.95908	-1.90518	0.687838	-2.37237	-0.0655154	-1.54372	0.685991	-1.85851	-0.548562	-1.59657	0.644263	-2.70835	-1.89783	-1.58839	0.446271	-2.5835	-2.33429	82	59	49	79.5	60.9	55.6	84.659	0	P07900	P07900	Heat shock protein HSP 90-alpha	HSP90AA1
-0.238989	0.371011	-1.96325	-2.40656	-0.19203	0.757996	-1.40218	-2.02763	-1.50652	0.710037	-1.97893	-0.114283	-1.35823	0.580878	-1.40938	-0.647981	-1.66673	0.596139	-2.60503	-1.90793	-1.63406	0.387742	-2.4188	-2.29387	83	81	49	86.9	86.9	65.3	83.263	0	P08238;Q58FF7	P08238	Heat shock protein HSP 90-beta	HSP90AB1
-0.746678	0.649614	-1.95088	-2.01676	-0.634036	0.537629	-1.41024	-1.76806	-1.06535	0.784686	-1.82574	-0.971704	-1.28323	0.537803	-2.39432	-1.49882	-1.38112	0.647184	-2.21988	-1.18518	-1.72173	0.433746	-2.52729	-2.61205	19	3	3	28.9	5	5	44.348	0	Q58FF8	Q58FF8	Putative heat shock protein HSP 90-beta 2	HSP90AB2P
0.483957	-0.783945	0.0494323	-0.630593	0.691941	-1.04825	-0.191	-0.863491	-0.0200853	0.260605	-0.814777	0.532311	-0.396411	0.453886	-1.11554	0.0109841	0.765756	-0.198591	-0.15992	-1.37118	0.630081	0.138628	-0.253106	-1.46254	105	105	103	79.8	79.8	78.1	92.468	0	P14625;Q58FF3	P14625	Endoplasmin	HSP90B1
0.731718	-2.41984	-0.133832	-0.373724	0.922465	-1.86683	-0.170312	-0.076675	0.313325	-0.0704589	-0.159186	-0.381981	0.0793368	0.159079	-0.293209	-0.364325	1.09855	-0.33718	0.00907581	-0.524638	0.996461	-0.0547131	-0.0899662	-0.471877	15	15	15	35.9	35.9	35.9	51.927	8.2544e-94	P48723	P48723	Heat shock 70 kDa protein 13	HSPA13
-0.0611082	0.0985047	-0.845565	-0.596741	-0.595815	0.175729	-0.82643	-1.28822	-0.0656857	0.256009	-0.487267	0.0624668	-0.263548	0.223743	0.602964	-0.480803	-1.89365	0.00429214	-0.719748	-0.445429	-1.60931	0.281805	-0.921842	-0.316317	38	21	20	59.2	37.9	36.2	70.02	0	P54652	P54652	Heat shock-related 70 kDa protein 2	HSPA2
-0.391658	0.475764	-1.84452	-2.20841	-0.362342	0.555787	-1.64203	-1.87417	-2.17656	0.512151	-2.38885	-0.471233	-1.97424	0.498957	-1.78189	-1.29668	-1.74282	0.502867	-1.96213	-1.30268	-1.85778	0.535674	-2.15858	-1.58511	82	82	77	87.3	87.3	83.3	94.33	0	P34932	P34932	Heat shock 70 kDa protein 4	HSPA4
-0.151733	0.639426	-1.27288	-1.9135	-0.566575	0.323086	-1.24255	-1.3876	-1.33683	0.434389	-1.69768	-0.554716	-1.25467	0.381131	-1.77609	-1.43865	-0.86418	0.641896	-1.5319	-0.705505	-0.999327	0.266654	-1.40571	-1.12334	59	53	53	75.7	70.2	70.2	94.511	0	O95757	O95757	Heat shock 70 kDa protein 4L	HSPA4L
0.41701	-0.884758	-0.0919607	-0.749952	0.761042	-1.02997	-0.300654	-0.526541	0.569241	-0.12094	-0.162676	0.763782	0.191623	0.182298	-0.49266	0.267309	0.854059	-0.374586	-0.0151638	-0.905263	0.819955	-0.0567814	-0.0802093	-0.903643	66	66	65	68.5	68.5	68.5	72.332	0	P11021	P11021	78 kDa glucose-regulated protein	HSPA5
0.209308	0.200079	-0.751816	-0.674273	0.15048	0.207444	-0.851604	-0.780317	-0.18336	0.202424	-0.414293	1.28561	-0.280964	0.196787	-0.53901	0.315146	-0.0733107	0.119909	-0.751726	-0.978666	-0.171103	0.143314	-0.796127	-0.753033	20	7	7	31.9	17	17	71.027	0	P17066;P48741	P17066	Heat shock 70 kDa protein 6	HSPA6
-0.0234173	0.285884	-1.17553	-0.95887	-0.00886727	0.293772	-1.08851	-0.768123	-0.387258	0.283008	-0.632185	0.924776	-0.448176	0.231778	-0.737696	0.366173	-0.638341	0.311668	-1.06271	-0.817476	-0.581244	0.271559	-0.966251	-0.771194	64	62	45	87.3	87.3	67.5	70.897	0	P11142	P11142	Heat shock cognate 71 kDa protein	HSPA8
-2.55471	-2.75301	1.05832	0.127964	-2.37584	-2.67902	0.647871	-0.0571424	-0.462239	-0.0406624	0.103601	-0.360886	-0.632524	0.113887	-0.0675361	-0.35778	-0.389513	-0.616754	0.984035	-0.0753941	-0.39732	-0.611222	0.991743	-0.128446	71	71	70	82.9	82.9	82.9	73.68	0	P38646	P38646	Stress-70 protein, mitochondrial	HSPA9
-0.0751405	0.603203	-1.28251	-1.31127	-0.247862	0.707416	-0.389275	0.33312	-1.73216	0.00407007	-2.13497	-0.607684	-0.89841	0.507555	-1.03273	-0.9826	-1.55247	0.35685	-2.53987	-2.44583	-1.40408	0.415434	-2.24884	-2.6048	22	22	22	90.7	90.7	90.7	22.782	0	P04792	P04792	Heat shock protein beta-1	HSPB1
-2.65034	-2.69009	1.55099	0.879752	-2.11989	-2.50998	1.56629	0.916207	-0.423054	-0.132876	0.155443	-0.328358	-0.233476	0.307262	0.387071	-0.315114	0.11794	-0.502421	1.03019	-0.104668	0.223087	-0.385457	1.12916	-0.132947	81	81	81	90.1	90.1	90.1	61.054	0	P10809	P10809	60 kDa heat shock protein, mitochondrial	HSPD1
-2.902	-2.03232	0.987665	-0.268254	-2.54429	-1.53657	0.847485	-0.446032	-0.672549	-0.192739	0.0563366	-0.648629	-0.717313	0.110817	-0.0856494	-0.503572	-0.542935	-0.509375	0.889352	-0.328346	-0.507168	-0.461765	0.960591	-0.244157	18	18	9	94.1	94.1	64.7	10.932	1.2659e-247	P61604	P61604	10 kDa heat shock protein, mitochondrial	HSPE1
0.99049	2.8839	1.25645	0.371056	0.0109588	1.55625	0.166232	-0.322962	1.05739	-0.132282	0.606956	-0.173612	0.478167	-0.0430792	0.17234	-0.238303	0.607294	0.166789	0.392566	-0.282769	0.337528	0.0538182	0.352032	0.0344699	145	145	145	48.3	48.3	48.3	468.83	0	P98160	P98160	Basement membrane-specific heparan sulfate proteoglycan core protein;Endorepellin;LG3 peptide	HSPG2
-0.307725	0.548567	-1.61226	-2.00052	-0.164083	0.813632	-1.35396	-1.4492	-1.71388	0.522871	-2.3105	-0.413901	-1.67471	0.572766	-1.9103	-0.982001	-1.46227	0.576596	-1.84343	-0.891236	-1.4612	0.523547	-1.86169	-1.42233	65	61	59	77.2	73.3	72.5	96.864	0	Q92598	Q92598	Heat shock protein 105 kDa	HSPH1
-1.03565	-0.259094	-0.288307	1.09423	-0.31763	0.0207908	-0.368066	1.65775	-1.82321	0.464232	-1.79003	0.645465	-0.599387	0.228146	-0.861496	-0.345308	-0.87988	0.582748	-0.428069	-0.32954	-1.25086	0.336602	-0.807287	0.428594	45	45	45	55.4	55.4	55.4	85.852	0	O43719	O43719	HIV Tat-specific factor 1	HTATSF1
-0.24579	-0.646945	0.792426	0.0769801	-0.677512	-0.69445	0.382805	-0.355711	-0.969634	0.0641707	-0.652838	0.454415	-0.883571	0.308669	-0.506596	-0.151107	-0.157537	-0.414548	0.1682	-0.146498	-0.106564	-0.168292	0.384872	-0.308319	18	18	18	51.1	51.1	51.1	48.84	2.3325e-221	O43464;P83110	O43464	Serine protease HTRA2, mitochondrial	HTRA2
-0.0743921	0.546281	-1.46123	-2.04521	-0.262096	0.204502	-0.649213	-1.25454	0.162099	0.320591	-0.26237	-0.175269	-0.194949	0.148174	-0.277843	-0.489508	-0.832369	0.785313	-1.43915	-1.07603	-0.874908	0.774706	-1.35009	-1.43071	149	149	149	44.9	44.9	44.9	481.89	0	Q7Z6Z7;A5YM72	Q7Z6Z7	E3 ubiquitin-protein ligase HUWE1	HUWE1
0.59774	-0.758256	0.423509	-0.138218	0.880513	-1.00532	0.26655	-0.270807	0.0372532	0.202914	-0.707327	-0.70856	-0.310893	0.38208	-0.915889	-1.14345	1.36264	-0.130733	-0.110805	-1.28617	1.22229	0.134289	-0.319264	-1.4732	79	79	78	71.7	71.7	71.7	111.33	0	Q9Y4L1	Q9Y4L1	Hypoxia up-regulated protein 1	HYOU1
-0.0631117	0.667115	-1.63155	-1.35346	-0.235122	0.232584	-1.31716	-1.44313	-0.7786	0.386252	-1.52238	-1.01479	-0.794722	0.103836	-1.0965	-1.28971	-0.41367	0.3254	-1.402	-1.38785	-0.716857	0.399749	-1.4416	-1.41902	90	90	90	64.2	64.2	64.2	144.5	0	P41252	P41252	Isoleucine--tRNA ligase, cytoplasmic	IARS
-2.39267	-2.52377	1.30053	0.778631	-2.14636	-2.84104	0.905271	0.619477	-0.896919	0.0702264	-0.0891207	-0.668595	-0.938306	0.22229	-0.223025	-0.60096	-0.307467	-0.523076	0.927378	-0.140694	-0.264187	-0.372477	0.936703	-0.19349	57	57	57	65.1	65.1	65.1	113.79	0	Q9NSE4	Q9NSE4	Isoleucine--tRNA ligase, mitochondrial	IARS2
0.746545	0.0591201	0.0646763	-0.151912	1.07028	0.785799	0.00755995	-0.19034	1.12352	-2.31468	0.656933	-0.0778742	1.04935	-1.20164	0.419623	0.333233	1.14621	-2.23776	0.39571	0.413614	1.09174	-1.78538	0.266263	0.366446	5	5	5	23.9	23.9	23.9	31.938	5.5411e-83	O60725	O60725	Protein-S-isoprenylcysteine O-methyltransferase	ICMT
-0.491517	-1.58379	1.36557	0.372483	-0.366121	-1.62241	0.904285	0.599359	0.281149	-0.605713	0.533403	-0.159091	0.270786	-0.274628	0.322301	-0.196569	0.233427	-1.20948	1.13975	-0.0505054	0.141377	-1.05701	1.14789	0.027027	14	14	14	53.9	53.9	53.9	23.63	1.0286e-122	Q14197	Q14197	Peptidyl-tRNA hydrolase ICT1, mitochondrial	ICT1
-0.466499	0.433233	-0.685387	-1.4162	-0.565058	0.533716	-0.818747	-1.62539	-0.939432	0.600235	-1.19885	-0.0856937	-0.705972	0.0359814	-0.474286	-0.280078	-1.52706	0.461147	-0.716773	-0.787439	-1.78906	0.00211865	-0.834434	-1.38854	56	56	56	59.7	59.7	59.7	117.97	6.0202e-283	P14735	P14735	Insulin-degrading enzyme	IDE
-0.573524	0.662061	-1.76694	-1.53157	-0.74298	0.358579	-1.5492	-1.4128	-1.46646	0.620317	-2.18788	-0.835897	-1.19823	0.522555	-1.51955	-0.957851	-1.78731	0.517064	-1.82952	-0.731704	-2.18481	0.0190202	-1.63629	-1.19929	27	26	26	63.3	61.1	61.1	46.659	0	O75874	O75874	Isocitrate dehydrogenase [NADP] cytoplasmic	IDH1
-0.90475	-1.47533	1.07115	0.133896	-0.965131	-1.60608	0.433378	-0.329318	-0.815253	0.198577	-0.0471379	-0.408937	-0.906823	0.300299	-0.237463	-0.665829	-1.15335	-0.557672	0.799644	-0.234623	-1.23795	-0.456935	0.878856	-0.277545	28	28	27	52.9	52.9	52.9	50.909	0	P48735	P48735	Isocitrate dehydrogenase [NADP], mitochondrial	IDH2
-0.800222	-3.03791	1.0279	0.202951	-0.764362	-2.80263	0.591686	-0.16434	-0.577042	-0.0570473	0.0707961	-0.398954	-0.551092	0.177729	0.0131562	-0.456326	-0.904081	-0.510913	0.96625	-0.0916558	-1.08964	-0.4809	0.964558	-0.132551	27	27	27	58.2	58.2	58.2	39.591	0	P50213	P50213	Isocitrate dehydrogenase [NAD] subunit alpha, mitochondrial	IDH3A
-0.712874	-3.05806	1.20148	0.280204	-0.698844	-3.04288	0.760021	0.0305112	-0.180036	-0.352211	0.282888	-0.706614	-0.169984	0.000563305	0.16711	-0.332199	-0.590193	-0.578912	1.05772	0.0244106	-0.640507	-0.415475	1.02664	0.0630102	26	26	26	61.6	61.6	61.6	42.183	0	O43837	O43837	Isocitrate dehydrogenase [NAD] subunit beta, mitochondrial	IDH3B
-0.784078	-1.00485	0.911179	-0.325936	-0.779716	-1.11587	0.672231	-0.483499	-0.438857	0.0154069	0.0716404	0.0822488	-0.715705	0.0205853	-0.0746989	-0.326582	-0.564399	-0.40967	0.892437	0.179349	-0.668519	-0.202944	0.991829	0.0322302	17	17	17	51.7	51.7	51.7	42.794	0	P51553	P51553	Isocitrate dehydrogenase [NAD] subunit gamma, mitochondrial	IDH3G
-0.452626	0.0526088	-0.830246	0.973195	-0.269202	-0.0947966	0.179083	1.25772	-0.606768	0.141772	-0.752215	-0.153993	-0.458197	0.0502989	-0.817452	-0.151986	-0.909633	0.0348794	-1.33811	0.581085	-0.44307	-0.18873	-1.52541	0.962552	31	31	28	51.6	51.6	47.7	63.48	0	Q9NZI8	Q9NZI8	Insulin-like growth factor 2 mRNA-binding protein 1	IGF2BP1
-0.513069	0.0770983	-0.67338	0.814787	-0.555065	-0.180244	0.064702	0.606715	-0.537114	0.268725	-0.669767	0.12378	-0.407447	0.131246	-0.778499	-0.0708556	-0.398371	0.390455	-1.30524	0.612631	-0.469462	0.265889	-1.49844	0.963579	31	29	28	55.3	51.3	50.3	63.704	0	O00425	O00425	Insulin-like growth factor 2 mRNA-binding protein 3	IGF2BP3
1.14426	-1.71004	-0.0614566	-0.00574697	0.171422	-2.54595	-0.492319	-0.713609	1.07079	-0.32977	0.14534	0.103333	0.488825	-0.399996	-0.0704255	-0.409575	1.38037	-0.264658	-0.267327	-1.07422	1.24432	-0.29221	-0.352244	-1.31776	91	91	91	44	44	44	274.37	0	P11717	P11717	Cation-independent mannose-6-phosphate receptor	IGF2R
-1.29067	-0.13046	-0.445209	0.755282	-0.205323	-0.0139335	0.251508	0.934424	-0.931372	0.00809072	-0.530928	1.00516	-0.753234	-0.00452205	-0.827247	0.811068	-1.56809	0.102542	-1.60065	1.36908	-1.47034	-0.128482	-1.72628	1.50757	26	26	26	53.5	53.5	53.5	65.601	3.3118e-223	Q13123	Q13123	Protein Red	IK
1.17563	-3.02052	0.409917	-0.12182	1.25056	-2.03801	0.442438	-0.115802	1.51317	-1.26469	0.564895	-0.44309	1.42844	-0.742772	0.672683	0.070368	1.04858	-0.956147	0.227745	-0.445971	1.19488	-0.380556	0.164373	-0.458089	26	26	26	60.6	60.6	60.6	39.309	1.6283e-204	Q70UQ0	Q70UQ0	Inhibitor of nuclear factor kappa-B kinase-interacting protein	IKBIP
-0.797036	-0.274802	-1.60215	0.041732	-0.430511	0.131508	-1.45504	0.0308033	-1.17147	-0.0209224	-1.06832	0.388907	-0.786844	0.0545127	-1.16174	0.204878	-1.29573	-0.167239	-1.80933	0.889775	-1.39767	-0.11105	-1.8855	0.906286	30	30	30	85.6	85.6	85.6	43.062	0	Q12905	Q12905	Interleukin enhancer-binding factor 2	ILF2
-0.984337	-0.252481	-1.39761	0.606287	-0.65316	-0.0338597	-1.13203	0.299541	-1.17669	-0.076678	-0.953842	0.535558	-0.77616	0.0477082	-1.14693	0.404426	-1.15812	-0.218837	-1.75946	0.76484	-1.13602	-0.154336	-1.87529	0.821628	65	65	58	75.6	75.6	73.7	95.337	0	Q12906	Q12906	Interleukin enhancer-binding factor 3	ILF3
0.82495	-1.08369	0.358476	-0.0228808	1.15202	-0.931416	0.280134	-0.213262	1.11027	0.940806	0.572008	0.039567	0.954776	0.954261	0.467034	0.445303	1.16456	-0.792293	0.249368	-0.0818174	1.19744	-0.298914	0.244982	-0.103709	27	27	27	55.7	55.7	55.7	67.867	0	A1L0T0	A1L0T0	Acetolactate synthase-like protein	ILVBL
-1.74527	-3.26511	1.96144	0.931876	-1.3911	-3.6541	1.65626	0.656618	1.526	-2.07556	1.41916	-0.160681	1.32301	-1.79671	1.22853	0.286614	1.02459	-1.9676	1.58727	0.171077	1.02308	-1.92462	1.56507	0.0874161	84	84	84	83.1	83.1	83.1	83.677	0	Q16891	Q16891	Mitochondrial inner membrane protein	IMMT
-0.509314	0.679837	-0.576173	-0.718582	-0.333489	0.966889	0.210339	0.252109	-1.53049	0.272959	-1.93781	-0.262687	-1.72459	0.303688	-1.71599	-0.739163	-0.702313	0.694981	-1.85542	-1.49113	-0.736475	0.333744	-1.8885	-1.74368	32	32	30	67.3	67.3	64	55.804	0	P12268	P12268	Inosine-5-monophosphate dehydrogenase 2	IMPDH2
-0.549364	-0.0954764	0.797442	0.962016	-1.02201	0.402681	0.816178	1.14341	-0.270138	0.191088	0.0579204	-0.350532	0.043092	0.157486	0.055489	-0.129671	0.868369	0.726896	-0.85753	-1.15908	0.93491	0.844245	-0.683139	-1.29645	43	41	36	79.8	77.4	73.3	55.39	0	Q16352	Q16352	Alpha-internexin	INA
0.378027	0.297441	0.0102474	1.10388	0.33054	-0.0564611	0.227572	1.00227	0.583016	-0.0355927	0.236552	-0.373554	0.448367	0.0324559	-0.0898073	-0.417548	-0.659538	0.535584	-0.00503229	-0.0205101	-0.318725	0.585149	-0.188924	0.090531	62	62	62	55.2	55.2	55.2	135.62	0	Q27J81	Q27J81	Inverted formin-2	INF2
-0.291836	-0.684649	-1.01049	0.832301	-0.130504	-0.612428	-0.540703	0.713205	-0.0611449	0.20174	0.0524341	0.456592	-0.158052	0.07513	-0.263003	0.0641987	-0.263314	0.205158	-0.462077	0.974536	-0.349315	0.330968	-0.605841	0.729565	69	69	69	39.8	39.8	39.8	244.29	0	Q8N201	Q8N201	Integrator complex subunit 1	INTS1
-1.1077	-0.625846	-1.52127	-0.173254	-1.00714	-0.737203	-1.26233	-0.291598	-0.65239	0.108183	-0.657104	0.2396	-0.757842	0.0491434	-0.798963	-0.141891	-0.936016	0.361226	-1.22251	0.687085	-1.04753	0.437008	-1.51262	0.442879	38	38	38	39.7	39.7	39.7	118.07	0	Q68E01	Q68E01	Integrator complex subunit 3	INTS3
-0.0620193	0.193689	-1.26735	-2.57786	-0.179847	0.371631	-0.845144	-1.70381	-0.540523	-0.327046	-0.97835	-0.331915	-0.771123	-0.181727	-0.914464	-1.24718	-0.849041	-0.0307712	-1.68431	-1.57366	-0.977382	-0.249063	-1.76052	-1.76935	36	36	36	44.9	44.9	44.9	118.71	0	Q8TEX9	Q8TEX9	Importin-4	IPO4
0.0597468	0.250302	-1.01804	-1.56802	0.0240248	0.233703	-0.727439	-1.31625	0.11879	-0.627664	-0.245664	-0.44534	-0.188735	-0.464594	-0.450376	-0.703412	-0.0262985	0.184736	-0.598335	-0.906311	-0.125365	-0.00333541	-0.631308	-1.04745	62	62	60	76.8	76.8	76.1	123.63	0	O00410	O00410	Importin-5	IPO5
-0.297138	0.65848	-1.57675	-1.90484	-0.331115	0.883053	-0.983527	-1.39152	-0.954067	0.0704952	-1.20128	-0.573373	-1.12085	0.0679874	-1.4328	-1.03729	1.11524	0.248762	0.711105	0.20987	0.918207	0.20683	0.627275	-0.0669691	49	49	48	49.1	49.1	48.2	119.52	0	O95373	O95373	Importin-7	IPO7
0.285832	0.243202	-0.293434	-0.962385	-0.232337	-0.0851403	-0.305208	-0.741593	-0.124375	0.312925	-0.338752	-0.53544	0.232015	0.302077	-0.209756	-0.361051	-0.296016	0.268374	-1.02728	-1.18359	-0.0397802	0.335206	-0.471611	-0.640144	138	138	131	74.2	74.2	72.3	189.25	0	P46940	P46940	Ras GTPase-activating-like protein IQGAP1	IQGAP1
0.292097	-0.0737755	-0.636704	-0.133777	-0.154448	-0.131644	-0.739361	0.32578	0.0606226	-0.089408	-0.429979	-1.49098	0.403568	0.292233	-0.46901	-0.72499	-2.06381	0.28016	-0.958425	-1.24836	-0.217395	0.303287	-0.315205	-0.548509	36	34	34	29	28	28	180.58	2.2759e-201	Q13576	Q13576	Ras GTPase-activating-like protein IQGAP2	IQGAP2
0.32484	-0.292856	-0.763203	-0.450749	0.0218541	-0.236395	-0.608381	-0.20328	0.0377986	0.55668	0.0480049	0.355247	0.0315299	-0.016743	-0.0836507	0.16653	-0.885385	0.401778	-0.527256	-0.184284	-0.871336	0.267568	-0.511855	0.195139	54	48	48	39	37	37	184.7	0	Q86VI3	Q86VI3	Ras GTPase-activating-like protein IQGAP3	IQGAP3
-1.01233	-0.223255	-1.39913	-0.10432	-1.06525	-1.43391	-1.81532	-0.908237	-0.336624	0.0615643	-0.019535	0.317835	-0.481877	-0.0798336	0.177442	-0.178144	-1.94193	0.396674	-0.511611	-0.476123	-1.87773	0.816897	-0.340353	-1.57398	12	12	10	37.1	37.1	32.7	61.024	5.5019e-153	Q7Z5L9	Q7Z5L9	Interferon regulatory factor 2-binding protein 2	IRF2BP2
1.82127	-0.297516	0.994403	-0.77066	0.9861	-0.80474	1.15566	-0.143384	0.861138	-0.422508	0.519404	-0.348718	1.12194	-0.88624	0.523666	0.0619455	1.95966	-0.490161	0.0293816	-0.934869	2.05138	-1.06863	0.923197	0.298861	44	44	44	47.8	47.8	47.8	129.29	0	P17301	P17301	Integrin alpha-2	ITGA2
1.58973	-2.20915	0.743891	-0.837662	0.715169	-3.26594	1.19351	0.0953301	0.732168	-0.537586	0.292773	-0.718052	1.10459	-0.625712	0.515674	-0.0623916	1.17506	-0.61605	-0.208089	-1.27326	1.55708	-1.06311	0.984498	0.031156	35	35	35	37	37	37	116.61	0	P26006	P26006	Integrin alpha-3;Integrin alpha-3 heavy chain;Integrin alpha-3 light chain	ITGA3
1.72939	-1.72555	0.910801	-0.517884	0.75722	-2.02538	1.08997	-0.102909	0.92499	-0.716076	0.57853	-0.667855	0.936984	-1.10834	0.417102	-0.167405	1.50479	-0.443233	0.1587	-0.874628	1.66374	-0.865795	0.972091	0.225274	53	53	53	54.2	54.2	54.2	126.6	0	P23229	P23229	Integrin alpha-6;Integrin alpha-6 heavy chain;Integrin alpha-6 light chain	ITGA6
1.46149	-1.95262	0.842467	-0.568097	0.607882	-2.83267	0.689449	-0.495541	0.88919	-0.59358	0.454261	-0.35975	1.05591	-0.979756	0.463059	-0.0543574	0.90334	-0.496873	-0.0286288	-0.75182	1.06807	-0.868605	0.715155	-0.0558586	59	59	59	55.7	55.7	55.7	116.04	0	P06756	P06756	Integrin alpha-V;Integrin alpha-V heavy chain;Integrin alpha-V light chain	ITGAV
1.38262	-2.34915	0.650249	-0.398457	0.792793	-3.35771	0.672304	-0.0963349	0.932523	-0.537369	0.518048	-0.337383	1.09492	-0.951359	0.511374	0.0931761	1.06811	-0.616993	-0.0118922	-1.09397	1.391	-1.11725	0.96944	0.0885211	42	42	42	51.8	51.8	51.8	88.414	0	P05556	P05556	Integrin beta-1	ITGB1
1.32502	-2.7213	0.578641	-0.412241	0.964109	-3.85143	0.760906	-0.0319321	0.880524	-0.542321	0.43767	-0.234049	1.18779	-0.874561	0.664901	0.229653	1.15604	-0.227478	0.0543728	-1.36091	1.41309	-0.983584	0.912802	0.157059	20	20	20	31.5	31.5	31.5	85.935	7.8423e-132	P18564	P18564	Integrin beta-6	ITGB6
0.825729	-0.684474	0.728283	0.176253	1.29399	-0.740246	0.972322	0.146811	1.11879	-0.954294	0.862898	0.214804	0.911911	-1.04422	0.644267	0.524474	1.71923	-0.896342	0.691309	-0.191669	1.67399	-0.657843	0.596273	-0.131993	103	103	94	45.2	45.2	42.6	304.1	0	Q14573	Q14573	Inositol 1,4,5-trisphosphate receptor type 3	ITPR3
-0.833146	-0.0164796	-1.38163	-0.00549498	-0.682935	0.222708	-0.792817	-0.505782	-1.68396	0.433879	-1.55883	0.0984741	-1.04303	-0.0555762	-0.895859	0.318584	-0.462963	0.416031	-1.6233	0.23722	-0.363629	0.101618	-1.47135	0.724506	31	31	31	45.9	45.9	45.9	91.954	1.2567e-165	Q96ST2	Q96ST2	Protein IWS1 homolog	IWS1
1.46414	-1.59789	1.13335	-0.666584	-0.181667	-3.27839	0.564531	-0.730361	0.479	-1.3393	1.00984	-0.00646355	0.536796	-1.55092	0.470487	0.653759	-0.184181	0.110837	0.395742	-0.831836	0.0843218	0.0305185	0.799439	-0.115336	51	51	46	81.2	81.2	77.9	81.744	0	P14923	P14923	Junction plakoglobin	JUP
-0.25831	0.626062	-0.990374	-1.51164	0	0.349002	-0.778727	-1.28442	-0.979149	0.428997	-1.36358	-1.06635	-0.857022	0.272377	-1.3006	-1.44641	-0.00573428	0.259859	-0.708922	-0.934329	-0.293671	0.367425	-0.724268	-1.15134	44	44	44	73.7	73.7	73.7	68.047	0	Q15046	Q15046	Lysine--tRNA ligase	KARS
-1.16488	-0.635446	-1.58495	-0.0628147	-1.12982	-0.616903	-1.51271	-0.0884963	-0.167583	-0.183945	0.15293	0.241022	-0.400563	-0.382993	-0.396853	0.25117	0.18024	-0.472325	0.0776758	0.930008	-0.0657369	-0.395866	-0.146524	0.945657	36	36	36	56.7	56.7	56.7	92.902	0	O60341	O60341	Lysine-specific histone demethylase 1A	KDM1A
-1.31138	0.56213	-1.79837	1.23015	-1.23428	-0.187745	-1.6577	1.03686	0.423566	-2.72938	1.21565	1.13605	0.0200715	-3.03705	0.602168	1.59029	-0.0476964	-2.93288	-0.222562	0.976259	-0.232154	-3.49238	-0.362892	1.44065	23	21	19	18.7	17.3	15.8	175.72	1.5824e-82	P41229;Q9BY66	P41229	Lysine-specific demethylase 5C	KDM5C
-0.439617	-0.369765	-0.231627	1.44927	0.0434065	0.552062	-0.394031	1.48092	-0.72298	0.0797797	-0.515302	0.541096	-0.332021	0.0200401	-0.572198	0.481226	-0.472564	-0.222589	-1.09925	0.929101	-0.666562	-0.0846189	-1.12235	1.31122	25	25	20	42.2	42.2	40	48.227	0	Q07666;Q5VWX1;Q9H6N6	Q07666	KH domain-containing, RNA-binding, signal transduction-associated protein 1	KHDRBS1
-0.670117	-0.0756944	-0.623518	-0.0412217	-0.151858	-0.0252303	-0.630843	0.0476991	-1.27064	-0.0683265	-1.0201	-0.379455	-1.17966	-0.171254	-1.31113	-0.648962	-0.994646	-0.242982	-1.62717	0.188664	-1.19444	-0.262708	-1.96715	0.390577	44	44	40	65.8	65.8	62.6	73.114	0	Q92945	Q92945	Far upstream element-binding protein 2	KHSRP
-0.401009	0.162295	-1.2546	1.09536	-0.0100599	0.437717	-0.372027	1.20411	-0.514234	0.0237574	-0.608197	0.0902081	-0.441425	0.0302499	-0.722099	-0.194596	-0.937881	0.164431	-1.16851	0.927588	-1.07711	0.0991972	-1.36028	0.914195	36	36	36	53.2	53.2	53.2	73.584	0	Q15397	Q15397	Pumilio domain-containing protein KIAA0020	KIAA0020
0.336495	-0.0460942	-0.959699	-0.795608	0.561356	-0.29767	-0.645912	-0.877131	0.105481	-0.470616	-0.481965	0.462826	0.482659	-0.827898	-0.0876192	0.189792	-0.771665	-1.38325	-1.19297	-0.469524	-0.454086	-1.08526	-0.766481	-0.849792	48	48	48	48.7	48.7	48.7	134.28	0	Q12768	Q12768	WASH complex subunit strumpellin	KIAA0196
-1.41831	-1.21154	-0.408305	-0.820871	-1.31467	-1.02006	-0.0416116	-0.552949	-0.876735	-0.549945	-0.859737	-0.0749092	-0.735761	-0.419403	0.0443701	0.082259	-1.52321	0.440925	-1.65968	-0.248633	-1.45732	0.501609	-2.0803	-0.416319	57	57	56	37.2	37.2	37	202.02	0	Q69YN4	Q69YN4	Protein virilizer homolog	KIAA1429
-0.700166	0.425342	-1.93372	-1.99831	-0.464578	0.307513	-1.77195	-1.31752	-1.312	0.474688	-1.66664	-0.610448	-1.21496	0.513541	-1.50626	-1.11276	-1.50339	0.697921	-1.86486	-1.05622	-1.26514	0.827149	-1.61477	-1.01728	58	58	58	73.7	73.7	73.7	102.9	0	Q8N163	Q8N163	DBIRD complex subunit KIAA1967	KIAA1967
-0.149192	-1.75681	0.737917	0.65824	0.176326	-2.42018	0.669047	0.552455	1.18857	-1.20879	0.768586	-0.478733	1.26867	-0.248042	0.878408	0.163788	1.42984	-1.34569	0.960042	0.0864725	1.4137	-0.839458	1.07087	0.247271	17	17	17	36.6	36.6	36.6	69.156	2.6305e-187	Q8IYS2	Q8IYS2	Uncharacterized protein KIAA2013	KIAA2013
1.76829	-1.45919	1.17405	0.42298	0.996528	-1.50311	0.853249	0.715802	1.12686	0.300513	1.34303	0.260586	0.874607	0.0509757	0.762747	0.368162	1.46318	-0.611614	0.903335	-0.190271	1.15567	-0.887803	1.20919	0.601085	44	44	44	30.1	30.1	30.1	196.54	6.1805e-211	Q9ULH0	Q9ULH0	Kinase D-interacting substrate of 220 kDa	KIDINS220
0.00558617	0.113045	1.93398	0.560001	0.170469	0.272637	1.81663	1.0809	-0.413867	-0.237588	0.6727	0.0499112	-0.291498	0.0013429	-0.164786	0.348024	-0.220623	-0.0939772	0.227934	0.426753	-0.661897	-0.0285305	0.0977828	0.971243	29	29	29	37.4	37.4	37.4	110.06	2.4557e-278	Q02241	Q02241	Kinesin-like protein KIF23	KIF23
-0.146465	0.409234	-0.666168	-0.98069	-0.634895	0.563648	-0.921297	-0.970165	-0.409085	0.343255	-0.730401	0.0791652	-0.3788	-0.0137173	-0.65456	-0.00863299	-0.169551	0.0449595	-0.15299	0.216956	-0.698595	0.0920206	-0.523015	0.419403	25	25	23	34.1	34.1	30.7	79.954	1.6383e-185	O00139	O00139	Kinesin-like protein KIF2A	KIF2A
-0.189381	-0.634966	0.113088	0.876337	0.50661	-0.316177	0.498395	0.701422	0.73176	-1.07764	1.08904	0.893978	0.0857729	-0.947875	0.0688394	0.56376	1.62504	-1.60708	1.00485	1.63305	1.48025	-0.961286	0.881514	1.73541	60	60	38	48.8	48.8	33.4	139.88	0	O95239	O95239	Chromosome-associated kinesin KIF4A	KIF4A
0.0396122	0.337083	-1.09402	-1.29632	-0.0996694	-0.0266096	-0.470684	-0.824334	0.258272	0.0328522	0.21696	-0.238312	-0.115636	-0.161289	-0.325487	-0.697851	-0.611895	0.384652	-0.75708	-0.481716	-0.583458	-0.0471077	-0.707727	-1.05117	75	75	60	73.2	73.2	62.1	109.68	0	P33176	P33176	Kinesin-1 heavy chain	KIF5B
-0.0684665	0.171822	-1.72111	-0.157808	-0.0104125	1.34923	-0.858421	0.893655	-0.62218	0.247998	-0.572516	-0.0572222	-0.576937	0.429791	-0.795515	-0.0861199	-0.713441	0.161693	-0.841676	0.402238	-1.21081	0.0226199	-1.32048	0.0828215	26	26	26	66.7	66.7	66.7	57.861	0	P52292	P52292	Importin subunit alpha-2	KPNA2
-1.07805	-0.0374969	-2.03679	-1.67235	-1.20736	-0.118362	-1.53436	-1.56683	-0.940581	0.260887	-0.979664	-0.704897	-1.14863	0.248647	-1.42986	-0.953122	-0.683994	0.44894	-1.26642	-0.328429	-0.818082	0.399125	-1.48125	-0.636387	24	24	16	57.6	57.6	43.8	57.886	0	O00629	O00629	Importin subunit alpha-4	KPNA4
-0.845294	0.0342865	-0.742027	-0.901964	-0.287384	-0.0809349	-0.60323	-0.41933	-0.552171	0.035969	-0.711586	-0.358249	-0.360898	0.268529	-0.622295	-0.480569	-0.753254	0.450843	-1.1579	-0.0146238	-0.842447	0.0990129	-1.12129	0.0091681	23	23	15	50.4	50.4	38.4	60.029	0	O60684;O15131	O60684	Importin subunit alpha-7	KPNA6
-0.322431	0.043314	-1.93528	-1.37126	-0.351614	0.164395	-1.68892	-0.992358	-0.690035	-0.245277	-0.777562	-0.801888	-0.840819	-0.268035	-1.12656	-0.802887	-0.819946	0.184889	-1.07086	-0.17576	-1.07256	0.133226	-1.40622	-0.430726	56	56	56	67.8	67.8	67.8	97.169	0	Q14974	Q14974	Importin subunit beta-1	KPNB1
-3.4449	-3.60587	-2.0697	-2.13201	-3.39223	-3.80372	-1.77245	-1.14307	-2.2451	-2.83552	-2.71589	-0.332963	-1.71856	-2.15324	-1.55141	-0.696003	-2.13354	-2.11127	-2.56954	-1.8159	-2.45193	-1.71959	-2.11046	-2.05864	59	56	2	76.6	76.6	3.3	66.038	0	P04264	P04264	Keratin, type II cytoskeletal 1	KRT1
-0.495582	0.149422	0.071886	0.859678	-0.368093	-0.509384	-0.0361324	0.532011	-0.358073	-0.273355	-0.0971611	0.306998	0.0538334	0.112095	0.203476	0.505202	-1.5551	0.447712	-0.865088	-0.632492	-1.32295	0.53428	-0.667344	-0.798668	67	64	45	94.9	91.2	77.2	48.057	0	P05783;CON__H-INV:HIT000015463;CON__Q92764;Q92764	P05783	Keratin, type I cytoskeletal 18	KRT18
-1.55657	0.0854418	-0.267922	-0.044027	-0.924424	-0.322425	-0.44763	0.12516	-0.776029	-0.147209	-0.536175	0.468654	-0.342953	0.112945	-0.134127	0.358616	-1.5761	0.296366	-1.01239	-0.90459	-1.52719	0.357947	-0.790186	-0.829096	72	72	1	100	100	7.5	44.105	0	P08727	P08727	Keratin, type I cytoskeletal 19	KRT19
0.915725	-2.39796	0.642716	0.612641	1.25888	-2.63467	0.345013	0.333797	1.6396	-1.03363	0.697108	-0.481193	1.4811	-0.817594	0.590506	0.0016762	1.8174	-0.844185	0.771301	0.250404	1.75452	-0.733744	0.674599	0.222714	162	162	161	85	85	85	156.27	0	Q86UP2	Q86UP2	Kinectin	KTN1
-0.682755	-1.04766	1.09532	0.226133	-0.642627	-0.709348	0.704316	-0.0224662	-0.0700479	-0.411626	0.359447	-0.0120447	0.0841597	-0.250582	0.375796	-0.160363	-0.473418	-0.532718	0.885415	0.0453866	-0.566422	-0.708098	0.88688	-0.0844231	18	18	18	47.9	47.9	47.9	50.315	4.3293e-142	Q9H9P8	Q9H9P8	L-2-hydroxyglutarate dehydrogenase, mitochondrial	L2HGDH
0.227919	0.294437	0.734197	0.162894	-0.18734	-0.285655	0.245257	-0.551434	-0.495212	0.376377	-0.227321	-0.483089	0.591411	0.184977	-0.0551038	-0.447865	-0.143494	0.0599692	0.0272561	-0.894804	-0.513403	-0.198297	-0.17813	-1.0958	18	18	18	67.7	67.7	67.7	32.805	9.9225e-299	Q53H82	Q53H82	Beta-lactamase-like protein 2	LACTB2
0.837042	-0.866989	0.761885	-0.109243	-0.218661	-2.08395	-0.292045	-0.8121	0.822871	-0.0907286	0.230671	-0.194686	0.0600893	-0.275005	-0.160994	-0.572414	0.619544	-0.495957	0.297075	-0.438916	0.259958	0.455441	0.0588581	-0.662507	113	113	112	42.2	42.2	41.8	399.73	0	O15230	O15230	Laminin subunit alpha-5	LAMA5
0.587795	-1.47618	0.4528	-0.299085	0.574858	-1.85553	0.184876	-0.612516	0.723594	0.0188267	0.006442	-0.561659	0.141772	-0.0431653	-0.221774	-0.788605	0.896651	0.127997	0.283138	-0.698569	0.718053	0.519799	0.243916	-0.720492	80	80	80	48.2	48.2	48.2	198.04	0	P07942	P07942	Laminin subunit beta-1	LAMB1
0.44452	-1.42744	0.59026	-0.142483	0.325664	-1.80928	0.0903118	-0.442004	0.58147	0.102133	-0.110899	-0.232064	-0.170637	-0.278298	-0.610256	-0.678785	1.1617	-0.130827	0.22763	-0.835196	0.884878	-0.138524	-0.0157164	-1.00718	72	72	70	51	51	50.1	177.6	0	P11047	P11047	Laminin subunit gamma-1	LAMC1
1.23474	-1.68517	0.814361	-1.11191	0.743795	-2.89561	0.377263	-1.3806	1.03015	-0.363624	-0.35034	-0.612378	0.850646	-0.49162	0.0437092	-0.962443	1.5729	-0.673561	0.541692	-1.18268	1.59144	-0.733424	0.621882	-1.22443	9	9	9	20.6	20.6	20.6	44.882	4.0037e-165	P11279	P11279	Lysosome-associated membrane glycoprotein 1	LAMP1
1.23935	-2.02462	0.804471	-1.13568	1.18614	-4.13841	-0.0721174	-1.19131	0.714243	-0.0616896	-0.48084	-1.23705	0.47451	-0.185581	-0.302637	-1.10005	1.10421	-0.697459	0.24439	-1.19038	1.17339	-0.637773	0.3997	-1.70952	8	8	8	22.9	22.9	22.9	44.96	2.2982e-83	P13473	P13473	Lysosome-associated membrane glycoprotein 2	LAMP2
-0.815673	-0.124632	0.623801	-0.394395	0.345428	1.18773	0.949346	0.0177535	-1.04461	0.372938	-0.506402	-0.164034	-1.00486	0.554239	-0.426824	-0.305234	0.360325	-0.226621	0.68865	-0.395024	0.668449	-0.0507099	0.853997	-0.294074	37	37	37	76.3	76.3	76.3	56.166	0	P28838	P28838	Cytosol aminopeptidase	LAP3
-0.431322	0.47498	-1.07472	-0.869065	-0.0163423	0.759978	-1.30599	-0.626023	-0.724474	0.371058	-0.883737	-0.592985	-0.650731	0.233278	-0.654167	-0.804401	-1.45468	0.864344	-1.71289	-1.10297	0.12739	0.715763	-1.57711	-1.21142	46	46	46	50.8	50.8	50.8	123.51	0	Q6PKG0;Q659C4	Q6PKG0	La-related protein 1	LARP1
-0.273088	0.396604	-0.118309	0.0560549	-0.180642	0.648508	-0.515341	0.152757	-0.449981	0.339578	-0.780645	-0.28648	-0.326656	0.211327	-0.535567	-0.472609	-0.292094	1.21059	-1.05331	-1.03222	-0.548475	1.19611	-1.14193	-0.896697	11	11	11	18.2	18.2	18.2	80.595	9.6009e-69	Q71RC2	Q71RC2	La-related protein 4	LARP4
-1.22084	-0.196398	-0.952778	-0.731563	-0.787303	-0.16012	-1.05032	-0.393663	-0.901511	-0.0393965	-1.53442	-0.430357	-0.638806	0.0829334	-0.65268	-0.427179	-0.911981	0.721563	-1.32606	-0.2423	-1.79687	0.767775	-1.38675	-0.340453	22	22	22	47.1	47.1	47.1	66.898	1.1169e-125	Q4G0J3	Q4G0J3	La-related protein 7	LARP7
-0.13246	0.652549	-1.17651	-1.38428	-0.192808	0.22582	-1.15095	-1.40414	-1.12895	0.591473	-1.73729	-0.627473	-0.883414	0.278395	-1.0751	-1.20902	-0.142509	0.450269	-1.58266	-1.06695	-0.357195	0.407265	-1.62738	-1.35632	84	84	84	68.8	68.8	68.8	134.46	0	Q9P2J5	Q9P2J5	Leucine--tRNA ligase, cytoplasmic	LARS
0.0450732	-1.50061	0.95453	-0.0150213	-0.00951997	-1.66854	0.760431	0.0462862	-0.247511	0.262059	0.195508	-0.467003	-0.166464	-0.0919089	0.0142483	-0.317853	-0.332749	-0.412401	0.98491	-0.205844	-0.369013	-0.19704	0.965981	-0.33472	34	34	34	45.3	45.3	45.3	101.97	5.9342e-297	Q15031	Q15031	Probable leucine--tRNA ligase, mitochondrial	LARS2
-1.01166	-0.0402596	-0.734672	0.983038	-0.870672	-0.193493	-0.830949	1.26273	-0.468724	-0.1998	-0.403774	0.576059	-0.563806	0.131151	-0.294254	0.309173	0.389214	0.143381	-0.975316	1.15774	0.107734	-0.070092	-1.21886	1.12551	26	26	26	42.8	42.8	42.8	83.064	0	Q9Y4W2	Q9Y4W2	Ribosomal biogenesis protein LAS1L	LAS1L
0.101817	0.0286642	-0.152764	0.947065	-0.600592	0.212835	-0.178316	1.134	-1.28857	0.537935	-1.57552	-0.0111337	-1.0035	0.0602378	-1.03909	-0.734374	-0.604028	0.625991	-1.59529	-1.07301	-0.872333	0.14031	-1.29427	-1.57498	21	21	21	72.8	72.8	72.8	29.717	1.1164e-260	Q14847	Q14847	LIM and SH3 domain protein 1	LASP1
0.0671877	-1.69555	-0.187804	0.859571	0.401627	-2.17194	-0.273928	0.729554	0.984796	-1.64271	1.18368	1.18462	0.739539	-1.64251	0.751026	1.40143	0.306126	-1.75819	0.593729	1.82564	0.282127	-1.00674	0.514527	1.69864	20	20	20	29.6	29.6	29.6	70.702	3.0074e-178	Q14739	Q14739	Lamin-B receptor	LBR
-0.371213	0.518717	-1.58825	-2.52597	-0.520718	0.55417	-1.42188	-2.3524	-1.31664	0.503674	-2.02028	-0.786591	-1.27619	0.230622	-1.57122	-1.62893	-1.80319	0.557991	-2.45628	-1.92394	-2.01735	0.160556	-2.39396	-2.26722	35	35	33	88.9	88.9	81.3	36.688	0	P00338;P07864	P00338	L-lactate dehydrogenase A chain	LDHA
-0.385906	0.639279	-1.44603	-2.38853	-0.361307	0.658727	-1.12089	-1.99217	-1.41015	0.654472	-2.23508	-0.16689	-1.09597	0.512313	-1.54632	-0.767386	-1.16673	0.542293	-2.40131	-2.06863	-1.31541	0.175773	-2.45574	-2.64851	28	26	26	74.3	66.8	66.8	36.638	0	P07195	P07195	L-lactate dehydrogenase B chain	LDHB
1.01395	-1.3692	0.0300316	-0.114994	0.892659	-2.40238	0.65749	-0.296371	0.947651	-0.255838	0.406882	-0.432208	0.669366	-0.0684114	0.138322	-0.342179	1.29252	-0.347393	-0.013851	-0.853871	1.0833	-0.375047	-0.0163616	-0.901878	25	25	24	35.2	35.2	34.4	95.375	4.0716e-296	P01130	P01130	Low-density lipoprotein receptor	LDLR
-0.322265	0.717093	-0.877607	1.0572	-1.36695	0.409755	-1.46204	0.86806	0.94634	-2.22674	1.54023	1.70265	0.730206	-1.15512	0.959259	1.86999	0.43816	-1.17747	0.540291	1.66207	0.314574	-0.475584	0.356931	1.7126	48	48	48	62.7	62.7	62.7	99.996	0	Q9Y2U8	Q9Y2U8	Inner nuclear membrane protein Man1	LEMD3
-0.930877	-0.274459	-0.791257	-0.217818	-0.959055	-0.181076	0.164104	0.0354757	-1.03496	0.33999	-1.04937	-0.319877	-0.819944	0.462402	-0.787301	-0.292109	-0.815391	0.493059	-1.6905	0.0070947	-1.45198	0.566063	-1.15147	0.174722	27	27	27	56	56	56	75.403	8.2301e-191	Q8WVC0	Q8WVC0	RNA polymerase-associated protein LEO1	LEO1
0.36673	-1.19138	-0.156481	-0.483453	0.690347	-1.15137	-0.408971	-0.613928	-0.0929973	0.204975	-0.787576	-0.501453	-0.443164	0.478983	-0.627266	-0.825876	1.12511	-0.330155	-0.221655	-0.759449	1.08215	0.114335	-0.347801	-0.990179	25	25	24	42	42	40.9	83.393	0	Q32P28	Q32P28	Prolyl 3-hydroxylase 1	LEPRE1
-1.53439	-2.32227	2.02787	0.86546	-1.60402	-2.6034	2.08756	0.692801	1.25469	-1.37271	1.22203	-0.278508	1.15043	-1.02051	1.06643	0.28808	1.45227	-1.83337	1.57895	0.452442	1.59311	-1.60101	1.62084	0.416428	63	63	62	69.6	69.6	69.6	83.353	0	O95202	O95202	LETM1 and EF-hand domain-containing protein 1, mitochondrial	LETM1
1.08824	0.274703	-1.43147	-2.43603	-0.124366	-1.04628	-1.01181	-1.8804	-3.20898	0.705707	-3.04574	0.16264	-1.74576	1.08786	-2.71078	-1.75413	-1.33025	0.227043	-2.73491	-2.60395	-0.617436	-0.0020651	-1.7558	-1.64369	14	14	14	95.6	95.6	95.6	14.716	0	P09382	P09382	Galectin-1	LGALS1
1.34817	-0.307737	0.550905	-0.52145	1.0481	-0.415644	0.630914	-0.76906	-0.0903039	0.231707	-0.752916	-0.982225	0.292226	0.179184	-0.604837	-1.70391	0.609842	-0.0632235	-0.752022	-0.815047	0.240729	-0.516658	-0.444211	-1.36681	11	11	11	38.4	38.4	38.4	26.152	7.9628e-163	P17931	P17931	Galectin-3	LGALS3
0.237337	0.17243	-0.394474	0.723798	0.425489	0.787134	-0.427585	0.821069	0.507647	-0.608194	0.352713	0.662185	0.554337	-0.413586	0.3912	0.584359	0.229386	-0.648271	0.692127	1.22814	0.112106	-0.491607	0.682862	1.4061	31	31	31	31.8	31.8	31.8	112.91	9.8242e-176	P49916	P49916	DNA ligase 3	LIG3
1.27477	-1.24106	0.868097	-0.0935708	0.381316	-1.14546	0.544255	0.53156	0.401385	-0.554551	0.479358	-0.319077	0.550685	-0.695115	0.166664	0.0989496	0.58232	-0.440942	-0.0222125	-1.5138	0.71011	-0.597016	0.809597	0.0320688	16	16	11	67.5	67.5	45.7	21.834	7.5981e-186	Q9NUP9	Q9NUP9	Protein lin-7 homolog C	LIN7C
-0.282085	0.653983	-0.867575	1.68167	-0.0816288	0.674788	-0.64066	1.86562	-0.385019	0.224607	-0.720518	-0.0308761	-0.134953	0.379902	-0.622399	-0.25161	-0.758806	0.245233	-1.24173	0.095071	-0.590854	0.382792	-1.21494	0.135515	7	7	7	45	45	45	15.225	5.2885e-178	Q9BRT6	Q9BRT6	Protein LLP homolog	LLPH
1.01869	-1.57386	0.000829578	-0.278966	0.786638	-1.93109	-0.170488	-0.566655	1.11974	-0.815172	0.43211	0.0906008	1.01325	-0.522523	0.354313	0.0543286	1.00908	-0.652356	0.282427	-0.111465	0.924318	-0.361569	0.155112	-0.390374	30	30	30	47.8	47.8	47.8	57.548	0	P49257	P49257	Protein ERGIC-53	LMAN1
0.841561	-0.796412	-0.0893001	-0.190565	0.644968	-1.18863	-0.443016	-0.512941	0.967257	-0.710618	0.334065	-0.437451	0.903394	-0.424299	0.255253	0.0329521	0.924895	-0.792719	0.357683	-0.0738164	0.913248	-0.407057	0.300451	-0.0804834	22	22	22	61.8	61.8	61.8	40.228	0	Q12907	Q12907	Vesicular integral-membrane protein VIP36	LMAN2
0.576993	-0.395037	-0.206066	-0.257564	0.438226	-0.834613	-0.363431	-0.568093	1.00658	-0.68032	0.418273	0.365984	0.974487	-0.445684	0.342032	0.219826	1.04687	-0.67467	0.389132	0.0254404	0.845036	-0.0815269	0.0781772	-0.12777	15	15	15	47.4	47.4	47.4	39.71	1.1079e-99	Q9H0V9	Q9H0V9	VIP36-like protein	LMAN2L
0.627554	-1.50684	0.431767	0.126448	1.10202	-1.21572	0.24811	0.131246	1.33573	-1.2091	0.713088	-0.0408108	1.11155	-1.23987	0.422499	0.282513	0.930618	-1.45343	0.431253	0.438085	0.89415	-0.826382	0.328695	0.592431	19	19	19	31.7	31.7	31.7	79.697	7.5654e-267	Q9BU23	Q9BU23	Lipase maturation factor 2	LMF2
-1.09572	-2.14607	-0.370281	1.27948	-0.457557	-1.75058	-0.383864	1.48616	0.0602302	-3.14851	0.85263	1.19182	-0.0594422	-2.70803	0.6306	1.41401	-0.112641	-2.52865	0.284279	1.60959	-0.39481	-2.26966	0.00665035	1.66114	87	87	84	86	86	86	74.139	0	P02545	P02545	Prelamin-A/C;Lamin-A/C	LMNA
-1.00465	-1.67713	-1.30578	1.22777	-1.2455	-0.476361	-1.39331	1.20608	0.28814	-2.33234	1.15555	1.33586	-0.11983	-2.06856	0.434842	1.47114	0.166307	-2.35726	0.386168	1.626	-0.168753	-2.14196	0.0747091	1.61303	71	69	63	75.8	75.8	70.5	66.408	0	P20700	P20700	Lamin-B1	LMNB1
-0.806716	-0.118309	-0.660371	0.99151	-0.378039	-0.355587	-0.578961	1.02884	0.467244	-1.98319	1.25564	1.44589	-0.0297532	-1.79737	0.478841	1.51559	0.280665	-1.90858	0.567988	1.69388	-0.0750733	-1.90874	0.203106	1.60367	69	61	61	73.7	68.7	68.7	69.948	0	Q03252	Q03252	Lamin-B2	LMNB2
1.31772	-2.17548	0.257933	-0.764376	1.05231	-2.14761	0.10422	0.0602139	0.941076	-0.588168	0.147202	-0.522192	0.916631	-0.573488	0.164138	-0.393705	0.749943	-0.403441	-0.144388	-0.897873	0.995426	-0.272841	0.0906833	-0.808336	45	45	45	46	46	46	117.35	0	Q9UIQ6	Q9UIQ6	Leucyl-cystinyl aminopeptidase;Leucyl-cystinyl aminopeptidase, pregnancy serum form	LNPEP
-1.98225	-2.33202	1.25696	1.45778	-2	-2.86367	1.48958	1.02458	-0.392958	-0.0267577	0.20267	-0.314289	-0.451607	0.0458833	0.041397	-0.431897	0.19155	-0.419963	0.981845	-0.0712357	0.269174	-0.430279	1.01443	-0.0931371	62	62	62	67.4	67.4	67.4	106.49	0	P36776	P36776	Lon protease homolog, mitochondrial	LONP1
0.994699	-2.74119	0.26155	0.0930555	1.2272	-3.10571	0.465537	0.15722	1.16007	-0.782212	0.640736	-0.0825325	1.03959	-0.340583	0.527566	0.38344	0.92901	-0.74878	0.392662	0.140327	0.876638	-0.205545	0.10237	-0.154803	22	22	22	37.1	37.1	37.1	59.151	8.9406e-210	Q8NF37	Q8NF37	Lysophosphatidylcholine acyltransferase 1	LPCAT1
0.100334	0.464081	-0.688785	-1.66236	0.145591	0.286859	-0.351852	-1.3569	0.176625	0.233108	-0.134473	-0.203819	0.106585	0.282377	-0.182973	-0.676688	-0.715521	0.67811	-1.23875	-0.969158	-0.192282	0.842651	-0.891838	-1.23955	63	63	55	26.5	26.5	23.5	319.1	0	P50851	P50851	Lipopolysaccharide-responsive and beige-like anchor protein	LRBA
0.73236	-1.85938	0.398798	0.0571985	-0.170483	-3.40094	-0.43165	-1.40031	1.12563	0.18269	0.640478	0.708321	0.502725	-0.547987	0.0384929	0.0627425	0.827573	0.30055	-0.32906	-0.585695	0.72404	0.946481	0.488649	-0.696692	54	54	53	15.4	15.4	15.3	504.6	2.8686e-177	Q07954	Q07954	Prolow-density lipoprotein receptor-related protein 1;Low-density lipoprotein receptor-related protein 1 85 kDa subunit;Low-density lipoprotein receptor-related protein 1 515 kDa subunit;Low-density lipoprotein receptor-related protein 1 intracellular domain	LRP1
-1.89731	-2.76518	0.995254	0.553211	-2.10699	-2.98399	0.569095	0.22647	-0.140411	-1.15852	0.311349	-0.890613	-0.275578	-0.823662	0.0418864	-0.448032	-0.317831	-0.861185	1.03346	-0.0887487	-0.371254	-0.64406	1.0153	-0.0974747	150	150	149	86.5	86.5	86.5	157.9	0	P42704	P42704	Leucine-rich PPR motif-containing protein, mitochondrial	LRPPRC
-0.565102	0.248107	-1.40224	-0.267241	-0.951517	0.0832375	-0.96706	-0.341586	-1.16917	0.150781	-1.21031	-0.444111	-1.35348	-0.121873	-1.50773	-1.05351	-0.607144	0.227382	-1.11458	-0.504207	-0.606358	-0.143536	-1.21146	-0.620032	28	28	28	52.1	52.1	52.1	63.472	0	Q8N1G4	Q8N1G4	Leucine-rich repeat-containing protein 47	LRRC47
0.946362	-2.01321	0.524441	-0.136709	1.4173	-2.53727	0.611347	0.00853719	1.40162	-1.28117	0.584393	-0.282812	1.24011	-1.09671	0.498394	0.137491	1.52206	-1.13268	0.570447	0.0516248	1.4732	-0.823145	0.471995	0.184656	28	28	28	58.3	58.3	58.3	34.93	0	Q96AG4	Q96AG4	Leucine-rich repeat-containing protein 59	LRRC59
-0.0162143	0.465145	-0.258653	-0.332222	0.113067	0.488173	-0.835478	-0.282052	-0.862428	0.375125	-1.36065	-0.662237	-0.724004	0.100877	-1.11792	-0.694353	-0.421627	1.07943	-1.08986	-0.146026	-0.44606	0.422744	-1.20749	-0.951091	35	35	34	54.8	54.8	53.3	89.252	0	Q32MZ4	Q32MZ4	Leucine-rich repeat flightless-interacting protein 1	LRRFIP1
-0.0316847	-0.836152	0.047613	-0.00300707	-0.0391687	-0.688739	-0.297866	-0.487214	0.954109	-0.279502	0.443581	-0.186352	0.821154	-0.295489	0.284766	0.138957	0.854922	-0.772056	0.385699	-0.121832	0.779344	-0.575587	0.15627	-0.334837	34	34	34	51.2	51.2	51.2	83.308	2.7146e-206	P48449	P48449	Lanosterol synthase	LSS
-0.275323	0.685445	-1.89421	-3.30322	-0.994943	0.323191	-1.53242	-2.58107	-1.90573	0.603218	-2.52951	-0.335227	-1.22929	0.830352	-1.22307	-0.708239	-1.72785	0.550963	-1.6855	-1.28631	-1.48197	0.269927	-2.14307	-1.9999	30	30	30	58.8	58.8	58.8	69.284	0	P09960	P09960	Leukotriene A-4 hydrolase	LTA4H
-0.72234	-0.0513458	-1.272	-0.54717	-0.568094	-0.159617	-0.833484	-0.0649625	-1.21072	0.194206	-1.2205	-0.0774673	-0.738673	0.353596	-0.336664	-0.101745	-1.02142	-0.0252465	-1.55211	-0.0605598	-1.05679	0.371642	-1.59575	0.0902008	18	18	12	42.1	42.1	29.6	46.513	8.1004e-181	Q9Y383	Q9Y383	Putative RNA-binding protein Luc7-like 2	LUC7L2
-0.945463	-0.246931	-2.05862	0.0790588	-0.861554	0.203301	-1.65128	0.133625	-1.57302	0.137279	-1.7792	-0.860451	-1.08181	0.444094	-1.44211	-0.533923	-1.39568	0.145779	-1.61958	0.530204	-1.4218	0.30996	-1.69124	0.726732	25	25	25	47.5	47.5	47.5	51.466	0	O95232	O95232	Luc7-like protein 3	LUC7L3
0.644895	-1.53988	-0.376877	-0.843892	1.04268	-1.4393	-0.0599955	-0.646317	0.459881	-0.107261	0.00762034	-0.729909	0.620434	0.288301	-0.0214581	-0.490016	0.508896	0.0867414	-0.38828	-0.594103	0.577522	0.148751	-0.151851	-0.900809	14	14	14	37.9	37.9	37.9	30.993	3.6901e-204	P20645	P20645	Cation-dependent mannose-6-phosphate receptor	M6PR
-0.00918632	-0.0320547	0.0589453	-0.872251	-0.292309	-0.0773768	-0.288998	-0.834698	0.328865	-0.0992614	0.37428	-0.528645	0.140179	-0.301303	-0.0521532	-0.498245	0.787	0.14271	-0.240046	-0.838796	0.789315	0.0557074	0.0216705	-0.560697	366	365	356	51.2	51.1	50.1	838.3	0	Q9UPN3	Q9UPN3	Microtubule-actin cross-linking factor 1, isoforms 1/2/3/5	MACF1
0.019835	-0.268534	-0.79315	0.179971	0.202551	0.00107638	-0.740018	-0.00519203	-0.91799	-0.290323	-0.769537	0.20789	-0.582414	-0.482556	-0.337143	-0.0697808	-0.323306	-0.00185887	-0.735903	0.285981	-0.092915	0.00365533	-0.213302	0.543675	40	40	40	55.8	55.8	55.8	83.066	0	Q9Y6D9	Q9Y6D9	Mitotic spindle assembly checkpoint protein MAD1	MAD1L1
-1.42756	-0.086112	-2.39828	0.399683	-1.19727	-0.0654566	-2.43106	0.736351	-1.32382	-0.700878	-0.857627	0.647062	-1.05245	-0.747471	-0.953716	0.639213	-1.41442	-0.211602	-1.97855	0.932308	-1.63913	-0.640959	-2.25944	1.05756	14	14	1	87.2	87.2	6.1	17.276	1.0039e-294	Q96A72	Q96A72	Protein mago nashi homolog 2	MAGOHB
-0.0118512	-0.376486	-1.2287	1.37065	-0.632439	0.488184	-0.839805	1.60871	-1.08168	0.00592329	-1.18528	0.020091	-0.578722	0.539313	-0.705069	0.279223	-0.826941	0.303571	-0.82205	1.02291	-0.973526	-0.101283	-1.10681	0.76167	11	11	11	39	39	39	35.368	5.7732e-262	Q9BXY0	Q9BXY0	Protein MAK16 homolog	MAK16
-0.424999	-1.42935	1.90774	0.525173	-0.00392249	-0.324837	1.20935	0.341131	1.13054	-1.14622	0.757051	-0.0588094	1.08033	-0.817607	0.463189	0.0508583	1.47413	-1.54487	1.11083	0.210076	1.4374	-1.01494	1.12233	0.299106	24	24	24	40.9	40.9	40.9	79.579	9.8269e-244	Q9UKM7;REV__O60290	Q9UKM7	Endoplasmic reticulum mannosyl-oligosaccharide 1,2-alpha-mannosidase	MAN1B1
0.263699	-2.20094	0.84986	0.798629	-0.098082	-2.40654	0.446445	0.402685	1.34975	-1.25033	0.946483	0.0426997	1.16425	-0.75923	0.661811	0.00590548	1.20214	-1.0289	1.1482	0.322298	1.19598	-0.49762	1.1155	0.170425	47	47	45	46.3	46.3	45	131.14	0	Q16706	Q16706	Alpha-mannosidase 2	MAN2A1
0.549931	-1.67001	-0.0462603	0.149051	0.605764	-1.16526	0.257153	0.129886	0.503379	-0.627505	0.554355	-0.852149	-0.0513086	-0.943218	-0.148986	-0.911438	0.721519	-1.08245	0.435113	-0.257647	0.373147	-0.939246	0.2004	-0.134752	20	20	20	56	56	56	20.7	1.2776e-152	P55145	P55145	Mesencephalic astrocyte-derived neurotrophic factor	MANF
0.0593907	0.520156	0.169603	-0.257605	0.192713	0.0617278	0.292334	0.245741	1.5294	0.0460937	1.40559	0.517634	0.929212	0.031037	0.668348	0.0543206	1.33261	0.0395888	1.58341	0.19937	0.924596	0.148783	1.08372	-0.0472763	110	110	107	54.1	54.1	53.2	270.63	0	P46821	P46821	Microtubule-associated protein 1B;MAP1B heavy chain;MAP1 light chain LC1	MAP1B
0.229201	0.253068	-0.289275	-0.593153	0.273952	1.1045	0.152975	-0.428247	0.774298	0.320257	0.738865	0.0424165	0.32052	-0.256152	0.0989283	-0.393122	1.79057	0.0708111	0.3381	0.451105	0.843661	-0.0619838	-0.0194963	0.0450385	63	63	63	62.4	62.4	62.4	121	0	P27816	P27816	Microtubule-associated protein 4	MAP4
0.617302	-0.396319	-0.0147485	-0.873486	0.876483	-0.128446	0.496593	-0.288388	0.480931	0.115966	-0.406622	0.0209494	0.959404	-0.17144	0.121253	0.137865	1.03757	0.201448	-0.308035	-0.260644	1.40067	0.00664898	0.692588	0.530985	28	28	17	25.2	25.2	17.8	142.1	1.591e-98	O95819;Q9NRD5	O95819	Mitogen-activated protein kinase kinase kinase kinase 4	MAP4K4
-0.0443856	-0.00250142	-0.500194	0.249799	-0.230949	-0.259397	-0.919823	0.886321	-0.943873	0.302149	-0.808433	-0.795392	-1.05699	-0.0355699	-1.11848	-0.940378	-0.362542	0.197893	-1.15967	-0.43498	-0.502539	-0.18923	-1.29346	-0.667371	21	21	19	84	84	84	29.999	0	Q15691	Q15691	Microtubule-associated protein RP/EB family member 1	MAPRE1
1.59356	-0.991189	1.10249	-1.33224	0.979225	-0.939836	1.10668	-0.601838	0.275169	0.400247	-0.248687	-0.651805	0.791072	0.300891	0.459618	-0.216348	1.18621	0.211234	-0.299763	-0.846289	1.41606	-0.507086	0.10867	-1.1288	12	12	12	51.5	51.5	51.5	31.554	0	P29966	P29966	Myristoylated alanine-rich C-kinase substrate	MARCKS
3.06743	-0.928102	2.92309	0.35732	3.46886	-0.97639	3.76012	0.986304	0.488799	0.485546	-0.222389	-1.07172	1.32695	0.363418	0.409741	-0.963144	1.13787	-0.275096	-0.493704	-1.9046	1.58662	-0.556403	0.47479	-0.842594	7	7	7	72.8	72.8	72.8	19.529	8.5306e-156	P49006	P49006	MARCKS-related protein	MARCKSL1
-0.0356643	0.664653	-1.14249	-1.58513	-0.167316	0.283673	-1.32751	-1.36131	-0.673142	0.541054	-1.36643	-0.739581	-0.747397	0.169591	-1.40103	-1.05822	-0.0564929	0.389351	-1.49086	-1.25996	-0.37881	0.384185	-1.53369	-1.33906	50	50	50	61.4	61.4	61.4	101.11	0	P56192	P56192	Methionine--tRNA ligase, cytoplasmic	MARS
-0.924353	-0.101386	-1.99387	-2.23693	-0.772515	0.216768	-1.23331	-1.15771	-2.22021	0.168172	-1.92253	-0.779523	-1.72596	0.312254	-1.08319	-1.33736	-1.38899	0.583235	-2.15936	-1.46812	-1.3536	0.350162	-1.81615	-1.3438	20	20	17	51.1	51.1	43.3	43.66	0	P31153	P31153	S-adenosylmethionine synthase isoform type-2	MAT2A
-0.945011	0.731928	-2.11157	-2.31658	-0.652823	0.697005	-1.73762	-1.8505	-2.46436	0.75468	-2.34552	-1.46972	-2.04649	0.351624	-1.20325	-1.42935	-1.25971	0.504279	-2.50745	-2.31302	-1.26889	0.322441	-0.636892	-1.97028	17	17	17	53	53	53	37.551	1.9186e-146	Q9NZL9	Q9NZL9	Methionine adenosyltransferase 2 subunit beta	MAT2B
-1.1291	-0.316134	-1.00247	1.94242	-0.7074	0.0940612	-0.584864	1.83659	-1.1863	-0.169755	-0.874808	0.602557	-0.684144	-0.083514	-0.994222	0.624848	-0.55065	-0.279647	-1.47989	1.01323	-0.316175	-0.28453	-1.652	1.15677	67	67	67	70.1	70.1	70.1	94.622	0	P43243	P43243	Matrin-3	MATR3
0.560756	-2.46423	0.218409	-0.00615755	0.878307	-1.27276	0.013336	-0.0771291	1.25153	-0.99841	0.657072	-0.0811208	1.13592	-1.02439	0.47399	0.324758	0.865206	0.0205127	0.296478	0.21716	0.829685	-0.121519	0.213331	0.0909888	15	15	15	33.7	33.7	33.7	52.764	2.4774e-289	Q96N66	Q96N66	Lysophospholipid acyltransferase 7	MBOAT7
-0.397485	-0.482262	1.61527	0.871263	-0.288096	-1.39526	1.21538	0.394847	-0.683892	0.111203	0.0339852	-0.807323	-0.813219	0.244789	-0.189438	-0.652718	0.0420026	-0.36944	1.05329	-0.0557675	-0.0449183	-0.327399	0.953736	-0.193139	35	35	35	71.9	71.9	71.9	61.332	0	Q9HCC0	Q9HCC0	Methylcrotonoyl-CoA carboxylase beta chain, mitochondrial	MCCC2
-0.761506	0.620497	-2.36236	-1.76452	-0.397508	0.732045	-2.19121	-1.49856	-2.03454	0.589785	-2.27704	-0.366106	-1.6832	0.539995	-1.52605	-1.21025	-1.74556	0.717073	-2.00117	-1.30236	-1.8186	0.909813	-2.01322	-1.72425	58	58	58	67.8	67.8	67.8	101.89	0	P49736	P49736	DNA replication licensing factor MCM2	MCM2
-0.373034	0.62056	-1.45508	-0.645067	-0.30783	0.609427	-1.11317	0.0567758	-1.20691	0.508327	-1.50934	-0.393708	-1.22064	0.403164	-1.60411	-0.933436	-0.85526	0.613885	-1.71267	-0.781168	-0.990725	0.802423	-1.86897	-0.795368	71	71	71	71.3	71.3	71.3	90.98	0	P25205	P25205	DNA replication licensing factor MCM3	MCM3
-0.65022	0.71894	-2.0987	-1.74685	-0.272263	0.735754	-1.94126	-1.57456	-1.99172	0.593982	-2.27002	-0.320774	-1.79288	0.543208	-1.64823	-1.04816	-1.33671	0.722563	-2.04369	-1.02361	-1.34577	0.977677	-2.14964	-1.4657	61	61	61	67.7	67.7	67.7	96.557	0	P33991;Q9UJA3	P33991	DNA replication licensing factor MCM4	MCM4
-0.327326	0.557051	-0.82779	-0.630877	-0.279957	0.623018	-0.724665	-0.0228973	-1.09705	0.454208	-1.37429	-0.4075	-0.827788	0.409771	-0.719539	-0.784966	-1.18271	0.592094	-1.46267	-0.756257	-1.01811	0.761675	-1.53864	-0.880228	55	55	55	64.7	64.7	64.7	82.285	0	P33992	P33992	DNA replication licensing factor MCM5	MCM5
-0.66132	0.938121	-1.61917	-1.62689	-0.395273	0.831075	-1.40156	-1.09022	-2.54429	0.366716	-2.74903	-0.92399	-2.33002	0.325543	-1.94639	-1.10858	-1.44159	0.741188	-2.19516	-1.18997	-1.44533	0.930451	-2.13071	-1.55954	58	58	58	66.5	66.5	66.5	92.888	0	Q14566	Q14566	DNA replication licensing factor MCM6	MCM6
-0.482017	0.850313	-1.65675	-1.51426	-0.22352	0.824376	-1.31551	-1.17185	-2.05046	0.319675	-2.33387	-0.842249	-1.90996	0.395717	-2.07067	-1.33504	-1.03567	0.747321	-2.08398	-1.38118	-1.12701	0.966816	-2.07666	-1.70241	51	51	51	66.3	66.3	66.3	81.307	0	P33993	P33993	DNA replication licensing factor MCM7	MCM7
-1.17591	0.335895	1.36199	0.476289	-1.21714	0.273456	0.87929	0.0302583	1.42437	-1.09609	1.16702	-0.27482	1.314	-0.579522	1.15026	0.143156	0.346202	-0.903734	1.49252	0.25228	0.368703	-0.87906	1.50674	0.121088	22	22	22	48.7	48.7	48.7	39.866	0	Q8NE86	Q8NE86	Calcium uniporter protein, mitochondrial	MCU
-0.546903	0.484835	-1.82891	-2.86003	-0.721387	0.452758	-1.51505	-2.74616	-1.21017	0.409294	-1.99517	-0.982598	-1.10608	0.387321	-1.65999	-1.46147	-1.52637	0.602196	-1.66849	-0.858293	-1.62698	0.150527	-1.60133	-2.44713	16	16	16	56	56	56	36.426	0	P40925	P40925	Malate dehydrogenase, cytoplasmic	MDH1
-1.27884	-2.49216	0.972911	0.104661	-1.53242	-2.64828	0.563505	-0.12654	-0.276734	-0.190522	0.329534	-0.554673	-0.36097	-0.0802728	0.108854	-0.472291	-0.119408	-0.800178	1.0152	-0.130331	-0.0973377	-0.778385	1.01772	-0.17263	26	26	26	70.4	70.4	70.4	35.503	0	P40926	P40926	Malate dehydrogenase, mitochondrial	MDH2
-0.726678	-1.1595	-0.185824	1.05351	-0.85084	-1.08192	-0.527571	0.887396	-0.346084	-0.0489894	-0.429656	0.312791	-0.340687	-0.140356	-0.498722	0.137261	1.28493	0.298398	-1.31467	0.966598	0.949384	0.259549	-1.40814	0.75407	249	249	248	51.8	51.8	51.6	632.81	0	Q9NU22	Q9NU22	Midasin	MDN1
-0.576422	-1.25709	0.975622	0.0203372	-0.0263119	-0.998588	0.758584	0.0603905	-0.490323	-0.200718	0.0821978	-0.645697	-0.554546	0.301197	0.026825	-0.406215	-0.298875	-0.479789	0.859933	-0.199052	-0.130346	-0.465005	0.967759	-0.0478519	35	35	34	82	82	80.5	65.443	0	P23368	P23368	NAD-dependent malic enzyme, mitochondrial	ME2
-0.0797947	-0.099571	-0.530147	0.189369	-0.615782	0.176346	-0.692261	-0.0356433	-0.103263	0.0493377	-0.217578	0.328453	0.253507	0.122951	-0.26366	-0.133604	0.0430693	0.580473	-0.781581	-0.156545	-0.0768771	0.384295	-0.859318	-0.452656	38	38	36	20.1	20.1	18.9	243.08	3.2908e-162	Q93074	Q93074	Mediator of RNA polymerase II transcription subunit 12	MED12
-1.09864	-1.57352	-1.66127	-0.496059	-1.22312	-1.28742	-1.50184	-0.86647	-0.335828	-0.243783	-0.471951	-0.233177	-0.346182	0.766221	-0.738012	-0.556907	-0.462119	0.45832	-1.17124	-0.0694962	-0.544493	0.329129	-1.24252	-0.53873	36	36	36	28.9	28.9	28.9	156.47	2.9394e-215	Q9ULK4	Q9ULK4	Mediator of RNA polymerase II transcription subunit 23	MED23
0.689335	-0.117076	-0.344292	-0.424895	0.484248	-0.516433	-0.42053	-0.583027	-0.257828	-0.169447	-0.692337	-0.896089	-0.980996	-0.442112	-1.5268	-1.69291	0.588177	-0.317163	0.0188956	-0.589226	0.0886674	-0.317377	-0.408923	-1.37835	13	13	13	45.3	45.3	45.3	26.076	0	Q14696	Q14696	LDLR chaperone MESD	MESDC2
-0.740135	0.378139	-1.17053	0.317511	-0.762469	0.424576	-1.12911	0.174743	-0.781934	0.347833	-0.764948	0.258039	-0.572483	0.29083	-0.759908	-0.297464	-1.22609	-0.0478704	-1.25975	0.430625	-1.086	-0.0581801	-1.35607	0.339588	24	24	24	67.1	67.1	67.1	43.215	0	P53582	P53582	Methionine aminopeptidase 1	METAP1
-0.344459	0.072481	-1.04537	-0.702653	-0.145383	0.180124	-0.953001	-0.860778	-0.628921	0.264706	-0.852203	-0.61258	-0.789031	-0.0112532	-1.28511	-1.19475	-1.16409	0.118089	-1.44831	-0.991572	-1.2465	0.0164526	-1.46804	-1.6061	27	27	27	56.7	56.7	56.7	52.891	0	P50579	P50579	Methionine aminopeptidase 2	METAP2
0.703277	0.234737	1.95666	0.473061	0.445156	-0.0707256	1.44641	0.446967	1.46969	-0.115057	1.27101	0.483337	1.14433	-0.361263	0.897951	0.190439	1.27113	-0.956355	1.47453	0.245552	1.28465	-1.01623	1.46291	0.197459	39	39	37	49.9	49.9	49	86.401	0	O95140	O95140	Mitofusin-2	MFN2
1.31141	-2.59394	0.204572	-0.224843	1.45563	-2.61891	0.127604	-0.405208	1.65165	-1.95318	0.967363	-0.0028343	1.31752	-2.00438	0.773806	0.252895	1.53459	0.0586836	0.951396	0.27864	1.3149	0.614974	0.620392	0.201731	75	75	75	46.3	46.3	46.3	213.7	0	Q5JRA6	Q5JRA6	Melanoma inhibitory activity protein 3	MIA3
-0.499215	0.611173	-1.56187	-0.789181	-0.691279	0.392206	-1.50763	-0.475947	-2.14374	0.606862	-2.01094	0.556378	-1.96291	0.407197	-1.17588	-0.823115	-1.57632	0.377189	-2.24021	-2.82517	-1.58914	-0.026194	-2.2357	-3.02248	6	6	6	60.9	60.9	60.9	12.476	6.6263e-106	P14174	P14174	Macrophage migration inhibitory factor	MIF
-0.779516	-0.68068	0.912268	0.288836	-0.455682	-0.776017	0.335292	-0.176426	-0.266922	0.338498	0.1267	-0.124724	-0.629465	0.206261	-0.162474	-0.344403	-0.627258	0.297246	0.848151	-0.0139594	-0.347175	-0.232726	0.798393	-0.30556	33	33	33	49.4	49.4	49.4	80.64	3.2922e-243	Q99797	Q99797	Mitochondrial intermediate peptidase	MIPEP
0.0873125	0.423382	0.20661	-0.203171	0.0627534	1.09416	-0.0450279	0.593233	1.36661	-0.310845	1.59671	1.89166	1.08065	-0.635681	1.07378	1.71649	1.13738	-0.491641	1.01819	2.32933	0.754115	-0.0967058	0.687243	2.23223	142	142	142	54.7	54.7	54.7	358.69	0	P46013	P46013	Antigen KI-67	MKI67
-0.403062	-1.26243	-0.756304	1.62285	-0.405669	-1.12247	-0.523643	1.9373	-0.54627	0.059473	-0.675151	0.348241	-0.145025	0.230187	-0.565946	0.438244	-0.824259	0.257403	-1.49192	0.759548	-1.19557	0.196416	-1.54585	0.826601	23	23	23	68.3	68.3	68.3	34.222	0	Q9BYG3	Q9BYG3	MKI67 FHA domain-interacting nucleolar phosphoprotein	MKI67IP
0.641917	-1.01983	0.442209	0.139786	1.04987	-1.10955	0.356638	0.0398401	1.34315	-1.27571	0.646077	-0.0291293	1.25396	-1.02066	0.529932	0.277972	1.02712	-1.16884	0.44621	0.226422	0.963473	-0.825886	0.341767	0.176775	23	23	23	58.6	58.6	58.6	32.233	0	Q14165	Q14165	Malectin	MLEC
1.25886	-1.64186	0.806229	0.456823	1.37575	-1.28069	0.693564	0.121498	1.43904	-1.19453	0.71244	-0.156277	1.25883	-0.864333	0.570816	0.308091	1.79859	-0.932104	0.443176	0.129355	1.62086	-0.680825	0.2956	0.104431	48	48	48	71.7	71.7	71.7	91.916	0	Q13724	Q13724	Mannosyl-oligosaccharide glucosidase	MOGS
-0.196691	0.144968	-1.19512	0.0765028	0.258205	0.465427	-0.30924	-0.00664029	-0.452762	0.342022	-0.703028	-0.0899774	-0.376531	-0.0238871	-0.537902	-0.135224	-0.686939	0.349424	-1.07639	-0.604331	-0.509013	0.422133	-1.28523	-0.489208	38	38	38	45.1	45.1	45.1	113.67	1.1516e-269	Q9HCE1	Q9HCE1	Putative helicase MOV-10	MOV10
1.72111	-1.18429	1.98907	0.532026	1.20887	-1.42653	1.5802	0.820882	0.494009	-0.493069	0.627764	-0.344346	0.483606	-0.214103	0.178846	0.0683456	0.861553	0.166731	0.182682	-1.0494	1.24415	0.136437	1.13181	0.211311	28	27	25	57.4	56.1	53.7	61.116	2.7354e-178	Q9NZW5	Q9NZW5	MAGUK p55 subfamily member 6	MPP6
-0.652078	0.248589	0.4195	0.246001	-0.703294	0.0128557	0.202238	-0.150387	-1.43232	0.282246	-0.253015	-0.305542	-1.32888	0.520109	-0.282812	-0.28983	-0.698501	0.295674	0.617756	-0.652169	-0.856236	-0.000920315	0.355952	-0.780431	15	15	15	65	65	65	33.178	2.7166e-219	P25325	P25325	3-mercaptopyruvate sulfurtransferase	MPST
-0.738226	-0.294357	-1.22844	0.290951	-0.326709	0.161386	-1.1702	0.0410518	-0.256398	0.090094	-0.0732742	-0.280296	-0.633768	0.0884741	-0.515482	-0.363642	0.013263	0.00999993	0.257801	0.607176	-0.593904	0.404626	-0.576596	0.0018308	31	31	31	50	50	50	80.592	0	P49959	P49959	Double-strand break repair protein MRE11A	MRE11A
-0.465825	-3.10015	0.799329	0.77194	-0.428176	-3.77321	0.498094	0.702302	0.230818	-0.822537	0.484959	-0.939851	0.046334	-0.563753	0.33601	-0.425841	-0.0638735	-1.35501	1.14676	0.111271	-0.0279778	-1.13116	1.23153	-0.00364746	12	12	1	68.2	68.2	6.6	21.348	0	P52815	P52815	39S ribosomal protein L12, mitochondrial	MRPL12
-0.584918	-3.2545	1.21009	0.429811	-0.580957	-3.60968	0.869463	0.209845	0.302045	-0.735802	0.527397	-0.602206	0.294679	-0.39681	0.481067	-0.124837	0.185239	-1.00425	1.16536	0.212838	0.153493	-0.877884	1.19216	0.064099	17	17	17	85.4	85.4	85.4	20.692	2.3001e-169	Q9BYD1	Q9BYD1	39S ribosomal protein L13, mitochondrial	MRPL13
0.456055	-2.95107	1.42487	0.634618	0.365765	-3.76772	1.19586	0.378331	0.0699833	-0.32662	0.427594	-0.762286	0.0580102	-0.269405	0.319535	-0.206681	0.217651	-0.371155	1.16877	0.0802733	0.233229	-0.426859	1.1301	0.104436	8	8	8	51.7	51.7	51.7	15.947	1.7636e-213	Q6P1L8	Q6P1L8	39S ribosomal protein L14, mitochondrial	MRPL14
-0.6143	-1.85819	1.18904	0.732482	-0.610318	-1.81787	0.809777	0.345274	0.327613	-0.476105	0.508071	-0.619878	0.189878	-0.320614	0.361917	-0.224957	0.0847296	-0.984437	1.1818	-0.0296759	0.0946138	-0.952623	1.16937	-0.0109541	23	23	23	76.4	76.4	76.4	33.419	2.7725e-187	Q9P015	Q9P015	39S ribosomal protein L15, mitochondrial	MRPL15
-0.251761	-1.68436	1.20248	0.71785	-0.0851966	-1.80297	0.91618	0.495752	0.32275	-0.514533	0.5133	-0.141552	0.337017	-0.38941	0.46418	0.026981	0.131274	-1.18896	1.1811	-0.0805241	0.23166	-0.965547	1.23781	-0.0227854	12	12	12	55.8	55.8	55.8	28.449	6.8655e-77	Q9NX20	Q9NX20	39S ribosomal protein L16, mitochondrial	MRPL16
-0.711441	-3.35328	1.13634	0.272893	-0.710628	-3.86039	0.670558	-0.198756	0.206005	-0.577705	0.474412	-0.502336	0.161783	-0.318641	0.304058	-0.247755	0.0134096	-1.1271	1.03652	-0.0507282	0.0464506	-0.936822	1.01356	-0.0249951	13	13	13	65.1	65.1	65.1	20.05	1.9e-200	Q9NRX2	Q9NRX2	39S ribosomal protein L17, mitochondrial	MRPL17
-0.629182	-1.35767	1.10201	0.414185	-0.629931	-1.07266	0.747999	0.0177242	0.217121	-0.467416	0.448463	-0.643121	0.171506	-0.451529	0.279546	-0.238166	0.030324	-0.939528	1.11274	0.236984	0.12219	-0.996497	1.09068	0.014904	24	24	24	58.6	58.6	58.6	33.535	1.3324e-157	P49406	P49406	39S ribosomal protein L19, mitochondrial	MRPL19
-0.00198165	-2.11873	1.13811	0.294662	-0.0389584	-2.03705	0.686753	-0.0520618	0.278495	-0.669845	0.468403	-0.248515	0.231161	-0.472577	0.318004	-0.0709281	0.234488	-0.989972	1.09513	0.00564459	0.107756	-0.964725	1.09131	0.00896506	11	11	11	47.6	47.6	47.6	23.64	4.6631e-97	Q9NWU5	Q9NWU5	39S ribosomal protein L22, mitochondrial	MRPL22
-0.561192	-0.898071	1.0411	0.38748	-0.564181	-1.08146	0.936661	0.019922	0.245979	-0.424628	0.460046	-0.356454	0.23328	-0.41133	0.385919	0.0358631	0.0742212	-0.925255	1.13554	-0.00829392	-0.0216535	-0.936558	1.12231	0.0224911	16	16	16	60.6	60.6	60.6	24.915	2.1151e-109	Q96A35	Q96A35	39S ribosomal protein L24, mitochondrial	MRPL24
-0.13981	-1.44858	1.24162	0.268122	-0.158934	-1.45173	0.9192	0.212131	0.303568	-0.434561	0.610584	-0.513062	0.320242	-0.31006	0.539935	-0.12593	0.113116	-0.951398	1.03934	0.0410042	0.145195	-0.697762	1.12255	0.0680389	22	22	22	50.5	50.5	50.5	44.596	6.6578e-251	Q96DV4	Q96DV4	39S ribosomal protein L38, mitochondrial	MRPL38
-0.775584	-1.38017	1.22568	0.146178	-0.756795	-1.65593	0.795414	-0.0224144	0.315927	-0.151088	0.460044	-0.179832	0.260187	-0.0898166	0.268088	-0.113689	0.0796042	-0.80103	1.0666	-0.0419352	0.110848	-0.674598	1.08094	0.0131468	23	23	23	61.5	61.5	61.5	38.711	1.6871e-181	Q9NYK5	Q9NYK5	39S ribosomal protein L39, mitochondrial	MRPL39
-0.593774	-1.69344	1.04348	0.276047	-0.372256	-1.22756	0.79234	0.0237099	0.256636	-0.512812	0.469729	-0.334902	0.322937	-0.334031	0.521924	-0.182819	0.142471	-0.981007	1.08219	-0.0503209	0.314495	-0.948511	1.12357	-0.00511194	15	15	15	69.5	69.5	69.5	34.919	0	Q9BYD3	Q9BYD3	39S ribosomal protein L4, mitochondrial	MRPL4
0.242853	-2.28738	1.52364	0.47161	0.167504	-3.34298	1.29517	0.139065	0.388013	-0.340161	0.362492	-0.586459	0.47692	-0.204203	0.481372	0.0118662	0.215864	-0.805305	1.22693	0.067866	0.163388	-1.03223	1.23937	0.0309452	9	9	9	65	65	65	15.383	2.075e-142	Q8IXM3	Q8IXM3	39S ribosomal protein L41, mitochondrial	MRPL41
-0.595159	-1.50768	1.19209	0.21653	-0.656139	-1.51127	0.873452	-0.0977386	0.16374	0.382096	0.473401	-0.661704	0.119202	0.466744	0.267952	-0.210777	0.0214668	-0.915812	1.16834	0.0979448	-0.0309832	-0.325207	1.13996	-0.0464794	16	16	16	62.7	62.7	62.7	31.705	0	Q9H2W6	Q9H2W6	39S ribosomal protein L46, mitochondrial	MRPL46
-0.659094	-2.20898	1.15963	0.370769	-0.675032	-2.49939	0.76955	0.396357	0.192253	-0.743856	0.57054	-0.786633	0.156815	-0.653432	0.466102	-0.237122	0.0202139	-0.94369	1.05124	0.0531031	-0.00895882	-1.01838	1.05095	-0.0103968	10	10	10	59.6	59.6	59.6	19.198	1.9319e-137	Q13405	Q13405	39S ribosomal protein L49, mitochondrial	MRPL49
-0.0147026	-0.116263	0.957332	0.308511	0.137436	0.255045	0.64919	-0.0211751	-0.288458	-0.090305	0.264541	-0.411928	-0.325606	0.0122825	0.0454984	-0.232477	-0.155184	-0.620063	0.957153	0.000354241	-0.0285775	-0.468888	1.00723	-0.0462913	14	14	14	37.7	37.7	37.7	29.842	1.4698e-41	P82914	P82914	28S ribosomal protein S15, mitochondrial	MRPS15
-0.33305	0.168171	1.13965	-0.347638	-0.172304	-0.246332	0.855428	-0.673322	-0.209889	-0.208326	0.531027	-0.521062	-0.27849	0.153166	0.329602	-0.270434	-0.170886	-0.244822	1.01407	0.0772212	-0.251876	-0.289323	0.996532	-0.17438	10	10	10	75.9	75.9	75.9	15.345	1.3877e-182	Q9Y3D3	Q9Y3D3	28S ribosomal protein S16, mitochondrial	MRPS16
-0.165743	-0.601427	1.10591	-0.0649792	-0.0964648	-0.920072	0.880596	-0.571616	-0.378717	-0.103979	0.211527	-0.131638	-0.35588	0.0550336	0.357673	-0.228482	-0.205331	-0.462966	1.02116	-0.214724	-0.295378	-0.372887	0.953396	-0.166026	15	15	15	60.9	60.9	60.9	29.395	0	Q9Y676	Q9Y676	28S ribosomal protein S18b, mitochondrial	MRPS18B
-0.319259	-0.85513	1.00378	0.281743	-0.131354	-0.503736	0.673303	-0.00395457	-0.431917	-0.22626	0.265397	-0.792592	-0.36712	-0.153349	0.151852	-0.323093	-0.136242	-0.653043	1.03092	0.0159351	-0.213898	-0.508738	1.05027	0.0812939	18	18	18	48.6	48.6	48.6	33.249	1.416e-293	Q9Y399	Q9Y399	28S ribosomal protein S2, mitochondrial	MRPS2
-0.865946	-1.69182	1.0411	0.288054	-0.801556	-1.48929	0.551955	-0.183094	-0.23526	-0.211961	0.233702	-0.710423	-0.376777	-0.138657	-0.0069076	-0.439198	-0.306597	-0.581169	1.0063	-0.100706	-0.345011	-0.449556	0.967126	-0.141435	26	26	26	63.3	63.3	63.3	41.28	0	P82650	P82650	28S ribosomal protein S22, mitochondrial	MRPS22
1.19473	-1.28422	0.730896	0.328795	1.13748	-1.13986	0.387088	0.357189	-0.23812	-0.128695	0.191294	-0.360342	-0.25755	0.039632	0.115383	-0.287981	0.0955029	-0.514937	1.01461	0.0563045	0.0630145	-0.268079	1.03497	-0.0253115	20	20	20	74.7	74.7	74.7	21.77	0	Q9Y3D9	Q9Y3D9	28S ribosomal protein S23, mitochondrial	MRPS23
-1.02026	-1.50206	1.09013	-1.45482	-0.661367	-1.19986	0.909148	-1.10103	-0.265787	-0.145354	0.392467	-0.0636085	-0.175921	-0.0231375	0.208937	-0.0352758	-0.190447	-0.399038	1.05304	-0.073488	-0.185421	-0.2358	1.06038	-0.0720055	12	12	7	57.8	57.8	34.2	20.843	9.2903e-117	Q9Y2Q9	Q9Y2Q9	28S ribosomal protein S28, mitochondrial	MRPS28
-0.737551	-0.88747	1.01437	0.217374	-0.604902	-0.720334	0.694058	-0.031865	-0.239551	-0.128383	0.295591	-0.576758	-0.337224	-0.0719653	0.12338	-0.372703	-0.267985	-0.63809	0.965364	-0.12102	-0.276884	-0.570692	0.955733	-0.107085	16	16	16	72.5	72.5	72.5	25.65	1.2145e-186	P82930	P82930	28S ribosomal protein S34, mitochondrial	MRPS34
-0.670843	-1.22526	1.33203	0.317301	-0.60018	-1.28444	0.809183	0.0336262	-0.14655	-0.148455	0.31473	-0.318043	-0.242463	-0.0317513	0.123481	-0.267836	-0.180738	-0.620025	1.08336	-0.0207997	-0.206771	-0.467398	1.0013	-0.0828628	14	14	14	51.1	51.1	51.1	36.844	0	P82673	P82673	28S ribosomal protein S35, mitochondrial	MRPS35
-0.767049	-2.43813	1.6942	1.18541	-0.894998	-2.61324	1.39968	0.714961	-0.264792	-0.0946374	0.199729	-0.020929	-0.218086	0.223835	0.138649	-0.284699	-0.0364525	-0.519753	0.940493	-0.157476	-0.0170936	-0.606825	0.979785	-0.0873405	22	22	22	44.9	44.9	44.9	48.006	1.3959e-193	P82675	P82675	28S ribosomal protein S5, mitochondrial	MRPS5
-0.430913	0.107	-1.17733	0.53389	-0.46511	0.00785572	-0.596464	0.713131	-0.738868	0.0991635	-0.913802	-0.208485	-0.606631	0.188122	-1.10311	-0.0592901	-1.11802	-0.0221493	-1.59029	0.578315	-1.30844	-0.0771057	-1.61717	0.581646	24	24	24	76.6	76.6	76.6	27.56	0	Q9UKD2	Q9UKD2	mRNA turnover protein 4 homolog	MRTO4
-0.820056	-0.486632	-0.313172	1.85641	-0.511899	-0.533734	0.115883	1.69929	0.305363	-0.314123	0.638921	0.631293	-0.271371	-0.427712	-0.179716	0.295829	0.580392	-0.675087	-0.132941	1.20111	0.65904	-0.387328	0.219011	1.42151	55	55	55	64.2	64.2	64.2	104.74	0	P43246	P43246	DNA mismatch repair protein Msh2	MSH2
-0.65389	-0.392261	-0.566914	0.277188	-0.690794	-0.544928	-0.30324	0.439495	0.782484	-0.714245	1.2557	1.34331	0.231478	-0.920493	0.443001	1.08628	-0.410125	-0.448473	-0.0594778	1.73878	-0.0147332	-0.195371	0.338217	1.81178	62	62	62	49.9	49.9	49.9	152.78	0	P52701	P52701	DNA mismatch repair protein Msh6	MSH6
0.409467	0.100003	-0.578362	-1.89333	0.0090741	-0.0263061	-0.11482	-1.08359	-0.585329	0.422275	-0.895113	-0.580074	0.0804309	0.238984	-0.56868	-0.951591	-0.249964	0.157433	-0.875941	-1.97545	0.0101446	-0.120473	-0.302758	-1.06482	77	77	59	85.4	85.4	67.2	67.819	0	P26038	P26038	Moesin	MSN
-0.461228	-0.976562	-1.21058	0.79022	-0.198281	-0.693859	-1.38102	1.10925	0.0157659	-0.260026	0.259348	0.536788	-0.341924	-0.141077	-0.213438	0.533084	1.05769	-0.519914	-0.0783616	1.13965	0.549708	-0.370649	-0.367605	1.18109	31	27	23	54.1	48.8	41.8	80.785	6.0563e-182	Q13330	Q13330	Metastasis-associated protein MTA1	MTA1
-1.42156	0.117751	-1.56986	-0.0259204	-0.474117	0.0803765	0.0573608	0.159097	-0.31646	-0.0291568	-0.0634148	0.308255	-0.533479	0.0137912	-0.570863	0.0888785	0.326902	-0.243225	0.105114	0.995204	0.0555027	0.0656482	-0.118642	0.931407	39	39	32	59.7	59.7	51.6	75.022	0	O94776	O94776	Metastasis-associated protein MTA2	MTA2
0.145816	-1.93499	1.33	0.322983	-0.00503652	-3.75144	1.0247	-0.0156679	1.41143	-1.34166	1.24895	-0.225182	1.30757	-0.968641	1.10824	0.222324	0.86119	-1.89686	1.42946	0.184596	0.838184	-1.62703	1.39224	0.0450614	17	17	17	61.1	61.1	61.1	33.331	0	Q9Y6C9	Q9Y6C9	Mitochondrial carrier homolog 2	MTCH2
-0.0799232	-1.08045	1.32453	0.378323	-0.000961617	-0.235417	1.11251	0.276195	1.31785	-1.82904	1.21765	-0.165122	1.39179	-1.40199	1.2673	0.339691	0.654281	-1.65068	1.4083	0.0365868	0.806648	-1.9986	1.54162	0.179516	10	10	10	48	48	48	25.565	0	P00403	P00403	Cytochrome c oxidase subunit 2	MT-CO2
1.0677	-1.60059	0.478356	1.98043	1.34392	-1.92834	0.573343	2.20465	1.84986	-0.934871	1.04504	0.313064	1.71997	-0.584856	1.06519	0.645389	1.53362	-0.360409	0.219043	-0.099243	1.52377	-0.117647	0.238982	-0.0101248	27	27	27	47.3	47.3	47.3	63.836	0	Q86UE4	Q86UE4	Protein LYRIC	MTDH
0.0037646	0.113588	-0.61706	-0.914128	0.124796	0.224691	0.037932	-0.335281	-0.607424	0.204685	-0.846834	-0.666661	-0.7148	-0.268139	-1.00415	-0.893197	-0.0887251	0.399502	-1.39697	-0.951099	-0.066883	-0.0091819	-1.29925	-1.45863	70	70	69	77.1	77.1	76.4	101.56	0	P11586	P11586	C-1-tetrahydrofolate synthase, cytoplasmic;Methylenetetrahydrofolate dehydrogenase;Methenyltetrahydrofolate cyclohydrolase;Formyltetrahydrofolate synthetase	MTHFD1
-1.8016	-2.15093	1.18571	1.19337	-2.09495	-1.81339	0.952762	0.925559	-0.134208	-0.269644	0.391733	-0.560898	-0.521431	-0.299311	-0.0869305	-0.553672	0.829401	-0.575718	1.05577	-0.0259154	0.931161	-0.661254	1.01508	-0.122032	53	52	52	68.7	68	68	105.79	0	Q6UB35	Q6UB35	Monofunctional C1-tetrahydrofolate synthase, mitochondrial	MTHFD1L
-0.544688	-1.51196	1.24387	0.315293	-0.526341	-1.49022	0.739541	0.16617	-0.181953	-0.0471452	0.264788	-0.567289	-0.315728	-0.0383004	-0.0704562	-0.304694	-0.101822	-0.637147	1.06578	0.36921	-0.145848	-0.675002	0.999824	0.295873	30	30	30	75.7	75.7	75.7	37.895	0	P13995	P13995	Bifunctional methylenetetrahydrofolate dehydrogenase/cyclohydrolase, mitochondrial;NAD-dependent methylenetetrahydrofolate dehydrogenase;Methenyltetrahydrofolate cyclohydrolase	MTHFD2
-0.831178	0.131551	2.18774	0.576009	-0.634183	0.145936	1.58076	0.091699	-0.147015	0.0683361	0.349133	-0.259391	-0.178596	0.276822	0.176574	-0.141759	-0.373445	-0.500236	0.984571	0.00232969	-0.897316	-0.526649	0.962596	-0.0658366	25	25	25	42.7	42.7	42.7	83.134	1.3359e-241	P22033	P22033	Methylmalonyl-CoA mutase, mitochondrial	MUT
0.106525	0.598052	-1.51563	-1.78706	-0.547	0.321134	-1.47309	-1.93717	-0.628357	0.377015	-0.886894	-1.33583	-1.05613	0.231596	-1.25316	-1.69615	-1.3641	0.669044	-1.73873	-0.940696	-1.69162	0.431849	-2.01226	-1.65345	59	59	59	72	72	72	99.326	0	Q14764	Q14764	Major vault protein	MVP
1.15519	-1.97797	0.834562	-0.471563	0.197891	-2.57481	1.11706	0.0269837	0.866064	-0.951026	0.924833	-0.267816	1.16618	-0.865472	0.831099	0.3872	0.519554	-1.12972	0.152415	-1.43871	0.686414	-1.33607	0.900552	0.0623364	6	6	6	19.6	19.6	19.6	35.273	1.6721e-101	Q96S97	Q96S97	Myeloid-associated differentiation marker	MYADM
-0.16809	0.258384	-1.13879	-0.151467	0.148896	0.185565	-0.98127	-0.0264389	-0.51754	0.0987566	-0.789534	-0.536309	-0.343023	0.0733123	-0.820706	-0.35484	-0.843212	0.153953	-1.43111	0.430832	-0.763904	0.209702	-1.54581	0.357081	96	96	96	78.4	78.4	78.4	148.85	0	Q9BQG0	Q9BQG0	Myb-binding protein 1A	MYBBP1A
0.0471001	0.13679	1.03291	0.450142	-0.421474	-0.188524	0.873991	0.133322	0.888499	-0.466678	1.38662	0.385931	0.45614	-0.03097	0.612248	0.520245	0.279273	-0.00526142	0.204872	-0.842294	0.0609454	0.125646	0.112748	-0.547035	168	139	127	71.2	62.8	58.3	229	0	P35580	P35580	Myosin-10	MYH10
-0.528884	0.247047	0.923918	0.121431	-0.221043	0.268276	1.01737	0.387477	0.250048	-0.425631	0.915464	-0.059171	-0.164203	-0.596913	0.0938215	0.175404	-0.510245	0.395282	-0.5228	-0.845913	-0.44289	0.102702	-0.685777	-0.450223	153	136	135	64.8	59.2	58.2	227.87	0	Q7Z406	Q7Z406	Myosin-14	MYH14
-0.52048	0.440208	0.737396	0.0301318	-0.369379	0.269789	0.923819	0.333093	0.913589	-0.329677	1.05467	-0.188595	0.248395	-0.495026	0.197568	-0.166385	0.0452624	0.154137	0.098267	-0.922522	-0.358173	-0.0120312	-0.210256	-0.890664	267	267	227	79.8	79.8	70.8	226.53	0	P35579	P35579	Myosin-9	MYH9
-0.221698	0.170114	0.894636	0.406464	-0.487629	0.0253021	0.906956	0.617382	0.794708	-0.343916	1.02625	-0.101616	0.157163	-0.531473	0.133495	-0.176793	-0.190098	0.179278	-0.0531692	-0.719184	-0.568717	0.022116	-0.467072	-0.514684	12	12	5	66.7	66.7	29.8	19.794	0	P19105;O14950	P19105;O14950	Myosin regulatory light chain 12A;Myosin regulatory light chain 12B	MYL12A;MYL12B
-0.0582384	0.412179	0.462749	-0.356264	-0.390435	0.261563	0.472886	-0.107726	0.623706	-0.737423	0.792569	-0.322621	0.0618534	-0.746909	0.0328643	-0.213892	-0.470438	0.140387	-0.522899	-1.40709	-0.744851	0.216403	-0.632584	-1.27381	10	10	8	60.3	60.3	44.4	16.93	0	P60660	P60660	Myosin light polypeptide 6	MYL6
-0.807221	-0.380626	-0.125872	0.0732405	-0.62145	-0.499313	-0.220477	0.0315587	1.0514	0.269082	1.59054	0.618615	0.852345	0.210474	0.951553	1.03299	0.61807	-0.363651	1.14327	0.232436	0.393628	0.581504	0.888098	0.449346	132	132	132	64.8	64.8	64.8	233.11	0	Q92614	Q92614	Unconventional myosin-XVIIIa	MYO18A
0.510855	-0.72509	1.06323	-0.119028	0.0707615	-1.34222	1.15384	0.738687	0.825897	-0.658384	1.10139	0.130264	0.958166	-0.497367	0.617454	0.426629	0.576855	-0.25431	-0.0818183	-0.529753	0.924895	-0.431116	0.965449	0.0323792	69	69	65	59.6	59.6	57.7	131.98	0	O43795;Q8N1T3	O43795	Unconventional myosin-Ib	MYO1B
0.648535	-0.743468	0.70081	-0.466275	-0.126924	-1.3629	0.73126	0.450136	0.720871	-0.59018	0.886858	-0.266937	0.852781	-0.537227	0.505762	0.170357	0.631184	-0.251703	-0.20027	-1.19558	1.17585	-0.344773	0.949658	0.0156322	73	73	72	63.4	63.4	63.4	121.68	0	O00159	O00159	Unconventional myosin-Ic	MYO1C
0.803165	-0.434959	1.69154	0.821006	0.508715	-0.419362	0.970733	0.384995	0.433183	0.107968	0.77793	-0.785138	0.319069	0.368202	0.587887	-0.134023	-0.119241	-0.054761	-0.320619	-0.0902992	0.0432974	0.0226831	-0.162444	-0.45511	58	52	50	33.4	30.8	28.8	215.4	4.3795e-230	Q9Y4I1	Q9Y4I1	Unconventional myosin-Va	MYO5A
1.22227	-0.0401664	1.27153	0.246062	0.55205	0.0875719	0.968559	1.25524	0.720613	-0.731786	1.00331	-0.132343	0.376376	-0.632325	0.180919	0.0556819	0.330664	0.501517	-0.643949	0.239322	0.807749	-0.233824	0.0821637	-0.524213	73	73	73	55.6	55.6	55.6	149.69	0	Q9UM54	Q9UM54	Unconventional myosin-VI	MYO6
1.02489	-2.3057	0.222456	-0.850096	0.627774	-2.78184	0.551742	-0.285297	0.835265	-1.00978	0.810651	-0.364283	1.01098	-0.985832	0.531339	0.119734	0.691252	-0.253553	-0.0271183	-1.13684	0.981061	-0.0218275	0.415218	-0.504707	186	186	180	80.9	80.9	78.8	234.71	0	Q9NZM1	Q9NZM1	Myoferlin	MYOF
-0.0855314	0.278927	-1.69859	-1.69817	-0.0731242	0.437341	-1.24673	-1.91367	-1.53722	0.125099	-1.7415	-0.732302	-1.32036	-0.110533	-1.67571	-1.38472	-1.27083	0.17512	-1.63319	-0.882805	-1.52693	-0.187501	-1.67219	-1.27703	61	61	51	65.9	65.9	57.2	101.27	0	Q9BXJ9	Q9BXJ9	N-alpha-acetyltransferase 15, NatA auxiliary subunit	NAA15
-0.301638	-0.122201	-1.21069	-0.273775	-0.341787	-0.0724342	-1.05386	-0.255713	0.00321696	0.0649271	0.285152	-0.330315	-0.506511	-0.416276	-0.481763	-0.605788	-0.37242	-0.382254	-0.311101	0.0360428	-0.693529	-0.142471	-0.653949	-0.0117907	40	40	40	47.2	47.2	47.2	112.29	6.7664e-279	Q14CX7	Q14CX7	N-alpha-acetyltransferase 25, NatB auxiliary subunit	NAA25
-0.381159	0.683319	-1.68295	-1.02993	-0.301891	0.818956	-1.43118	-0.778034	-2.01371	0.762295	-2.31988	-0.668169	-1.4044	0.260977	-1.17315	-0.728914	-2.02516	0.463973	-2.42672	-2.18117	-1.98435	0.303244	-1.93895	-1.87539	9	9	7	3.7	3.7	3	205.42	0	E9PAV3	E9PAV3		NACA
-0.46747	0.706451	-0.743375	-1.30804	-0.329254	0.576191	-0.00833094	-2.36593	-1.16939	0.529171	-1.45284	-0.393171	-1.04444	0.334437	-1.23354	-1.16721	-0.999899	0.528048	-1.32197	-0.947255	-1.58121	0.282019	-1.84078	-1.95394	27	27	27	62.1	62.1	62.1	55.52	0	P43490	P43490	Nicotinamide phosphoribosyltransferase	NAMPT
-0.81613	0.467184	-1.43895	-1.19767	-0.784136	0.566043	-1.29752	-0.715101	-1.65434	0.561548	-1.85254	-0.880235	-1.68011	0.247559	-1.69396	-1.27039	-1.23943	0.50859	-2.29643	-1.47482	-1.38808	0.218196	-2.22025	-1.97442	18	18	16	62.4	62.4	59.8	45.374	0	P55209	P55209	Nucleosome assembly protein 1-like 1	NAP1L1
-0.566109	0.36283	-1.32615	-1.10597	-0.246124	0.607518	-0.98714	-1.03207	-1.05871	0.528838	-1.72701	-0.977677	-0.939277	0.257575	-0.551959	-1.09256	-1.02502	0.552574	-1.20335	-0.393647	-1.03777	0.211996	-0.742965	-1.32312	14	12	12	42.7	40	40	42.823	0	Q99733	Q99733	Nucleosome assembly protein 1-like 4	NAP1L4
-0.306504	0.133295	-1.39687	-1.4357	-0.508941	0.171603	-1.32108	-1.59094	-0.577301	0.187427	-0.708803	-0.692532	-0.615448	-0.316888	-1.04404	-0.76619	-0.9661	0.241196	-1.22669	-1.04451	-1.1297	-0.329247	-1.27609	-0.606544	35	35	34	65.5	65.5	64.1	62.942	0	O43776	O43776	Asparagine--tRNA ligase, cytoplasmic	NARS
-0.214915	0.661401	-1.62891	-3.02438	-0.831354	0.685762	-1.42046	-3.06349	-2.12403	0.6566	-2.57819	-0.512372	-1.80346	0.619351	-1.83376	-1.37005	-1.35197	0.769806	-1.559	-0.798175	-1.07777	0.749448	-1.52765	-1.22958	41	41	41	58.9	58.9	58.9	85.237	0	P49321	P49321	Nuclear autoantigenic sperm protein	NASP
-0.208546	0.288443	-1.17738	-0.067152	0.192883	0.584851	-0.860418	-0.039184	-0.547296	0.0575162	-0.70687	-0.00021637	-0.373858	0.101102	-0.707257	-0.0935685	-0.615836	-0.0318455	-1.26027	0.675692	-0.894779	0.0163217	-1.52143	0.624442	64	64	64	66.5	66.5	66.5	115.73	0	Q9H0A0	Q9H0A0	N-acetyltransferase 10	NAT10
0.109052	0.051523	-0.395046	-0.0289488	0.151687	0.1302	-0.0215709	-0.120398	0.247284	0.107522	0.22868	-0.103084	-0.403808	-0.510097	-0.640622	-0.615014	1.35997	-0.114001	0.377744	0.957873	0.630665	-0.58067	-0.174175	0.504008	64	64	64	58.2	58.2	58.2	157.18	0	Q15021;REV__Q02790	Q15021	Condensin complex subunit 1	NCAPD2
-0.0543746	0.066272	-0.177602	1.24265	-0.143543	0.202763	-0.0870151	0.836332	-0.0460195	0.237387	-0.274148	0.177289	-0.474313	0.146752	-0.754768	-0.49866	0.354101	0.680939	-0.437656	0.304225	0.389727	0.702187	-0.514939	0.215828	29	29	29	21.6	21.6	21.6	168.89	4.61e-256	P42695	P42695	Condensin-2 complex subunit D3	NCAPD3
0.0196201	0.0197061	-0.2079	0.756493	0.124882	0.0773852	0.0809262	0.57676	0.154942	-0.135971	0.116906	0.229335	-0.406775	0.149395	-0.307606	-0.272604	1.29598	0.0671309	0.441671	1.14529	0.585527	-0.0450536	-0.0529846	0.738033	35	35	35	39.8	39.8	39.8	114.33	0	Q9BPX3	Q9BPX3	Condensin complex subunit 3	NCAPG
-0.0187912	0.195557	-0.215798	-0.106784	0.038477	0.214809	-0.0901769	1.29691	0.216228	0.339741	0.308006	-0.00110257	-0.2053	-0.0864754	-0.0776711	-0.400222	1.39784	0.380355	0.59384	1.17978	0.88041	0.048113	0.0435839	0.724449	22	22	22	41	41	41	82.562	4.2638e-122	Q15003	Q15003	Condensin complex subunit 2	NCAPH
-0.724677	-0.102116	-2.05783	0.0929421	-0.544571	-0.0207858	-2.06324	-0.173655	-1.19661	-0.016818	-1.24248	0.0617318	-0.988901	0.104223	-1.48571	-0.0553107	-1.28926	0.112274	-1.79949	0.419954	-1.32543	0.247405	-1.8058	0.617607	40	40	40	62	62	62	91.838	0	Q09161	Q09161	Nuclear cap-binding protein subunit 1	NCBP1
0.708163	-3.44782	0.0584697	-0.0743887	1.19558	-3.53445	0.372475	0.240565	1.21531	-1.2195	0.679618	-0.0524485	1.17175	-1.00029	0.52912	0.440484	1.4816	-1.08637	0.432886	0.382224	1.49978	-0.728546	0.366769	0.467145	20	20	20	53.2	53.2	53.2	45.807	0	Q6PIU2	Q6PIU2	Neutral cholesterol ester hydrolase 1	NCEH1
0.664446	-0.311584	0.0738876	-0.057381	0.268797	-0.57968	0.238742	0.0582121	0.342473	0.149239	0.0559933	-0.153605	0.528031	-0.171324	-0.0490156	-0.119886	-0.157296	-0.446462	-0.26361	0.384372	-0.209348	0.31329	-0.261033	0.667286	52	52	50	47.2	47.2	45.6	128.79	0	Q9Y2A7	Q9Y2A7	Nck-associated protein 1	NCKAP1
-0.377525	0.0427191	-1.22001	-0.111726	0.0467267	0.371108	-0.792371	0.0109568	-0.918744	0.296958	-1.08772	0.116633	-0.636974	0.483993	-1.0291	-0.256161	-1.12153	0.307369	-1.47096	0.073293	-1.07549	0.422853	-1.56146	0.103919	77	77	77	61	61	61	76.613	0	P19338	P19338	Nucleolin	NCL
0.555931	-0.712276	0.526062	-0.0743887	1.0685	-0.221544	0.550792	-0.124144	1.46824	-1.14826	0.636159	-0.416928	1.28991	-1.00223	0.540042	0.1725	1.57616	-0.814771	0.450678	-0.127433	1.52004	-0.557605	0.425901	-0.0574362	28	28	28	47.8	47.8	47.8	62.974	0	Q969V3	Q969V3	Nicalin	NCLN
1.38481	-2.82524	0.867574	-0.578817	0.850003	-3.59187	0.723166	-0.388012	1.0473	-0.494794	0.580254	-0.807043	1.07135	-0.833365	0.42637	0.0330217	1.28104	-0.758284	0.244381	-1.1026	1.22579	-0.86662	0.852374	-0.165996	16	16	16	28.8	28.8	28.8	78.41	0	Q92542	Q92542	Nicastrin	NCSTN
-0.197381	-3.78219	1.3491	0.498978	-0.222902	-3.86884	1.31944	0.24896	1.25743	-1.37936	1.27145	0.255367	1.21584	-0.556611	1.20577	0.34108	0.829453	-1.88883	1.53833	0.163408	0.93975	-0.971844	1.55339	0.231087	16	16	16	89	89	89	17.114	1.438e-180	Q9UI09	Q9UI09	NADH dehydrogenase [ubiquinone] 1 alpha subcomplex subunit 12	NDUFA12
0.75654	-2.83926	1.95769	0.812101	0.698833	-3.55759	1.79251	0.467866	1.26534	-0.424361	1.26265	-0.0830539	1.2553	-0.298692	1.14865	0.385029	0.782155	-3.67963	1.54406	0.22363	0.990488	-3.97219	1.65309	0.315927	8	8	8	86.4	86.4	86.4	9.3697	8.5897e-40	O00483	O00483	NADH dehydrogenase [ubiquinone] 1 alpha subcomplex subunit 4	NDUFA4
-0.00536343	-2.06331	1.50586	0.296702	0.290226	-2.09868	1.2636	0.164602	0.962989	0.298028	1.05391	-0.35393	0.91274	0.198301	0.931615	0.305005	0.629351	-1.51029	1.47675	0.0971659	0.660665	-2.245	1.51884	0.166494	10	10	10	49.4	49.4	49.4	17.871	3.2098e-135	P56556	P56556	NADH dehydrogenase [ubiquinone] 1 alpha subcomplex subunit 6	NDUFA6
1.01556	-2.58313	1.65967	0.187807	0.533723	-4.44084	1.62741	0.0479669	1.3018	-1.73709	1.22624	-0.420011	1.29335	-2.28419	1.16036	0.341387	0.863961	-3.06128	1.6413	0.215489	0.94993	-3.07139	1.66436	0.190606	17	17	17	84.1	84.1	84.1	12.551	4.4939e-121	O95182	O95182	NADH dehydrogenase [ubiquinone] 1 alpha subcomplex subunit 7	NDUFA7
-0.169154	-0.575591	1.46078	0.460667	-0.120481	-0.360253	1.24782	0.223024	1.26355	0.360642	1.20276	-0.224064	1.10665	0.206046	1.01708	0.234275	0.946078	-2.50689	1.50564	0.198763	0.979541	-2.0849	1.49823	0.241122	29	29	29	67.9	67.9	67.9	42.509	0	Q16795;H3BRM9	Q16795	NADH dehydrogenase [ubiquinone] 1 alpha subcomplex subunit 9, mitochondrial	NDUFA9
0.414899	-3.011	1.44027	0.251369	0.4868	-4.19023	1.20569	0.120696	0.662004	-0.801696	0.688029	0.495873	0.543238	-1.01824	0.591846	0.124344	0.750823	-1.68913	1.143	-0.0957674	0.854166	-1.92308	1.2791	0.00642916	8	8	8	56.5	56.5	56.5	20.35	1.996e-139	Q9BU61	Q9BU61	NADH dehydrogenase [ubiquinone] 1 alpha subcomplex assembly factor 3	NDUFAF3
-0.0984704	-1.21967	1.46011	0.582776	-0.361701	-1.85738	0.860143	0.518646	1.30207	-1.68594	1.12232	0.338093	1.13702	-1.41076	1.06101	0.442502	0.840157	-2.22458	1.49025	0.239811	0.856986	-1.87079	1.46558	0.155223	16	16	16	69.2	69.2	69.2	20.776	4.9611e-234	O96000	O96000	NADH dehydrogenase [ubiquinone] 1 beta subcomplex subunit 10	NDUFB10
-0.1355	-2.01963	1.37895	0.399258	-0.30557	-3.29413	1.08171	0.170191	1.40321	-2.14855	1.29816	0.128085	1.28022	-1.8785	1.10963	0.306194	0.905989	-0.87193	1.49541	0.233008	0.998454	-0.921281	1.57974	0.307098	13	13	13	57.8	57.8	57.8	15.489	2.9121e-91	O95139	O95139	NADH dehydrogenase [ubiquinone] 1 beta subcomplex subunit 6	NDUFB6
-1.69642	-2.42891	1.44559	0.475994	-1.77628	-3.08645	1.05163	0.0513543	1.14422	-0.127238	1.15436	-0.229188	1.09975	0.011189	1.01987	0.201336	0.684224	-1.72064	1.40266	0.182835	0.644788	-1.69125	1.36757	0.115205	49	49	49	72.1	72.1	72.1	79.467	0	P28331	P28331	NADH-ubiquinone oxidoreductase 75 kDa subunit, mitochondrial	NDUFS1
-0.179516	-1.70395	1.35688	0.3943	-0.315123	-1.8025	1.06305	0.0732783	1.10447	-1.17895	1.04583	-0.0825223	1.05702	-0.729602	0.922425	0.201358	0.774183	-1.80672	1.37853	0.193984	0.811011	-1.40276	1.39943	0.123947	31	31	31	77.3	77.3	77.3	52.545	0	O75306	O75306	NADH dehydrogenase [ubiquinone] iron-sulfur protein 2, mitochondrial	NDUFS2
-0.277449	-1.92675	1.36724	0.245902	-0.360973	-1.821	0.974092	0.164874	1.02761	-1.27688	1.07838	-0.175835	0.995008	-0.759086	0.955263	0.182021	0.752145	-2.52664	1.38612	0.0494591	0.781021	-2.32329	1.35586	0.0403125	24	24	24	67.8	67.8	67.8	30.241	0	O75489	O75489	NADH dehydrogenase [ubiquinone] iron-sulfur protein 3, mitochondrial	NDUFS3
-0.282507	-1.61401	1.33431	0.283865	-0.320464	-1.26902	1.20336	-0.0128489	1.21829	-1.09464	1.19148	0.0281185	1.17443	-0.853703	1.01389	0.33631	0.813526	-1.81823	1.39859	0.176045	0.869633	-2.25465	1.42399	0.200649	9	9	9	50.2	50.2	50.2	23.563	2.2111e-133	O75251	O75251	NADH dehydrogenase [ubiquinone] iron-sulfur protein 7, mitochondrial	NDUFS7
-0.3169	-3.10013	1.32853	0.417927	-0.284689	-3.41406	1.04491	0.0952888	1.03696	-1.16469	1.09222	0.0156493	0.992203	-0.977647	0.99664	0.233387	0.710781	-2.07976	1.47034	0.22641	0.692483	-1.53385	1.4165	0.114616	31	31	31	71.8	71.8	71.8	50.817	0	P49821	P49821	NADH dehydrogenase [ubiquinone] flavoprotein 1, mitochondrial	NDUFV1
-0.237809	-2.46014	1.3693	0.305268	-0.446488	-2.90202	1.10378	0.00631221	0.821677	-0.977446	0.926267	-0.128081	0.790467	-0.875399	0.83083	0.21954	0.66039	-2.23309	1.3275	0.215212	0.633057	-1.49621	1.32632	0.154878	14	14	14	54.2	54.2	54.2	27.391	0	P19404	P19404	NADH dehydrogenase [ubiquinone] flavoprotein 2, mitochondrial	NDUFV2
0.0593088	0.622614	-0.647839	0.75681	-0.00144813	0.531581	-0.923287	0.45485	0.284859	-0.141965	0.646489	-0.110079	0.120579	0.115168	-0.42059	0.43987	-1.39039	0.179442	-0.612447	-0.140628	-1.9784	0.02994	-1.25778	-0.701104	9	9	4	51.8	51.8	32.9	19.536	5.4604e-70	E9PL57;Q86V88	E9PL57		NEDD8-MDP1
-0.197754	-0.0938834	-0.875782	-0.480204	-0.0411783	-0.18719	-0.863436	-0.195754	-0.304697	0.123941	-0.466813	0.352996	-0.533052	-0.0277166	-0.355196	-0.201416	-0.44612	0.0998168	-0.973938	0.207019	-0.589685	0.356553	-0.939852	0.314879	27	27	27	46.6	46.6	46.6	65.697	7.5361e-179	Q8WX92	Q8WX92	Negative elongation factor B	NELFB
-1.09246	0.0613702	-0.973707	0.618713	-1.02459	-0.057847	-0.8567	-0.318302	-0.935113	-0.179105	-1.00729	-0.256308	-0.692618	0.166911	-0.899132	-0.159897	-1.13121	0.0496269	-0.943599	0.556216	-1.4925	0.156436	-1.83505	0.534029	9	9	9	59.5	59.5	59.5	17.201	2.0326e-287	Q9NX24	Q9NX24	H/ACA ribonucleoprotein complex subunit 2	NHP2
-0.703309	-0.293398	-1.65794	0.299193	-0.170921	0.211181	-1.58719	0.413832	-0.781327	0.379942	-0.845993	-0.0656179	-0.668129	0.543696	-1.02175	0.024836	-0.980981	-0.198966	-1.44565	0.694453	-1.14544	0.0327402	-1.64386	0.643402	12	12	12	80.5	80.5	80.5	14.173	0	P55769	P55769	NHP2-like protein 1	NHP2L1
-1.17131	-0.370206	0.844978	-0.0412512	-1.07103	-0.574127	0.325388	-0.319835	-0.898489	0.28936	-0.351672	-0.404785	-0.837055	0.306339	-0.57269	-0.585022	-0.763924	0.0372312	0.67703	-0.295951	-0.958762	-0.195089	0.644858	-0.427719	38	38	38	58	58	58	80.651	0	Q9BYT8	Q9BYT8	Neurolysin, mitochondrial	NLN
-0.665238	0.624888	-0.560017	-0.246994	-0.586756	0.774548	-0.512736	-0.896867	-1.59759	0.71028	-1.29663	-0.511116	-1.12006	0.688295	-0.566501	-1.14342	-1.43328	0.48854	-1.66538	-2.13821	-1.45293	0.0740861	-1.48279	-2.0631	14	8	8	86.2	55.3	55.3	17.149	7.2929e-266	P15531	P15531	Nucleoside diphosphate kinase A	NME1
-0.4613	0.496049	-0.590597	-0.844566	-0.456105	0.446398	-0.434637	-0.344475	-1.1375	0.373805	-1.5028	-2.61967	-0.613753	0.443883	-1.11312	-2.18886	-1.44334	0.371716	-1.53236	-2.75133	-1.30587	0.0159686	-1.32668	-2.6581	17	17	4	84.2	84.2	21.7	17.298	0	P22392	P22392	Nucleoside diphosphate kinase B	NME2
-0.101598	0.472365	-1.2432	-1.30564	-0.206054	0.313504	-1.10299	-1.28563	-0.889775	0.410051	-1.00085	0.051766	-0.876567	0.0814142	-1.11028	-0.661641	-1.2156	0.359712	-1.34844	-0.779843	-1.17475	0.182587	-1.11822	-0.80657	26	26	21	49.2	49.2	44.4	56.806	0	P30419	P30419	Glycylpeptide N-tetradecanoyltransferase 1	NMT1
-1.04725	-0.0794461	-0.848736	0.431058	-0.588614	-0.00458787	-0.709614	0.64127	-0.665653	3.61159e-05	-0.74601	-0.0576566	-0.470783	0.0449289	-0.780008	0.122271	-0.487171	0.0447173	-1.46835	0.646752	-0.337023	0.0873991	-1.41449	0.723331	31	31	31	40.5	40.5	40.5	84.918	1.6263e-203	Q9Y3T9	Q9Y3T9	Nucleolar complex protein 2 homolog	NOC2L
0.187002	0.32334	-1.29253	2.03393	-0.305442	0.502925	-0.0891565	1.78639	-0.502855	0.115064	-0.716765	0.302125	-0.393765	0.102258	-0.668112	0.281886	-1.23079	0.189179	-1.54892	0.549058	-1.00724	0.164214	-1.44107	0.677326	30	30	30	32.5	32.5	32.5	92.547	9.6218e-247	Q8WTT2	Q8WTT2	Nucleolar complex protein 3 homolog	NOC3L
-0.827015	-0.0191535	-0.0437115	0.0986411	-0.436	0.190103	0.411536	0.279686	-0.5197	0.140215	-0.624321	0.0736908	-0.517495	0.0370992	-0.815286	0.0136285	0.892622	-0.0876279	-1.47359	0.885979	0.415688	-0.176883	-1.6852	0.742372	28	28	28	43.3	43.3	43.3	80.301	0	Q9BSC4	Q9BSC4	Nucleolar protein 10	NOL10
-0.547241	0.215182	-1.53397	0.549282	-0.599597	0.338022	-1.7006	1.5104	-0.4005	-0.00138495	-0.3991	0.347709	-0.268249	0.0269546	-0.475301	0.329087	-0.134136	-0.144448	-1.01385	0.968365	-0.722268	-0.0815191	-1.33968	0.89823	32	32	32	50.2	50.2	50.2	81.123	1.374e-219	Q9H8H0	Q9H8H0	Nucleolar protein 11	NOL11
-0.177784	0.238085	-1.03557	-0.0935631	0.0363967	0.497768	-0.826338	0.0415056	-0.851163	0.115939	-0.941326	-0.478631	-0.541322	0.217689	-0.856071	-0.407205	-0.680715	0.158257	-1.47043	0.226325	-0.862417	0.302612	-1.44954	0.00464842	47	47	47	60.6	60.6	60.6	127.59	0	Q9H6R4	Q9H6R4	Nucleolar protein 6	NOL6
0.00524487	-0.558246	-0.482013	0.345873	0.296612	0.920622	0.505564	1.51461	-0.846635	0.191459	-0.618965	0.261241	-0.623292	0.413038	-0.663607	0.0705516	-0.172554	0.188879	-0.354319	0.717347	-0.293636	0.188786	-0.707366	0.629213	34	34	34	51.5	51.5	51.5	73.602	1.1519e-294	Q14978	Q14978	Nucleolar and coiled-body phosphoprotein 1	NOLC1
0.746309	-2.57973	0.467576	-0.0913227	1.00372	-2.90646	0.329294	-0.258241	1.41083	-0.979748	0.592668	-0.163306	1.10759	-1.06885	0.403645	-0.084059	1.48827	-1.00955	0.479212	-0.0997185	1.41641	-0.664934	0.391867	-0.131473	59	59	4	64.9	64.9	4.6	134.13	0	P69849;Q5JPE7	P69849;Q5JPE7	Nodal modulator 3;Nodal modulator 2	NOMO3;NOMO2
-0.575266	-0.394896	-1.26027	0.779226	-0.0827756	-0.066365	-1.31817	0.947306	-1.04622	0.224201	-1.0659	0.308333	-0.813166	0.307434	-1.09603	0.0347839	-1.46577	-0.0191189	-1.99314	0.556224	-1.52435	0.0665031	-1.98374	0.634238	48	46	44	71.5	71.5	71.5	54.231	0	Q15233	Q15233	Non-POU domain-containing octamer-binding protein	NONO
-1.01596	0.0173797	-0.969591	0.451511	-1.06766	0.535359	-0.0395267	1.13344	-0.590287	-0.0728423	-0.670454	0.408734	-0.415806	-0.0920265	-0.543612	0.165	-0.643378	0.0739199	-1.18082	0.787297	0.102945	0.026799	-1.24786	0.837436	35	35	35	42.1	42.1	42.1	97.667	0	P78316	P78316	Nucleolar protein 14	NOP14
-0.525159	-0.17441	-0.804649	1.25767	-0.475527	-0.321342	-1.10252	1.08482	-0.638651	0.137348	-0.873326	-0.0631881	-0.45938	0.163206	-0.939473	-0.0312773	0.168316	0.306095	-1.56926	0.325612	0.165105	0.335811	-1.59714	0.347343	16	16	16	68	68	68	21.188	1.3511e-268	Q9Y3C1	Q9Y3C1	Nucleolar protein 16	NOP16
-0.127342	0.199305	-1.39623	-0.180049	0.269909	0.345717	-0.941146	0.212036	-0.456258	0.0260773	-0.601928	0.1329	-0.099959	0.136381	-0.553011	0.152606	-0.635137	0.240797	-1.45201	0.338461	-0.877656	0.253633	-1.56904	0.312399	42	42	42	50	50	50	89.301	0	P46087	P46087	Putative ribosomal RNA methyltransferase NOP2	NOP2
-0.419795	-0.218438	-1.00334	0.144117	0.282722	0.541008	-0.780311	0.61862	-0.505421	-0.0430164	-0.608476	0.23393	-0.358652	0.135948	-0.730524	0.249731	-0.615868	-0.112501	-1.28159	0.784043	-0.599417	-0.0611114	-1.43611	0.769445	48	48	48	82.2	82.2	82.2	66.049	0	O00567	O00567	Nucleolar protein 56	NOP56
-0.445667	0.186558	-0.588238	0.691273	0.196304	0.551795	-0.646489	0.98406	-0.507337	0.0657522	-0.612879	0.360735	-0.34739	0.201107	-0.76789	0.256778	-0.478814	-0.0961721	-1.23603	0.743266	-0.536888	-0.0303064	-1.49964	0.731593	40	40	40	59.2	59.2	59.2	59.578	0	Q9Y2X3	Q9Y2X3	Nucleolar protein 58	NOP58
-0.576184	0.901957	-0.718331	-0.0234007	-0.503412	0.224158	-0.935962	-0.47581	-0.606329	-0.0306657	-0.803355	-0.0570779	-0.384336	-0.0311105	-0.746116	0.0833076	-1.15373	0.247337	-0.416084	0.364484	-0.440742	0.671756	-1.34248	0.513852	20	20	20	50.6	50.6	50.6	69.437	0	Q86U38	Q86U38	Nucleolar protein 9	NOP9
1.39325	-2.49311	0.740033	-0.513414	1.08173	-2.94989	0.822008	-0.700346	1.30383	-0.550385	0.0667398	0.124167	1.24282	-0.133646	0.208735	-0.70835	1.84911	-0.855187	0.595939	-1.09946	1.81498	-1.05532	0.569602	-1.12602	22	22	22	23.7	23.7	23.7	142.17	6.9155e-205	O15118	O15118	Niemann-Pick C1 protein	NPC1
0.163503	-0.788044	-0.0374694	-0.616508	-0.0505974	-1.12098	0.104282	-0.931959	-1.21005	0.747929	-1.64771	-0.45232	-1.40003	0.685501	-2.05547	-1.78058	1.472	0.0299265	0.0611215	-1.06846	1.34981	0.248963	-0.204027	-2.05543	9	9	9	51.7	51.7	51.7	16.57	1.0913e-183	P61916	P61916	Epididymal secretory protein E1	NPC2
-0.353273	0.550288	-0.739631	-1.63812	-0.88366	0.310573	-0.735663	-1.54719	-1.78246	0.509261	-1.60525	-0.812246	-1.23573	0.406852	-0.994759	-1.21793	-0.95998	0.404832	-1.45486	-1.20496	-0.918294	0.0786338	-1.4218	-1.63586	56	56	36	65.9	65.9	45.8	103.28	0	P55786	P55786	Puromycin-sensitive aminopeptidase	NPEPPS
0.295724	-0.0519865	-1.21945	-0.25988	0.192978	-0.18597	-1.16237	-0.468922	-0.41403	-0.0864749	-0.415701	-0.42413	-0.583617	-0.272749	-0.783892	-1.12176	-0.063712	-0.301173	-0.415305	-0.699013	-0.224455	-0.202388	-0.460537	-0.714123	30	30	30	56.1	56.1	56.1	68.119	0	Q8TAT6	Q8TAT6	Nuclear protein localization protein 4 homolog	NPLOC4
-0.416205	0.0770908	-0.851468	-0.16818	-0.122577	0.464471	-0.76406	-0.221436	-1.91069	0.495775	-2.07727	-0.164445	-1.57636	0.751059	-1.92881	-0.596008	-1.07682	0.599144	-2.10231	-0.209936	-1.12013	0.641515	-2.18458	-0.294644	34	34	34	92.9	92.9	92.9	32.575	0	P06748	P06748	Nucleophosmin	NPM1
-0.86044	0.666062	-1.19931	-0.417345	-0.654564	0.600072	-0.879101	-0.325003	-1.83131	0.557102	-2.33123	-1.01222	-1.38612	0.903022	-1.64058	-0.740981	-2.03405	0.648852	-1.80435	-0.569779	-1.92068	0.777854	-1.78828	-0.667275	7	7	7	61.2	61.2	61.2	19.343	0	O75607	O75607	Nucleoplasmin-3	NPM3
1.40105	-1.66564	0.714687	-0.374911	0.256878	-2.27284	0.758532	-0.413874	1.13211	-1.09476	0.851163	0.217546	0.946832	-1.22277	0.541445	0.236592	0.862306	-0.812429	0.347136	-0.915941	0.960015	-1.20579	1.0503	0.123872	11	11	11	23.1	23.1	23.1	44.387	5.8411e-143	Q9Y639	Q9Y639	Neuroplastin	NPTN
-0.673133	0.517588	-0.704288	-1.74417	-0.869736	0.389422	-0.789165	-2.03185	0.271171	0.525866	0.175181	-0.0912354	0.39184	0.4586	0.215477	0.200609	-1.88587	0.531289	-1.88168	-1.14392	-2.05071	0.106876	-1.81468	-2.00458	25	25	25	70.4	70.4	70.4	30.867	0	P15559	P15559	NAD(P)H dehydrogenase [quinone] 1	NQO1
-0.40497	0.672859	-1.47324	-1.95563	-0.459992	0.757573	-1.41293	-2.07975	-1.54369	0.468618	-2.03701	-0.0328098	-1.0427	0.372403	-1.36408	-1.17151	-1.47869	0.630741	-1.57587	-1.79164	-1.29659	0.402844	-1.7214	-1.67127	41	41	41	38.7	38.7	38.7	131.57	5.7181e-172	O43847	O43847	Nardilysin	NRD1
1.1984	-2.05588	1.29824	0.695158	1.14158	-1.8348	1.12042	0.780499	0.781369	-0.0707729	0.310018	-0.417248	0.449633	-0.249822	-0.100062	-0.594968	1.83387	-0.391563	0.386154	-0.604755	1.44855	-0.331644	0.0301785	-0.818185	61	61	60	72.4	72.4	72.4	82.593	0	P46459	P46459	Vesicle-fusing ATPase	NSF
-0.570276	0.603143	-0.991856	-1.59026	-0.672685	0.433095	-0.86214	-1.10675	-1.03903	0.474411	-1.18419	-0.532124	-0.665262	0.397585	-0.901294	-1.028	-1.31371	0.636085	-0.894872	-0.512201	-1.04435	0.866452	-0.790591	-1.08772	49	49	49	72.1	72.1	72.1	86.47	0	Q08J23	Q08J23	tRNA (cytosine(34)-C(5))-methyltransferase	NSUN2
-0.413843	-0.190771	-1.11139	0.296638	-0.437444	-0.542661	-0.528592	0.469788	-0.499252	0.0688754	-0.418233	0.417917	-0.339701	-0.300468	-0.358284	0.209029	-0.367069	0.346442	-1.37396	0.256118	-0.197005	0.44684	-1.01894	0.586955	20	20	20	56.6	56.6	56.6	46.691	2.4981e-171	Q96P11;Q63ZY6;Q3KNT7	Q96P11	Putative methyltransferase NSUN5	NSUN5
1.39062	-1.77739	0.756681	-0.456236	0.712049	-2.03187	1.12584	0.00789985	0.939474	-0.301753	0.461259	-0.604501	1.33149	-0.6278	0.656031	0.0814324	1.94103	-0.671229	-0.337841	-1.59439	2.52048	-0.561643	0.960693	-0.0774368	33	33	33	57.3	57.3	57.3	63.367	0	P21589	P21589	5-nucleotidase	NT5E
-0.0124902	-1.94575	0.0799086	-0.239663	-0.222446	-2.82877	-0.322103	-0.369734	-0.449717	0.354192	-1.32718	-0.348259	-0.447704	0.20993	-1.12405	-0.996231	0.326106	-0.193418	0.11802	-0.631604	0.169667	0.0712434	0.167741	-0.734435	45	45	44	76.1	76.1	74.4	53.879	0	Q02818	Q02818	Nucleobindin-1	NUCB1
0.323558	-1.44632	1.30501	-0.00756917	0.30663	-0.267063	1.11532	0.166799	-0.655367	0.350747	-0.41946	0.0621855	-0.434652	0.539744	-0.755273	-0.640571	0.388885	-0.0579837	-0.149524	-0.332994	0.503756	0.148209	0.0387561	-0.538105	19	18	18	52.1	50.2	50.2	50.195	3.7886e-144	P80303	P80303	Nucleobindin-2;Nesfatin-1	NUCB2
-0.5662	0.402244	-1.79461	-1.97759	-0.41343	0.426515	-1.0988	-1.03626	-1.34255	0.512892	-1.44304	-0.700877	-1.30216	0.268685	-0.906157	-1.37459	-0.994226	0.591313	-2.01186	-1.32691	-0.964092	0.282148	-2.07317	-1.76829	29	29	29	68	68	68	38.242	0	Q9Y266	Q9Y266	Nuclear migration protein nudC	NUDC
-1.58588	-0.216252	-1.46612	-0.219582	-1.1665	0.08573	-1.18394	-0.0231547	-1.28167	0.0226799	-1.10853	0.224367	-1.04937	0.0452902	-1.3231	0.327702	-1.57487	-0.0201817	-1.8889	0.696848	-1.41181	0.0323888	-1.81685	0.911455	21	21	21	82.8	82.8	82.8	26.227	0	O43809	O43809	Cleavage and polyadenylation specificity factor subunit 5	NUDT21
-0.161989	0.718333	-1.49393	-1.47641	-0.491049	0.545771	-0.436142	-1.04557	-1.64603	0.505857	-1.94309	0.848886	-1.21343	0.390669	-1.59303	-1.07843	-1.2747	0.719248	-1.63426	-0.210477	-1.13401	0.285753	-1.93732	-1.93116	16	16	16	74.4	74.4	74.4	24.327	7.4615e-161	Q9UKK9	Q9UKK9	ADP-sugar pyrophosphatase	NUDT5
-0.595401	0.0133798	-1.76284	-0.950484	-0.557731	-0.129959	-1.30924	-0.386105	-0.588335	0.117403	-0.358343	0.0496801	-0.534638	0.0675417	-0.758989	-0.217918	-0.279457	0.315883	-0.26068	0.426425	-0.308144	0.442933	-0.514565	-0.0570591	169	169	168	74.5	74.5	74.1	238.26	0	Q14980	Q14980	Nuclear mitotic apparatus protein 1	NUMA1
-0.797928	-0.217392	-1.75966	0.066328	-0.741484	-0.146556	-1.73566	0.028642	-0.15485	0.263823	-0.0614856	0.241609	-0.405645	0.346021	-0.539903	0.0794438	-0.290524	0.0571056	-0.233007	0.990015	-0.636817	-0.101319	-0.573017	0.942781	47	47	47	69.2	69.2	69.2	106.37	0	P57740	P57740	Nuclear pore complex protein Nup107	NUP107
-1.1621	-0.476416	-1.26549	0.123966	-0.880868	-0.509306	-0.696757	0.679342	-0.355647	-0.0711623	-0.142916	-0.0103583	-0.644179	-0.0336243	-0.530703	-0.00352306	0.224822	-0.316689	-0.130763	1.35509	-0.00911267	-0.312353	-0.540288	1.16077	55	55	55	55.4	55.4	55.4	128.98	0	Q8WUM0	Q8WUM0	Nuclear pore complex protein Nup133	NUP133
-0.203949	-0.491573	-0.285995	0.604244	-0.373506	0.0221382	-0.385736	0.55856	-0.333704	0.185082	-0.0964173	0.736991	-0.126226	0.434119	-0.0168686	0.823676	0.299293	0.877594	-0.27158	1.47542	0.703106	0.966455	-0.423875	1.436	52	52	52	47.3	47.3	47.3	153.94	0	P49790	P49790	Nuclear pore complex protein Nup153	NUP153
-1.07482	-1.89466	-0.836691	0.927435	-0.381748	-1.98252	-0.682367	0.892303	0.154809	-0.655862	0.561157	0.832899	-0.147719	-0.577901	-0.0907403	0.752275	0.749973	-0.897801	0.298881	1.41743	0.343736	-0.762257	-0.0852689	1.37917	63	63	63	58	58	58	155.2	0	O75694	O75694	Nuclear pore complex protein Nup155	NUP155
-1.10522	-0.443992	-0.919074	0.420446	-0.848885	-0.276953	-0.583394	0.647151	-0.48206	-0.377218	-0.291283	-0.00835006	-0.593159	0.0443523	-0.495824	-0.00928402	-0.130134	-0.337011	-0.332037	1.13075	-0.452854	-0.210223	-0.707011	0.981692	57	57	57	47.7	47.7	47.7	162.12	0	Q12769	Q12769	Nuclear pore complex protein Nup160	NUP160
-0.325643	-0.363606	-0.904434	0.163021	-0.864236	-1.01009	-0.879741	0.147453	0.144356	-0.59948	0.299317	0.33095	-0.0401802	-0.462468	0.0122716	0.255558	0.0385175	-0.166948	-0.0776067	1.08248	-0.228118	-0.103084	-0.396925	0.864793	66	66	66	43.7	43.7	43.7	196.04	0	Q5SRE5;H7C4K7	Q5SRE5	Nucleoporin NUP188 homolog	NUP188
-1.12293	-0.405802	-0.971477	0.666012	-1.00428	-0.237946	-0.915843	0.764189	0.043294	-0.390997	0.237004	0.410104	-0.2896	-0.315509	-0.258285	0.328197	0.186573	-0.656364	0.013643	1.24244	-0.080183	-0.533514	-0.304574	1.15623	94	94	94	56.6	56.6	56.6	227.92	0	Q92621	Q92621	Nuclear pore complex protein Nup205	NUP205
-0.563151	-2.29306	-0.731241	0.944678	-0.509624	-3.17165	-0.781776	0.852696	0.894066	-1.64654	1.1155	1.15505	0.489008	-1.77938	0.576128	1.24636	0.676652	-1.8121	0.616976	1.56792	0.433074	-1.67606	0.242133	1.50329	67	67	67	46.6	46.6	46.6	205.11	0	Q8TEM1	Q8TEM1	Nuclear pore membrane glycoprotein 210	NUP210
-0.0373849	-0.360419	-0.911107	0.293838	-0.168955	-0.437423	-0.247667	0.502218	0.370692	-0.560904	0.308487	0.983607	0.352594	-0.457501	0.44711	0.864315	-0.0212475	0.563746	-0.0570158	1.39665	-0.274868	0.617585	-0.2177	1.1871	49	49	48	32.9	32.9	32.6	213.62	0	P35658	P35658	Nuclear pore complex protein Nup214	NUP214
-0.216527	-0.469461	-1.71041	0.715398	-0.478671	-0.478307	-1.03304	1.31184	-1.01763	0.19368	-0.698766	0.212366	-1.12719	0.190808	-1.15203	0.0484483	0.505317	-0.0818978	-0.452823	0.938047	0.183495	-0.48682	-1.21167	0.696989	11	11	11	42.4	42.4	42.4	42.15	2.5102e-261	Q8NFH3	Q8NFH3	Nucleoporin Nup43	NUP43
-0.370059	-0.863766	-1.38054	1.67168	-0.461452	-0.799994	-0.479091	1.93391	-0.130007	-0.0788299	0.263067	0.457149	0.0589054	0.0355932	0.271537	0.802298	-1.11292	-0.0309664	-0.0146754	1.26666	-0.877056	-0.119262	-0.278066	0.950977	11	11	11	28	28	28	53.254	3.1041e-300	P37198	P37198	Nuclear pore glycoprotein p62	NUP62
-0.317676	-0.195109	-0.677961	0.530042	-0.518074	-0.199159	-0.661736	0.256549	-0.185424	-0.0882541	0.0137714	0.300931	-0.188955	0.105105	-0.235987	0.148226	-0.122157	-0.057774	-0.338334	0.619692	-0.223206	0.181521	-0.468679	0.589052	30	30	30	49.1	49.1	49.1	83.541	0	Q99567	Q99567	Nuclear pore complex protein Nup88	NUP88
-1.00521	-0.0406662	-1.30583	0.845203	-0.798867	0.0928591	-1.06341	0.803096	-0.0228117	-0.534692	0.213322	0.424625	-0.236095	-0.386147	-0.245283	0.367366	0.074639	-0.518488	-0.0298177	1.16357	-0.137184	-0.419127	-0.365388	1.014	60	60	60	76.9	76.9	76.9	93.487	0	Q8N1F7	Q8N1F7	Nuclear pore complex protein Nup93	NUP93
-1.40667	-0.00800552	-1.98624	0.447833	-1.53126	-0.19804	-1.49366	0.585393	-0.14251	-0.0845992	0.137936	0.592873	-0.261462	-0.0990932	-0.174524	0.403712	0.0217547	-0.0244637	0.0233732	0.907782	0.0386052	0.0820222	-0.27982	0.912678	63	63	63	39.6	39.6	39.6	197.58	0	P52948	P52948	Nuclear pore complex protein Nup98-Nup96;Nuclear pore complex protein Nup98;Nuclear pore complex protein Nup96	NUP98
-0.599916	0.0325834	-0.887052	-0.186036	-0.160163	0.300138	-0.865159	0.374088	-0.0289328	-0.117005	0.173142	0.483713	0.138146	1.03528	-0.0700831	0.692914	0.643327	-0.158376	-0.0811272	0.928486	0.680576	0.0220611	-0.427268	1.0501	28	28	28	50.2	50.2	50.2	70.182	1.0796e-271	Q9UBU9	Q9UBU9	Nuclear RNA export factor 1	NXF1
-0.715315	-1.30659	1.12286	0.165857	-1.01854	-1.44683	0.322912	-0.547812	-0.674751	0.353884	0.0563334	-0.6602	-1.038	0.321751	-0.255555	-0.685893	-0.703249	-0.281621	1.05666	-0.129708	-1.01596	-0.346587	0.877988	-0.254289	34	34	34	81.8	81.8	81.8	48.534	0	P04181	P04181	Ornithine aminotransferase, mitochondrial;Ornithine aminotransferase, hepatic form;Ornithine aminotransferase, renal form	OAT
0.794822	-3.46581	1.78073	1.61311	0.822322	-3.39942	2.48053	1.91181	1.14513	-1.73656	1.21411	-0.443434	1.1024	-1.54592	1.05697	0.156284	1.63702	-2.34249	1.49846	0.163209	1.69798	-2.00615	1.48797	0.211073	21	21	21	54.3	54.3	54.3	27.626	3.8034e-296	Q9NX40	Q9NX40	OCIA domain-containing protein 1	OCIAD1
-1.7134	-2.77385	1.05122	0.295082	-1.97683	-3.04578	0.609545	0.0495368	-0.471472	0.0316427	0.115087	-0.521204	-0.538923	0.16761	-0.061545	-0.512665	-0.189424	-0.688759	1.05409	-0.0769958	-0.232769	-0.612361	1.0545	-0.116306	74	74	74	65.8	65.8	65.8	115.93	0	Q02218;Q9ULD0	Q02218	2-oxoglutarate dehydrogenase, mitochondrial	OGDH
-0.261807	0.198804	-1.41649	-1.19548	-0.301435	0.0570005	-0.723663	-0.953547	-0.5209	0.106569	-0.448569	0.0724673	-0.799323	-0.203142	-0.866508	-0.452878	-0.442583	0.231578	-0.311095	-0.00737659	-0.390743	0.268968	-0.419915	-0.0704033	42	42	42	47.8	47.8	47.8	116.92	0	O15294	O15294	UDP-N-acetylglucosamine--peptide N-acetylglucosaminyltransferase 110 kDa subunit	OGT
-0.952825	0.639266	-1.63416	-2.24651	-0.901672	0.563713	-1.17873	-1.4324	-1.52808	0.667453	-1.53893	-0.167507	-1.30171	0.583272	-0.0807768	-0.766795	-1.36946	0.57607	-2.53658	-1.04281	-1.70134	0.0905654	-2.54373	-2.0972	24	24	24	63.9	63.9	63.9	44.743	2.1263e-190	Q9NTK5	Q9NTK5	Obg-like ATPase 1	OLA1
-0.649229	-2.07476	2.29361	1.02565	-0.672001	-2.50075	1.85148	0.783932	0.979047	-1.11117	0.792946	-0.210224	0.843141	-0.901331	0.755102	0.0095669	1.48471	-1.44628	1.33124	0.190598	1.50518	-1.33454	1.29953	0.145149	81	81	81	68.9	68.9	68.9	111.63	0	O60313	O60313	Dynamin-like 120 kDa protein, mitochondrial;Dynamin-like 120 kDa protein, form S1	OPA1
0.365984	0.164614	-0.288415	-1.24713	0.395559	0.236836	0.41968	-0.356506	0.370524	-0.104024	-0.0226034	-0.32683	0.104838	-0.245508	-0.325893	-0.705787	0.813917	0.169364	-0.679128	-0.552326	0.678996	0.173574	-0.702594	-0.546599	30	30	29	47.1	47.1	45.1	89.42	0	P22059	P22059	Oxysterol-binding protein 1	OSBP
0.855762	-2.50128	0.712045	0.0918156	0.668768	-2.50001	1.1668	0.0306427	1.27681	-0.838732	0.767004	-0.146499	1.20164	-0.872101	0.579434	0.257962	2.0415	-0.76209	0.33733	-0.421449	2.00244	-0.362914	0.402786	-0.186417	34	34	32	46.8	46.8	44.5	101.19	0	Q9BZF1	Q9BZF1	Oxysterol-binding protein-related protein 8	OSBPL8
-1.04923	-0.460115	-1.55517	-1.03317	-0.656928	-0.445773	-0.0537401	-1.35976	0.407032	0.097178	-0.100438	-0.300976	0.364844	0.290954	-0.0517224	-0.620829	-0.425011	0.674352	-0.478485	-0.361644	-0.0715442	0.409867	-0.152752	-0.988859	18	18	18	31	31	31	83.184	2.8013e-163	Q96SU4	Q96SU4	Oxysterol-binding protein-related protein 9	OSBPL9
-0.233758	0.67985	-1.20172	-1.21913	-0.506725	0.539673	-1.2777	-0.724754	-1.07567	-0.0963231	-1.56153	-0.237264	-1.0495	0.213848	-1.26547	-0.790383	-1.82453	0.455065	-2.51557	-0.655919	-1.91521	0.0549608	-2.59418	-2.01291	15	15	15	60.1	60.1	60.1	31.284	0	Q96FW1	Q96FW1	Ubiquitin thioesterase OTUB1	OTUB1
1.01464	-0.427907	0.256041	-0.15079	0.83835	-0.128513	0.0955025	0.0416219	0.0428638	0.349004	-0.762614	-0.660956	-0.451454	0.302487	-1.02367	-0.818041	0.748088	-0.297707	-0.153507	-0.399411	0.708223	0.0532783	-0.187827	-0.956031	28	28	28	47.9	47.9	47.9	61.049	0	P13674	P13674	Prolyl 4-hydroxylase subunit alpha-1	P4HA1
1.25177	-1.96419	0.526814	-0.236163	0.77028	-2.24573	0.182118	-0.980248	0.178062	0.288686	-0.624532	-0.834256	-0.632988	0.187051	-1.13822	-0.850991	0.636089	-1.28155	0.139239	-1.44835	0.383558	-1.30219	-0.290635	-0.684387	22	22	22	46.2	46.2	46.2	60.901	0	O15460	O15460	Prolyl 4-hydroxylase subunit alpha-2	P4HA2
0.401226	-0.468279	-0.350904	-0.811563	0.214966	-0.713242	-0.874036	-0.57578	-0.0906965	-0.00127289	-0.842295	-0.822332	-0.683403	0.123891	-1.42102	-1.05786	0.582022	-0.208228	-0.125616	-1.3687	0.287265	0.123754	-0.414057	-1.56565	59	59	59	83.9	83.9	83.9	57.116	0	P07237	P07237	Protein disulfide-isomerase	P4HB
-0.550911	0.1665	-1.32347	-1.31487	-0.305559	0.315012	-1.05448	-1.0897	-0.533439	0.360922	-0.824754	-0.146927	-0.571237	0.0678515	-1.00375	-1.11673	-0.939483	0.133601	-1.50601	-0.968605	-1.00209	-0.00294735	-1.52344	-1.30053	35	35	35	80.5	80.5	80.5	43.786	0	Q9UQ80;H0YIN7	Q9UQ80	Proliferation-associated protein 2G4	PA2G4
-0.484307	0.270711	-1.5624	-0.326942	-0.397082	0.478006	-1.4694	-0.149745	-0.681023	0.370215	-0.878596	-0.154811	-0.556081	0.156985	-0.933797	-0.465272	-1.46991	0.53487	-1.76946	-1.17202	-1.2338	0.44858	-1.71419	-0.761517	50	50	12	77.7	77.7	29.9	70.67	0	P11940;Q96DU9	P11940	Polyadenylate-binding protein 1	PABPC1
-0.493746	0.189428	-1.25052	-0.541652	-0.452455	0.133764	-1.22802	-0.482732	-0.761306	0.36709	-0.97737	-0.664724	-0.772946	0.25016	-1.13295	-0.859991	-1.08842	0.659974	-1.74149	-1.09848	-1.11678	0.469467	-1.74251	-0.952849	42	28	24	58.4	39.3	37.7	70.782	0	Q13310	Q13310	Polyadenylate-binding protein 4	PABPC4
-1.65975	-0.192693	-1.93095	0.720145	-1.74799	-0.0294751	-1.69173	0.295147	-1.46604	0.0525468	-1.12043	0.526618	-1.12071	0.0519169	-0.679754	0.296463	-1.2536	-0.167455	-2.01755	0.86159	-1.52275	-0.146818	-1.84881	1.03806	17	17	17	57.5	57.5	57.5	32.749	2.892e-270	Q86U42;A6NDY0	Q86U42	Polyadenylate-binding protein 2	PABPN1
0.920631	0.614194	0.23098	-0.612074	0.964511	-0.191824	0.694756	-0.584014	-0.020463	0.0411367	0.21173	-0.370254	-0.102875	-0.254068	-0.357827	-0.667166	0.678652	-0.224077	0.330009	0.186034	0.11382	-0.362797	0.0247624	-0.302043	19	19	17	35.8	35.8	34.2	55.738	1.883e-125	Q9UNF0	Q9UNF0	Protein kinase C and casein kinase substrate in neurons protein 2	PACSIN2
-1.17607	0.281111	-1.41637	0.12497	-0.0401356	-0.16194	-1.5762	0.167096	-0.693465	0.345914	-1.08976	-0.0799227	-0.549838	0.24093	-0.844812	0.109715	-1.13871	0.629356	-1.50399	0.590489	-0.623936	0.6461	-0.117551	0.430329	25	25	24	51.8	51.8	50.8	59.975	1.9689e-154	Q8N7H5	Q8N7H5	RNA polymerase II-associated factor 1 homolog	PAF1
-0.0588842	0.606605	-0.887886	-1.02265	-0.166953	0.110436	-0.872481	-0.493488	-0.496731	0.73372	-1.32324	1.26993	-0.676252	0.455049	-0.0790671	1.71161	-0.887698	0.616217	-1.66504	-2.04746	-1.25651	0.138465	-1.76777	-2.31657	16	16	16	42.4	42.4	42.4	46.637	0	P43034	P43034	Platelet-activating factor acetylhydrolase IB subunit alpha	PAFAH1B1
-0.377385	0.340061	-0.959386	-1.45074	-0.325333	0.391905	-0.761839	-0.254673	-1.31326	0.245117	-1.25108	0.155544	-1.01908	0.0510151	-0.835343	-0.625914	-1.08427	0.450379	-1.19901	-0.796771	-0.993099	0.231379	-1.21474	-0.910275	28	28	28	64.9	64.9	64.9	47.079	0	P22234	P22234	Multifunctional protein ADE2;Phosphoribosylaminoimidazole-succinocarboxamide synthase;Phosphoribosylaminoimidazole carboxylase	PAICS
-0.179764	0.351348	-0.300476	-2.27416	-0.554199	0.340389	-0.48272	-2.43046	-1.12322	0.248452	-1.1688	0.090422	-0.682977	0.134499	-0.239142	-0.920965	-1.25284	0.39657	-1.92525	-1.09684	-0.747226	0.0316485	-1.44155	-1.44062	25	25	17	59.2	59.2	43.7	58.042	2.2937e-266	Q13177	Q13177	Serine/threonine-protein kinase PAK 2;PAK-2p27;PAK-2p34	PAK2
-0.583003	0.755672	-0.17505	-0.809352	-0.775174	0.206993	-0.228973	-0.00820225	-1.69352	0.323278	-1.18583	-1.45382	-1.56247	0.60232	-1.01604	-1.56787	-1.33395	0.4201	-1.62775	-2.06733	-1.50069	0.0597458	-1.55956	-2.07557	30	30	30	97.9	97.9	97.9	19.891	0	Q99497	Q99497	Protein DJ-1	PARK7
-1.00212	0.106214	-1.07867	0.254694	-0.81372	1.27028	-0.95356	-0.143324	-0.517043	0.129335	-1.19019	0.138146	-0.745578	0.0308808	-0.41999	-0.141873	-1.28762	-0.0359678	-1.6948	1.08832	-0.240768	0.33434	-1.30996	0.651577	34	34	34	43.3	43.3	43.3	73.45	4.1767e-266	O95453	O95453	Poly(A)-specific ribonuclease PARN	PARN
0.0701609	-0.193938	-0.466739	1.73729	-0.0183723	-0.452546	-0.0217276	1.90002	0.721865	-1.50411	1.20297	1.13036	0.393472	-1.47234	0.686252	1.02261	0.0354764	-1.22399	0.355822	1.30977	0.079816	-0.654567	0.354404	1.68076	81	81	81	67.7	67.7	67.7	113.08	0	P09874	P09874	Poly [ADP-ribose] polymerase 1	PARP1
1.11803	-1.61444	0.841711	1.17746	0.400031	-3.28016	1.09412	0.32221	1.47618	-0.649305	0.792596	-0.0826922	0.87955	-0.314307	0.423818	0.0980163	1.7372	-0.669308	0.299863	0.0372641	1.44436	0.360779	0.0574059	-0.00253553	24	24	24	32.7	32.7	32.7	80.642	1.8274e-135	Q96AQ6	Q96AQ6	Pre-B-cell leukemia transcription factor-interacting protein 1	PBXIP1
-1.86561	-2.17046	1.16713	0.62677	-2.34763	-2.80356	0.559777	0.105393	-0.383734	0.338898	0.278214	-0.323849	-0.747686	0.253627	-0.0906015	-0.469599	-0.49816	-0.293482	1.10198	0.0401044	-0.759151	-0.46367	0.824377	0.0503128	62	62	62	68.3	68.3	68.3	129.63	0	P11498	P11498	Pyruvate carboxylase, mitochondrial	PC
-0.00543326	-0.0692123	0.0492693	-0.0767764	0.00407007	-0.140971	-0.0386075	0.329376	-0.240309	0.110081	-0.478039	0.177503	-0.26518	-0.0253369	-0.587935	-0.248221	-1.16849	-0.0549246	-1.50257	-0.0498963	-0.766178	-0.145157	-1.51303	0.101153	21	21	14	86.5	86.5	71.3	37.497	0	Q15365;P57723	Q15365	Poly(rC)-binding protein 1	PCBP1
-0.745262	0.0228685	-0.202015	-0.0676474	-0.721639	-0.0932212	-0.194721	0.917817	-0.477182	0.108256	-0.622425	0.234146	-0.534836	-0.044677	-0.753447	-0.0705011	-0.487845	0.0373981	-1.43831	-0.251668	-0.578668	-0.140124	-1.49924	0.0926442	21	14	14	62.7	47.9	47.9	38.58	0	Q15366;P57721	Q15366	Poly(rC)-binding protein 2	PCBP2
-1.57924	-0.910446	0.935912	0.0437459	-1.47999	-0.874491	0.484206	-0.433691	-0.633549	-0.0427806	-0.109615	-0.0502314	-0.679497	0.0955351	-0.196534	-0.285782	-0.857841	-0.68303	0.570712	-0.395952	-0.601493	-0.288403	0.72102	-0.34494	34	34	34	57	57	57	70.729	5.5229e-297	Q16822;P35558	Q16822	Phosphoenolpyruvate carboxykinase [GTP], mitochondrial	PCK2
1.38035	-0.199275	1.37906	0.158516	1.59808	0.455755	1.75653	0.816386	0.781454	-0.0658919	0.646175	0.290504	0.647003	0.124847	0.282704	0.00298459	0.178119	0.0708106	0.220699	1.18664	1.47077	-0.033282	-0.152214	-0.0251477	52	52	52	33.9	33.9	33.9	228.53	0	Q15154	Q15154	Pericentriolar material 1 protein	PCM1
-1.04351	0.477986	-2.40403	-1.51838	-0.919893	0.529001	-2.20625	-1.1874	-2.37552	-0.310693	-2.33496	-1.33393	-2.87114	-0.245401	-2.39026	-2.18711	-2.3965	0.338536	-1.8508	-0.318645	-2.29707	0.426217	-2.22262	-0.590264	20	20	20	79.3	79.3	79.3	28.768	0	P12004	P12004	Proliferating cell nuclear antigen	PCNA
0.98273	-0.410679	0.181679	0.0958548	0.780428	0.307963	-0.0513614	-0.272993	1.19019	-0.843967	0.66082	0.207323	1.09172	-0.730486	0.532278	0.375222	0.715673	-0.72368	0.326219	0.455758	0.631302	-0.81212	0.13712	0.308742	23	23	23	59.2	59.2	59.2	56.639	0	Q9UHG3	Q9UHG3	Prenylcysteine oxidase 1	PCYOX1
-0.342743	0.3147	-0.54869	0.898285	0.147723	0.367831	-0.253054	0.89726	-0.504477	0.36476	-0.67699	-0.363622	-0.647621	0.0141078	-1.01574	-1.08143	0.761803	0.433919	-0.752564	-0.974437	0.529262	0.271547	-0.926638	-1.60327	16	16	16	59.7	59.7	59.7	20.63	0	Q13442	Q13442	28 kDa heat- and acid-stable phosphoprotein	PDAP1
-0.00526979	0.33388	-1.11294	0.0993171	0.305527	0.303588	-0.769825	0.306377	-0.42983	0.0358811	-0.537789	0.173125	-0.276669	0.020159	-0.502735	0.162564	-0.690108	0.0738671	-1.28864	0.637209	-0.833464	0.0662466	-1.43692	0.440568	108	108	108	60.4	60.4	60.4	208.7	0	Q14690	Q14690	Protein RRP5 homolog	PDCD11
0.22206	0.388024	-1.07405	-1.70052	0.0838838	0.558018	-0.857739	-1.22047	-0.306729	0.208027	-0.72313	-0.639565	-0.424076	-0.0359295	-0.827996	-0.817084	0.499962	0.356059	-1.19835	-1.35513	0.266833	-0.148542	-1.1913	-1.62214	58	58	58	71	71	71	96.022	0	Q8WUM4	Q8WUM4	Programmed cell death 6-interacting protein	PDCD6IP
-0.636839	-0.243339	0.805906	0.305143	-0.671291	-0.554392	0.481698	-0.0204336	-0.883521	-0.220352	-0.186818	0.106959	-0.716479	-0.0862658	-0.339857	-0.762069	-0.0978971	0.0803446	0.5992	-0.18511	0.320952	0.14083	0.648859	-0.204699	23	23	23	50.7	50.7	50.7	67.351	1.9884e-234	Q6L8Q7	Q6L8Q7	2,5-phosphodiesterase 12	PDE12
-0.610746	-0.793164	1.05851	0.139805	-0.706199	-0.612914	0.59811	-0.281622	-0.326219	-0.269294	0.133869	-0.601604	-0.341787	0.0211857	-0.0198831	-0.476583	-0.244933	-0.689533	0.958633	-0.145941	-0.235778	-0.690712	1.00434	-0.201618	33	33	33	73.1	73.1	73.1	43.295	0	P08559;P29803	P08559	Pyruvate dehydrogenase E1 component subunit alpha, somatic form, mitochondrial	PDHA1
-0.671959	-1.58776	1.08154	0.0952328	-0.741179	-1.95847	0.655816	-0.115862	-0.283487	-0.113691	0.202555	-0.718616	-0.431555	0.119506	0.101421	-0.53347	-0.160861	-0.683399	0.993989	-0.103819	-0.143609	-0.598071	0.992479	-0.183601	20	20	20	69.4	69.4	69.4	39.233	0	P11177	P11177	Pyruvate dehydrogenase E1 component subunit beta, mitochondrial	PDHB
0.445143	-0.735914	-0.373227	-0.77424	0.358357	-1.00818	-0.664686	-0.763009	-0.148105	0.162778	-0.833296	-0.538184	-0.541535	0.347756	-1.25711	-0.769883	0.713019	-0.243331	-0.184222	-1.34693	0.548285	0.0979848	-0.377308	-1.40447	53	52	52	77.4	74.5	74.5	56.782	0	P30101	P30101	Protein disulfide-isomerase A3	PDIA3
0.376812	-0.445075	-0.412038	-1.10281	0.188401	-0.642614	-0.893648	-1.0784	-0.317821	0.34922	-1.10992	-0.234772	-0.902783	0.503421	-1.60557	-0.891616	0.524411	-0.10973	-0.233137	-1.20802	0.204588	0.200201	-0.500456	-1.59546	71	71	70	69.3	69.3	69.3	72.932	0	P13667	P13667	Protein disulfide-isomerase A4	PDIA4
0.469777	-0.307518	0.34084	-0.0353849	0.348008	-0.283124	0.298698	-0.259124	0.0939296	0.12714	-0.630364	0.201779	-0.267336	0.329901	-0.817409	-0.50301	1.21533	-0.178889	-0.116255	-1.09745	1.09976	0.0898494	-0.309665	-1.43406	28	28	28	59.8	59.8	59.8	48.121	0	Q15084	Q15084	Protein disulfide-isomerase A6	PDIA6
0.0677122	-0.29481	0.0535136	-0.113155	-0.0280435	-0.73368	0.222513	0.497001	-0.31402	0.188146	-0.716141	-0.0854973	-0.259452	-0.177915	-0.49574	-0.326739	-0.551502	0.0582884	-1.34595	-0.787474	-0.192998	0.347725	-0.716803	-2.01259	19	19	19	41.8	41.8	41.8	63.944	1.1137e-66	Q96HC4	Q96HC4	PDZ and LIM domain protein 5	PDLIM5
-0.567441	-0.460265	-0.970487	0.442884	-0.143754	0.0717293	-0.437437	0.327616	0.0521853	-0.325082	0.488968	0.496178	0.094877	-0.347712	-0.0235336	0.417965	0.809929	-0.183741	0.15426	1.41341	0.501173	0.115815	-0.0513882	1.33424	84	84	78	62.5	62.5	59	150.83	0	Q29RF7	Q29RF7	Sister chromatid cohesion protein PDS5 homolog A	PDS5A
-0.355605	-0.200393	-0.843505	0.97473	-0.29432	0.10207	-1.17174	0.635171	0.120138	-0.821163	0.658953	0.975165	-0.131805	-0.752896	0.0697353	0.960389	0.16384	-0.948632	-0.036743	1.6083	0.0307348	-0.719471	-0.247123	1.58478	72	66	66	53.1	49.8	49.8	164.67	0	Q9NTI5	Q9NTI5	Sister chromatid cohesion protein PDS5 homolog B	PDS5B
-0.901273	0.658623	-2.04001	-2.84762	-1.00165	0.528966	-1.70215	-1.70302	-2.11778	0.240851	-2.12633	-0.76169	-1.3118	0.348974	-1.56192	-0.856701	-2.66189	0.510984	-1.23733	-1.2441	-3.41885	0.0943925	-2.30585	-1.65856	16	16	16	55.1	55.1	55.1	35.102	1.4047e-282	O00764	O00764	Pyridoxal kinase	PDXK
-0.670979	-0.431306	-0.498027	1.30479	-0.28074	-0.795377	-0.828224	1.26159	-0.504737	-0.296752	-0.244166	0.823072	-0.498402	-0.172603	-0.681289	0.887218	-0.954568	-0.367051	-1.23369	1.23247	-0.0929172	-0.326685	-1.37214	1.27672	27	27	27	37.7	37.7	37.7	119.7	0	Q8IZL8	Q8IZL8	Proline-, glutamic acid- and leucine-rich protein 1	PELP1
-0.613637	0.70116	-1.49566	-1.41724	-0.779322	0.400947	-1.25485	-0.370826	-1.2363	0.479905	-1.88912	1.59122	-1.11983	0.231943	-0.926636	0.208532	-0.987403	0.641571	-1.77114	-0.92768	-0.652445	0.277818	-2.06225	-1.72223	21	21	21	57	57	57	54.548	0	P12955	P12955	Xaa-Pro dipeptidase	PEPD
-1.10508	-0.0809944	-1.08172	-0.00218213	-0.722493	0.282904	-0.838037	0.245886	-1.00257	0.190972	-1.17533	-0.027467	-0.678618	0.357703	-1.09473	-0.167202	-1.2542	0.118311	-1.75205	0.548775	-1.01937	0.167497	-1.70453	0.652496	40	40	40	56.1	56.1	56.1	68.002	0	O00541	O00541	Pescadillo homolog	PES1
-0.178218	0.29217	2.15382	1.4244	0.394128	0.487871	1.79332	1.06	1.61522	-1.11397	0.563914	-0.758056	1.54439	-0.966037	0.60166	-0.126861	2.42001	-1.12811	0.556287	-0.828668	2.28525	-0.755843	0.412986	-0.834561	18	18	18	67.9	67.9	67.9	41.236	0	O75381	O75381	Peroxisomal membrane protein PEX14	PEX14
-0.184097	0.77962	-1.70698	-2.09294	-0.605566	0.476534	-1.42455	-1.82607	-1.42527	0.243085	-0.658538	-0.396111	-0.710037	0.394105	-0.374313	0.0333081	-1.53853	0.564909	-1.44718	-0.922091	-1.39002	0.124877	-1.68116	-1.78703	59	59	59	61.8	61.8	61.8	144.73	0	O15067	O15067	Phosphoribosylformylglycinamidine synthase	PFAS
-0.177102	0.545469	-1.07927	-1.39724	-0.664161	0.405436	-0.982928	-1.24216	-0.986896	0.342513	-0.919301	0.00438919	0.520498	0.195237	-0.121431	-0.180512	-1.15397	0.412152	-0.877651	-0.502259	-1.48079	-0.113323	-1.50014	-0.709592	26	23	22	39.9	36.4	35.3	85.182	6.9971e-222	P08237	P08237	6-phosphofructokinase, muscle type	PFKM
-0.358058	0.516671	-1.43099	-1.66198	-0.478744	0.83329	-0.819757	-1.05578	-0.943674	0.426423	-1.36404	-0.318779	-0.911155	0.0144975	-1.36022	-0.822908	-1.20055	0.514665	-1.3849	-1.60571	-1.13964	0.121003	-1.08854	-1.49612	53	53	48	64.7	64.7	57.8	85.595	0	Q01813	Q01813	6-phosphofructokinase type C	PFKP
-0.3848	0.601381	-1.86057	-3.57433	-0.278163	0.720105	-1.58919	-2.78019	-2.0982	0.118747	-2.65604	-1.4204	-1.78147	0.122272	-1.98952	-1.97899	-2.09065	0.644539	-2.61548	-2.35726	-2.15025	0.385198	-2.7644	-3.44009	19	19	19	97.1	97.1	97.1	15.054	0	P07737;CON__P02584	P07737	Profilin-1	PFN1
-0.154506	-0.316909	1.24275	0.340091	-0.167885	-0.982176	1.00014	0.0503569	1.11567	-1.19047	0.869618	-0.415605	0.907351	-1.12818	0.70358	-0.0133757	1.04616	-1.81555	1.59654	0.19341	1.00502	-1.5905	1.54811	0.159734	31	31	31	86.2	86.2	86.2	32.004	0	Q96HS1	Q96HS1	Serine/threonine-protein phosphatase PGAM5, mitochondrial	PGAM5
-0.657966	0.615521	-1.55517	-1.26544	-0.901026	0.266113	-1.51537	-1.07361	-0.847067	0.442349	-1.05697	-0.400907	-0.826797	0.304938	-0.770899	-0.639001	-1.6585	0.539836	-1.63537	-1.2196	-1.76503	0.0273875	-1.56609	-1.51144	39	39	39	86.7	86.7	86.7	53.139	0	P52209	P52209	6-phosphogluconate dehydrogenase, decarboxylating	PGD
-0.355001	0.444139	-1.96447	-2.95849	-0.446542	0.324153	-1.60834	-2.54638	-2.43336	0.624449	-2.82123	-0.451906	-2.07453	0.445592	-2.22477	-1.28101	-2.12893	0.443896	-2.34819	-1.5155	-2.16711	0.132093	-2.3996	-2.42324	48	48	41	91.4	91.4	82	44.614	0	P00558	P00558	Phosphoglycerate kinase 1	PGK1
-0.485084	0.720002	-1.90925	-3.61303	-0.492031	0.440427	-1.59325	-3.46823	-1.61018	0.626239	-1.95358	-0.0953012	-1.41405	0.446647	-1.53	0.0372922	-1.24761	0.545831	-0.772888	-0.760135	-1.29574	0.11404	-1.43817	-1.51559	30	30	30	68.3	68.3	68.3	61.448	0	P36871	P36871	Phosphoglucomutase-1	PGM1
1.0116	-1.10919	0.321662	-0.163349	1.09177	-1.05776	0.0954762	-0.194699	1.02551	-0.988624	0.515534	-0.105904	1.03989	-0.808653	0.450238	0.311039	0.551222	-0.867554	0.259413	0.0407599	0.62868	-0.439427	0.261651	0.0984244	17	17	16	66.2	66.2	61.5	21.671	0	O00264	O00264	Membrane-associated progesterone receptor component 1	PGRMC1
0.626915	-2.93668	0.124548	0.0797003	0.799803	-3.33167	0.0226726	-0.0670391	1.08226	-1.06226	0.603443	-0.250952	1.1489	-0.770588	0.558071	0.42107	0.787004	-1.0744	0.38851	0.0937066	0.768491	-0.687684	0.270414	0.103039	16	15	15	58.3	58.3	58.3	23.818	5.0188e-225	O15173	O15173	Membrane-associated progesterone receptor component 2	PGRMC2
-0.352484	-3.34863	1.14572	0.172017	-0.0776904	-3.72383	1.16215	0.233849	1.15416	-2.35696	1.10061	-0.445768	1.13782	-1.02002	1.08466	0.259077	1.13158	-2.38941	1.3807	0.121688	1.25338	-2.61681	1.51729	0.211861	31	31	31	92.6	92.6	92.6	29.804	0	P35232	P35232	Prohibitin	PHB
-1.57414	-4.12741	1.0647	-0.0162025	-1.10432	-3.50053	1.13471	0.13465	1.22074	-2.15424	1.13021	-0.467812	1.22802	-1.43792	1.124	0.321659	1.09291	-3.14791	1.37801	0.109741	1.24748	-2.77636	1.5034	0.217857	32	32	32	87.3	87.3	87.3	33.296	0	Q99623	Q99623	Prohibitin-2	PHB2
0.156799	0.463836	-0.500271	-0.174314	-0.249687	0.0766377	0.0839384	0.00367711	-0.196983	-0.226977	-0.570333	-0.721137	-0.433488	-0.248584	-0.741842	-1.10207	-0.548746	0.494247	-1.19486	-1.51652	-0.543004	0.089148	-1.1388	-1.46991	23	23	23	50.3	50.3	50.3	56.65	0	O43175	O43175	D-3-phosphoglycerate dehydrogenase	PHGDH
1.653	-1.46764	1.12063	-0.698124	0.748319	-1.24072	0.678669	-0.302002	0.292535	-0.0258054	-0.165174	-0.446023	0.515508	0.0681047	0.246163	-0.213483	1.011	0.0576211	-0.301079	-0.471198	1.41023	1.41963	0.469895	-0.0296611	64	64	64	35.8	35.8	35.8	236.83	0	P42356;A4QPH2;Q8N8J0	P42356	Phosphatidylinositol 4-kinase alpha	PI4KA
0.659563	-0.858496	0.63213	0.846798	0.311516	-1.56688	0.851644	0.670129	0.361122	-0.441716	0.448427	-0.515848	0.287371	-0.380894	0.0793684	0.0428328	0.410237	-0.201064	-0.205983	-0.839337	0.37496	0.177765	0.133779	-0.932708	20	20	20	36.3	36.3	36.3	70.754	0	Q13492;O60641	Q13492	Phosphatidylinositol-binding clathrin assembly protein	PICALM
1.07469	-1.38232	0.205929	0.0297787	1.02138	-1.67707	0.0339994	-0.282382	1.25874	-1.22067	0.663934	-0.0535332	1.13088	-1.03525	0.479818	0.450172	0.904623	-1.00717	0.355002	0.412736	0.748942	-0.714317	0.188116	0.51739	25	25	25	57.8	57.8	57.8	61.655	0	Q96S52	Q96S52	GPI transamidase component PIG-S	PIGS
0.926752	-1.34823	0.117824	-0.0395811	0.960077	-1.38515	0.0977258	-0.162754	1.30139	-1.24512	0.648464	0.09661	1.07054	-1.09118	0.413232	0.383339	0.932143	-0.785244	0.369694	0.449891	0.888684	-0.652745	0.264416	0.334055	25	25	25	45.3	45.3	45.3	65.699	4.1066e-222	Q969N2	Q969N2	GPI transamidase component PIG-T	PIGT
0.224152	-0.225206	-0.127753	0.0517262	0.349818	-0.0624623	-0.053654	-0.20094	0.259979	-0.0982578	-0.0726452	-0.107616	-0.0287364	-0.36232	-0.1597	-0.542316	0.418664	0.619184	-0.647082	-0.0704425	0.657091	0.474248	-0.83024	-0.197643	38	38	38	35.9	35.9	35.9	153.1	1.1199e-144	Q99570	Q99570	Phosphoinositide 3-kinase regulatory subunit 4	PIK3R4
-2.07283	-2.64606	0.949129	0.150036	-2.06385	-2.95697	0.565425	-0.104627	-0.772303	-0.12384	-0.0091845	-0.472043	-0.78172	0.0741531	-0.190964	-0.47041	-0.54228	-0.688749	1.05249	0.247276	-0.579363	-0.700442	1.02886	0.057995	67	67	67	72	72	72	117.41	0	Q5JRX3	Q5JRX3	Presequence protease, mitochondrial	PITRM1
-0.397261	0.444884	-2.0189	-3.22465	-0.616764	0.495941	-1.53966	-2.59539	-2.17244	0.697966	-2.7247	-0.731401	-1.86731	0.429203	-2.07932	-1.37364	-2.06415	0.619619	-2.6411	-2.01205	-2.13659	0.238472	-2.66129	-2.76238	65	65	63	87.8	87.8	84.6	57.936	0	P14618	P14618	Pyruvate kinase isozymes M1/M2	PKM
0.914573	-0.0700617	0.233378	-0.530415	0.554098	-0.145969	0.101233	-0.564367	-0.143228	0.475976	-0.610796	-0.232089	0.255759	0.173475	-0.127273	-0.557267	1.87511	0.306859	-0.657444	-0.352452	2.03512	0.258862	-0.273946	-0.26411	39	39	38	45.9	45.9	45.1	112.03	4.1452e-173	Q16513	Q16513	Serine/threonine-protein kinase N2	PKN2
0.126928	0.45327	-0.730196	-1.59109	0.147046	0.357934	-0.494699	-1.51229	-0.891672	0.404131	-1.01715	-0.473889	-0.107834	0.409696	-0.0383438	-1.5095	-0.890473	0.354543	-1.53269	-1.11122	-0.833866	0.521153	-1.82121	-1.73329	31	31	31	46.9	46.9	46.9	87.156	0	Q9Y263	Q9Y263	Phospholipase A-2-activating protein	PLAA
0.709129	-0.192515	0.167634	-1.00339	0.292337	-0.294377	-0.738038	-1.31537	0.774915	-0.181825	0.212206	-0.983869	0.0252883	-0.42248	-0.0671268	-0.790763	2.32298	-0.611764	0.272531	-1.2396	2.31329	-0.450936	0.191638	-1.07275	15	15	15	40.6	40.6	40.6	54.705	8.5816e-281	Q8IV08	Q8IV08	Phospholipase D3	PLD3
-0.300434	0.188416	-0.776633	-0.200827	-0.461319	-0.0901915	-0.580264	0.017032	-0.333244	-0.0909822	-0.0502495	-0.619222	-0.383632	-0.0190637	-0.335165	-0.35816	-1.25911	0.197602	-1.01265	-1.55713	-1.00752	0.295856	-0.689765	-1.2641	634	634	619	86.7	86.7	85.4	531.78	0	Q15149	Q15149	Plectin	PLEC
0.53579	0.148144	1.10495	-0.894354	0.738955	-0.209445	0.828752	-1.1701	-0.422157	0.30133	-0.647877	0.760482	-0.268597	0.28045	-0.306389	0.250742	1.43793	0.266914	-1.17663	-1.10038	1.09495	-0.0855234	-1.13791	-1.53616	24	24	24	68	68	68	47.074	0	O60664	O60664	Perilipin-3	PLIN3
0.799777	-1.83119	0.342325	-0.279928	0.823098	-2.16818	-0.102966	-0.340786	0.902453	0.0666869	0.182453	-0.440437	0.156529	-0.0899704	-0.497001	-0.498457	1.15843	-0.411795	0.171654	-0.510628	0.976018	-0.247715	0.012929	-0.682169	40	40	40	66.6	66.6	66.6	83.549	0	Q02809	Q02809	Procollagen-lysine,2-oxoglutarate 5-dioxygenase 1	PLOD1
0.546639	-0.726593	-0.0423403	-0.798915	0.690454	-1.11539	-0.310194	-0.859424	0.366359	0.478133	-0.384465	-0.858874	-0.50808	0.21524	-1.02273	-1.00959	0.304684	-0.360912	-0.212494	-0.992048	0.146696	-0.0461421	-0.335528	-1.29285	36	36	36	54.8	54.8	54.8	84.685	0	O00469	O00469	Procollagen-lysine,2-oxoglutarate 5-dioxygenase 2	PLOD2
0.733666	-1.39049	0.416546	-0.285359	0.754189	-1.67495	0.523577	-0.346547	0.892873	-0.286062	0.107414	-0.261726	0.58282	-0.0238245	-0.103547	-0.424503	1.39076	-0.376492	0.0801819	-0.646536	1.25849	-0.191556	-0.0609182	-0.789973	37	37	37	62.1	62.1	62.1	84.784	0	O60568	O60568	Procollagen-lysine,2-oxoglutarate 5-dioxygenase 3	PLOD3
0.248339	-0.0130589	0.195658	-0.34342	-0.340151	-0.407139	-0.115699	-0.620715	-0.838075	0.305598	-0.923799	-0.511743	-0.56724	0.55395	-0.697626	-1.03372	-1.57733	0.734962	-0.548575	-0.40621	-2.00803	0.469566	-0.619111	-0.746598	32	29	29	61.8	56.3	56.3	70.253	0	Q14651	Q14651	Plastin-1	PLS1
0.404512	0.323945	-0.595962	-2.10645	-0.184715	0.401648	-0.544979	-1.38187	-1.12807	0.482616	-1.43931	-0.592155	-0.679601	0.453408	-0.909289	-0.824612	-1.26722	0.487406	-1.46697	-0.792045	-1.22026	0.372247	-1.38858	-1.3277	45	45	36	74.8	74.8	63.3	70.81	0	P13797	P13797	Plastin-3	PLS3
1.70907	-2.0498	1.48162	-0.470204	0.744428	-3.14526	1.22702	-0.0138141	0.901328	0.305532	0.423267	-0.171445	1.05079	-0.0243605	0.54677	0.248845	0.765908	-0.205429	0.0194248	-0.763879	0.937383	-0.0887693	0.908375	-0.00100215	78	78	77	55	55	54.6	205.12	0	O15031	O15031	Plexin-B2	PLXNB2
-0.749024	-0.5564	-1.26434	1.0296	0.41651	0.711822	-0.575623	1.60185	-0.727369	-0.2421	-0.353249	0.884962	-0.434602	-0.122263	-0.691218	0.958466	-0.118505	-0.339657	-1.0345	1.11717	-0.461255	-0.364942	-1.26411	1.27574	48	48	48	55.1	55.1	55.1	81.613	0	Q9H307	Q9H307	Pinin	PNN
-0.613361	-0.0857994	-0.748085	1.80179	-0.618008	0.259178	-0.878543	1.63292	-0.592342	0.0986999	-0.86469	-0.319428	-0.466209	0.0959648	-1.00128	-0.305578	-0.998141	0.154264	-1.34039	0.89996	-0.887091	0.0498446	-1.67713	0.923129	18	18	18	69	69	69	27.924	2.6196e-142	Q9NRX1	Q9NRX1	RNA-binding protein PNO1	PNO1
-0.424313	0.51568	-0.359127	-0.324197	-0.499879	0.151691	-0.498886	0.947351	-1.02876	0.110564	-1.18306	-0.296038	-1.06607	0.432622	-0.883305	-0.660057	-1.04113	0.347052	-0.621214	-0.972255	-1.33876	0.00930856	-0.986825	-1.54082	14	14	14	41.4	41.4	41.4	29.988	3.7467e-187	Q9NVS9	Q9NVS9	Pyridoxine-5-phosphate oxidase	PNPO
-1.44404	-0.903818	1.14942	0.45523	-0.502369	-1.21596	1.93152	1.33246	-0.687485	-0.105493	-0.0123317	-0.452216	-0.598161	0.118364	-0.0570156	-0.293068	-0.0478915	-0.857838	0.995951	0.190457	0.429248	-0.408594	1.47255	0.683588	60	60	60	64.9	64.9	64.9	85.95	0	Q8TCS8	Q8TCS8	Polyribonucleotide nucleotidyltransferase 1, mitochondrial	PNPT1
0.623447	-0.435245	-0.623456	-1.4177	0.43943	-0.254436	-0.955982	-1.68494	-0.313133	0.337946	-0.191816	-0.572501	-0.873087	0.242947	-0.389958	-0.947157	0.961173	-0.107309	-0.112098	-0.957264	0.575239	0.162285	-0.448786	-1.42909	20	20	20	65.7	65.7	65.7	43.955	0	Q9H488	Q9H488	GDP-fucose protein O-fucosyltransferase 1	POFUT1
-0.212612	0.25375	-0.665304	0.194624	-0.0410192	0.314967	-0.545302	0.925998	-0.0134462	0.0693257	-0.50086	-0.161934	-0.0671956	-0.573471	-0.190721	-0.327092	-0.305196	0.216009	-0.728284	0.0166699	-0.588349	-0.264188	-0.863758	-0.290835	33	33	33	27.3	27.3	27.3	165.91	3.2784e-143	P09884	P09884	DNA polymerase alpha catalytic subunit	POLA1
0.0546444	0.167182	-1.24454	-1.06127	-0.247477	0.19677	-1.06236	-0.798956	-0.468419	0.389741	-0.442799	-0.325178	-0.655636	0.21374	-0.7888	-0.65418	-0.703434	0.375413	-0.156274	-0.32532	-0.596236	0.427423	0.34034	-0.343458	52	52	52	57.4	57.4	57.4	123.63	0	P28340;M0R3H8	P28340	DNA polymerase delta catalytic subunit	POLD1
-0.121669	-0.55899	1.12245	0.0768415	-0.164051	-1.14228	0.634667	-0.15083	-0.380643	-0.161364	0.236999	-0.561244	-0.332696	-0.000220327	-0.0700148	-0.276828	-0.564345	-0.794936	0.972974	0.085039	-0.644642	-0.679359	0.986003	-0.0506192	24	24	24	74.5	74.5	74.5	42.033	2.1042e-299	Q9Y2S7	Q9Y2S7	Polymerase delta-interacting protein 2	POLDIP2
0.0115648	0.104087	-0.427635	-0.165791	0.182631	0.143926	-0.90355	0.0287802	0.181768	0.33857	0.170054	0.530783	-0.0220121	-0.280358	0.142771	-0.22023	-0.232229	0.585867	-0.428313	0.410288	-0.752718	0.668355	-0.472008	0.46079	50	50	50	26.9	26.9	26.9	261.51	3.7783e-159	Q07864	Q07864	DNA polymerase epsilon catalytic subunit A	POLE
-0.259703	0.542264	-0.652391	-0.602249	-0.241987	0.496478	-0.876108	-0.409494	-0.742112	0.0805604	-1.03509	-0.132021	-0.498589	0.163481	-0.735193	-0.515903	-0.878958	0.427994	-1.23173	-0.0405804	-0.914418	0.361865	-1.4462	-0.0338899	91	91	90	62	62	61.5	194.81	0	O95602	O95602	DNA-directed RNA polymerase I subunit RPA1	POLR1A
-0.482706	0.315218	-0.985296	-0.556668	-0.042963	0.382938	-0.641162	-0.487835	-0.538687	0.304117	-0.91356	-0.130585	-0.270033	0.166158	-0.497912	-0.0400775	-0.908672	0.558265	-0.908273	0.130396	-1.27943	0.435235	-1.28865	0.13304	40	40	40	40	40	40	128.23	7.3833e-245	Q9H9Y6	Q9H9Y6	DNA-directed RNA polymerase I subunit RPA2	POLR1B
-0.406073	0.168869	-1.33226	-0.408193	-0.229335	0.202814	-0.994103	-0.442666	-0.73604	0.248957	-0.760471	-0.450855	-0.337395	0.345934	-0.595797	-0.56953	-0.883065	0.294796	-0.870695	-0.154122	-1.05557	0.283826	-1.09911	-0.191348	13	13	13	50	50	50	39.249	1.5778e-185	O15160	O15160	DNA-directed RNA polymerases I and III subunit RPAC1	POLR1C
-1.06218	-0.0632549	-1.5179	0.485131	-0.980573	-0.0560793	-1.21378	0.481062	-0.962204	0.0859167	-0.716698	0.323332	-0.67269	0.188523	-0.693955	0.493265	-1.0398	0.197377	-1.25376	0.952219	-0.768151	0.229682	-1.37282	0.794535	98	98	98	53.6	53.6	53.6	217.17	0	P24928	P24928	DNA-directed RNA polymerase II subunit RPB1	POLR2A
-0.727616	0.0834788	-1.73618	0.448899	-0.849151	-0.0987695	-1.98022	0.251926	-0.987549	0.0461088	-0.80872	0.104459	-0.840283	-0.110377	-0.964109	0.255257	-1.08457	0.134002	-1.41831	0.808881	-1.32326	0.184091	-1.65985	0.65117	68	68	68	57.2	57.2	57.2	133.9	0	P30876	P30876	DNA-directed RNA polymerase II subunit RPB2	POLR2B
-0.945515	1.96623	-1.82984	0.800205	-0.946068	1.45209	-1.39843	0.890758	-1.0077	0.300663	-0.840585	0.222862	-0.93805	0.172412	-1.24804	-0.185758	-1.35171	3.00678	-1.53181	0.256973	-1.57393	2.57279	-1.83558	0.0875483	9	9	9	74	74	74	17.143	6.2167e-217	P52434	P52434	DNA-directed RNA polymerases I, II, and III subunit RPABC3	POLR2H
-1.50418	-2.08424	1.17196	0.630126	-1.86765	-2.47883	0.731644	0.365927	0.128351	-0.064163	0.46192	-0.166256	-0.112416	-0.0736745	0.0756365	-0.335314	-0.296512	-0.681416	0.998685	0.0696389	-0.243266	-0.386903	0.95321	0.0356408	57	57	57	55	55	55	138.62	0	O00411	O00411	DNA-directed RNA polymerase, mitochondrial	POLRMT
1.20265	-1.47071	0.449368	0.015592	1.146	-2.00194	0.357642	-0.0294105	1.27187	-1.17349	0.68328	0.058519	1.19978	-0.940171	0.531036	0.431328	0.62077	-0.964886	0.342846	0.242475	0.582589	-0.577034	0.302463	0.303062	19	19	19	76.8	76.8	76.8	39.396	0	Q15165	Q15165	Serum paraoxonase/arylesterase 2	PON2
-0.432904	0.202548	-1.49155	-0.205978	-0.139988	0.445513	-0.819252	-0.0638367	-1.35729	0.365291	-1.5251	-0.0267495	-0.791362	0.458202	-0.654832	-0.517077	-0.8759	0.530811	-1.58329	-0.0211857	-0.905384	0.616448	-1.58144	-0.0262555	42	42	42	56.2	56.2	56.2	114.71	0	Q99575	Q99575	Ribonucleases P/MRP protein subunit POP1	POP1
0.679862	-2.13651	0.455532	-0.282499	0.877443	-2.0907	0.45551	-0.358161	1.07459	-0.119746	0.51837	0.134427	1.08425	-0.22156	0.438579	0.319498	0.649865	-0.810777	0.326478	-0.138035	0.709325	-0.387738	0.279544	-0.118695	54	54	54	73	73	73	76.689	0	P16435	P16435	NADPH--cytochrome P450 reductase	POR
-0.306748	0.648652	-1.73671	-1.75521	-0.170046	0.811425	-1.25471	-1.28689	-2.1235	0.631072	-1.88003	0.038301	-0.731285	0.584395	-0.879384	-0.362637	-0.918523	0.63294	-0.565876	-1.10974	-1.17142	0.278602	-1.39055	-0.862513	28	28	28	88.9	88.9	88.9	32.66	0	Q15181	Q15181	Inorganic pyrophosphatase	PPA1
-0.547448	-0.581368	0.858599	0.0579618	-0.57784	-0.143415	0.454203	-0.36604	-0.973594	0.141626	-0.20593	-0.420745	-0.733349	0.407345	-0.292338	-0.636207	-0.850456	-0.423631	0.846953	-0.132136	-0.927301	-0.261451	0.825788	-0.31731	23	23	23	65.9	65.9	65.9	37.92	0	Q9H2U2	Q9H2U2	Inorganic pyrophosphatase 2, mitochondrial	PPA2
-0.998865	0.37758	0.0197607	1.07646	-0.632788	0.645332	0.3744	1.12096	-0.65211	0.0785856	-0.759385	0.453186	-0.299815	0.0231398	-0.541802	0.364338	-0.419007	-0.0370406	-1.5533	0.623486	-0.373889	0.0903399	-1.41431	0.438736	16	16	16	43.8	43.8	43.8	53.193	0	Q9NQ55;A0A0B4J1V8	Q9NQ55;A0A0B4J1V8	Suppressor of SWI4 1 homolog	PPAN
0.0364542	0.466085	-1.46342	-1.23728	-0.221522	0.431285	-1.21862	-0.678328	-1.68235	0.478713	-1.91732	0.189603	-1.37857	0.322052	-1.54534	-0.545406	-1.29245	0.0575727	-1.71943	-2.12019	-1.55419	-0.334965	-1.99718	-3.02411	17	17	14	86.1	86.1	77.6	18.012	0	P62937;A0A0B4J2A2;A0A075B767;P0DN37	P62937	Peptidyl-prolyl cis-trans isomerase A	PPIA
0.680193	-0.872222	-0.328408	-0.276285	0.191184	-0.864475	-0.443292	-0.0986872	0.207972	-0.222393	-0.0965916	-0.0316638	-0.0267041	-0.0790366	-0.529428	-0.0428755	0.753296	-0.550831	0.0923536	-0.146689	0.56441	-0.206641	-0.0287526	0.126568	29	29	29	69.4	69.4	69.4	23.742	0	P23284	P23284	Peptidyl-prolyl cis-trans isomerase B	PPIB
-0.935944	-2.97329	1.0301	0.0789078	-0.530415	-2.74967	0.97148	0.235292	-0.00909381	-0.742369	0.558911	-0.186758	0.162004	-0.511983	0.5125	-0.549196	-0.192213	-1.19015	1.18796	0.0461821	-0.344702	-1.20403	1.23314	0.00855309	13	12	12	70	70	70	22.04	0	P30405	P30405	Peptidyl-prolyl cis-trans isomerase F, mitochondrial	PPIF
-0.715538	0.281006	-1.50459	0.097404	-0.741731	0.0897855	-1.47914	0.00706886	-1.19709	-0.0234254	-1.24779	0.463777	-0.960397	-0.151578	-1.66531	0.138474	-1.25052	-0.0598655	-2.03426	0.614865	-1.41458	-0.159454	-1.95749	0.690153	7	7	7	42.2	42.2	42.2	18.237	3.5954e-146	Q9Y3C6	Q9Y3C6	Peptidyl-prolyl cis-trans isomerase-like 1	PPIL1
-1.60073	-0.202026	-1.25031	-0.0464334	-1.16254	0.272594	-0.235782	0.195741	-1.17414	0.114895	-1.22154	0.670995	-0.8138	0.438082	-0.713789	-0.149631	-1.35583	0.472835	-1.33023	-0.0349235	0.688134	0.584614	-1.83982	-0.227104	14	14	14	31.9	31.9	31.9	57.224	1.7736e-139	Q8WUA2	Q8WUA2	Peptidyl-prolyl cis-trans isomerase-like 4	PPIL4
0.682721	0.0113469	0.31456	0.176081	0.622917	0.140954	0.63834	0.254891	0.0211955	-0.0883942	0.24875	-0.491563	-0.124328	-0.395067	-0.203774	-0.0964123	0.314631	-0.646393	0.0952793	0.684932	0.166766	-0.265971	-0.0899844	0.925638	145	145	145	71.7	71.7	71.7	204.74	0	O60437;REV__Q9ULW3	O60437	Periplakin	PPL
-0.276931	1.03912	-0.465756	-0.413853	-0.532236	0.867221	-0.615053	-0.342569	-0.601189	0.299257	-0.443055	-0.288601	-0.522806	0.314503	-0.630558	-0.17239	-0.272784	0.208988	-0.657469	0.148648	-0.259711	0.164395	-0.522188	0.250422	26	26	8	70.3	70.3	16.7	37.512	0	P62136	P62136	Serine/threonine-protein phosphatase PP1-alpha catalytic subunit	PPP1CA
-0.135197	0.135541	-0.344431	-1.03038	-0.625566	-0.349004	-0.85884	-0.398749	-0.728246	0.443745	-0.607927	-0.355777	-0.611407	0.325819	-0.708988	-0.197026	-0.672742	0.504436	-0.701316	-0.145473	-0.829516	0.276327	-0.849913	0.0987694	23	9	9	76.1	40.7	40.7	37.186	0	P62140	P62140	Serine/threonine-protein phosphatase PP1-beta catalytic subunit	PPP1CB
-0.0495942	-0.413277	-0.2394	-0.441316	-0.287763	-0.300908	-0.155709	-0.0209868	-0.612161	0.261532	-0.383742	-0.453304	-0.297118	0.183542	-0.656171	-0.106864	-0.177903	0.0935072	-0.505571	0.336948	-0.158992	0.240925	-0.320458	0.523177	22	4	4	65.3	10.5	10.5	36.983	0	P36873	P36873	Serine/threonine-protein phosphatase PP1-gamma catalytic subunit	PPP1CC
-0.13942	0.994925	-0.484347	-2.48238	-0.461947	0.322904	0.572478	-1.60726	0.0011697	-0.141435	-0.197093	0.0665402	-0.175467	-0.265473	-0.298023	-0.487767	-0.24763	0.406379	-0.863696	-0.575071	-0.519115	0.320644	-1.13653	-0.572227	13	13	9	24.6	24.6	16.6	69.991	2.9912e-39	Q14738	Q14738	Serine/threonine-protein phosphatase 2A 56 kDa regulatory subunit delta isoform	PPP2R5D
0.237688	0.0272481	-0.942456	-1.56269	0.0543118	-0.224243	-0.846751	-0.742868	-0.654574	0.417636	-1.0866	0.266036	-0.402796	0.212981	-0.801667	-0.863368	-0.771652	0.842189	-1.36314	-0.832091	-0.303076	0.243687	-0.787531	-0.989647	17	17	9	38	38	20.5	58.687	2.9569e-56	Q08209;P48454	Q08209	Serine/threonine-protein phosphatase 2B catalytic subunit alpha isoform	PPP3CA
-0.287158	0.444244	-1.14384	-1.28936	-0.168657	0.4354	-0.639667	-1.12795	-0.769433	0.386979	-1.09899	-0.213017	-0.667429	0.174427	-1.06835	-0.599073	-1.34922	0.384085	-1.60502	-1.15449	-1.38383	-0.0761598	-1.552	-0.988231	29	29	25	93	93	86.9	22.11	0	Q06830	Q06830	Peroxiredoxin-1	PRDX1
-0.735055	-1.43201	1.12487	0.352461	-0.533952	-1.30904	1.19854	-0.0438222	-0.799135	0.00614953	-0.0766707	-0.808403	-0.902064	0.287704	-0.160966	-0.640745	-0.808848	-0.569004	0.995484	-0.0803768	-1.01301	-0.588636	0.961555	-0.190416	18	18	18	69.1	69.1	69.1	27.692	0	P30048	P30048	Thioredoxin-dependent peroxide reductase, mitochondrial	PRDX3
0.487058	-0.280751	-0.142154	-0.835225	0.614812	-0.301701	-0.498955	-0.44814	-0.141259	0.214069	-0.99053	-0.929346	-0.534218	0.466236	-1.33723	-1.21432	0.88804	-0.0995555	-0.156033	-1.25632	0.811759	0.198383	-0.244416	-1.33266	23	20	20	69	62	62	30.54	0	Q13162	Q13162	Peroxiredoxin-4	PRDX4
-0.594006	-0.361017	0.873659	0.0223441	-0.73416	-0.666476	0.267757	-0.209593	-0.663394	-0.389356	-0.111493	-0.256359	-0.752197	0.0948061	-0.204094	-0.721954	-0.780905	0.180554	0.547012	-0.499422	-1.10734	0.0903317	0.497765	-0.609285	15	15	15	57.5	57.5	57.5	22.086	0	P30044	P30044	Peroxiredoxin-5, mitochondrial	PRDX5
-0.830022	0.759967	-2.15291	-1.77846	-0.729857	0.417087	-1.70206	-0.487809	-2.36339	1.00411	-2.838	-1.5891	-1.75034	0.95442	-2.3249	-1.92181	-1.72996	0.673326	-2.47934	-1.86673	-1.77016	0.257946	-2.3155	-2.04117	28	28	28	81.7	81.7	81.7	25.035	0	P30041	P30041	Peroxiredoxin-6	PRDX6
0.00638002	0.761428	-0.827022	-1.95044	-0.21488	0.473294	-0.848475	-1.63707	-0.782447	0.286787	-1.30284	0.186203	-0.453107	-0.0257176	-0.589391	-0.516945	0.604299	0.352763	-1.09291	-1.47504	-0.353711	0.469646	-0.78916	-1.65536	17	17	17	48	48	48	42.981	2.2052e-142	P10644;P31321	P10644	cAMP-dependent protein kinase type I-alpha regulatory subunit;cAMP-dependent protein kinase type I-alpha regulatory subunit, N-terminally processed	PRKAR1A
-0.343333	-0.00183941	-1.48494	-1.24687	-0.592911	-0.189682	-0.519879	-0.392985	-0.684796	0.478029	-0.94051	-0.599197	-0.730894	0.415274	-0.812882	-0.332844	-0.344932	0.357056	-0.274841	-0.579829	-0.510923	0.228101	-0.411935	-0.990086	22	22	20	67.6	67.6	60.4	45.518	0	P13861	P13861	cAMP-dependent protein kinase type II-alpha regulatory subunit	PRKAR2A
0.411545	-0.875123	-0.224639	-0.586684	0.476018	-0.765868	-0.61171	-0.751786	-0.205129	0.301195	-0.949719	0.0227826	-0.754365	0.368489	-1.47308	-0.456253	0.991656	-0.0425327	-0.235597	-1.34159	1.00266	0.296072	-0.319357	-1.48244	34	34	34	60.2	60.2	60.2	59.425	0	P14314	P14314	Glucosidase 2 subunit beta	PRKCSH
-0.153345	-0.211022	-1.47521	-0.397072	-0.300887	-0.712844	-0.944932	0.264106	-0.5886	0.0474525	-0.630192	-0.131665	-0.512582	-0.166887	-0.661936	0.132024	0.0818296	-0.234509	-0.403045	0.702889	0.0842718	-0.084821	-0.474107	0.842604	335	335	335	72.7	72.7	72.7	469.08	0	P78527	P78527	DNA-dependent protein kinase catalytic subunit	PRKDC
-1.00512	-0.375554	-2.10953	-2.15498	-0.698126	0.389916	-1.98637	-1.97891	-2.03493	-1.09533	-2.09586	-1.21723	-1.59585	-0.771529	-1.34537	-1.12251	-1.80385	0.238942	-1.87824	-1.23116	-1.31217	0.423843	-1.6894	-1.42119	24	24	24	64.8	64.8	64.8	41.515	0	Q99873;Q9NR22	Q99873	Protein arginine N-methyltransferase 1	PRMT1
-0.289182	0.578884	-1.66575	-2.33367	-0.247716	0.525006	-1.32664	-0.653549	-1.81179	0.723795	-1.8246	-0.32811	-1.24477	0.437282	-1.26661	-0.317508	-0.944778	0.502293	-1.15464	-0.845152	-0.420959	0.371451	-1.20199	-1.29905	30	30	30	54.9	54.9	54.9	72.683	0	O14744	O14744	Protein arginine N-methyltransferase 5;Protein arginine N-methyltransferase 5, N-terminally processed	PRMT5
-0.580716	-0.333768	-2.05353	0.417902	-0.120124	-0.00515207	-2.035	0.443996	-1.26563	0.0229949	-1.14154	0.0998606	-0.990261	0.074197	-1.23112	0.0864134	-1.37732	-0.0475064	-1.76184	0.813436	-1.3963	-0.0991371	-1.73787	1.01033	24	24	24	63.7	63.7	63.7	55.18	0	Q9UMS4	Q9UMS4	Pre-mRNA-processing factor 19	PRPF19
-0.266951	0.102651	-0.926322	0.685449	0.120359	0.354609	-0.798511	0.79686	-1.13651	0.403232	-1.18357	-0.0203185	-0.768974	0.336566	-0.694159	-0.0909628	-0.813947	0.551913	-1.37852	0.337377	-1.02538	0.609709	-1.09675	0.476617	29	29	29	44.2	44.2	44.2	77.528	1.8719e-266	O43395	O43395	U4/U6 small nuclear ribonucleoprotein Prp3	PRPF3
-0.576618	-0.0224149	-0.88239	-0.221868	-0.254934	0.267844	-0.749325	0.172757	-1.13389	0.29878	-1.19401	-0.397966	-1.0096	0.360897	-1.13108	-0.755242	-0.919719	0.498953	-1.51946	-0.123419	-1.3671	0.53752	-1.91329	0.00193351	21	21	21	44.5	44.5	44.5	55.455	1.9199e-194	Q8WWY3	Q8WWY3	U4/U6 small nuclear ribonucleoprotein Prp31	PRPF31
-0.891536	-0.235201	-1.83027	-0.324522	-0.438882	-0.0659292	-1.15511	-0.506058	-1.7206	0.313537	-1.8011	-0.27727	-1.12789	0.373992	-1.51874	-0.510789	-1.30667	0.482135	-1.32584	0.179246	-1.3529	0.478356	-1.31132	0.191343	29	29	29	60.7	60.7	60.7	58.449	0	O43172	O43172	U4/U6 small nuclear ribonucleoprotein Prp4	PRPF4
-0.492307	-0.183392	-1.47608	0.496139	-0.21372	0.468523	-1.29032	0.294685	-1.12011	0.0922374	-1.19174	0.0484531	-0.876136	0.0746743	-1.16494	0.189847	-1.08087	0.112356	-1.6523	0.693482	-1.2523	0.048982	-1.67197	0.700488	39	39	39	38.2	38.2	38.2	108.8	0	O75400;Q6NWY9	O75400	Pre-mRNA-processing factor 40 homolog A	PRPF40A
-1.26034	0.0176687	-1.6822	0.428128	-1.10627	0.567608	-1.45273	0.574075	-0.779733	-0.175282	-1.01702	0.306247	-0.70944	0.0527627	-0.798374	0.40644	-1.42594	0.177116	-1.57726	0.821557	-1.5773	0.0995249	-1.95233	0.85806	37	37	37	36.6	36.6	36.6	116.99	0	Q13523	Q13523	Serine/threonine-protein kinase PRP4 homolog	PRPF4B
-0.557196	-0.225546	-1.07268	1.40585	-0.226395	-0.179969	-1.08467	1.23429	-0.794565	0.078403	-0.754104	0.39063	-0.790859	0.0572117	-1.09028	0.273123	-1.1712	0.165724	-1.89926	0.743616	-0.761194	0.0733535	-1.81147	1.03224	58	58	58	58.8	58.8	58.8	106.92	0	O94906	O94906	Pre-mRNA-processing factor 6	PRPF6
-0.533667	-0.0944162	-1.20029	0.481069	-0.36646	-0.0729694	-1.29155	0.43321	-1.10547	0.0930435	-0.967191	0.316736	-1.008	0.0500462	-1.04386	0.177676	-1.34387	0.0518362	-1.90141	0.774604	-1.49972	0.0185744	-2.13224	0.895679	170	170	170	70.9	70.9	70.9	273.6	0	Q6P2Q9	Q6P2Q9	Pre-mRNA-processing-splicing factor 8	PRPF8
-0.880331	0.00290221	-1.5683	-1.02623	-0.751245	0.387134	-1.16342	-0.754741	-0.650437	0.0122794	-1.1693	-0.590101	-0.798741	-0.0187342	-1.1365	-0.933629	-1.05538	0.887795	-1.25516	-0.246299	-0.972243	0.607655	-1.24268	-0.526829	22	22	8	60.7	60.7	21.7	34.834	3.025e-224	P60891	P60891	Ribose-phosphate pyrophosphokinase 1	PRPS1
-0.0304768	0.244873	1.57357	0.394463	-0.000817063	0.54369	1.2785	0.00875533	0.236709	0.325997	-0.457093	-0.21381	0.0315197	-0.047622	0.0460066	-0.102993	-0.00156253	0.321742	-0.194788	-0.13675	0.0586448	0.231138	-0.22611	-0.0502263	29	28	28	18.5	18.1	18.1	228.86	1.3907e-120	P48634	P48634	Protein PRRC2A	PRRC2A
0.515913	0.363058	-0.533674	-0.542301	0.81942	1.28713	-0.381264	0.460991	-0.296528	0.144268	-0.279756	0.574203	-0.100357	0.120497	0.0647464	0.157764	0.96522	0.207853	-0.000758987	-1.32537	0.898727	0.570949	-0.0342059	-0.392049	58	58	56	26.1	26.1	25.6	316.91	6.0506e-271	Q9Y520	Q9Y520	Protein PRRC2C	PRRC2C
1.35436	0.296433	0.920955	0.266796	0.777769	-1.16188	0.120443	-0.555215	0.0068229	0.151601	-0.621171	-0.249967	-0.461866	-0.278681	-0.825805	-0.743568	1.06448	-0.189511	0.103934	-1.23537	0.937971	0.00109683	0.031926	-1.38103	16	16	16	36.5	36.5	36.5	58.112	2.0479e-129	P07602	P07602	Proactivator polypeptide;Saposin-A;Saposin-B-Val;Saposin-B;Saposin-C;Saposin-D	PSAP
-0.803889	0.639901	-2.07512	0.194715	-0.678778	0.796123	-1.61679	0.636113	-1.2115	0.60627	-2.29785	0.0782121	-0.937505	0.66687	-0.902555	-0.0626278	-1.51553	0.685941	-2.26436	-1.60064	-1.56669	0.173675	-1.993	-2.37118	25	25	25	65.4	65.4	65.4	40.422	1.0014e-252	Q9Y617	Q9Y617	Phosphoserine aminotransferase	PSAT1
-0.90727	0.00243047	-1.08922	1.90856	-0.524841	-0.200174	-1.18794	1.99344	0.551881	-2.05652	1.21835	1.42998	0.191476	-1.31551	0.60265	1.54321	0.604731	-1.28891	0.36796	1.64543	0.312784	-0.907693	0.188201	1.76898	39	39	37	56.2	56.2	54.3	60.103	0	O75475	O75475	PC4 and SFRS1-interacting protein	PSIP1
-1.05357	0.417375	-2.02947	-2.02899	-0.799541	0.476218	-1.7655	-1.74696	-2.31561	0.47823	-2.39444	-0.477026	-2.34411	0.554611	-2.11422	-1.8374	-1.80693	0.726407	-2.44426	-1.76414	-2.15411	0.79599	-2.63688	-2.509	29	29	29	92.4	92.4	92.4	29.555	0	P25786;B4DEV8	P25786;B4DEV8	Proteasome subunit alpha type-1;Proteasome subunit alpha type	PSMA1
-1.00289	0.497651	-1.82419	-0.230842	-0.941587	0.583818	-1.56829	-0.118963	-2.59062	0.644909	-2.89955	-1.58562	-2.52605	0.63219	-2.84819	-2.37858	-1.73604	0.753853	-1.96592	-0.98714	-2.07713	0.790787	-2.50125	-0.693194	19	19	19	73.9	73.9	73.9	25.898	0	P25787	P25787	Proteasome subunit alpha type-2	PSMA2
-1.08924	0.305846	-2.03948	-1.56658	-0.895608	0.440972	-1.488	-1.42345	-2.32232	0.627912	-2.69167	-1.28783	-2.28824	0.765191	-2.08507	-1.5118	-1.73803	0.693875	-2.16663	-1.5496	-1.93302	0.798198	-2.18462	-1.80123	18	18	18	56.5	56.5	56.5	28.433	6.7181e-179	P25788	P25788	Proteasome subunit alpha type-3	PSMA3
-0.945798	0.375746	-2.17049	-0.910577	-0.866119	0.51508	-1.71531	-0.165552	-2.04253	0.683126	-2.29504	-0.670282	-2.17782	0.538942	-2.23619	-1.61186	-1.8656	0.699688	-1.84427	-0.944041	-2.03113	0.695599	-1.93754	-2.77126	18	18	18	80.5	80.5	80.5	29.483	0	P25789	P25789	Proteasome subunit alpha type-4	PSMA4
-0.991711	0.27341	-1.7726	-2.16693	-0.829749	0.456143	-1.42032	-0.831657	-1.78618	0.299142	-2.36696	-1.22512	-2.00764	0.523345	-2.4701	-2.04224	-1.4605	0.618204	-2.22884	-2.35205	-1.66985	0.641467	-2.36223	-2.90315	13	13	13	61	61	61	26.411	0	P28066	P28066	Proteasome subunit alpha type-5	PSMA5
-1.03204	0.46683	-1.9831	-0.172417	-0.871119	0.464491	-1.96202	-0.85177	-2.48669	0.771673	-2.9307	-0.858841	-2.12541	0.7411	-2.06225	-2.12731	-1.91398	0.675565	-2.3702	-2.21361	-1.95568	0.826172	-2.21015	-2.45155	21	21	21	75.2	75.2	75.2	27.399	0	P60900	P60900	Proteasome subunit alpha type-6	PSMA6
-1.12624	0.336653	-2.27795	-1.07464	-0.853273	0.467598	-1.93626	-0.569128	-2.07637	0.578482	-2.4372	-1.25055	-2.14638	0.545072	-2.39113	-2.1358	-1.61791	0.737156	-1.9397	-1.49798	-2.06274	0.768425	-2.28547	-2.34254	23	23	23	71.4	71.4	71.4	27.887	0	O14818;Q8TAA3	O14818	Proteasome subunit alpha type-7	PSMA7
-1.08404	0.397661	-1.69174	-1.31976	-0.947247	0.407305	-1.92501	-0.815681	-2.59301	0.164385	-2.90027	-1.23896	-2.30917	0.252041	-2.18598	-2.14615	-1.69335	0.613808	-2.06684	-1.62918	-1.81769	0.624303	-2.29415	-2.47908	19	19	19	85.1	85.1	85.1	26.489	0	P20618	P20618	Proteasome subunit beta type-1	PSMB1
-0.988323	0.612693	-1.77363	-1.68749	-0.837354	0.509343	-1.61981	-1.81669	-1.9823	-0.190468	-2.29213	-0.857393	-1.52134	0.416523	-1.70245	-0.947669	-1.85592	0.804949	-2.21337	-1.66627	-1.86489	0.767487	-1.65406	-2.92452	17	17	17	62.9	62.9	62.9	22.949	9.8655e-269	P49720	P49720	Proteasome subunit beta type-3	PSMB3
-0.560085	0.3007	-1.69726	-1.44081	-0.50207	0.252296	-1.57229	-0.706076	-2.43864	0.543094	-2.55312	-1.32084	-2.21652	0.472229	-2.53699	-1.95167	-1.66127	0.712011	-1.78019	-0.336478	-1.87264	0.791677	-1.99148	-1.42023	20	20	20	76.8	76.8	76.8	28.48	3.1092e-288	P28074	P28074	Proteasome subunit beta type-5	PSMB5
-0.997936	0.111557	-1.6822	-2.00209	-1.12519	0.194873	-1.91253	-1.70468	-2.84465	0.405057	-3.2708	-2.56451	-2.76625	0.4879	-2.90961	-2.21968	-2.1594	0.693013	-3.07932	-1.25628	-2.17829	0.687829	-2.83141	-1.61408	9	9	9	44.8	44.8	44.8	25.357	1.2452e-203	P28072	P28072	Proteasome subunit beta type-6	PSMB6
-0.365692	0.554061	-1.34446	-1.54481	-0.188608	0.689432	-1.19927	-0.859873	-1.35631	0.477463	-1.60347	-0.682754	-1.24064	0.404457	-1.41883	-0.833479	-0.959004	0.689169	-2.09945	-1.35628	-0.731391	0.70621	-1.7272	-1.5495	38	38	38	70	70	70	49.184	0	P62191	P62191	26S protease regulatory subunit 4	PSMC1
-0.823759	0.186399	-1.51602	-1.29522	-0.656973	0.342444	-1.18832	-0.866453	-1.50501	0.356747	-1.72504	-0.171686	-1.4078	0.251745	-1.50283	-0.852721	-1.47635	0.713867	-2.05971	-1.55456	-1.4355	0.710183	-1.84503	-1.44449	42	42	42	81.8	81.8	81.8	48.633	0	P35998	P35998	26S protease regulatory subunit 7	PSMC2
-0.663863	0.297557	-1.5086	-1.35269	-0.64521	0.314972	-1.03184	-0.118332	-1.30463	0.085877	-1.69606	-0.251249	-0.870441	-0.0994943	-0.357909	-1.35714	-1.47293	0.662144	-1.72755	-1.02057	-1.64455	0.732106	-1.63048	-1.66253	33	33	33	74.3	74.3	74.3	49.203	0	P17980	P17980	26S protease regulatory subunit 6A	PSMC3
-0.638862	0.22998	-1.40977	-1.08296	-0.535448	0.417184	-0.867165	-0.755828	-1.65705	-1.78927	-1.80869	-0.430784	-1.5332	-1.81869	-1.74811	-1.15933	-1.45863	-0.238169	-2.23442	-1.15418	-1.5352	-0.13495	-2.16211	-1.59911	32	32	32	84.7	84.7	84.7	47.366	0	P43686	P43686	26S protease regulatory subunit 6B	PSMC4
-0.49567	0.287392	-1.43599	-1.18499	-0.3015	0.352278	-1.05752	-0.643757	-1.61425	0.513217	-1.92788	-0.996245	-1.24073	0.225255	-0.982794	-1.91676	-1.26674	0.229883	-1.66066	-1.2215	-1.63027	0.438737	-1.93096	-1.7221	33	33	32	71.9	71.9	69	45.626	0	P62195	P62195	26S protease regulatory subunit 8	PSMC5
-0.800394	0.238777	-1.64756	-1.87843	-0.561445	0.329447	-1.4427	-1.66789	-1.55548	-1.53246	-1.53989	-1.02421	-1.3844	-1.10056	-1.07328	-1.55404	-1.72615	0.489253	-2.25396	-1.90201	-1.61149	0.476662	-2.06585	-2.07034	26	26	26	70.7	70.7	70.7	44.172	0	P62333	P62333	26S protease regulatory subunit 10B	PSMC6
-0.544602	0.578133	-1.82046	-1.32034	-0.402202	0.369116	-1.64776	-1.79013	-1.51019	0.565712	-1.82717	-0.474826	-1.47939	0.40034	-1.55717	-0.937329	-1.57918	0.724304	-1.74211	-0.891315	-1.59215	0.740974	-2.0907	-1.46554	61	61	61	72.6	72.6	72.6	105.84	0	Q99460	Q99460	26S proteasome non-ATPase regulatory subunit 1	PSMD1
-0.316447	0.138396	-2.45825	-2.11163	-0.247381	0.30689	-1.6051	-1.18229	-1.5519	0.0536759	-1.95424	-0.953221	-1.38871	-0.636542	-1.33909	-0.815068	-1.71685	0.41243	-2.37068	-1.49134	-1.66362	0.805141	-2.26386	-1.69546	28	28	28	77.9	77.9	77.9	42.945	0	Q9UNM6	Q9UNM6	26S proteasome non-ATPase regulatory subunit 13	PSMD13
-0.874234	0.196773	-1.23811	-0.608563	-0.591175	0.198206	-1.08664	-0.150215	-1.57544	0.540277	-1.52604	-0.492432	-1.52325	0.393535	-1.21501	-1.36425	-1.66428	0.643306	-1.96423	-0.999648	-1.32138	0.626447	-2.12744	-1.98761	19	19	19	66.1	66.1	66.1	34.577	0	O00487	O00487	26S proteasome non-ATPase regulatory subunit 14	PSMD14
-0.485162	0.411345	-2.22658	-1.81311	-0.260193	0.415972	-2.02255	-1.66055	-1.39438	0.5481	-1.8624	-0.737792	-1.24015	0.295849	-1.51492	-1.41038	-1.73517	0.629741	-2.27202	-1.57162	-1.6189	0.615739	-2.15955	-1.57265	74	74	74	79.6	79.6	79.6	100.2	0	Q13200	Q13200	26S proteasome non-ATPase regulatory subunit 2	PSMD2
-0.463476	0.505709	-1.70428	-1.95929	-0.4314	0.387578	-1.25518	-1.28893	-0.59654	0.391452	-0.707515	0.167919	-0.784618	0.109534	-0.710196	-0.469515	-1.56836	0.686106	-1.63917	-1.35436	-1.39003	0.764347	-1.72581	-1.60671	48	48	48	76.4	76.4	76.4	60.977	0	O43242	O43242	26S proteasome non-ATPase regulatory subunit 3	PSMD3
-0.604845	0.234648	-1.11864	-0.93666	-0.323421	0.351555	-1.20873	-1.04436	-1.65211	0.660851	-1.62344	0.325991	-1.36939	0.517853	-0.970803	-0.250772	-0.319407	0.85839	-1.12008	-0.998673	-0.47574	0.807341	-1.6789	-1.36606	17	17	13	50.9	50.9	41.1	40.736	0	P55036	P55036	26S proteasome non-ATPase regulatory subunit 4	PSMD4
-0.99987	0.390389	-2.2018	-2.54836	-0.853709	0.398254	-1.89048	-1.69275	-1.9241	0.570368	-2.09648	-0.355344	-1.88866	0.457169	-1.82419	-0.628066	-1.73461	0.666377	-2.20005	-1.22746	-1.88295	0.697684	-2.38917	-1.43695	18	18	18	63.3	63.3	63.3	37.025	0	P51665	P51665	26S proteasome non-ATPase regulatory subunit 7	PSMD7
-1.18692	0.529965	-1.76324	-0.543389	-0.908406	0.483189	-2.01801	-0.461079	-1.73014	0.310793	-1.79193	-0.626284	-1.38463	0.104563	-1.49104	-1.59029	-1.81113	0.638565	-2.11329	-0.853465	-1.82827	0.736781	-2.26569	-1.7172	19	19	19	50.9	50.9	50.9	39.611	1.0759e-292	P48556	P48556	26S proteasome non-ATPase regulatory subunit 8	PSMD8
-0.718772	0.488598	-1.70052	-1.4495	-0.253559	1.02956	-1.07362	-0.871344	-1.21049	0.590804	-1.4356	-0.643062	-1.05453	0.402956	-1.1018	-1.32252	-1.59845	0.702748	-2.04644	-1.21102	-1.37739	0.458433	-1.78665	-2.35024	26	26	26	85.1	85.1	85.1	28.723	0	Q06323	Q06323	Proteasome activator complex subunit 1	PSME1
-0.55805	0.518798	-1.85556	-1.4423	-0.525524	0.335086	-1.85745	-2.30124	-1.23741	0.502817	-0.855004	0.0214155	-0.528945	0.408198	-0.658709	-0.587396	-0.995464	0.567262	-1.60876	-1.31056	-1.63942	0.700647	-1.37672	-1.543	45	45	45	32.4	32.4	32.4	211.33	0	Q14997	Q14997	Proteasome activator complex subunit 4	PSME4
-0.192363	0.316518	-0.0136185	-0.215957	0.216171	0.358985	0.0815046	-0.528692	-0.236634	0.468737	-0.550892	-0.359012	-0.246135	0.452674	0.0578354	-0.884469	-0.37632	0.964685	-1.32483	-0.585864	-1.13383	0.525637	-1.82477	-1.47863	6	6	6	37.6	37.6	37.6	29.816	2.0722e-78	Q92530	Q92530	Proteasome inhibitor PI31 subunit	PSMF1
-0.726292	-0.0304552	-1.38329	0.407286	-0.557988	0.0901707	-1.12302	0.0752039	-0.903042	0.174163	-0.82999	-0.184331	-0.705665	0.115775	-0.955463	-0.372314	-0.80993	0.287568	-1.71342	0.220944	-0.76929	0.319571	-1.66055	0.262369	29	27	27	51.2	49.9	49.9	58.743	0	Q8WXF1	Q8WXF1	Paraspeckle component 1	PSPC1
-0.475608	-0.201358	-0.856243	1.17044	-0.0449945	0.157306	-0.481081	1.3154	-0.789988	0.0803156	-0.77627	0.533636	-0.544137	0.0302829	-0.951127	0.33274	-0.751344	-0.0578097	-1.44717	0.799289	-1.04707	-0.0112704	-1.56762	1.03499	31	31	26	71.8	71.8	66.7	57.221	0	P26599	P26599	Polypyrimidine tract-binding protein 1	PTBP1
-0.552807	1.09571	-1.57285	1.9117	-0.397465	0.722422	-1.54337	1.8148	-0.685312	0.126572	-0.508484	0.718107	-0.392954	-0.179372	-0.414655	0.479857	-0.946189	-0.34168	-1.04676	1.13128	-1.01022	0.123261	-1.58147	1.23287	18	13	13	42.8	36.1	36.1	59.689	2.5558e-244	O95758	O95758	Polypyrimidine tract-binding protein 3	PTBP3
-0.87992	-0.0801532	0.989618	0.425648	-1.19421	-0.0176189	0.605382	0.208472	-0.273705	-0.145786	0.23284	-0.514662	-0.376884	-0.0630199	-0.0314407	-0.2512	-0.237074	-0.573002	0.917799	0.00207262	-0.266844	-0.290139	0.948126	-0.115446	33	33	33	53.3	53.3	53.3	78.549	0	Q96EY7	Q96EY7	Pentatricopeptide repeat domain-containing protein 3, mitochondrial	PTCD3
-0.856568	0.46394	-1.65014	-1.97601	-0.796545	0.504435	-1.57189	-2.36469	-2.30315	1.04638	-3.02499	-0.976365	-2.00875	1.22041	-2.56768	-2.21436	-1.6379	0.740155	-2.13199	-1.78314	-1.68204	0.712185	-2.55892	-2.6501	10	10	10	56.9	56.9	56.9	18.697	0	Q15185	Q15185	Prostaglandin E synthase 3	PTGES3
-0.37174	0.459118	-1.7448	-3.60922	-0.196763	0.837241	-1.38737	-2.16944	-3.16605	1.01647	-3.74243	-1.45295	-2.67496	0.890259	-3.15353	-3.17062	-2.11336	0.526543	-1.87529	-1.4039	-1.92762	-0.214722	-1.53421	-1.48692	10	10	10	45	45	45	12.203	0	P06454	P06454	Prothymosin alpha;Thymosin alpha-1	PTMA
0.962149	-1.14342	0.176005	-0.0501532	1.19488	-2.1826	0.0893635	-0.0790805	1.1802	-1.11717	0.589023	-0.1092	1.16097	-1.16156	0.484801	0.36773	1.06879	-0.772311	0.393667	0.227026	1.09698	-0.46625	0.320948	0.245873	15	15	15	34.3	34.3	34.3	43.159	0	Q9P035	Q9P035	Very-long-chain (3R)-3-hydroxyacyl-[acyl-carrier protein] dehydratase 3	PTPLAD1
0.911724	-1.25205	0.859836	0.122476	1.12605	-1.88278	0.957135	0.420017	1.27103	-0.964589	0.670292	0.0278554	1.13242	-0.555101	0.461904	0.352758	1.62401	-0.326552	0.840675	0.291028	1.37418	-0.192081	0.637692	0.120964	27	27	27	64.6	64.6	64.6	49.966	0	P18031	P18031	Tyrosine-protein phosphatase non-receptor type 1	PTPN1
1.25184	-0.111085	0.727373	-1.8048	0.509301	-0.977854	0.251497	-1.67318	0.351227	0.0500768	-0.00674076	-0.228871	0.00121884	-0.14749	-0.0672675	-0.391283	0.228687	0.125068	-0.230332	-0.472934	0.367972	0.341897	0.0029089	-0.0539535	63	63	54	45.8	45.8	41.2	212.88	0	P10586	P10586	Receptor-type tyrosine-protein phosphatase F	PTPRF
-0.319202	0.170265	2.16577	2.2889	-0.0090611	0.202595	2.35095	2.64908	0.955388	-0.518542	1.08815	0.139212	0.679605	-0.245917	0.51658	0.542446	1.75115	-0.68327	0.800571	-0.436843	1.55879	-0.584727	1.0691	0.522664	25	25	25	54.1	54.1	54.1	43.476	0	Q6NZI2	Q6NZI2	Polymerase I and transcript release factor	PTRF
-1.85729	0.0131178	-1.59844	1.32403	-1.53975	-0.0800989	-1.18697	1.30661	-1.35708	0.161411	-1.35425	0.109494	-1.18603	0.11754	-1.62427	-0.0787532	-1.25949	0.234445	-1.45968	0.797354	-1.48734	0.159691	-1.95515	0.932121	29	29	29	60.8	60.8	60.8	59.875	0	Q9UHX1	Q9UHX1	Poly(U)-binding-splicing factor PUF60	PUF60
-0.895938	-0.0935126	0.437085	0.0586022	-0.862239	-0.0510864	0.187346	-0.21425	-0.759916	0.241434	-0.376503	-0.584977	-0.511694	0.166601	-0.197336	-0.715443	-0.836586	-0.151028	0.639002	0.6224	-0.971753	-0.193214	0.540835	-0.358959	24	24	24	58.1	58.1	58.1	47.47	4.0504e-177	Q9Y606	Q9Y606	tRNA pseudouridine synthase A, mitochondrial	PUS1
1.70396	-2.37146	1.05351	-0.882777	0.571775	-3.00268	1.19199	-0.177106	0.80105	-0.339848	0.445307	-0.31215	0.978589	-0.873861	0.354847	0.0565001	1.03097	-0.622158	-0.111961	-1.76559	1.40289	-0.907244	1.0288	-0.0336838	8	8	8	20.4	20.4	20.4	45.302	2.3929e-276	P15151	P15151	Poliovirus receptor	PVR
-1.51628	0.0566918	-1.89447	0.486858	-1.55857	0.143975	-1.9654	0.609745	-0.743344	0.0361609	-0.839658	-0.0200896	-0.543979	0.0963845	-0.780363	0.045002	-0.624865	-0.208224	-1.36964	0.791256	-0.858723	-0.173369	-1.49624	0.762298	31	31	2	37.4	37.4	2.2	102.45	0	Q15269	Q15269	Periodic tryptophan protein 2 homolog	PWP2
-0.61931	-3.04763	1.16668	0.439012	-0.553111	-3.21984	0.727399	0.149607	0.0649536	-0.416103	0.406666	-0.0952175	0.1193	-0.319395	0.321666	-0.0473757	-0.661024	-0.699724	0.788195	0.107026	-0.56754	-0.717875	0.99462	0.0526032	18	17	17	66.1	62.1	62.1	33.36	0	P32322	P32322	Pyrroline-5-carboxylate reductase 1, mitochondrial	PYCR1
-0.147814	0.684127	-2.0214	-2.49408	-0.564755	0.430883	-2.03511	-1.6376	-1.79675	0.000333952	-2.13434	-0.617057	-1.53627	-0.413794	-1.28575	-1.41223	-1.78607	0.627961	-1.91767	-1.08834	-1.79303	0.32794	-1.76278	-1.81949	71	71	58	74.6	74.6	61	96.695	0	P11216	P11216	Glycogen phosphorylase, brain form	PYGB
-0.37677	0.649473	-1.44732	-2.2996	-0.657795	0.422855	-1.4793	-2.1521	-1.30381	0.681096	-1.59239	0.287631	-1.09788	0.416251	-1.20239	-0.815161	-1.39869	0.577678	-1.46923	-0.71812	-1.61996	0.588569	-1.34796	-1.06719	54	45	44	63.8	52.7	51.4	97.147	0	P06737	P06737	Glycogen phosphorylase, liver form	PYGL
-0.139508	0.298368	-0.982316	-1.38325	-0.00865419	0.0965246	-1.00285	-0.763106	-0.498689	0.392391	-1.25631	-0.579045	-0.571001	0.154773	-1.16625	-1.04649	-0.391868	0.276351	-1.23085	-1.3483	-0.670641	0.418195	-1.28778	-1.36658	63	62	62	74.7	74.7	74.7	87.798	0	P47897	P47897	Glutamine--tRNA ligase	QARS
0.725454	-0.693669	0.489159	-0.463015	0.371393	-0.841055	0.317783	-0.457592	0.886406	-0.817603	0.461195	-0.562032	0.962987	-0.638768	0.410265	0.107639	0.441357	0.0645173	0.331657	-0.522291	0.553792	0.0346861	0.50363	-0.190943	18	17	16	70.5	65	61.5	22.541	5.4072e-281	P61026	P61026	Ras-related protein Rab-10	RAB10
0.645796	-1.32014	0.238612	-0.411489	0.67421	-1.58833	-0.025196	-0.598122	0.703938	-1.10724	0.531217	-0.240142	0.970701	-1.06426	0.363587	0.0128448	0.382367	-0.129387	-0.13991	-1.05415	0.610352	0.0442023	0.104558	-0.746505	17	17	3	79.6	79.6	25	24.393	9.7357e-293	P62491	P62491	Ras-related protein Rab-11A	RAB11A
0.618584	-1.56853	0.299554	-0.488671	0.734387	-1.65709	0.285927	-0.453632	0.697711	-0.428654	0.055693	-0.605887	0.786878	-0.151621	0.165135	-0.308891	0.432939	0.698297	0.0930287	-0.802732	0.536091	2.06423	0.169343	-0.728529	23	23	23	86.5	86.5	86.5	23.897	0	P61106	P61106	Ras-related protein Rab-14	RAB14
0.57435	-1.30932	0.125629	-0.262696	0.704406	-1.26156	0.19881	-0.320917	0.746002	-0.801085	0.344807	-0.251245	0.683298	-0.592411	0.140584	-0.0516953	0.472681	-0.734434	0.275298	-0.21978	0.430264	-0.352866	0.277306	-0.146908	17	17	17	79.1	79.1	79.1	22.977	0	Q9NP72	Q9NP72	Ras-related protein Rab-18	RAB18
0.468779	-0.965938	0.3901	-0.506059	0.509553	-1.075	0.251098	-0.466938	0.725032	-0.585584	0.224472	-0.464989	0.808908	-0.404618	0.21754	-0.213365	0.428226	0.374008	0.232482	-0.55362	0.482896	0.398662	0.361967	-0.455737	22	22	13	83.4	83.4	52.2	22.677	0	P62820	P62820	Ras-related protein Rab-1A	RAB1A
0.309931	-1.08896	0.325678	-0.102155	0.424683	-1.10792	0.0803973	-0.24249	0.710375	-0.507199	0.234322	-0.421583	0.760187	-0.526416	0.154516	-0.224259	0.458183	0.769318	0.276461	-0.468878	0.526092	0.755321	0.30987	-0.474302	21	12	12	82.1	50.2	50.2	22.171	0	Q9H0U4;Q92928	Q9H0U4;Q92928	Ras-related protein Rab-1B;Putative Ras-related protein Rab-1C	RAB1B;RAB1C
0.633291	-0.903495	0.36344	-0.38742	0.56809	-1.15122	0.275936	-0.345843	0.866352	-0.72552	0.366338	-0.327937	0.916104	-0.629909	0.406204	-0.0478183	0.815977	-0.386883	0.331546	-0.369349	0.785052	-0.221505	0.356444	-0.415621	13	13	13	56.9	56.9	56.9	24.347	1.38e-212	Q9UL25	Q9UL25	Ras-related protein Rab-21	RAB21
0.407325	-0.483435	0.234406	-0.388324	0.668641	-0.598849	0.182857	-0.32778	0.84379	-0.717136	0.237222	-0.395648	0.976356	0.0255657	0.364913	-0.366991	1.12822	-0.357601	0.44683	-0.212362	1.22273	-0.105851	0.454433	-0.173365	20	20	11	81.6	81.6	45.8	23.545	0	P61019	P61019	Ras-related protein Rab-2A	RAB2A
0.348951	0.0491775	-0.288281	-0.500789	0.568685	-0.0355178	-0.0221518	-0.158523	-0.144949	-0.0778835	-0.50391	-0.784108	-0.17233	-0.144279	-0.667345	-0.932274	-0.30623	-0.126133	-1.38987	-0.686137	-0.725733	-0.122622	-1.1929	-0.657223	44	44	44	36.2	36.2	36.2	155.98	1.7969e-235	Q9H2M9	Q9H2M9	Rab3 GTPase-activating protein non-catalytic subunit	RAB3GAP2
0.833533	-0.61837	0.598243	-0.528261	0.698692	-0.689933	0.835701	-0.407985	0.685175	-0.665897	0.266339	-0.368594	0.867576	-0.580122	0.358334	0.0383958	0.610289	-0.593409	0.228531	-0.75777	0.771062	-0.492665	0.347559	-0.150752	11	8	7	68.4	53.5	50.2	23.658	6.9212e-196	P20339	P20339	Ras-related protein Rab-5A	RAB5A
0.940912	-1.36499	0.661796	0.321824	0.307527	-1.69044	0.342004	-0.292414	0.848272	-0.177238	0.363817	-0.379557	0.740261	0.202511	0.399133	-0.190351	1.21611	-0.324842	0.316696	-0.550347	1.04382	-0.62319	0.256815	-0.555096	9	5	5	51.2	33	33	23.707	2.6401e-173	P61020	P61020	Ras-related protein Rab-5B	RAB5B
0.61717	-1.25981	0.539613	-0.450352	0.541303	-1.37005	0.640151	-0.330052	0.769905	-0.753484	0.386604	-0.526065	0.965046	-0.520202	0.466255	0.044782	0.318095	-0.566582	0.420679	-0.479821	0.422329	-0.455809	0.513969	-0.254981	13	13	5	68.5	68.5	29.2	23.482	0	P51148	P51148	Ras-related protein Rab-5C	RAB5C
0.432169	-0.232441	0.223525	-0.254553	0.300239	-1.53559	0.101188	-0.255484	0.857656	-0.71175	0.489362	-0.659514	1.00436	-0.350652	0.506298	-0.0415742	0.507798	0.0977195	0.180032	-0.685445	0.697578	0.225486	0.381192	-0.507614	17	17	7	60.1	60.1	24	23.593	1.9041e-140	P20340	P20340	Ras-related protein Rab-6A	RAB6A
0.504692	-1.02088	0.412369	-0.683884	0.731096	-1.00179	0.485327	-0.593251	0.966227	-0.838722	0.2661	-0.667064	1.04159	-0.607838	0.396475	-0.151252	1.43023	0.508823	0.356731	-0.546789	1.53803	0.678335	0.469877	-0.445768	25	25	25	87.9	87.9	87.9	23.489	0	P51149	P51149	Ras-related protein Rab-7a	RAB7A
0.725931	-2.33312	0.476939	-0.222352	0.398686	-2.78012	0.546234	-0.323849	0.763417	-0.939587	0.381364	-0.292387	0.971222	-0.536736	0.381615	0.0880691	0.946512	0.120476	0.435856	-0.273137	1.07217	0.249522	0.628855	0.0234298	13	11	8	54.6	49.3	34.8	23.668	5.4198e-160	P61006	P61006	Ras-related protein Rab-8A	RAB8A
1.16745	-0.64962	0.620474	-0.811153	0.632448	-1.19521	0.93598	-0.277621	0.637332	-0.372898	0.17296	-1.02986	1.04382	-0.54305	0.32441	-0.306153	0.598927	-0.0643665	-0.101801	-1.26134	0.942353	-0.341552	0.689373	-0.26489	12	11	3	54.7	49	15.1	21.45	1.472e-142	P63000	P63000	Ras-related C3 botulinum toxin substrate 1	RAC1
1.18722	-0.258853	2.89188	1.73988	0.467529	-0.726824	2.33584	1.91082	-0.345501	-0.354093	0.812276	0.0303309	-0.520226	-0.131048	-0.209197	0.419588	0.335957	-0.414199	0.309595	0.583288	0.058293	-0.302544	0.0697121	0.958111	20	20	20	36.2	36.2	36.2	71.026	1.3637e-146	Q9H0H5	Q9H0H5	Rac GTPase-activating protein 1	RACGAP1
-0.587629	-0.376923	-0.362745	1.41149	-0.387932	-0.327153	-0.365486	1.34354	0.111978	-0.369421	0.612387	1.1215	0.00484932	-0.205459	0.0938405	1.06586	0.631427	0.108389	0.213151	1.65275	0.383244	0.111819	-0.0454783	1.60891	31	31	28	54.4	54.4	51.3	71.689	0	O60216	O60216	Double-strand-break repair protein rad21 homolog	RAD21
-0.427863	0.526873	-1.6789	-0.0956203	-0.23757	0.47631	-1.50901	-0.19629	-1.92917	0.464172	-1.87329	-0.632396	-1.78976	0.33283	-1.30591	-1.04724	-1.20251	0.589933	-1.46477	-1.07235	-1.37679	0.414132	-1.76697	-1.05945	21	21	18	52.1	52.1	52.1	43.171	0	P54727	P54727	UV excision repair protein RAD23 homolog B	RAD23B
-0.843931	-0.172833	-1.46734	0.0532009	-0.821541	-0.190753	-1.26256	-0.18102	-0.323638	0.15035	-0.26206	-0.247352	-0.55285	0.182156	-0.614806	-0.384611	-0.0262291	0.0321978	-0.0333361	0.493878	-0.703937	0.52904	-0.7766	-0.0212055	105	105	105	63.1	63.1	63.1	153.89	0	Q92878;A0A1W2PPC4	Q92878	DNA repair protein RAD50	RAD50
-0.432992	0.821877	-0.81155	0.131415	-0.466039	1.26161	-0.216501	0.367897	-0.43277	-0.174797	-0.0935187	0.195353	-0.397514	0.0468536	-0.172174	0.0652812	-0.221396	-0.454261	-0.23699	1.12945	-0.220468	-0.129156	-0.383413	1.078	19	19	19	61.7	61.7	61.7	40.968	0	P78406	P78406	mRNA export factor	RAE1
0.220923	-0.0327634	0.50042	0.32141	0.275015	-0.295841	0.538917	0.356163	0.85909	-0.572239	1.10772	0.442501	0.58199	-0.163946	0.508659	0.659392	1.60897	-0.22375	0.915375	0.861508	1.59847	-0.0520283	1.13709	0.968892	54	54	54	55.3	55.3	55.3	110.04	0	Q9P0K7	Q9P0K7	Ankycorbin	RAI14
1.40955	-2.9417	0.805386	-0.672823	0.90734	-3.50541	0.764594	-0.280339	0.660459	-0.394808	0.228391	-0.745354	0.944391	-0.23533	0.328875	-0.106287	0.796208	-0.670588	0.116281	-0.919692	1.16644	-0.698362	0.815307	-0.0892762	15	9	9	60.2	26.7	26.7	23.567	0	P11233	P11233	Ras-related protein Ral-A	RALA
-1.82369	-1.00686	-0.856236	1.32102	-1.67421	-0.97132	-0.734154	1.3927	-1.62827	-0.361789	-0.924318	0.997728	-0.99168	-0.216213	-1.22574	1.06974	-1.49207	-0.389328	-1.71934	1.35372	-1.67054	-0.445843	-2.04614	1.5299	26	26	26	82	82	82	32.463	0	Q9UKM9	Q9UKM9	RNA-binding protein Raly	RALY
-0.422801	0.340491	-1.82557	-1.65616	0.000299907	0.640496	-1.25238	-1.2821	-0.47318	-0.12508	-0.0486076	-0.221577	-0.588695	-0.239886	-0.548914	-0.462355	-0.649085	-0.0739051	-0.779961	-1.07685	-0.817671	-0.155548	-0.919878	-0.89325	20	20	20	54.2	54.2	54.2	24.423	0	P62826	P62826	GTP-binding nuclear protein Ran	RAN
-0.153363	-0.335162	-1.10052	0.268881	-0.0927471	0.334698	-1.28752	0.614876	0.0420551	0.0529603	0.169452	0.344418	0.0795723	0.0312422	0.0101181	0.330574	0.217605	0.390924	-0.0397578	1.16653	0.0579017	0.450889	-0.362686	0.988294	153	153	105	57.7	57.7	41.7	358.2	0	P49792;Q05823	P49792	E3 SUMO-protein ligase RanBP2;Putative peptidyl-prolyl cis-trans isomerase	RANBP2
-0.47495	0.534845	-1.38921	-1.13001	-0.0965154	0.739123	-0.745035	-0.641316	-0.542372	0.45473	-0.600912	-0.362309	-0.536074	0.47095	-0.597416	-0.472862	-0.681691	0.499284	-1.49231	-0.346994	-0.651183	0.563102	-1.49612	-0.672738	43	43	43	76.7	76.7	76.7	63.541	0	P46060	P46060	Ran GTPase-activating protein 1	RANGAP1
1.12802	-0.464188	0.516693	-0.786677	0.786686	-0.927626	0.445953	-0.678452	0.370578	-0.317036	-0.146853	-1.1442	0.717573	-0.314536	-0.00144719	-0.626491	0.920704	-0.439387	0.200187	-0.965424	1.19171	-0.25361	0.68317	-0.275374	21	21	8	83.2	83.2	35.9	20.825	0	P61224;A6NIZ1	P61224;A6NIZ1	Ras-related protein Rap-1b;Ras-related protein Rap-1b-like protein	RAP1B
1.67261	-2.60771	0.852145	-0.802254	1.0102	-3.11764	1.03773	-0.354476	0.785756	-0.723761	0.43693	-0.551729	0.915714	-0.913373	0.336593	-0.147791	1.45184	-0.2682	0.205764	-1.46989	1.65314	-0.692824	0.993061	-0.0253244	14	14	9	63.9	63.9	37.7	20.504	0	P61225	P61225	Ras-related protein Rap-2b	RAP2B
0.0265545	0.5211	-1.40549	-1.47559	-0.0516099	0.281272	-0.931391	-1.40189	-0.629218	0.281655	-1.36652	-0.776515	-0.718711	0.0701898	-1.20078	-1.16263	-0.489875	0.423483	-1.52329	-1.29052	-0.577318	0.391352	-1.54992	-1.48404	54	54	54	68.9	68.9	68.9	75.378	0	P54136	P54136	Arginine--tRNA ligase, cytoplasmic	RARS
-1.48199	0.353795	-1.90272	-0.516175	-1.49548	0.236579	-2.00924	-0.490928	-0.897764	0.270338	-0.570334	0.180157	-1.12729	0.258185	-1.02735	-0.193467	-0.1357	-0.200597	-0.27445	0.83223	-0.422092	-0.0330822	-0.585252	0.79018	23	23	15	80.9	80.9	70.8	47.655	0	Q09028	Q09028	Histone-binding protein RBBP4	RBBP4
-1.44075	0.224882	-2.61809	-1.20218	-1.27562	0.250875	-2.38776	-1.06453	-1.27009	0.480619	-1.07793	-0.397676	-1.3927	0.350739	-1.33984	-0.424482	-0.582662	0.204697	-0.563955	0.42539	-0.96559	0.309231	-0.984412	0.238353	20	12	12	64.5	54.4	54.4	47.82	0	Q16576	Q16576	Histone-binding protein RBBP7	RBBP7
-0.211079	-0.0688547	-0.85295	-1.20602	-0.0916871	0.700751	-0.281736	-1.25296	-0.363904	0.223913	-0.744386	-0.311811	-0.377304	0.0973693	-0.487814	-0.783234	-1.93954	0.524691	-0.903316	0.0506601	-1.41936	0.626552	-1.44935	-0.46609	22	22	22	24	24	24	97.394	6.4154e-79	Q9NTZ6	Q9NTZ6	RNA-binding protein 12	RBM12
-1.24711	0.0443749	-0.99603	-0.0168905	-0.542134	0.270113	-0.810377	0.413755	-1.46808	0.155077	-1.74228	-0.259175	-1.12537	0.596725	-1.0862	-0.175205	-1.10271	0.223456	-2.23156	0.00613121	-0.78672	0.245601	-2.26395	-0.00569025	47	47	47	51.5	51.5	51.5	118.1	7.4812e-222	Q8IXT5	Q8IXT5	RNA-binding protein 12B	RBM12B
-0.722313	-0.161906	-1.01679	0.648498	-0.210429	-0.0182982	-1.08461	0.830815	-0.77301	0.0858776	-0.848595	0.6253	-0.49022	0.00773906	-0.467608	0.182664	-0.825928	0.276167	-1.21039	0.729895	-0.777856	0.324289	-1.19289	0.900458	39	39	39	55.5	55.5	55.5	69.491	0	Q96PK6;A0A0A0MSL8	Q96PK6	RNA-binding protein 14	RBM14
-0.0845264	0.31687	-1.16541	1.51076	-0.0106615	0.676178	-1.36523	1.33065	-0.607449	0.333541	-0.704627	0.240406	-0.326277	0.477783	-0.594987	0.200589	-0.405921	0.0324655	-1.07959	0.755014	-0.651466	-0.0308203	-1.54392	0.65828	29	29	29	32.6	32.6	32.6	107.33	5.862e-295	Q9Y4C8	Q9Y4C8	Probable RNA-binding protein 19	RBM19
-0.230344	-0.342597	0.275341	1.61985	0.611853	0.477902	-0.493909	1.40755	-0.797892	-0.247183	-0.619537	1.00866	-0.83559	-0.179528	-0.917685	0.778588	-0.0175302	-0.367387	-1.25165	1.26302	-0.363135	-0.55421	-1.36007	1.32874	18	18	18	45.2	45.2	45.2	46.895	2.9116e-161	Q9NW64	Q9NW64	Pre-mRNA-splicing factor RBM22	RBM22
-0.603855	0.512342	-0.564369	0.775061	-0.395177	0.849667	-0.802284	0.690875	-0.994331	0.10772	-1.19939	0.318036	-0.814029	0.138751	-1.0644	0.321892	-0.695135	0.215507	-1.70807	0.430826	-0.522012	0.23909	-1.7032	0.657308	55	55	55	51.4	51.4	51.4	100.18	0	P49756	P49756	RNA-binding protein 25	RBM25
-0.046976	0.34511	-0.675949	-0.261827	0.20395	0.172057	-0.760938	-0.122923	-0.358731	0.192339	-0.553292	0.0254147	-0.268511	0.0899218	-0.708509	-0.0987703	-0.746843	0.155301	-1.2789	0.64755	-1.18772	0.147618	-1.66991	0.568292	40	40	40	47.3	47.3	47.3	85.737	0	Q9NW13	Q9NW13	RNA-binding protein 28	RBM28
-0.736038	0.0100346	-0.871679	2.49518	-0.431982	0.229227	-0.561932	2.74759	-0.950453	0.0297678	-1.06272	0.00300416	-0.794311	0.12007	-1.18854	0.323105	-1.11091	-0.295599	-1.99428	0.656122	-0.952619	-0.0625254	-1.91869	1.12411	11	11	11	66.2	66.2	66.2	17.17	0	P98179	P98179	Putative RNA-binding protein 3	RBM3
-0.018243	-0.072989	-0.789837	0.616328	0.711272	0.285791	-0.503742	0.685546	-0.128785	0.0657849	-0.358869	0.291068	0.179226	0.331953	-0.0646032	0.316535	-0.794179	0.338462	-0.594379	0.814784	-0.332472	0.760128	-1.36113	0.362931	20	20	20	50	50	50	48.564	3.9742e-83	P42696	P42696	RNA-binding protein 34	RBM34
-0.195267	0.0480323	-0.533974	1.42005	0.0097772	0.316436	-0.420616	1.8184	-0.402013	0.170471	-0.408951	0.415404	-0.341989	0.310036	-0.513487	0.454303	-1.25927	0.0560393	-1.6769	0.553176	-0.970431	0.122941	-1.63684	0.754535	25	25	25	50.4	50.4	50.4	59.379	0	Q14498;Q86U06	Q14498	RNA-binding protein 39	RBM39
-1.17452	0.793875	0.149486	0.479837	-1.03547	-0.231103	0.400541	0.616359	-0.890351	0.0218648	-0.887299	0.470956	-0.722437	0.00952864	-0.931934	0.516984	-1.20886	-0.0697937	-1.47948	1.01252	-1.15772	0.0187481	-1.54247	1.06988	26	26	7	72.5	72.5	34.3	40.313	0	Q9BWF3	Q9BWF3	RNA-binding protein 4	RBM4
-1.02951	-0.296061	-1.70358	0.448607	-1.04061	-0.380862	-1.53429	0.774075	-1.44741	-0.000401807	-0.999555	0.622069	-1.06291	-0.0668913	-1.15162	0.61084	-1.49511	-0.139455	-1.85155	0.979456	-1.8377	-0.242165	-2.25913	1.03682	9	9	9	48.3	48.3	48.3	19.889	0	Q9Y5S9	Q9Y5S9	RNA-binding protein 8A	RBM8A
-1.781	0.0826885	-0.485477	2.14602	-1.1749	0.717892	-0.32813	2.29782	-1.25885	-0.351342	-0.800149	0.942143	-0.756925	-0.145951	-0.899372	0.99799	-0.566171	-0.715595	-1.41426	1.26809	-0.867965	-0.693851	-1.74241	1.41987	37	37	11	63.2	63.2	17.4	42.331	0	P38159	P38159	RNA-binding motif protein, X chromosome;RNA-binding motif protein, X chromosome, N-terminally processed	RBMX
-0.945074	-0.777894	-0.842366	1.28796	-0.336639	-0.714401	-0.957308	1.23732	0.47592	-1.97488	1.09776	1.13978	0.13187	-1.85505	0.482095	1.1519	0.656816	-1.91942	0.650679	1.61284	0.481302	-1.59644	0.47879	1.70921	21	21	21	64.1	64.1	64.1	44.969	0	P18754	P18754	Regulator of chromosome condensation	RCC1
-0.639054	-0.236145	-0.990098	0.334273	-0.724783	-0.298106	-0.705688	0.687884	0.0456109	-0.23185	0.46979	0.501431	-0.27775	-0.52896	-0.130001	0.356646	0.259142	-0.939	0.0752131	1.12563	-0.14034	-0.715668	-0.371574	0.886935	27	27	27	58.6	58.6	58.6	56.084	0	Q9P258	Q9P258	Protein RCC2	RCC2
0.617561	-0.266563	-0.494227	-0.844737	0.644828	0.0528818	-0.88417	-0.369681	-0.330794	0.366974	-0.963628	0.228871	-0.795427	0.389461	-1.2457	-1.06706	0.450542	0.0295326	-0.181527	-1.18724	0.194381	0.364323	-0.549094	-1.54086	26	26	26	70.4	70.4	70.4	38.89	0	Q15293	Q15293	Reticulocalbin-1	RCN1
-1.21574	-0.422982	-0.844414	-0.0533295	-1.0789	-0.147446	-1.57606	0.0570568	-0.0622907	-0.324216	0.341285	0.754102	-0.186186	-0.580682	-0.247026	0.566851	0.65528	0.359527	0.117998	0.874316	0.308738	1.40003	-0.0781999	1.00348	11	11	7	24.5	24.5	17.1	53.327	3.0798e-62	Q9UKL0	Q9UKL0	REST corepressor 1	RCOR1
1.03836	-3.59267	0.205825	-0.085255	0.974652	-2.71342	0.138749	-0.0855473	1.11493	-1.28512	0.624435	-0.186647	1.09421	-0.28618	0.493221	0.384839	1.11792	-0.765621	0.413749	-0.0686985	1.16625	-0.181154	0.453036	0.0266649	18	18	18	71.1	71.1	71.1	35.386	0	Q8TC12;H0YIZ8;Q96NR8	Q8TC12	Retinol dehydrogenase 11	RDH11
-0.219908	-1.37785	1.21129	0.308879	-0.26661	-1.73826	0.888409	-0.145782	0.900738	-0.342213	0.882599	-0.412258	0.903678	-1.09134	0.800233	-0.0830654	0.283647	-1.47035	1.25862	0.16489	0.351874	-1.14641	1.27633	0.040213	18	18	18	52.9	52.9	52.9	35.932	3.4787e-192	Q8NBN7	Q8NBN7	Retinol dehydrogenase 13	RDH13
0.756875	0.455799	-0.338512	-2.40188	0.0657348	0.25991	0.0979088	-1.42467	-0.592448	0.430598	-0.906757	-0.836706	-0.0236356	0.196104	-0.659661	-0.763285	0.0327411	0.349897	-0.792201	-1.14632	0.403504	0.100909	-0.105679	-0.829182	63	42	42	76.7	55.7	55.7	68.563	0	P35241	P35241	Radixin	RDX
-0.840442	-0.785131	-0.927668	0.109225	-0.943884	-0.410385	-0.979339	0.0249719	-0.118317	0.0701835	-0.0311111	0.0478563	-0.242134	-0.229743	-0.25403	-0.167653	0.0045003	-0.282973	-0.00869978	0.664396	-0.170459	-0.085972	-0.179489	0.671508	30	30	30	55.5	55.5	55.5	73.457	0	P46063	P46063	ATP-dependent DNA helicase Q1	RECQL
0.571793	-1.81153	-0.0674009	-0.0128924	0.500432	-2.02869	-0.278297	-0.370735	0.583775	-1.0173	0.329591	-0.481971	0.599984	-0.447921	0.168055	0.219399	0.481791	-0.828345	0.0483863	-0.568103	0.549573	-0.453685	0.0341259	-0.544268	12	12	12	32.8	32.8	32.8	21.493	1.2524e-101	Q00765	Q00765	Receptor expression-enhancing protein 5	REEP5
1.09473	-1.33942	0.203883	0.0107401	1.01278	-2.18198	0.0914654	-0.251185	1.17384	-1.05258	0.522982	-0.116684	1.06083	-0.829286	0.309138	0.314675	0.777467	-0.3981	0.289702	0.0646374	0.748667	-0.408175	0.256413	-0.00168004	31	31	31	53.1	53.1	53.1	66.819	0	Q6NUM9	Q6NUM9	All-trans-retinol 13,14-reductase	RETSAT
0.0741143	0.465886	0.0612357	-0.264047	0.452279	0.986186	0.126676	-0.984958	0.302961	0.060131	0.283174	0.456744	0.552726	0.0790724	0.0982646	0.416465	3.11311	0.361588	0.0789958	0.995717	2.47451	0.642948	-0.162431	0.899535	35	35	35	39.2	39.2	39.2	128.25	0	P35251	P35251	Replication factor C subunit 1	RFC1
-0.431158	-0.273373	-0.233364	-0.0597685	-0.439399	0.25164	-0.195267	-0.211466	-0.172806	-0.0575609	-0.434415	-0.313823	-0.298728	-0.208428	-0.792479	-0.313323	0.281742	-0.168515	-0.255441	0.582123	-0.091723	-0.00272764	-0.469975	0.725679	21	21	21	58.4	58.4	58.4	39.681	0	P35249	P35249	Replication factor C subunit 4	RFC4
0.677875	0.148325	-0.0974739	-1.00667	0.584081	-0.277315	0.185916	-0.476474	0.223734	-0.155557	-0.36941	-1.18338	0.682905	0.0565008	-0.00978816	-0.519431	0.144383	0.225682	-0.363373	-1.01576	0.509593	0.26302	0.212957	-0.537476	16	16	9	66.3	66.3	38.9	21.768	3.6619e-267	P61586	P61586	Transforming protein RhoA	RHOA
1.22665	-2.30593	0.728778	-0.532768	1.06572	-2.14485	0.813997	-0.110843	0.697391	-0.213681	0.220351	-0.168789	1.02045	-0.517414	0.365136	-0.201687	0.654048	-0.619241	0.546094	-0.471578	0.953978	-0.45977	0.769365	-0.0663675	12	11	11	62.3	56.5	56.5	21.308	1.1987e-222	P84095	P84095	Rho-related GTP-binding protein RhoG	RHOG
-1.14179	-0.202987	1.68069	0.635796	-0.983696	-0.719194	1.51113	0.484364	1.21797	-1.48538	1.06886	-0.0364368	1.1736	-0.831073	0.982727	0.15647	0.606658	-0.778855	1.41776	0.240457	0.683356	-0.374912	1.3421	0.225489	24	24	23	58.9	58.9	57.1	68.117	0	Q8IXI1	Q8IXI1	Mitochondrial Rho GTPase 2	RHOT2
-0.406692	-0.795551	0.0633817	0.692422	-0.12783	0.119319	0.350618	0.889303	0.349291	-0.272675	0.604627	0.698843	-0.103326	-0.215243	-0.139544	0.283198	1.42968	-0.140945	0.736713	1.44234	0.867387	-0.0431952	0.373672	1.06796	69	69	69	33.5	33.5	33.5	274.46	0	Q5UIP0	Q5UIP0	Telomere-associated protein RIF1	RIF1
-0.902946	-0.542107	-0.705806	1.31146	-0.464651	-0.398675	-0.098283	1.23319	-0.788583	0.178356	-0.755222	-0.168623	-0.919521	0.0439251	-0.939836	-0.439079	0.646327	0.183853	-0.546583	0.408837	0.385208	0.184714	-0.46112	0.5295	55	55	50	57.7	57.7	54.6	113.66	0	Q5VTR2	Q5VTR2	E3 ubiquitin-protein ligase BRE1A	RNF20
-0.0390548	-0.0807062	-0.345173	-0.414628	1.60638	1.51485	1.04884	1.01168	-0.106422	0.316441	-0.466669	-0.434008	-0.0479421	0.659679	-0.420383	-0.634193	-0.734203	0.331568	-0.655409	-0.318506	-0.506337	0.264035	-0.411527	-0.292651	282	282	281	62.2	62.2	62	591.4	0	Q63HN8	Q63HN8	E3 ubiquitin-protein ligase RNF213	RNF213
-0.545146	-0.599685	-0.85283	0.682427	-0.251498	-0.209582	-0.229341	0.769384	-0.854791	0.0873197	-0.805624	-0.421128	-0.944546	0.0102751	-0.955007	-0.570257	0.671641	0.225023	-0.476806	0.513468	0.224699	0.155199	-0.366686	0.625855	49	44	44	49.6	46.5	46.5	113.65	0	O75150	O75150	E3 ubiquitin-protein ligase BRE1B	RNF40
-0.706547	0.0466971	-1.11396	-0.931059	-0.279987	0.161852	-0.831151	-0.905685	-1.23249	0.515876	-1.24548	-0.590681	-1.12285	0.645971	-0.852751	-0.746323	-1.03338	0.397728	-1.41772	-0.310904	-1.3248	0.602303	-1.73471	-0.0120734	20	20	20	43.1	43.1	43.1	54.843	5.5623e-275	O43148	O43148	mRNA cap guanine-N7 methyltransferase	RNMT
-1.46552	-0.688105	-1.15122	1.22346	-1.13593	-0.27789	-1.2781	1.42991	-1.14346	-0.134679	-0.812809	0.451379	-1.13273	0.0304348	-0.385188	0.606486	-1.09672	-0.440955	-1.14016	1.21828	-0.986584	-0.524264	-1.20623	1.3322	8	8	8	29.2	29.2	29.2	34.208	2.4275e-118	Q15287	Q15287	RNA-binding protein with serine-rich domain 1	RNPS1
-0.268597	0.112515	-0.534357	-0.155993	-0.0480141	0.350432	-0.474302	0.413878	-0.0911753	0.0528572	0.0920588	0.029295	-0.193829	-0.129724	-0.161219	0.025511	-0.234145	0.0579445	0.074865	0.464842	-0.27072	-0.0683101	-0.177943	0.407305	28	28	28	51.9	51.9	51.9	68.137	8.0309e-261	P27694	P27694	Replication protein A 70 kDa DNA-binding subunit	RPA1
-0.515036	0.425375	-0.459112	0.350833	-0.213778	0.175733	-0.233587	1.13219	-0.0838458	0.204621	-0.192328	-0.0920417	-0.468135	-0.00391654	-0.346106	-0.276255	-0.0533964	-0.0185422	-0.256806	0.337591	-0.166217	-0.0248811	-0.428173	0.274906	11	11	11	65.2	65.2	65.2	29.247	1.4884e-173	P15927	P15927	Replication protein A 32 kDa subunit	RPA2
-0.95613	-0.097752	-1.17315	0.787398	-0.51789	0.327224	-1.47089	0.530765	-0.782749	0.132642	-0.31919	0.460589	-0.452528	0.363672	-1.27022	-0.0614864	-1.25593	0.0423494	-1.59078	0.751599	-1.44591	0.04728	-1.80063	0.73634	12	12	12	45.8	45.8	45.8	40.11	2.1897e-59	Q9H9Y2	Q9H9Y2	Ribosome production factor 1	RPF1
-1.48018	-0.183684	-0.73824	0.585198	-1.12803	-0.0109073	-0.350106	0.859471	-0.943019	0.00559457	-0.940191	0.244092	-0.591175	0.141495	-1.14466	0.185896	-0.479807	0.0330331	-1.55105	0.627638	-0.616992	-0.0216863	-1.67207	0.649153	21	21	21	60.8	60.8	60.8	35.582	4.8228e-299	Q9H7B2	Q9H7B2	Ribosome production factor 2 homolog	RPF2
-0.0971116	0.213852	-0.494318	-0.600406	-0.258864	0.165339	-0.415191	-0.419553	0.00425733	0.173179	-0.383448	-0.551039	-0.209484	-0.162213	-0.798691	-0.646252	-0.611266	0.244865	-1.32254	-0.899444	-0.531231	0.18837	-1.21401	-0.813244	20	20	20	61.7	61.7	61.7	24.604	0	P27635;Q96L21	P27635	60S ribosomal protein L10	RPL10
-0.255708	0.0526161	-0.966249	-0.575432	0.238016	-0.0447452	-0.722221	-0.334665	-0.104433	0.154292	-0.485253	-0.659416	-0.198802	-0.0304501	-0.804447	-0.743491	-0.770247	0.22135	-1.25988	-0.455307	-0.788724	0.188587	-1.19453	-0.419902	22	22	22	75.6	75.6	75.6	24.831	0	P62906	P62906	60S ribosomal protein L10a	RPL10A
-0.0575107	0.183982	-0.900796	-0.35378	0.209169	0.0140469	-0.644825	-0.148687	-0.201871	-0.246965	-0.560712	-0.226356	-0.304813	-0.435213	-0.826827	-0.534459	-0.886285	0.199885	-1.34733	-0.600827	-0.895743	0.239746	-1.29975	-0.420677	23	23	23	84.8	84.8	84.8	20.252	0	P62913	P62913	60S ribosomal protein L11	RPL11
-0.268422	0.0782442	-1.16133	-0.504198	0.133898	-0.10753	-0.828795	-0.454835	-0.0822517	0.179668	-0.475479	-0.584959	-0.166648	-0.0441743	-0.751049	-0.580597	-0.847874	0.180802	-1.38296	-0.533301	-0.773595	0.209953	-1.31803	-0.397671	14	14	14	73.3	73.3	73.3	17.818	0	P30050	P30050	60S ribosomal protein L12	RPL12
0.0732546	0.1113	-0.33053	-0.518042	0.217738	0.258798	-0.252181	-0.397866	-0.121354	0.211919	-0.514308	-0.0831073	-0.199372	-0.0554608	-0.748191	-0.60298	-0.12778	0.142269	-1.38251	-0.592144	-0.0230264	0.114393	-1.31491	-0.433582	23	23	23	63.5	63.5	63.5	24.261	2.0088e-303	P26373	P26373	60S ribosomal protein L13	RPL13
-0.306543	0.160018	-0.881307	-0.506393	0.171561	0.0631141	-0.733109	-0.305824	-0.155519	0.224808	-0.559138	-0.531678	-0.26704	-0.0431269	-0.858511	-0.689249	-0.511462	0.219385	-1.2396	-0.588254	-0.501446	0.194522	-1.1625	-0.494159	22	22	22	56.2	56.2	56.2	23.577	7.9017e-155	P40429;Q6NVV1	P40429	60S ribosomal protein L13a	RPL13A
-0.187528	0.14072	-0.0447948	-0.391903	0.0454504	0.181617	-0.248872	-0.172889	-0.0983358	0.208669	-0.440492	0.338604	-0.226826	-0.0671381	-0.776552	-0.280146	-0.277325	0.14628	-1.19867	-0.463918	-0.211776	0.211703	-1.09897	-0.35108	13	13	13	43.7	43.7	43.7	23.432	1.7521e-144	P50914	P50914	60S ribosomal protein L14	RPL14
-0.276704	0.144273	-0.881571	-0.528221	0.116583	0.109953	-0.943205	-0.513331	-0.112042	0.232539	-0.469512	-0.310209	-0.217245	-0.0350063	-0.645088	-0.535078	-0.889356	0.198903	-1.44112	-0.572103	-0.833108	0.166023	-1.32587	-0.452963	22	22	22	65.2	65.2	65.2	24.146	2.4666e-276	P61313	P61313	60S ribosomal protein L15	RPL15
-0.21577	0.159392	0.139148	-0.386973	0.0369469	0.284046	0	-0.240247	-0.0703896	0.254638	-0.480753	-0.340418	-0.212527	-0.0164674	-0.837316	-0.605455	-0.492463	0.321306	-1.31665	-0.59409	-0.411407	0.30663	-1.23968	-0.462734	20	20	20	64.1	64.1	64.1	21.397	0	P18621;A0A0A6YYL6	P18621;A0A0A6YYL6	60S ribosomal protein L17	RPL17
0.00246481	0.109653	-0.796706	-0.43428	0.166808	-0.0755543	-0.725953	-0.457658	-0.139093	0.219703	-0.506264	-0.147225	-0.240827	-0.0676122	-0.642613	-0.405528	-0.873696	0.208408	-1.42905	-0.560956	-0.845058	0.193658	-1.36893	-0.426579	18	18	18	55.9	55.9	55.9	21.634	0	Q07020	Q07020	60S ribosomal protein L18	RPL18
-0.239122	0.355765	-1.09091	-0.540948	0.250104	0.110802	-0.982983	-0.362853	-0.0998875	0.250029	-0.51915	-0.540855	-0.248678	0.000957454	-0.837828	-0.539653	-0.638348	0.276752	-1.21259	-0.519749	-0.66906	0.199421	-1.12377	-0.502198	20	20	20	68.2	68.2	68.2	20.762	4.36e-229	Q02543	Q02543	60S ribosomal protein L18a	RPL18A
-0.196638	0.0662168	-0.614953	-0.387976	-0.24326	-0.0128822	-0.483459	-0.0601545	-0.324471	0.270621	-0.682295	-0.0692959	-0.375621	0.0511563	-0.947426	-0.5707	-0.520037	0.242277	-1.24385	-0.72521	-0.497265	0.219128	-1.18973	-0.593767	23	23	23	61.7	61.7	61.7	23.466	0	P84098	P84098	60S ribosomal protein L19	RPL19
[truncated: 454 more rows]

## Sheet: 2. Becker_suppTableS6_clusters
Supplemental Table S6: Cluster analysis of cellular compartments. Shown are cluster memberships of all proteins ("+") and log2 transformed SILAC ratios of fractionation experiments (Ves: vesicle; Cyt: cytosol; Mito: mitochondrion; Nuc: nucleus). A5: A549 cells; Ca: Calu-1 cells; H12: NCI-H1299 cells; _Ctrl: non-infected control cells; _Flu: IAV infected cells
[truncated: 10,153 more rows]

[truncated: 1 more sheets: 3.Becker_suppTableS6_sing_value]
