# Supplementary material for: Influenza A Virus Induces Autophagosomal Targeting of Ribosomal Proteins
Source: Mol Cell Proteomics. 2018 Jul 6;17(10):1909–21. doi: 10.1074/mcp.RA117.000364 (PMC6166674; doi:10.1074/mcp.RA117.000364)
Supplement: supplemental Table S1 [file 132733_2_supp_163428_pbc35x.xlsx]

## Sheet: ConA1
Protein IDs	Gene Names	Proteins	Peptides	Sequence Coverage [%]	PEP	Ratio H/L ConA1_F1	Ratio H/L Variability [%] ConA1_F1	Ratio H/L ConA1_F2	Ratio H/L Variability [%] ConA1_F2	Ratio H/L ConA1_F3	Ratio H/L Variability [%] ConA1_F3	Ratio H/L ConA1_F4	Ratio H/L Variability [%] ConA1_F4	Ratio H/L ConA1_F5	Ratio H/L Variability [%] ConA1_F5	Ratio H/L ConA1_F6	Ratio H/L Variability [%] ConA1_F6	cluster.1 (AC)	cluster.2	cluster.3	cluster.4
Q14533;Q9NSB5;O43790;A8K872;B4DN72;Q6YFL2;Q6YFL4;Q8N120;Q8NFV0;Q8NFV1;Q9NSB0;P78385;A0JNT2;Q6NT21;A6NCN2;B4DTA1	KRT81;KRTHB1;MLN137;KRT86;KRTHB6;KRT83;KRTHB3	13	13	27.9	7.61e-247	0.16692	84.586	1.8499	46.779	1.8029	100.29	1.3068	84.474	1.6612	78.893	1.8159	93.871	0.282998	0.493941	0.204033	0.0190274
Q3KNV1;Q96GE1;P08729;B3KY79	KRT7;SCL	21	37	70.1	2.39e-266	0.13528	149.22	2.2528	60.235	1.6973	67.537	1.4725	69.537	1.7678	81.776	2.443	102.82	0.113377	0.540598	0.313675	0.0323497
P01111;Q5U091	HRAS1;NRAS;hCG_38454;RP5-1000E10.2-001	1	13	67.7	0	0.097006	8.3813	1.9702	43.768	1.3668	88.615	0.96276	59.574	1.2363	89.365	1.2387	99.91	0.496817	0.0807971	0.4104	0.0119859
P01112;Q92468;Q9BR65;Q9UM97	HRAS;HRAS1;c-bas/has;hCG_18616;H-RAS;N-ras	3	13	67.7	0	0.10677	72.847	2.1031	65.765	1.4878	67.358	0.90475	47.328	1.2098	70.473	1.3466	86.209	0.325202	0.0835974	0.576107	0.0150934
P62745;B2R692;B4DMJ8	ARH6;ARHB;RHOB;hCG_31737	2	7	48	0	0.056925	63.533	1.6249	18.317	1.2557	93.473	0.87671	3.1305	1.5842	75.319	1.6247	55.696	0.140542	0.523764	0.300546	0.0351477
P01130;B4DII3;B4DTQ3;C0JYY8;Q59FQ1;Q6RCM4;Q9UH51;B4DJZ8;B4DR00;Q6LCH2	LDLR;ldlr	2	15	25.8	0	0.044256	73.012	0.80296	33.856	1.0092	30.074	1.0784	36.792	1.2576	43.276	1.5062	39.078	0.0860069	0.313032	0.0783493	0.522612
Q14764;B4DDR2;B4DXN0;B4DP93	LRP;MVP	2	40	61.6	0	0.049718	61.082	1.4708	31.297	1.3361	53.397	0.95616	44.064	1.2335	39.529	1.2792	25.02	0.471493	0.359786	0.152869	0.015852
Q8WU90;B7Z592;B4DMW2	DFRP1;HSPC303;HT010;LEREPO4;MSTP012;PP730;ZC3H15	3	4	10	4.44e-36	0.10582	117.16	2.0504	56.89	1.4748	19.965	1.3363	18.853	1.5143	34.539	1.7389	41.159	0.266885	0.363513	0.348111	0.0214914
Q9BX68;Q53HJ8;Q8WYJ5	HINT2	1	3	31.3	2.29e-100	0.053418	35.096	0.62422	3.5455	0.88183	87.41	0.88749	80.84	1.4962	103.64	1.8202	87.405	0.00594031	0.0146256	0.00643458	0.972999
Q9Y487;B4DQF7	ATP6V0A2	3	16	25	9.8e-257	0.075869	160.1	1.9792	24.257	2.5908	72.399	2.2607	56.024	2.5226	45.328	2.6004	53.688	0.190836	0.561966	0.11601	0.131188
P46777;A2RUM7;B3KTM6;Q59GX9;Q8WYP1;Q9BUV4	MSTP030;RPL5;hCG_2028912	2	14	39.1	3.02e-218	0.14088	61.579	2.2446	65.676	1.666	87.786	1.3632	75.163	1.4848	98.641	1.6838	81.16	0.505633	0.116187	0.366041	0.0121386
B4DPD5;Q659F9;Q96FW1-1;Q96FW1	DKFZp564E242;HSPC263;OTB1;OTU1;OTUB1	3	10	37.3	1.08e-166	0.12323	42.441	1.5346	12.298	1.2652	32.374	0.87789	45.816	1.028	69.957	0.9746	57.144	0.755091	0.0667687	0.166088	0.0120521
O95816;B3KM36;B3KN59;B4DXE2	BAG2	2	14	71.1	6.8e-83	0.040026	83.157	1.103	25.693	1.1335	57.78	1.0823	72.67	1.8151	46.306	1.7615	96.874	0.10025	0.494573	0.103118	0.302059
O95831-1;O95831;O95831-3;Q5RZ99;Q5RZA0;O95831-2	AIF;AIFM1;PDCD8	5	24	53.2	0	0.020709	93.198	0.41739	43.299	0.76568	39.421	0.99423	60.332	1.5536	64.535	2.6364	109.76	0.0253644	0.0530555	0.0270509	0.894529
O95858;C9JFB4	NET7;TM4SF15;TSPAN15;UNQ677/PRO1311	2	5	22.1	1.96e-43	0.069446	22.265	1.4799	18.564	1.017	80.549	0.7272	6.0417	1.0291	56.178	1.2042	101.57	0.0217775	0.0181089	0.958313	0.00180058
Q08257;A6NN60;A6NP24;C9JH92	CRYZ	6	13	55	1.29e-61	0.036922	113.05	0.9336	33.501	1.1708	76.087	0.99076	73.841	1.3304	71.874	1.8453	98.44	0.0918198	0.466783	0.0956431	0.345754
P28072;Q6IAT9	LMPY;PSMB6;Y;hCG_32695	3	5	33.9	3.3e-18	0.073475	64.988	1.6242	18.052	1.5007	61.755	1.0027	67.745	1.3588	82.426	1.43	74.33	0.497163	0.275603	0.212636	0.0145984
P62258;B7ZA86;Q4VJB6;B4DJB0;C9JAV0	YWHAE	7	27	75.3	0	0.071373	78.662	1.691	31.231	1.3467	60.25	0.90228	51.376	1.1105	74.564	1.1581	68.029	0.868658	0.0305624	0.0971604	0.00361882
Q06830;B2R4P2;B5BU26	PAGA;PAGB;PRDX1;TDPX2	5	23	84.9	0	0.070673	87.602	1.4552	42.335	1.5023	81.113	1.1874	60.756	1.483	88.143	1.5443	78.554	0.127583	0.77644	0.0720618	0.023915
Q9Y4L1;A8C1Z0;B3KXH0;B7Z602;B7Z766;Q05D91;Q68D25;Q6IN67;Q9BST8;B7Z2N4;B7Z909	GRP170;HYOU1;ORP150;DKFZp686N08236	5	48	55.5	0	0.030945	71.938	0.74534	34.455	1.0181	21.169	1.0631	24.718	1.6713	40.564	2.0301	38.665	0.0129906	0.0393881	0.0134516	0.93417
Q9Y4P3;B2RB52;Q8N2L6;Q96E41;B4DY50;B4DY59	TBL2;UNQ563/PRO1125;WBSCR13	5	18	49	1.29e-161	0.046264	109.25	0.74449	24.218	1.1426	59.609	1.2378	42.01	2.1901	56.96	2.5573	66.883	0.00747224	0.0176379	0.00783341	0.967056
Q9Y4W6;Q8TA92	AFG3L2	1	11	14.6	2.52e-38	0.035221	125.06	0.52807	33.86	1.1357	31.017	1.2381	69.869	2.0534	71.982	3.5076	88.731	0.0389505	0.0771853	0.041272	0.842592
Q92616;B4DM32	GCN1L1;KIAA0219	3	124	56.8	0	0.060605	102.73	1.1216	38.728	1.1039	31.463	0.88756	34.682	1.2604	28.228	1.5938	33.742	0.060361	0.797921	0.0801228	0.061595
P50748;B4DDZ9;B4E0D8	KIAA0166;KNTC1	2	4	2.6	4.56e-11	0.095978	25.699	1.0687	15.901	1.1042	6.2135	0.92444	10.647	1.1975	7.0209	1.3638	13.371	0.0483181	0.863159	0.0506472	0.0378759
Q9HC35;A6H8Y6;B5MCW9;B5MBZ0	C2orf2;EMAPL4;EML4	7	14	16.9	1.02e-57	0.05487	70.828	1.1909	21.989	0.82922	23.927	0.65926	31.888	0.8183	28.137	1.0522	43.519	0.105942	0.145729	0.73749	0.0108393
Q9Y5K8;B2RE33;Q6PJ05;Q8N5Z9;Q9H3H0	ATP6M;ATP6V1D;VATD	2	6	25.1	3.36e-81	0.076612	28.903	1.7275	7.5589	1.8703	71.963	1.3708	76.742	1.3502	113.61	1.3713	46.014	0.671361	0.180523	0.120995	0.0271204
Q14974;B2RBR9;B7Z752;B7ZAV6;Q53XN2;B7Z5M1	KPNB1;NTF97	2	32	49.4	0	0.051672	75.785	1.4099	50.884	1.4702	56.51	1.1466	51.363	1.37	47.553	1.4079	50.059	0.248227	0.614799	0.105336	0.0316386
B4DHQ3;Q9Y617-1;Q9Y617;Q9Y617-2	PSA;PSAT1	6	15	45.5	4.12e-150	0.10401	36.381	2.5767	19.15	2.4813	84.042	1.6671	62.609	2.0537	76.469	1.8069	96.719	0.870557	0.0618685	0.0595322	0.00804215
Q9Y625;A8K279;B4E2M1	GPC6;UNQ369/PRO705	3	4	10.8	9.43e-48	0.039658	119.73	0.69926	35.803	0.59545	12.611	0.46902	42.613	0.68898	23.522	0.91996	35.377	0.0865189	0.677543	0.174918	0.0610204
Q9Y679-1;Q9Y679;B4DW71;Q9Y679-2;A8KAQ6;B4E3W1;Q9Y679-3;Q68CX8	AUP1;DKFZp686P12272	4	5	12	2.38e-89	0.049238	156.66	0.92253	13.462	0.93412	65.717	1.3683	44.357	2.3836	57.232	2.7878	108.52	0.0289247	0.0699519	0.0327725	0.868351
Q9Y696;B4DWC4;Q6FIC5;Q9NVF8;B3KTR3	CLIC4;hCG_24047;RP11-108J9.1-001	10	13	77.5	0	0.029133	115.43	0.57678	71.8	0.34959	57.733	0.22704	49.57	0.28228	71.107	0.22141	8.4587	0.45891	0.160558	0.331197	0.0493358
Q8IWT6;A8K1C7;Q96SW8;Q9NW37	KIAA1437;LRRC8;LRRC8A;UNQ221/PRO247	1	15	25.9	7.26e-71	0.082877	27.479	1.5215	18.857	1.1688	50.022	0.92924	31.27	1.324	66.6	1.6833	12.874	0.0967918	0.581779	0.289291	0.0321388
Q16401;A8K4T6;B4DZM8	KIAA0072;PSMD5	2	10	28.4	2.6e-167	0.077044	20.866	1.4646	21.471	1.553	64.373	1.2236	34.388	1.5027	63.796	1.2393	36.741	0.470016	0.345794	0.138767	0.0454232
Q9Y6B6;Q53F37;Q9H029	SAR1B;SARA2;SARB;DKFZp434B2017	1	6	30.8	4.37e-21	0.053255	76.361	1.3501	16.815	1.138	110.17	0.85819	80.132	0.89446	84.945	1.0268	11.012	0.781421	0.0910525	0.118558	0.00896863
P52292;A8K7D9;B9EJD6;Q53YE3;Q6NVW7;Q7Z726	KPNA2;RCH1;SRP1	5	14	38.4	0	0.13084	66.616	2.0726	47.01	2.1117	53.696	1.8606	35.368	2.2861	47.29	2.0912	68.183	0.204958	0.635968	0.10729	0.0517845
Q7L7X3-1;Q7L7X3;Q7L7X3-2;B7ZLV6	KIAA1361;MAP3K16;TAOK1	2	6	6.6	4.82e-16	0.04709	89.391	1.3924	54.611	0.97346	14.331	0.70764	0.087454	0.96674	7.5954	1.5315	18.168	0.119298	0.302056	0.545689	0.0329567
P50851-1;P50851;B3KVI6;Q59HC1;Q68D03;Q6P1X2;Q7KZN3;Q969R7;P50851-2	BGL;CDC4L;LBA;LRBA;DKFZp686K03100	5	5	2.3	9.18e-60	0.042272	25.288	1.1045	14.435	0.91406	12.485	0.85225	27.297	0.95572	6.5197	1.1301	14.287	0.0930413	0.807078	0.0811217	0.0187594
P28288-1;P28288;B4DZ22;B4DL07;P28288-2	ABCD3;PMP70;PXMP1	4	22	41.6	0	0.026118	135.37	0.58201	44.014	0.77566	43.437	0.76068	35.871	1.3589	69.527	3.0051	77.49	0.0462077	0.105871	0.0568712	0.79105
P18827	SDC;SDC1	3	5	16.1	1.9e-47	0.0526	10.742	1.3584	22.189	0.85004	31.241	1.0357	34.096	0.83125	63.157	1.1072	18.062	0.305093	0.352039	0.282276	0.0605922
P20073-1;P20073;B2R657;B2R7L2;Q53HM8;P20073-2;B4DT77;B4DWU2;B4DHY4	ANX7;ANXA7;OK/SW-cl.95;SNX	3	12	30.5	2.96e-100	0.043305	104.46	1.0393	39.919	0.88888	43.598	0.7438	38.957	1.0431	50.887	0.97362	58.385	0.149839	0.717454	0.108789	0.0239179
P42892-1;P42892;B4DKB2;P42892-4;P42892-3;Q2Z2K8;P42892-2	ECE1;hCG_38869	5	17	32.3	1.02e-250	0.035742	94.921	0.9166	27.21	0.87106	17.897	0.81625	28.233	1.105	18.201	1.0544	28.954	0.09996	0.763663	0.079197	0.0571803
Q9Y6M5;Q96KD7	SLC30A1;ZNT1	1	13	31	7.79e-254	0.14738	65.662	2.626	43.513	1.8692	32.426	1.2672	42.208	1.7208	29.683	2.4135	61.5	0.0705131	0.0768514	0.841855	0.0107804
P34897;B4DJQ3;Q53ET4;Q5HYG8;B7Z9F1;Q8N1A5;B4DW25;B4DP88;B4E1G2;B4DWA7;Q5BJF5;B4DJ63;B4DLV4	SHMT2;DKFZp686P09201;hCG_41231	17	17	50.8	0	0.022948	57.886	0.63705	36.267	0.9708	67.959	1.0809	51.51	1.5132	67.714	2.2207	88.674	0.00615713	0.0169311	0.00636607	0.970546
Q9UMX5	CIR2;NENF;SPUF	1	11	67.4	1.36e-159	0.062149	58.505	1.1688	29.115	1.7149	72.053	1.801	55.498	2.8683	95.764	3.213	89.271	0.010738	0.0289724	0.0107766	0.949513
P26885;Q53XJ5	FKBP13;FKBP2;hCG_21364	1	9	64.8	1.15e-126	0.055771	92.98	0.85206	16.164	1.2391	63.911	1.4077	64.998	2.4037	88.943	2.2998	85.405	0.0224209	0.0533437	0.0221865	0.902049
Q9UBF2;B3KND4;Q2NLA0;Q9H9B7;Q9NSM7;Q9NUP3	COPG2;DKFZp761N09121	2	7	11.8	7.67e-64	0.036547	69.604	0.73859	50.017	0.95556	37.207	0.88555	55.866	0.99838	21.622	1.0631	57.049	0.155617	0.543929	0.109445	0.191009
O00443;B4DG55;B4DRX6;B4E2G4	PIK3C2A	1	12	8.9	1.33e-54	0.05554	47.889	1.3189	19.342	0.84679	23.108	0.69518	17.558	0.95532	39.706	1.3681	17.754	0.118337	0.309919	0.535574	0.0361696
Q9UBV2-1;Q9UBV2;Q3ZCU6	SEL1L;TSA305;UNQ128/PRO1063	2	17	40.1	0	0.024108	154.58	0.51538	54.839	0.71877	31.45	0.87483	37.05	1.5067	44.121	2.0486	28.301	0.0050234	0.0121377	0.00549164	0.977347
Q16513;B4DQ21;B4DTP5;B4DVG1;Q08AF4;Q6P5W9;B1AL79	PKN2;PRK2;PRKCL2;hCG_23733;RP5-905H16.1-002	4	6	8.3	3.26e-18	0.09275	38.023	1.2652	35.427	1.2577	8.8336	0.86785	4.06	1.0292	33.587	1.6027	3.7057	0.169329	0.477681	0.295062	0.057928
P34932;B0AZS1;B0AZT0;B0AZU6;B4DH02;B4DIZ3;B4DN48;B4DSE8;B4DT47;B4DUS3;B4E0H6;B4E354;O14992;Q59GF8;Q7KYN0	APG2;HSPA4;HS24/p52;HS24/P52	2	42	62.1	0	0.091086	81.741	1.8712	25.22	1.8332	43.938	1.3215	42.944	1.4915	42.731	1.4838	42.532	0.822281	0.0964576	0.071473	0.00978851
O15460-1;O15460;Q5HYD8;O15460-2;Q05DA4	P4HA2;UNQ290/PRO330;DKFZp686M0919	11	15	41.3	1.82e-267	0.019573	111.05	0.3702	14.764	0.48797	14.999	0.53991	43.799	0.86956	57.383	1.0172	47.174	0.00526844	0.0146733	0.00554775	0.97451
O60256;B2R7R5;B4E1M8;B4E329;B7ZKZ1	PRPSAP2	9	5	22.5	1.96e-19	0.093307	62.133	1.4672	10.101	1.4205	76.262	1.2443	39.506	1.5833	85.717	2.6754	43.782	0.106761	0.465075	0.15868	0.269483
Q99436;B2RAQ9;Q6IBT1;Q86U62	PSMB7;Z	3	9	41.5	1.08e-167	0.083711	89.897	1.5667	20.175	1.3797	48.289	1.0294	76.618	1.2989	48.659	1.3038	62.68	0.62742	0.208375	0.15234	0.0118656
Q562R1;B2RPJ1	ACTBL2	1	8	20.2	1.17e-227	0.16764	86.11	1.6967	27.815	1.305	77.781	0.84003	71.044	0.731	97.174	1.1335	82.841	0.366227	0.18132	0.392838	0.0596147
P62879;Q6FHM2;C9JXA5;C9JIS1;C9JZN1;B3KPU1	GNB2;hCG_20449	8	16	61.2	0	0.083569	63.964	1.5095	34.757	1.0063	64.847	0.69712	49.023	0.93162	66.492	1.108	62.288	0.069033	0.0330597	0.893019	0.00488877
P11021;B4DEF7;Q2KHP4	GRP78;HSPA5	4	53	60.8	0	0.069396	132.83	0.88753	44.642	1.1836	56.927	1.2113	54.154	1.8605	72.33	2.1467	81.894	0.00641365	0.0179909	0.00670555	0.96889
Q16698;B7Z6B8;Q7LDK6	DECR;DECR1	2	6	26	2.66e-98	0.018939	24.649	0.3285	17.04	0.86452	135.25	0.70975	77.286	1.0073	99.946	1.3058	74.926	0.0604435	0.123381	0.0553736	0.760802
Q15029;A8KAP3;B3KX19;B4DMC0;Q6IBM8;B4DK30;B4DZB1;Q8IXJ3;B3KWY2	EFTUD2;KIAA0031;SNRP116;U5-116KD	3	11	13.5	1.18e-47	0.38366	138.45	1.7042	11.543	1.4643	28.666	0.97318	26.696	1.4194	4.8839	1.4334	28.429	0.261087	0.168794	0.523648	0.0464704
O14745;B2R6A3;B3KY21;B3KSV9	NHERF;NHERF1;SLC9A3R1;hCG_29833	3	15	49.4	2.6e-242	0.017015	119.82	0.50234	18.979	0.40664	96.949	0.28622	78.893	0.37451	75.969	0.41026	95.5	0.489128	0.199753	0.300033	0.0110855
O75832;Q5U0B2;B1AJY7;B1AJY5	PSMD10;RP5-889N15.3-006;RP5-889N15.3-004	6	5	20.4	2.81e-08	0.088702	55.599	1.2137	18.357	1.4286	59.903	0.81622	71.45	1.1977	55.442	1.1816	137.45	0.433167	0.312966	0.212862	0.0410059
O43324;C9JLK5	AIMP3;EEF1E1;P18	2	9	58	6.55e-39	0.088162	26.56	1.5734	12.465	1.1299	16.351	0.94408	37.019	1.42	68.308	1.8412	82.601	0.112907	0.51299	0.312277	0.0618265
Q16706;A5PKX5;Q49A69	MAN2A1;MANA2	1	32	38.5	0	0.022931	65.168	0.71684	29.086	1.0063	23.764	1.2414	59.022	1.8041	41.722	2.5853	54.059	0.00312613	0.00852853	0.00329256	0.985053
P11117;B7Z552;B7Z6L8;B7Z7D2;B7Z8T9;B7Z4Z2	ACP2	3	5	13.2	1.75e-14	0.11423	69.959	1.485	18.051	1.639	38.564	1.2959	4.6593	1.448	23.128	1.1884	11.33	0.559621	0.25232	0.141073	0.0469862
Q16719;A8K4D5;A8K7T0;Q53F63;Q53SY0	KYNU	4	18	50.3	0	0.080175	88.076	2.1169	63.826	2.1858	81.905	1.4319	64.265	1.7101	84.005	1.6848	58.18	0.804455	0.106135	0.0782195	0.01119
Q9Y6C9;B4DHQ0;Q53G34	HSPC032;MIMP;MTCH2	1	11	50.8	6.09e-116	0.019229	111.08	0.32845	56.823	0.77174	69.198	0.95467	57.214	1.5609	73.729	2.6912	93.255	0.0454135	0.0871564	0.0474258	0.820004
P36543;Q53Y06;A8MUE4;A8MUN4;C9J8H1	ATP6E;ATP6E2;ATP6V1E1;hCG_21530	5	10	50.9	5.84e-64	0.075033	44.834	1.7288	18.698	1.5492	78.755	1.2707	34.976	1.4572	60.57	1.4309	76.379	0.537934	0.308454	0.132691	0.0209211
P11142-1;P11142;A8K7Q2;B3KTV0;B4E1Q1;Q53GZ6;Q96BE0;Q96H53;Q96IS6;Q9NWW3;Q9NZ87;P11142-2;Q53HF2	HSC70;HSP73;HSPA10;HSPA8	7	38	66.9	0	0.11585	80.949	2.2435	60.754	2.0644	77.631	1.4868	74.097	1.8423	89.069	2.1225	81.659	0.322397	0.450775	0.210706	0.0161218
P52597;B4DKS8;Q8NI96	HNRNPF;HNRPF;OK/SW-cl.23	1	5	17.6	7.73e-105	0.21342	35.557	2.1267	21.153	1.3809	25.855	1.3641	30.748	1.735	15.417	1.879	23.278	0.169385	0.324647	0.462366	0.0436017
P11169;B7Z5A7;B7Z966;Q59F54;B7Z5J8;B7ZAC3;Q8TDB8-1;Q8TDB8;Q8TDB8-2;B7Z844	GLUT3;SLC2A3;GLUT14;SLC2A14	6	7	13.1	3.26e-143	0.16149	61.606	1.976	75.483	1.5442	44.741	1.0802	29.471	1.4569	50.92	1.8447	52.519	0.0559624	0.0630243	0.873827	0.00718623
P36578;B4DFI6;Q53G74;Q59GY2;B4DMJ6;B4DMJ2	RPL1;RPL4	10	28	54.8	8.16e-296	0.068469	93.42	1.2149	42.115	1.3049	57.672	1.2645	48.532	1.6441	58.859	2.0568	80.346	0.085182	0.502073	0.0914418	0.321304
P11172-1;P11172;A8K5J1;B5LY68;B5LY71;B5LY69;P11172-2;B5LY64;B5LY70;B5LY67	OK/SW-cl.21;UMPS;hCG_1780791	9	6	17.9	2.3e-30	0.076832	54.36	1.9668	18.15	1.9554	73.385	1.5743	71.354	1.91	88.945	2.2026	94.598	0.0579348	0.887513	0.0413401	0.0132126
P11177-1;P11177;B2R7L0;P11177-2;B4DDD7;C9J634	PDHB;PHE1B	7	12	39.3	5.43e-179	0.030716	62.425	0.56227	18.636	0.92831	74.744	0.9113	49.068	1.3997	68.77	1.7476	75.031	0.00937914	0.024201	0.00940304	0.957017
Q08752;Q05DH6;Q6FGM6	CYP40;CYPD;PPID	1	5	15.9	3.99e-12	0.071062	18.363	2.0233	1.7826	1.9555	7.1938	0.70849	96.59	0.89035	127.74	1.1997	90.412	0.42959	0.161253	0.361702	0.0474549
P61088;A8MUJ2	BLU;UBE2N	5	9	71.1	2.16e-88	0.13699	25.043	2.0333	14.137	1.7361	103.75	1.2601	62.176	1.4745	96.224	1.5451	86.37	0.93922	0.0182288	0.0407005	0.00185081
Q93009;B7Z7T5;B7Z815;B7Z855;B7ZAX6;Q6U8A4	HAUSP;USP7	3	5	5.4	1.95e-11	0.089197	33.896	1.4966	44.761	1.4693	22.444	1.3602	12.162	1.5087	13.687	1.4926	14.027	0.214933	0.63115	0.108307	0.0456106
Q16795;A8K4V2;Q9BTT5	NDUFA9;NDUFS2L	4	11	36.3	2.55e-82	0.022879	133.71	0.458	22.96	0.83633	85.167	1.0875	60.136	1.5344	88.865	2.5815	112.18	0.0210242	0.0449997	0.0220531	0.911923
P11216;B4DSD8;Q59GM9	PYGB	3	36	48	0	0.065275	96.604	1.6506	42.516	1.6202	53.917	1.123	42.705	1.292	33.875	1.2174	41.191	0.853297	0.0749708	0.06272	0.00901253
B4E040;C9JQB3;P11234;B4E364;Q53T32;Q6ZS74;C9J6B1	RALB;hCG_17321	6	12	53.1	1.67e-242	0.059022	68.855	1.6563	62.032	1.2499	70.496	0.77394	55.956	1.0493	69.61	1.2027	54.236	0.283709	0.0593332	0.650213	0.0067445
Q9H4A3-1;Q9H4A3;Q9H4A3-2;A5D8Z4	KDP;KIAA0344;PRKWNK1;WNK1	17	13	6.5	2.95e-54	0.07772	167.69	1.1912	27.151	1.1063	19.305	0.89807	33.952	1.0507	21.826	1.4708	9.6598	0.0758563	0.78168	0.113073	0.0293913
Q10471;B7Z6K2;B7Z462	GALNT2	3	24	51.8	0	0.050975	83.468	1.036	32.125	1.4967	63.622	1.7355	46.484	2.7495	82.217	3.5144	91.532	0.000910702	0.00231907	0.00095775	0.995812
Q14789;B2ZZ91;B4DTZ9	GOLGB1	11	146	55.9	0	0.021656	142.16	0.38231	47.71	0.65571	35.354	1.0573	70.282	1.9137	43.135	3.2142	48.859	0.0529785	0.100956	0.0576201	0.788446
P54136-1;P54136;B2RBS9;B4DXW6;Q53GY4;P54136-2	RARS	2	26	43.8	8.06e-267	0.080783	50.862	1.7165	39.453	1.5739	74.909	1.0232	58.23	1.4844	63.956	1.774	87.569	0.169813	0.505191	0.303752	0.0212441
O00461;C9J8T3	GIMPC;GOLIM4;GOLPH4;GPP130	3	15	29.6	7.7e-250	0.048161	126.95	0.90891	21.788	1.0155	26.287	1.1729	39.755	1.5764	53.614	1.8427	82.227	0.0477496	0.170761	0.0492209	0.732268
P52758;Q6IBG0	HRSP12;PSP;hCG_18221;UK114	3	4	40.9	8.86e-240	0.091287	11.607	0.91485	4.9523	1.0421	71.642	0.7684	67.826	1.1486	72.014	1.4897	98.293	0.110231	0.480616	0.145112	0.264041
Q9NYL9;Q5HYL6	TMOD3;DKFZp686E1899	3	11	51.7	1.12e-112	0.05603	94.689	1.3935	18.792	0.7596	64.571	0.50713	64.481	0.80916	83.055	0.84886	46.528	0.195254	0.107745	0.674858	0.0221419
O15118;B4DIP7;Q59GR1;B4DET3	NPC1	7	15	17.6	6.73e-189	0.088972	88.463	2.0997	37.738	2.2466	22.674	1.6359	29.941	1.6947	21.564	1.6645	42.398	0.685646	0.177335	0.112591	0.0244274
O15126-1;O15126;A8K2G0;B4E2V7;O15126-2;B4DP10	SCAMP;SCAMP1	8	8	39.9	2.38e-282	0.03113	101.45	0.95872	48.305	0.94485	86.91	0.82347	64.11	1.1567	78.001	1.1193	97.51	0.088017	0.799547	0.0681979	0.0442385
P36776;B3KPH8;B3KU28;B3KXS5;B4DPX0;Q2VPA0;Q8N8K8;A4VCH6	LONP1;PRSS15	3	21	30.4	1.2e-226	0.045992	96.08	0.73315	50.216	0.98506	47.508	1.1183	64.685	1.542	45.417	2.2536	64.552	0.00244079	0.00652435	0.00265007	0.988385
P61160;Q8IY98;B4DHK9;A8MUT7	ACTR2;ARP2	4	16	52.3	1.52e-195	0.070966	53.456	1.8129	33.256	1.5063	74.321	1.1077	60.749	1.2816	75.616	1.3658	68.526	0.858018	0.057573	0.0795527	0.0048564
O15143;A4D275;C9J0Z8;C9J6C8;C9JEY1;C9J4Z7;C9K057;C9JBJ7	ARC41;ARPC1B;hCG_19475;tcag7.662	11	11	38.7	1.46e-162	0.064758	51.969	2.0008	18.402	1.5505	74.686	1.1158	64.929	1.3954	90.217	1.5191	78.271	0.628673	0.117599	0.245238	0.00848926
O15144;Q53R19;Q9BXV5	ARC34;ARPC2;PRO2446;hCG_16304	6	18	54.7	2.11e-198	0.067971	36.256	1.7806	32.639	1.4894	68.341	1.1788	65.472	1.3998	81.469	1.4642	74.075	0.536734	0.283085	0.165101	0.0150802
Q12905;B4DY09;Q53FG3	ILF2;NF45;PRO3063	3	8	28.2	5.34e-100	0.088831	24.641	1.3964	79.044	1.1566	70.279	0.91728	72.302	1.3855	88.314	1.5779	89.457	0.0791193	0.726992	0.160984	0.0329047
O15173	DG6;PGRMC2;PMBP	1	8	39.3	5.87e-142	0.025302	154.75	0.65304	19.573	0.82279	27.815	0.97976	36.251	1.5704	92.461	1.8291	40.489	0.0110065	0.0317139	0.0115386	0.945741
Q9H4A6;B3KQ71;B3KQJ9;B3KS18;B4DDX1;B4DWL6	GOLPH3;GPP34	4	4	20.1	2.53e-67	0.053866	39.451	1.1729	25.651	1.3084	90.62	0.28426	213.66	0.20207	355.01	0.31456	224.22	0.345511	0.224499	0.304333	0.125657
P52815;B4DLN1;Q96Q74	MRPL12;RPML12;MRPL7/L12	2	11	25.6	4.22e-157	0.038122	98.687	0.62356	40.607	1.0205	113.86	1.0993	69.28	1.4383	73.6	2.6724	95.977	0.0206512	0.0480022	0.0224381	0.908909
Q01082-1;Q01082;B2ZZ89;B4DIF8;Q01082-2;Q53RC4	SPTB2;SPTBN1;hCG_17370	7	137	64.9	0	0.056937	73.337	1.5817	35.784	0.78207	29.917	0.5637	38.852	0.91206	28.172	1.7681	33.312	0.169561	0.25199	0.487677	0.0907717
Q6PGP7	KIAA0372;TTC37	1	11	9	8.42e-82	0.049104	57.378	0.847	19.02	0.99538	15.902	0.99609	65.553	0.82867	14.884	1.1651	51.941	0.197317	0.514925	0.142392	0.145366
P52895;B4DK69;Q59GU2;B5ME26	AKR1C2;DDH2	5	21	81.4	0	0.061731	86.056	1.1863	40.604	1.0822	49.591	0.6759	57.597	0.8527	48.211	0.9065	50.885	0.871261	0.037866	0.0866197	0.0042537
P62820-1;P62820;Q5U0I6;B7Z8M7;P62820-2;Q96RD8	RAB1;RAB1A;hCG_22592	6	15	76.6	0	0.082852	54.081	1.6109	53.643	1.5569	85.625	1.251	83.331	1.5414	71.242	1.6791	75.973	0.0785413	0.857834	0.0513001	0.012325
O43813;B2R602;Q53TN2;Q6FHH6;B4DGM7	GPR69A;LANCL1;hCG_16716	5	7	23.3	6.11e-33	0.044016	51.547	1.2843	17.274	0.8963	70.028	0.66671	58.182	0.76753	48.255	0.99922	78.983	0.224898	0.103937	0.661123	0.0100429
O15258;Q5T094;Q6IBJ7;Q9P0H9;Q5T091;Q5T092;Q5T093	RER1;hCG_24604;RP4-740C4.2-001;RP4-740C4.2-002;RP4-740C4.2-006;RP4-740C4.2-004	4	4	22.4	4.55e-76	0.025893	57.205	0.52482	11.683	0.75514	83.345	0.9493	79.504	1.6569	16.91	1.7122	84.47	0.0149196	0.0352423	0.0151895	0.934649
O15260-1;O15260;B7Z1G8;B7Z7A8;B7Z8F3;Q5T8U7;O15260-2;Q5T8U5;B7Z605;B7Z6A4	SURF4;SURF-4;hCG_28148;RP11-244N20.4-002;RP11-244N20.4-004	5	5	24.5	1.47e-251	0.03368	81.532	0.70994	29.795	0.92015	24.116	1.0499	33.921	1.7073	39.169	2.1567	41.503	0.00214013	0.00588143	0.00231713	0.989661
O43402;Q53Y03	C16orf2;C16orf4;COX4AL;COX4NB;FAM158B;NOC4;hCG_17045	2	8	46.2	1.43e-99	0.047168	27.287	0.73327	19.134	1.1651	18.624	1.2661	15.634	2.1789	67.371	2.6092	86.24	0.00787465	0.0182732	0.00820797	0.965644
O15269;B4DR90;Q59EQ4;Q6NUL7	LCB1;SPTLC1	3	13	32.8	8.66e-122	0.027566	134.47	0.83784	55.098	1.0748	59.262	1.0786	71.012	1.7098	48.51	2.1832	64.986	0.0291778	0.101537	0.0310961	0.838189
O15270	KIAA0526;LCB2;SPTLC2	1	14	35.4	1.68e-252	0.045912	71.595	0.68593	6.6245	0.88223	26.905	1.0519	55.905	1.6068	20.994	1.8696	51.8	0.004181	0.0109036	0.00439857	0.980517
O14910	LIN7A;MALS1;VELI1	4	8	48.5	5.3e-204	0.041836	210.89	1.335	17.856	1.0071	41.568	0.58545	24.399	0.79321	59.76	0.86755	81.681	0.528145	0.0668945	0.395595	0.00936598
O95714;A8KAQ8	HERC2	8	10	2.9	2.54e-71	0.038267	146.56	1.1517	15.428	1.0914	22.124	1.1338	17.104	1.5289	16.159	2.1044	35.27	0.0851658	0.507526	0.10207	0.305238
A4D1F3;Q9UHE8;B4E221	LOC392745;tcag7.1170;PRSS24;STEAP;STEAP1	10	7	12.6	4.36e-117	0.027907	19.414	1.2003	24.221	0.92163	96.764	0.71845	78.98	1.0056	7.8553	1.4231	75.239	0.0646173	0.776071	0.138149	0.0211623
P52907;A8K0T9;A8MV55	CAPZA1	2	11	59.4	1.75e-224	0.063407	86.167	2.0533	26.497	1.6576	75.126	0.95896	57.569	1.2763	77.492	1.253	83.921	0.819781	0.043858	0.129818	0.00654331
Q9UHV9;B1AQP2	HSPC231;PFD2;PFDN2;hCG_1995291;RP11-544M22.10-001	1	6	47.4	7.85e-129	0.13708	20.228	1.8139	21.369	1.7768	45.678	1.1743	56.72	1.4888	65.342	1.4652	51.628	0.867384	0.0551537	0.0715172	0.00594467
O14964-1;O14964;B4DFP5;B4E1E2;O14964-2	HGS;HRS	3	15	22.5	6.12e-150	0.070859	88.906	2.0521	32.977	1.7394	36.592	1.2279	32.434	1.4312	31.959	1.4382	33.356	0.960769	0.0158479	0.0217218	0.0016608
O00400;C9JYP0	ACATN;AT1;SLC33A1	3	4	10.9	5.36e-22	0.032211	144.89	0.76041	13.475	0.92235	37.172	1.0762	60.244	2.1733	80.075	2.4741	93.144	0.0149197	0.0380677	0.0166542	0.930358
O95292-1;O95292;B3KVU7;Q53XM7;A6NLV9;Q6ZSP7	UNQ484/PRO983;VAPB;hCG_26693	5	11	51	8.96e-179	0.026863	38.688	0.79097	30.467	1.115	65.278	1.2654	69.593	1.9615	76.369	1.8974	141.22	0.0501066	0.14133	0.0465575	0.762006
Q15154-1;Q15154;B4DYD5;B9EIS5	PCM1	6	48	29.7	0	0.036165	90.736	1.0368	32.569	1.0547	24.338	0.8874	22.566	0.99256	40.941	1.2422	39.908	0.0836285	0.827801	0.0623402	0.0262301
O75911-1;O75911;B2R7F3;Q0QD44;Q53HI7;Q5SUY4	DHRS3;UNQ2424/PRO4983;RP11-514N2.1-004	3	6	26.5	1.07e-38	0.028678	181.7	0.29795	54.123	0.502	133	0.56431	73.148	0.96667	84.191	1.4843	80.437	0.0388798	0.077827	0.0425583	0.840735
Q9Y2R9;Q96Q63	MRPS7	1	6	29.8	2e-15	0.16446	149.97	0.73069	18.704	1.1206	129.36	1.456	89.763	1.8652	73.295	2.5609	127.25	0.0620692	0.113218	0.0653469	0.759366
P46459;B4DFA2;B4DGR3;B4DH19;B4DSK5;B7Z5J7;B7Z9U2;Q96D47;Q9H3V6;C9JF89	NSF	5	25	41.1	9.81e-223	0.074269	62.598	1.5528	47.558	1.2408	62.889	0.77571	60.293	0.91513	65.7	1.1001	56.034	0.518307	0.0781908	0.392079	0.0114224
Q8TB96;B4DHQ9;B4DSA2;B4DXC2	CDA08;ITFG1;TIP	1	8	18.6	5.46e-81	0.074454	52.16	1.1617	46.016	0.84775	32.765	0.91916	11.017	1.2027	9.2966	1.1642	6.854	0.137128	0.634704	0.158652	0.0695157
P13073;Q6P666	COX4;COX4I1	2	11	51.5	1.73e-106	0.0235	8.3202	0.51709	24.119	0.85696	65.668	1.0215	29.169	1.7128	66.963	2.3515	111.05	0.00709413	0.0162921	0.00746922	0.969145
P05067-1;P05067;P05067-9;B4DM00;C9J740;P05067-8;B4DII8;C9JHU0;P05067-7;B4DGD0;P05067-6;C9J0K4;P05067-5;P05067-4;B4DJT9;B4DQM1;P05067-3;P05067-10;B4DMD5;B7Z313;Q9BYY9	A4;AD1;APP	13	10	15.7	1.17e-84	0.061495	93.02	0.68419	46.292	0.91545	69.302	0.75235	65.662	1.2025	55.828	1.8727	63.039	0.0422748	0.11238	0.0510769	0.794269
Q9Y237-2;Q9Y237;Q9Y237-1;Q5HYW5;B3KXM0;A8E0G8;Q5HYW4	PIN4;AL135749.5-003;PAR14;AL135749.5-002	6	4	35.3	4.5e-82	0.080379	15.547	1.5135	13.519	1.2419	20.842	0.79146	17.938	1.1225	31.946	1.2579	82.689	0.192802	0.0858737	0.713453	0.00787147
P05091;Q53FB6;B0LUF9;B0LUG0;B0LUG2;B4DW54;B4YAH7;Q9UN17	ALDH2;ALDM	3	28	53.4	0	0.027095	101.97	0.67831	50.958	1.0082	73.584	1.0331	55.499	1.4905	70.525	2.0247	107.66	0.0130233	0.0383974	0.0133228	0.935256
O15427;Q53G91	MCT3;MCT4;SLC16A3	4	8	18.9	9.37e-21	0.038192	43.414	1.0916	40.262	0.61867	48.422	0.40923	52.189	0.60112	51.744	0.68905	51.027	0.151643	0.0743348	0.760647	0.0133748
O15438-1;O15438;B2RPA9;Q59H05;Q96QA9;O15438-2;Q86VN9	ABCC3;CMOAT2;MLP2;MRP3	7	40	34.1	0	0.02721	138.69	0.47486	34.553	0.33192	34.103	0.24102	26.287	0.38363	38.571	0.56613	30.795	0.136606	0.327641	0.464272	0.0714818
O15439-1;O15439;A8K2Q2;O75555;O15439-2;B7Z3Q7;B7Z5H4;Q59GY6;Q8IUA3;Q8IVZ4	ABCC4;MRP4;MOAT-B;hCG_2039665	3	48	41.5	0	0.055456	60.101	1.2558	38.383	0.78353	36.515	0.51728	27.738	0.77343	30.6	1.1223	26.028	0.101757	0.114515	0.762558	0.0211697
Q13217;A8KA82	DNAJC3;P58IPK;PRKRI;hCG_28703	2	11	35.1	1.47e-126	0.042306	126.79	0.77246	46.229	0.92678	118.4	0.81117	30.486	1.3851	47.641	1.6982	31.393	0.0485141	0.176044	0.055885	0.719557
Q99999;B2R7S4;C9JGL4;C9JE31;C9J6M2;C9JYD7;C9J2X7	CST;GAL3ST1	13	4	13.5	2.72e-28	0.037165	129.26	0.36711	21.307	0.40858	41.171	0.41158	50.753	0.61001	7.2098	0.78844	67.259	0.0200795	0.0622172	0.0239195	0.893784
O75396	SEC22B;SEC22L1	1	14	61.4	0	0.020017	72.002	0.60901	37.452	0.87945	57.959	0.98824	53.756	1.5021	61.991	1.9298	55.152	0.00780526	0.0223448	0.00798768	0.961862
Q53H82;A8K2D6	CGI-83;LACTB2	1	6	26	2.09e-17	0.055074	36.002	0.72649	9.1397	0.85235	104.79	0.55945	20.813	0.81607	1.971	1.6057	100.21	0.134347	0.34462	0.197856	0.323177
Q9Y394-1;Q9Y394;B2R896;Q9Y394-2;Q659E8	CGI-86;DHRS7;DHRS7A;RETSDR4;UNQ285/PRO3448;DKFZp564H1664	3	13	49.6	1.78e-172	0.03308	74.623	0.58903	45.566	0.85627	81.504	0.96607	57.587	1.5845	83.283	2.0497	86.843	0.00172684	0.00426766	0.00184381	0.992162
Q9Y224;Q549M8;Q5RLJ0	C14orf166;CGI-99;hCG_22667	2	7	43.4	6.89e-70	0.11191	27.621	1.4362	19.719	1.3816	85.654	1.1569	90.908	1.3895	88.851	1.6999	57.247	0.0192147	0.951878	0.0217179	0.00718901
Q9Y3D6	CGI-135;FIS1;TTC11	1	6	48	1.34e-127	0.10746	36.403	2.5683	29.457	2.2012	80.866	1.2326	48.005	1.5425	88.7	1.5374	106.67	0.729094	0.0717933	0.185838	0.0132753
Q9BR76;Q9NSK3	CORO1B;DKFZp762I166	3	7	13.3	2.64e-43	0.04468	44.179	1.494	14.321	1.109	16.896	0.67163	13.013	0.9536	10.098	0.89015	16.105	0.707456	0.063309	0.220112	0.00912369
Q9Y3E0	CGI-141;GOLT1B;GOT1A;HDCMA39P;UNQ432/PRO793	2	3	20.3	5.43e-54	0.033201	114.9	0.59976	44.85	0.92432	13.33	1.1795	23.221	1.7144	74.431	2.1234	110.53	0.00824573	0.0193556	0.00835476	0.964044
P54577	YARS	1	17	42.8	5.55e-120	0.075613	82.42	1.6751	10.489	1.612	41.126	1.0843	36.617	1.2783	46.167	1.3563	56.676	0.86804	0.0638214	0.0624189	0.00571931
A8K8F0;Q9Y3E8;Q9HC38-1;Q9HC38;Q9HC38-2;B3KV49;B7Z403;B4DX01;Q9HC38-3	C17orf25;CGI-150;GLOD4;My027	6	6	14.1	3.73e-21	0.13356	108.29	1.7147	14.426	1.439	89.821	1.0043	55.656	1.2323	79.083	1.4481	54.43	0.252202	0.0796764	0.660564	0.00755777
Q9UK41;Q548N1;Q86VK0	VPS28;hCG_24005	6	6	39.4	1.42e-54	0.057214	119.85	1.6283	19.642	1.3857	8.4701	1.0095	29.724	1.0684	50.112	1.4109	47.28	0.482469	0.223403	0.276916	0.0172121
Q9Y221-1;Q9Y221;Q9Y221-2;B3KM49	CGI-37;HSPC031;HSPC180;NIP7;OK/SW-cl.76;OK/SW-cl.78	2	3	29.4	5.23e-21	0.090245	49.951	1.6127	14.577	1.8806	25.993	1.7039	76.227	1.3517	84.328	0.93805	171.69	0.467775	0.24553	0.194266	0.0924295
P05141;B2RCV1;Q6NVC0	ANT2;SLC25A5	2	22	57.4	1.23e-272	0.023777	85.828	0.64455	33.716	1.0248	73.525	1.2479	63.275	1.9083	69.83	3.1399	95.789	0.00570017	0.0136398	0.00614495	0.974515
O14925;Q5SRD1;B4DI18;B7ZB25;B1APJ0;B4DHQ8;B4DDK6;C9JSY4;C9JV18;B1APJ1	TIM23;TIMM23;TIMM23B;RP11-481A12.7-002;RP11-481A12.7-007	12	4	33	2.14e-272	0.022334	32.988	0.5393	28.274	1.0061	68.783	1.3998	78.135	2.0942	81.949	2.7829	78.885	0.0193241	0.0415049	0.0194362	0.919735
O95373;B3KNG9;B3KQG6	IPO7;RANBP7	1	23	32.5	0	0.076102	51.829	1.8185	36.68	1.9104	23.228	1.4827	21.921	1.7674	35.397	2.0638	40.918	0.0984675	0.815793	0.0642361	0.0215037
Q92688-1;Q92688;Q53F35;Q92688-2;Q5T6W8	ANP32B;APRIL;PHAPI2;RP11-535C21.1-003	7	8	33.1	3.36e-270	0.18442	102.12	2.841	41.722	2.0463	88.256	1.2868	103.14	1.0694	136.11	1.6336	100.69	0.392917	0.175693	0.375177	0.056213
O75915;B2R6V5;B3KQB4;B4DZZ0;B4DWQ6;C9JVC5;C9JQU6;C9JZ39	ARL6IP5;DERP11;HSPC127;JWA;PRA2;PRAF3	6	3	20.7	5.35e-118	0.041717	173.57	0.64484	15.109	0.78645	12.648	0.88646	24.024	1.5471	25.861	1.8281	31.408	0.00819162	0.0213234	0.00911186	0.961373
B2R7D7;Q4JM47;Q53G64;O95994;Q4JM46;B5MC07;C9J3E2;C9JQD7	AGR2;AG2;UNQ515/PRO1030;hCG_19292;tcag7.197	9	13	59	0	0.015093	123.73	0.27858	73.122	0.38846	66.805	0.40577	62.865	0.75077	75.416	0.99902	74.103	0.00682031	0.0169502	0.00761685	0.968613
Q2PZI1-1;Q2PZI1	DPY19L1;GA0500;KIAA0877	7	12	22.7	2.38e-44	0.031747	71.539	0.81696	31.665	1.1627	21.044	1.1704	20.187	2.3105	23.805	2.9357	84.135	0.00609137	0.0159722	0.00672111	0.971215
P48047;Q53HH2	ATP5O;ATPO	4	10	62.9	0	0.022743	65.39	0.38542	98.423	0.86092	84.667	1.1978	61.342	1.7745	67.417	2.898	111.71	0.0440104	0.084665	0.0452839	0.826041
Q9Y6G9;A2RRG7;B3KM42;Q6MZE7;B4DDM4	DNCLI1;DYNC1LI1;DKFZp686A1525	4	10	27.7	2.06e-241	0.063332	51.834	1.3608	126.56	1.0749	46.754	0.92007	40.685	1.4217	22.823	1.7314	86.659	0.07994	0.711626	0.146225	0.0622084
Q53GQ0;B3KQJ0;B4DWS6	HSD17B12	2	19	55.8	0	0.020601	102.99	0.71984	26.403	0.8426	66.355	1.0634	72.31	1.8099	77.36	2.3072	114.42	0.0102035	0.0293945	0.0112426	0.949159
P38606;B7Z1R5;B7Z2V6	ATP6A1;ATP6V1A;ATP6V1A1;VPP2	3	26	52.8	0	0.065339	79.959	1.6783	65.345	1.6738	65.982	1.2212	49.937	1.5034	47.42	1.3565	54.57	0.631778	0.23192	0.114488	0.0218142
P54652;B3KUS2	HSPA2	2	19	31.3	0	0.047053	80.249	1.1725	24.862	0.89262	11.69	0.73616	49.959	0.9004	7.5857	0.98497	74.964	0.323538	0.375849	0.283828	0.0167845
P68366;A8MUB1	TUBA1;TUBA4A;hCG_2013418	7	24	62.1	0	0.060653	105.57	1.2753	26.813	1.0768	59.884	0.65871	51.763	0.90541	44.483	1.1167	47.382	0.182627	0.101939	0.705838	0.00959621
P68371;Q8IWP6;Q8IZ29;Q8N6N5;Q96HX0;A4UCT2;B3KML9	TUBB2C	14	30	74.2	0	0.074714	74.768	1.4299	28.549	1.2868	57.938	0.97941	57.329	1.2288	61.891	1.3778	70.848	0.188276	0.65489	0.142857	0.0139766
Q9UL25;Q96GX3	KIAA0118;RAB21	2	11	54.7	5.55e-300	0.099959	76.881	2.1016	42.235	1.9685	75.606	1.5665	66.303	2.0051	90.447	2.213	88.567	0.0368966	0.927344	0.0294149	0.00634419
P38646;B7Z1V7;B7Z4V2;Q2F839;Q8N1C8;A1XP52;B7Z4T3	GRP75;HSPA9;HSPA9B	2	37	58.2	0	0.032464	92.388	0.82645	31.114	1.1405	62.569	1.2014	50.528	1.6654	69.233	2.3867	94.511	0.0165674	0.0515366	0.0173963	0.9145
Q01469;A8MTQ5	FABP5	4	11	77	1.06e-136	0.46136	25.565	2.5316	72.589	2.3071	55.639	1.4694	49.102	1.7747	49.73	1.5729	73.546	0.49017	0.157087	0.303428	0.0493146
P21281;B2R5Z3;B4DFM5;B4DQI9;Q59HF3	ATP6B2;ATP6V1B2;VPP3	8	22	58.9	0	0.067207	62.707	1.7156	40.936	1.6956	52.93	1.1979	44.251	1.5254	52.958	1.5008	75.392	0.5322	0.320764	0.127487	0.0195498
Q9UI14	PRA1;PRAF1;RABAC1	1	2	15.7	2.44e-24	0.025359	80.112	0.50963	4.9274	0.74319	55.834	0.74316	35.717	0.49655	70.94	0.75737	4.7247	0.2463	0.39651	0.164427	0.192762
O95347-1;O95347;A8K984;B3KM27;B3KMB1;B7ZLZ7;O95347-2;A0JLM9;Q05BV1;Q05D74;Q13497;Q2KQ72;Q32Q15;Q5T821;Q6IPS5;Q6P712;Q7Z2X1	CAPE;PRO0324;SMC2;SMC2L1;RP11-86L19.1-004	2	32	31.7	2.56e-187	0.066185	70.109	1.31	54.093	1.2538	18.651	0.97366	23.194	1.443	22.209	1.6302	42.067	0.0368291	0.897479	0.0455934	0.0200985
Q6P2Q9;B4DK16;Q53GM6;Q6JH02;Q6JH03	PRPC8;PRPF8	1	11	7.3	3.41e-98	0.11183	58.31	1.5099	43.734	1.3568	13.741	1.1201	48.823	1.4366	21.001	1.8386	23.453	0.0448899	0.858665	0.0751173	0.0213281
Q96HC4;B7Z481;Q4W5K9;Q9P1D1;Q59FC9	ENH;L9;PDLIM5;LIM	6	20	44.8	5.03e-164	0.058371	82.652	1.6611	53.963	1.2331	43.724	0.84966	50.402	1.2709	53.661	1.3695	36.932	0.181629	0.165717	0.641856	0.0107987
B2RDK6;O75477;B4DPN7;B0QZ43	C10orf69;ERLIN1;KE04;KEO4;SPFH1;RP11-316M21.1-003	3	13	46.6	8.58e-218	0.031878	164.27	0.61287	83.541	0.8889	75.507	1.0754	79.89	1.735	61.384	2.2815	77.692	0.00314702	0.00760616	0.00335167	0.985895
O95361-1;O95361;B2RB95;B3KMJ2;Q59EB2;B3KP96;B4DE22;O95361-2	EBBP;TRIM16	8	13	35.5	3.21e-157	0.074131	64.966	1.4327	9.5211	1.3545	73.071	1.0962	54.934	1.4255	69.324	1.5017	39.315	0.0469948	0.908635	0.0353398	0.00903083
Q9ULC3	HSPC137;RAB23	1	5	30.4	2.5e-56	0.056043	39.778	1.6582	32.045	1.3061	39.848	1.0174	75.509	1.0262	42.647	0.98803	138.8	0.787105	0.0835999	0.115991	0.0133039
Q9ULF5;B4DGU0;Q8NC35;C9J6M3	KIAA1265;SLC39A10;ZIP10	4	6	6.9	8.69e-14	0.05427	79.352	1.3238	67.739	0.92067	73.672	1.1945	84.587	0.6632	9.1907	1.1009	107.93	0.335099	0.306374	0.266947	0.0915792
P48147;B2RAH7;Q9UM02	PEP;PREP	1	5	10.3	2.74e-55	0.070156	19.045	1.5011	10.564	1.5342	40.97	0.96702	47.693	1.0826	9.3615	0.97766	42.223	0.810464	0.0799477	0.0949207	0.0146673
P54709;B7Z1N7;C9JA36;C9JA09	ATP1B3	12	9	41.6	2.58e-302	0.14143	57.582	2.3523	87.454	1.7205	79.953	1.2204	62.69	1.6931	84.765	2.2239	96.278	0.0637052	0.0916818	0.834648	0.00996508
P54710-1;P54710;Q8N8W8	ATP1C;ATP1G1;FXYD2	3	3	40.9	2.61e-35	0.089774	35.424	0.83128	28.783	0.49014	42.598	0.43448	64.75	0.60953	78.304	0.75241	68.992	0.160414	0.225361	0.554127	0.0600973
P48163;A8K168;B4DX99;B4DZ70;Q8WVX2	ME1	1	19	50.5	0	0.050537	77.702	1.1369	27.482	1.2347	61.047	0.94938	50.138	1.2337	60.796	0.90402	28.666	0.472389	0.320776	0.150945	0.0558901
P54727;B7Z4W4;B7ZA74;Q53F10;Q7Z5K8;B4DEA3;Q5W0S5	RAD23B;RP11-131A5.1-002	5	6	21	5.34e-72	0.16289	109.39	2.2911	70.515	1.6236	31.536	1.2493	17.072	1.7776	88.119	1.2364	48.441	0.516788	0.167234	0.277029	0.0389482
P56192;A8K492;B3KVK7;B4DF61;B4E0E9	MARS	6	27	42.1	3.8e-287	0.088638	113.5	1.6823	24.683	1.3834	50.529	1.0643	54.391	1.5144	37.299	1.7331	41.403	0.0815522	0.732909	0.169771	0.0157684
Q01518-1;Q01518;B2RDY9;B4DI38;B4DNW7;B4DNY3	CAP;CAP1	10	23	56.8	0	0.054869	70.635	1.6265	20.006	1.2364	64.395	0.96511	44.142	1.2495	55.98	1.0882	72.782	0.701204	0.132627	0.152461	0.0137083
P67775;B3KQ51;B3KUN1;Q6I9T8	PPP2CA;hCG_16586	2	9	42.1	6.89e-228	0.058872	43.696	1.6765	16.892	1.5649	66.19	1.1645	74.369	1.3693	69.723	1.3067	65.356	0.727057	0.16182	0.0969939	0.014129
Q9NR28-1;Q9NR28;Q53HB7;Q9NR28-2;Q502X2;Q6W3F3;C9JIQ0	DIABLO;SMAC;hCG_1782202	7	4	14	5.54e-14	0.064598	22.588	0.56021	29.067	0.63674	3.7947	0.88475	32.562	1.2343	8.1033	1.618	37.92	0.0246361	0.0550805	0.0274526	0.892831
P46782;Q53G25	RPS5	2	13	47.1	0	0.108	72.944	1.9205	49.155	1.5519	73.91	1.1286	111.72	1.5383	75.194	1.7438	132.13	0.175071	0.261013	0.551427	0.0124886
P46783;Q59GE4;Q5TZB9;Q9NQ39	RPS10;RP11-375E1__A.4-005;RPS10L;RPS10P5	8	9	53.3	1.35e-97	0.10259	71.679	1.75	35.93	1.4951	70.893	1.0419	65.067	1.5439	72.449	1.8846	62.617	0.119894	0.502927	0.350666	0.026513
Q9UBS4;B3KW63;C9JNR1	DNAJB11;EDJ;ERJ3;HDJ9;PSEC0121;UNQ537/PRO1080	3	10	30.7	0	0.028122	154.38	0.81745	56.12	0.98711	141.02	1.1994	53.075	1.7093	78.869	2.5431	70.742	0.0109303	0.0328845	0.0120837	0.944101
Q01581;Q5XJ04;Q8N995	HMGCS;HMGCS1	3	9	19	3.4e-36	0.071272	72.35	1.3679	18.175	1.3824	17.527	0.83357	17.383	1.0836	25.851	0.95086	51.167	0.83958	0.0661423	0.0838196	0.0104586
P21399;Q5VZA7;Q9HBB2	ACO1;IREB1;IRP1	3	11	19.6	2.11e-135	0.065858	130.59	1.231	33.114	1.1561	22.616	0.88342	43.55	1.1382	19.984	1.0208	13.316	0.549262	0.294134	0.134582	0.0220224
Q9H1C4;Q05BS6;Q58F16	UNC93;UNC93B;UNC93B1	4	6	12.4	4.04e-97	0.027955	26.408	0.76081	23.248	0.92639	70.353	1.1073	55.851	2.2268	82.281	2.4106	76.338	0.0159753	0.0415409	0.01747	0.925014
P11940-1;P11940;B4DZW4;P11940-2;B4DQX0;B3KT93;Q9H361;Q2VIP3;Q3ZCS4;Q5VX58	PAB1;PABP1;PABPC1;PABPC2;PABP3;PABPC3;PABPL3;hCG_1774619;RP11-165I9.5-001	12	21	37.3	0	0.12275	82.813	1.7832	43.711	1.5185	60.465	1.0718	53.699	1.5142	74.075	2.0919	83.453	0.125263	0.437198	0.394296	0.0432429
P05386;Q6FG99;Q6ICQ4;Q7Z612	RPLP1;RRP1	1	6	95.6	0	0.14776	35.113	0.38898	148.46	1.5607	60.756	1.3919	139.01	1.4356	80.774	1.8286	125.57	0.155464	0.213425	0.141563	0.489548
P05387;Q6FG96	D11S2243E;RPLP2;RPP2;hCG_1778304	2	10	95.7	0	0.15142	119.14	1.429	47.884	1.4912	62.265	1.3278	93.634	1.7283	111.1	1.937	152.14	0.0768142	0.714887	0.082213	0.126086
P05388;A8K4Z4;Q53HK9;Q53HW2;Q3B7A4;Q6NSF2;B4E3D5;Q3MHV2;Q8NHW5	RPLP0	12	15	49.5	0	0.088227	122.37	1.4295	24.271	1.3781	101.76	1.328	65.429	1.6406	89.505	2.0063	113.65	0.0694351	0.756312	0.0767845	0.097468
O76003	GLRX3;HUSSY-22;PICOT;TXNL2	1	13	51	3.99e-163	0.18119	47.863	2.3566	85.781	2.2414	82.446	1.5449	77.614	1.858	78.108	2.0126	87.302	0.784017	0.0865555	0.122083	0.00734461
Q9NZI8	CRDBP;IGF2BP1;VICKZ1;ZBP1	1	13	28.9	1.06e-227	0.095534	69.819	1.5826	26.871	1.3994	44.053	1.1618	64.56	1.7248	54.721	2.1063	89.807	0.069629	0.753801	0.111985	0.0645847
O15498;A4D2J0;B5BU81;Q9UES0;C9J742;B4DR94	YKT6;hCG_18297;tcag7.798	4	7	46.5	7.9e-48	0.078609	52.114	1.6614	19.26	1.3384	60.417	1.085	53.222	1.2892	110.3	1.4914	83.229	0.269274	0.45171	0.262958	0.0160583
Q15125;C9JJ78;C9J719	EBP	3	4	17	6.48e-57	0.023367	84.548	0.67923	66.232	1.0045	64.557	1.0409	59.604	1.6866	64.338	2.2774	49.758	0.00392683	0.0111755	0.00414141	0.980756
Q9Y666-1;Q9Y666	KCC4;SLC12A7	3	16	21.1	7.8e-200	0.044154	85.202	0.9348	35.073	0.57672	34.717	0.46747	27.035	0.6541	23.487	0.97143	31.535	0.125611	0.26421	0.566378	0.0438005
O76021;A0PJ87;B4DJ58;Q32Q62;A0PJ61	CATX11;CSIG;L12;PBK1;RSL1D1	2	9	24.9	1.28e-106	0.12423	97.66	1.8112	26.104	2.1059	47.158	2.1671	33.048	2.9833	42.284	3.0174	72.3	0.084735	0.322402	0.0794313	0.513432
P46821;A2BDK6;A5D6X1;A5D8X6;Q05BW8;Q32NB7;Q4VBY4;Q5H9P1;Q6PJD3;Q86X89	MAP1B;hCG_37848;DKFZp686F1345	6	77	45.9	0	0.10431	76.345	1.7581	34.63	1.6254	34.782	1.3513	30.232	2.2251	52.021	3.6856	46.121	0.102713	0.338615	0.160569	0.398103
Q9H0U4;Q92927;Q6FIG4;Q92928	RAB1B;rab1b;RAB1C	8	13	72.6	0	0.065286	83.507	1.4782	23.082	1.3447	87.304	1.091	70.907	1.3243	73.44	1.4764	92.354	0.102487	0.816027	0.0693305	0.0121563
P54886-1;P54886;P54886-2	ALDH18A1;GSAS;P5CS;PYCS	2	11	21.3	1.15e-93	0.060418	43.1	0.72828	82.363	1.1188	71.997	1.0908	56.129	1.4538	46.548	2.2353	53.293	0.0135765	0.0342758	0.0144895	0.937658
Q01650;Q2MCL6;Q8IV97	CD98LC;LAT1;MPE16;SLC7A5	1	12	23.1	0	0.12052	133.12	2.2025	80.264	1.5191	44.462	1.0484	44.428	1.4119	55.774	1.861	43.925	0.0341283	0.0283628	0.933688	0.00382061
Q9P035;B4DRF4	BIND1;PTPLAD1	3	11	34	5.29e-202	0.029351	140.63	0.79704	25.439	1.0045	62.371	1.1637	58.515	1.9035	82.145	2.241	96.333	0.0113229	0.0333381	0.011959	0.94338
Q9UI30	AD-001;HSPC152;HSPC170;TRMT112	2	5	53.6	1.66e-125	0.16894	4.9465	1.9192	10.35	1.7212	9.3599	1.1499	29.921	1.425	112.12	1.5329	10.25	0.691245	0.0653645	0.235735	0.00765477
P05455;B5BUB5;Q14730;Q15367;Q53XJ4;Q9UMH5;Q9UMH6	SSB;hCG_2005701	5	7	23	1.17e-86	0.13893	120.24	1.6101	92.729	1.6873	63.49	1.0657	23.753	1.2982	100.34	1.4267	100.72	0.668974	0.137764	0.177258	0.0160036
Q9UN86-1;Q9UN86;Q9UN86-2;A8K6V7	G3BP2;KIAA0660	2	6	16	7.93e-21	0.098922	134.31	1.9399	29.654	1.2924	14.891	0.98388	13.661	1.4972	11.664	1.4639	22.65	0.187499	0.149776	0.646337	0.0163884
Q9Y230;B3KNL2;B3KQ59	CGI-46;INO80J;RUVBL2;TIP48;TIP49B;hCG_16214	2	16	40	3.32e-160	0.071771	45.889	1.5616	21.132	1.3626	72.888	1.0176	47.932	1.2995	73.713	1.3977	66.79	0.350573	0.436345	0.198037	0.0150454
Q13641;A8K555	5T4;TPBG;hCG_401114	1	6	16.2	2.27e-148	0.064451	39.971	1.4772	30.471	1.2762	21.758	0.90111	19.52	1.2234	26.045	1.6271	23.977	0.109907	0.612272	0.256641	0.0211797
P80303-1;P80303;P80303-2;A7LNF3;A7LNF4;A7LNF5;Q2L696	NEFA;NUCB2;Nucb2	3	4	15	1.07e-29	0.025454	96.077	0.38853	8.7592	0.61708	89.126	0.94092	63.044	1.4137	84.032	1.443	95.076	0.0364967	0.0748517	0.035933	0.852719
Q03135-1;Q03135;A9XTE5;Q2TNI1;Q59E85;Q7Z4F3;Q03135-2;C9JKI3	CAV;CAV1;hCG_39088;tcag7.24	7	9	57.3	3.57e-169	0.15059	97.441	2.8887	66.392	2.3053	65.069	1.686	59.064	2.2784	70.944	3.0754	83.966	0.115231	0.398855	0.462337	0.0235775
P54920	NAPA;SNAPA	5	16	71.9	5.27e-249	0.10145	73.219	2.0394	19.987	2.0776	82.698	1.47	46.242	1.7007	101.94	1.5282	76.602	0.78669	0.112773	0.0854975	0.0150401
Q9UNN8	EPCR;PROCR	1	3	13.1	2.18e-25	0.11916	26.562	1.217	85.216	1.4437	11.313	0.98653	15.549	1.8505	49.372	1.8283	43.146	0.135962	0.426043	0.156465	0.28153
P46926;A8K3S1;B3KMV2;B7Z3X4	GNPDA1;GNPI;HLN;KIAA0060	6	7	38.1	1.39e-102	0.099514	16.714	2.1197	6.9597	1.896	87.738	1.3609	74.293	1.6811	20.885	1.518	58.15	0.895189	0.0486838	0.0507569	0.00537053
Q5J8M3-1;Q5J8M3;Q5J8M3-2;Q5J8M3-3	HSPC184;PIG17;TMEM85	9	8	52.5	6.19e-84	0.027158	16.559	0.74609	6.5052	1.164	86.03	1.3388	42.039	1.878	99.043	2.0995	84.661	0.0310019	0.0831131	0.0290774	0.856808
P46934-4;P46934;P46934-1;P46934-2;P46934-3	KIAA0093;NEDD4;NEDD4-1;PIG53	5	9	11.1	1.05e-124	0.11556	64.07	2.1764	24.817	1.9889	39.121	1.3905	27.677	1.8438	19.558	1.5079	40.132	0.792099	0.0955069	0.0995082	0.0128854
P38919	DDX48;EIF4A3;KIAA0111	1	6	19	2.52e-56	0.11792	6.8218	1.8213	26.52	1.5532	34.854	1.1945	84.758	1.8989	98.815	1.6782	29.172	0.208847	0.537824	0.216004	0.0373254
P46939	DMDL;DRP1;UTRN	24	104	39.5	0	0.046273	79.421	1.2562	36.035	0.75353	45.855	0.47302	29.043	0.6775	41.999	1.1185	25.01	0.132344	0.135913	0.702506	0.0292369
P46940;A4QPB0;B4DNP4;B4E2M0;Q05DN7;Q5FWG8;Q6P1N4;Q96PA3	IQGAP1;KIAA0051	1	103	68.3	0	0.028731	104.71	1.0001	28.877	0.67282	29.746	0.42462	37.068	0.5857	32.226	0.72151	33.951	0.0550883	0.0215318	0.920785	0.00259514
Q9P0S9;Q53F27;Q5T4I6	C6orf53;HSPC194;TMEM14C	1	3	50	4.86e-139	0.075197	16.599	0.7266	81.631	0.96605	41.521	1.0463	47.82	1.6545	79.784	1.9488	107.13	0.00501379	0.0121961	0.00540507	0.977385
Q9H9B4	SFXN1	1	15	68.9	6.48e-278	0.04424	101.13	0.63357	24.094	0.90868	131.64	1.1344	89.81	1.578	115.77	2.5982	102.83	0.0155007	0.0352688	0.0170485	0.932182
Q9BZQ6;B7ZLZ2;Q7L2Y5	C1orf22;EDEM3	2	5	7.1	2.29e-26	0.11973	173.2	2.014	39.282	1.3097	32.603	1.0783	21.693	1.3935	37.652	1.7871	32.854	0.0881975	0.127813	0.769569	0.0144198
P21589;B2RBH2;B3KQK1;Q53Z63;Q6NZX3;B3KQI8;Q5JRQ2	NT5;NT5E;NTE;hCG_401111;RP11-321N4.1-003	4	23	50.2	0	0.039754	93.339	0.99623	45.551	0.67195	54.014	0.39687	58.901	0.59422	54.638	0.78246	66.319	0.0764305	0.0502869	0.865057	0.00822538
Q99627;B2R8N1;Q53QS9;B4DFF9;A8K1H6;B8ZZP3;C9JW44	COPS8;CSN8;COP9;hCG_1776875	5	4	30.1	1.37e-96	0.057841	69.365	1.7829	6.8945	1.5483	22.375	1.0664	102.31	1.571	20.145	1.8195	10.614	0.107051	0.719773	0.158988	0.0141891
Q13425-1;Q13425;Q13425-2;C9JMY8	D16S2531E;SNT2B2;SNTB2;SNTL	2	8	17.8	7.85e-20	0.064492	18.544	1.6594	76.749	0.99219	17.931	0.59601	14.4	1.0391	7.8711	1.3473	15.937	0.121977	0.116805	0.737154	0.0240645
Q16563-1;Q16563;A4D0R1;A8K865;Q16563-2;A4D0R2;C9JYN0	SYPL;SYPL1;hCG_16932;tcag7.98	4	5	26.6	2.11e-32	0.11662	39.293	2.0669	15.556	1.4613	66.638	1.18	42.856	1.5597	56.479	1.6626	60.028	0.191893	0.165306	0.630468	0.0123323
Q9Y3L5	RAP2C	1	12	62.8	8.55e-278	0.083711	120.67	1.9703	19.33	1.3983	71.635	0.90278	60.176	1.2568	65.755	1.4407	82.602	0.0856973	0.0299326	0.880673	0.00369689
Q9GZU7-1;Q9GZU7;C9JF22;C9IYG0;C9JGU6;Q9GZU7-2	CTDSP1;NIF3;NLIIF;SCP1	11	6	21.8	1.32e-19	0.074008	70.912	1.9408	100.02	1.0865	113.52	0.37163	93.124	0.50816	64.355	0.57634	78.154	0.351285	0.198266	0.362956	0.0874933
Q9Y6N5;B2R7T6;Q53HW7;Q9UHS8	CGI-44;SQRDL	2	16	35.8	1.37e-95	0.027597	205.65	0.4798	11.109	0.63645	71.501	0.9742	70.989	1.2633	71.276	2.2078	62.598	0.0260722	0.0575558	0.0286974	0.887675
P48449;B2R694;B4DJZ9	LSS;OSC	4	15	25.5	1.25e-54	0.053809	64.841	0.47794	12.757	0.57487	21.828	0.77074	63.256	1.2158	59.792	1.5426	65.514	0.030174	0.0645695	0.0336312	0.871625
Q01813;Q5VSR8;B3KS15;O14943;Q49A78;Q5VSR7;Q8WTZ9	PFKF;PFKP;PFK-P;RP11-298E9.2-004	8	37	49.6	0	0.063623	69.532	1.1432	42.571	1.3092	48.841	1.0827	52.579	1.3178	47.371	1.3988	46.07	0.124186	0.732912	0.0822101	0.0606923
P61011;B4DDS7;B4DUW6	SRP54	3	12	31	5.69e-135	0.054979	42.998	1.5786	41.756	1.4823	81.867	1.0484	70.707	1.4946	53.966	1.7026	71.989	0.0530814	0.883308	0.0545577	0.00905336
Q9NYL4;B4DWB7;Q86SR8	FKBP11;FKBP19;UNQ336/PRO535;hCG_1642966	7	8	53.7	3.96e-193	0.029866	80.328	0.75831	86.969	0.48608	116.46	1.168	117.57	1.8125	121.21	2.3029	142.54	0.0852251	0.180413	0.10042	0.633942
P07099;B2R8N0;Q6FGZ3	EPHX;EPHX1;EPOX	3	31	73.4	0	0.023536	100.04	0.54428	53.721	0.69598	60.285	0.74862	54.664	1.2986	64.315	1.7488	70.799	0.00432835	0.0120727	0.00486696	0.978732
P61970	NTF2;NUTF2	4	5	56.7	1.87e-70	0.38778	18.913	2.4488	5.7804	2.0397	92.767	1.2022	32.277	1.4967	51.229	1.2648	123.85	0.42381	0.180955	0.326974	0.0682609
P13667;A8K4K6;Q549T6	ERP70;ERP72;PDIA4	3	54	68.7	0	0.024911	100.05	0.65319	35.855	0.88635	62.224	0.95982	53.914	1.5603	65.481	1.7756	64.024	0.015869	0.046979	0.0162039	0.920948
Q9GZT3	C14orf156;DC23;DC50;PD04872;SLIRP	1	8	78	2.02e-70	0.046159	113.02	0.8123	29.375	1.179	58.767	1.346	53.422	1.9459	80.667	2.4956	81.96	0.00200482	0.00521404	0.00206518	0.990716
P13674-1;P13674	P4HA;P4HA1	1	26	57.9	0	0.024359	106.71	0.63236	32.836	0.88571	63.708	0.91919	50.228	1.5328	81.693	1.7136	73.133	0.0181953	0.0535907	0.0184441	0.90977
Q5W0H4;P13693;B4DKJ4;Q86YH5;Q8TBK7	RP11-290D2.1-004;TPT1;hCG_32792;RP11-290D2.1-002	6	8	62.8	3.19e-61	0.2704	85.147	3.4796	100.93	2.4578	122.33	1.8093	76.198	2.0445	81.32	2.2539	115.08	0.429172	0.0962458	0.456954	0.017628
Q12907;A8K7T4;B4DWN1	C5orf8;LMAN2	1	14	55.3	1.69e-295	0.027877	100.27	0.48189	27.68	0.6092	91.046	0.88001	65.573	1.3596	80.059	1.7256	93.298	0.014234	0.0329851	0.0153144	0.937466
Q16891-1;Q16891;B2R5N6;Q16891-2;B4DKR1;B4DS66;B4DQY2;B9A067;Q16891-3;C9J406;B4DT20;B8ZZQ7;C9JJ24	HMP;IMMT;PIG4;PIG52	11	28	45.9	0	0.046685	135.3	0.35273	52.259	0.85246	65.105	1.2405	54.159	1.9639	70.668	3.1689	99.488	0.0858429	0.144796	0.0892236	0.680138
Q13445	IL1RL1L;IL1RL1LG;TMED1	1	5	26.4	8.19e-45	0.031384	83.844	0.74634	33.035	0.83106	15.67	0.89823	60.716	1.6104	86.454	1.8637	63.619	0.0251386	0.07886	0.0284569	0.867545
O95747;C9JIG9	KIAA1101;OSR1;OXSR1	2	9	22.2	1.77e-73	0.045072	90.561	1.3452	18.874	1.1896	52.095	0.76283	32.664	0.8717	54.357	1.0086	3.4837	0.871713	0.0432309	0.0804372	0.00461901
P48507;Q5YKL1	GCLM;GLCLR	1	6	30.3	3.33e-138	0.10898	45.832	1.5643	28.428	1.3335	39.075	0.98343	28.11	1.2547	48.576	1.3866	50.658	0.329686	0.241222	0.416882	0.0122096
P56537;B7ZBG9;B7ZBH1	EIF3A;EIF6;ITGB4BP;OK/SW-cl.27;RP4-614O4.1-005;RP4-614O4.1-008	6	6	42.9	2.41e-153	0.19742	64.419	1.9881	8.0098	1.5293	40.031	1.071	63.253	1.3165	79.359	1.5161	19.538	0.190562	0.0597004	0.74033	0.00940733
P62829;Q9BTQ7;C9JD32;B9ZVP7	RPL23	6	11	65	6.98e-287	0.10724	35.037	1.7275	91.192	1.317	106.33	1.2098	48.681	1.5154	70.591	1.9376	73.73	0.0786204	0.727137	0.162086	0.0321565
P31150;B4DH24;B4E070;B4DHX4	GDI1;GDIL;OPHN2;RABGDIA;XAP4	3	18	47.7	0	0.057054	27.416	1.4293	11.154	1.388	39.65	0.84307	12.357	1.2399	19.802	0.92124	32.252	0.719427	0.124307	0.135293	0.0209741
P31153;B4DEX8;B4DN45	AMS2;MAT2A;MATA2;hCG_34602	5	7	19	1.29e-85	0.17847	67.854	2.6978	18.113	2.6308	39.603	1.8378	49.754	1.8689	31.867	2.088	19.919	0.823016	0.0725027	0.094221	0.0102601
Q9BW60;Q502X7;B4DP24	CGI-88;ELOVL1;SSC1	2	4	17.2	2.38e-121	0.08584	76.823	0.92511	40.329	1.3772	36.4	1.3413	56.253	2.1736	89.3	2.9676	88.889	0.010314	0.0244254	0.0113222	0.953938
Q9NUI1-1;Q9NUI1;Q4VXZ8;Q9NUI1-3;Q9H3W9	DECR2;PDCR;AL023881.1-008;DKFZp547I137	7	9	38.4	4.71e-40	0.01106	181.44	0.43712	23.67	0.59133	81.257	0.64835	72.333	1.0445	56.273	2.402	104.34	0.0278969	0.0701409	0.0333578	0.868604
B4DX18;Q5U0B3;P48556;B4E2Y4	hCG_42853;PSMD8	3	6	25.4	5.22e-63	0.076832	41.33	1.6837	7.4667	1.3679	39.141	0.7719	114.04	1.0365	110.57	1.5104	123.43	0.160304	0.108965	0.714192	0.0165386
P84103;B2R6F3;B4E241	SFRS3;SRP20;hCG_14802	2	3	18.3	2.8e-22	0.2237	77.698	1.916	21.005	1.782	62.777	1.8442	7.73	1.4225	43.725	2.078	129.01	0.275226	0.407631	0.226014	0.091129
Q9BYT8;A8K9T8;B3KU23;Q8NDD9;Q96K48	AGTBP;KIAA1226;NLN;DKFZp564F123	3	8	16.5	2.53e-43	0.048563	14.388	1.0432	44.785	1.1716	82.959	0.6995	68.444	1.0685	104.53	1.4468	13.705	0.137676	0.610225	0.186118	0.065981
O00116;B7Z3Q4;B7ZAC5;Q53S12;Q53SG6;Q53SN7	AAG5;AGPS	2	26	54.1	0	0.024195	148.15	0.84858	42.944	1.0451	63.837	1.0543	67.669	1.706	55.06	3.4887	99.686	0.0323771	0.0905734	0.0398304	0.837219
Q01970;Q8N1A4	PLCB3	2	14	17	0	0.0411	140.14	0.58584	88.54	0.38746	55.326	0.39923	29.564	0.3833	57.138	0.44988	66.448	0.344333	0.25502	0.365952	0.0346949
Q01973-1;Q01973;A2VCQ3	NTRKR1;ROR1	4	13	22	1.24e-41	0.04844	96.607	1.1259	22.165	0.71955	25.282	0.4804	23.783	0.69266	25.087	0.91403	44.468	0.0488645	0.0411396	0.90381	0.0061861
O00151	CLIM1;CLP36;PDLIM1	1	15	67.2	3.51e-168	0.045913	114.32	0.94775	17.73	0.72815	66.852	0.36258	57.288	0.47448	82.05	0.44263	76.648	0.488595	0.139967	0.332132	0.0393065
O00161-1;O00161;A8K287;O00161-2	SNAP23;hCG_40424	7	10	58.8	0	0.063713	67.288	1.555	32.441	0.89783	77.812	0.6289	63.503	0.91801	81.337	1.0726	88.394	0.104609	0.0647078	0.819799	0.0108843
P60880-1;P60880;P60880-2	SNAP;SNAP25	3	4	26.7	2.57e-153	0.070407	204.83	2.0027	24.376	1.3151	42.701	0.99718	91.574	1.8891	23.932	1.8939	83.585	0.15407	0.400512	0.396957	0.0484601
Q9UPY5;A8K2U4;Q4W5A5;Q9BYH2;Q9P1X0	SLC7A11;hCG_19504;hxCT;xCT	1	7	14.4	4.44e-64	0.1161	89.454	2.072	85.56	1.616	32.939	1.3965	50.189	1.8508	66.726	2.2471	71.969	0.0625629	0.788525	0.129266	0.0196459
O00194	RAB27B	3	10	50.9	1.13e-150	0.098451	103.65	1.9795	21.022	1.9995	87.095	1.6827	68.522	2.1711	81.323	2.5056	91.04	0.0340825	0.914233	0.0321092	0.0195753
P48643;A8K2X8;B4DDU6;B4DE30;B4DX08;B4DXI1;B4DZT5;B7ZAR1;Q9BU08;B4DYC8;B4DYD8;Q96GI1;Q9HB74	CCT5;CCTE;KIAA0098	3	32	72.8	0	0.071823	53.139	1.7471	29.741	1.4854	57.648	1.0787	38.787	1.4679	46.731	1.2257	51.743	0.735545	0.127275	0.123491	0.01369
P23246-1;P23246;Q6PIX2;Q86VG2;Q9BSV4;P23246-2	PSF;SFPQ	2	6	10.3	3.94e-18	0.1256	71.422	1.2513	9.6711	1.2611	18.946	1.1942	14.34	1.8024	20.229	2.369	12.885	0.060653	0.21514	0.0801737	0.644034
P48651;A8KAH1;Q9BSY0;Q9BUQ5;B4DE85	KIAA0024;PSSA;PTDSS1	3	4	12.3	6.58e-48	0.042457	91.472	0.88491	12.101	1.112	13.934	1.208	74.372	2.0866	22.667	2.8404	45.767	0.00513695	0.0140198	0.00583478	0.975008
P67936-1;P67936;B4DVY2;B4DTB1	TPM4	2	21	62.9	0	0.057539	69.632	1.093	27.172	0.84775	56.954	0.51195	34.679	0.62875	52.88	0.67344	57.131	0.56446	0.0861615	0.333338	0.0160407
P07237;B2RDQ2;B4DJS0;B4DNL5;B3KTQ9;B4DLN6;B4DUA5;Q96C96	ERBA2L;P4HB;PDI;PDIA1;PO4DB;hCG_95895	4	48	83.1	0	0.041364	116.08	0.75379	52.968	1.018	68.357	1.0246	57.921	1.6539	79.221	1.9991	84.968	0.0081304	0.0238114	0.00862403	0.959434
P15260;B2R6Q9;B4DLL6;Q14936;Q53GX8;Q7Z687;Q9BY69	IFNGR1	1	2	5.3	1.09e-34	0.044333	26.193	1.4999	22.548	1.7649	60.893	1.4761	65.149	2.2563	66.066	3.2754	75.075	0.0823278	0.417003	0.0959776	0.404691
P13804;Q53XN3;B4DT43	ETFA;hCG_39414	3	17	67	0	0.020354	73.878	0.53948	46.17	0.78201	93.876	0.84197	94.667	1.2669	99.706	1.8629	84.285	0.00284867	0.00797674	0.00304859	0.986126
O00217;Q08E91;Q53G17;B4DYI3	NDUFS8	2	5	24.3	6.33e-24	0.040585	167.28	0.59638	44.454	0.90626	81.606	1.1053	61.427	1.8188	32.92	2.5223	80.399	0.0146437	0.0323162	0.0158019	0.937238
O00299;Q53FB0;Q5SRT3	CLIC1;NCC27;DADB-110M10.1-001;DAMA-236L13.3-001;DAMC-117B11.2-001;DAQB-350E15.4-001;DASS-312M4.8-001;XXbac-BCX88C14.3-001	2	14	68	0	0.078651	111.34	1.0104	23.819	0.82024	81.931	0.60767	52.547	0.76696	75.338	0.7467	69.238	0.757732	0.0596854	0.176167	0.00641544
P48735;B4DFL2;B4DSZ6;Q53GL5;Q13584	IDH2	2	8	21	8.99e-52	0.045358	184.16	0.32531	6.111	0.51183	90.112	0.50317	37.346	0.61164	95.845	0.81093	108.88	0.0223386	0.0522811	0.0221527	0.903228
P62191;B4DR63;Q53HB3;Q53XL8;Q6NW36	PSMC1;hCG_2029049	5	14	43.4	0	0.077308	124.15	1.6874	45.262	1.3221	85.268	1.0011	87.383	1.4652	48.475	1.4071	67.689	0.296564	0.367433	0.316211	0.0197916
O43175;B3KSC3;Q5SZU1;Q8N5M8;Q96RV5;Q96RV6;Q96RV7;Q96RV8;Q96RV9;Q9UMY2;Q9UMY3	PGDH3;PHGDH;RP4-683H9.1-002	2	14	34.3	2.21e-271	0.084333	110.18	2.1413	27.985	1.9413	56.419	1.4752	36.394	1.7261	83.034	1.878	67.354	0.492211	0.343789	0.147504	0.0164953
P23368;B2R8J2;Q9BWL6	ME2;hCG_23687	3	9	22.1	6.34e-57	0.026366	66.025	0.6092	25.726	1.051	11.959	1.2694	31.526	1.5628	46.289	2.0215	70.551	0.0258602	0.0628253	0.0244496	0.886865
P07339;C9JH19;C9JIH9;C9JC30	CPSD;CTSD	6	15	49.3	0	0.057628	67.305	1.758	52.441	1.2281	108	0.55486	94.781	0.43417	112.05	0.30014	130.32	0.387621	0.213524	0.294517	0.104338
P23396;Q53G83;Q9NQS8	OK/SW-cl.26;RPS3	4	21	74.5	8.23e-202	0.12421	70.644	1.9292	40.298	1.4639	70.088	1.1574	65.016	1.4779	64.549	1.8536	65.116	0.108855	0.256651	0.619636	0.0148579
P21964-1;P21964;B8XPJ7;B8XPJ8;P21964-2;Q9BWC7	COMT	6	13	53.5	1.91e-286	0.032067	30.316	0.92806	13.902	1.1881	38.567	1.1826	55.916	1.8491	51.308	2.0946	55.645	0.0519238	0.188775	0.0521406	0.707161
P07384;B2RDI5;A8MSM1;B4DWH5	CANPL1;CAPN1;PIG30	3	10	17.9	1.61e-105	0.03822	109.46	0.93544	40.908	0.88125	71.484	0.62468	58.89	0.687	57.398	0.7005	19.74	0.890864	0.0528386	0.0504362	0.00586111
P13987;Q6FHM9	CD59;MIC11;MIN1;MIN2;MIN3;MSK21;hCG_2033390	1	5	25.8	1.07e-51	0.11137	61.293	1.9895	27.808	1.3434	66.251	0.9013	47.784	1.2351	64.323	1.4616	57.586	0.0756708	0.0360957	0.882704	0.00552983
P13995;B2R7W0;B9A062;B4DY35;Q7Z650	MTHFD2;NMDMC;hCG_40734	5	7	32	2.13e-35	0.073529	84.302	1.268	64.365	2.4111	68.553	1.9693	61.922	2.5804	57.501	3.7365	73.926	0.0559819	0.141436	0.0533993	0.749183
Q13011	ECH1	2	13	51.5	0	0.026693	92.661	0.4115	28.389	0.61234	78.388	0.65206	43.194	0.84368	73.334	1.6001	79.122	0.0235992	0.056831	0.0264062	0.893164
Q9H3R2	DRCC1;MUC13;RECC;UNQ6194/PRO20221	2	7	20.9	3.57e-239	0.01638	143.11	0.3742	48.967	0.22841	44.622	0.22298	59.105	0.30895	30.214	0.39412	29.301	0.130011	0.474907	0.335305	0.0597769
Q14697-2;Q14697;B4DZ53	G2AN;GANAB;KIAA0088	1	61	73.6	0	0.037205	96.942	0.84549	42.397	1.1462	32.253	1.204	36.755	1.8072	55.897	2.0719	60.171	0.0266419	0.082988	0.0265528	0.863817
O43237;B4DHD8;B4DZP4	DNCLI2;DYNC1LI2;LIC2	4	9	29.9	1.41e-252	0.046713	101.75	1.3911	33.789	0.9841	25.462	0.62426	23.959	1.0349	62.231	1.3465	11.475	0.0938191	0.1633	0.725142	0.0177382
O43242;B3KNN7;B4DEB0;B4DPM7;B4DT72;B4DV84;Q6IBN0;Q8N9M2;Q96N86	PSMD3	2	19	43.6	5.06e-260	0.080654	98.414	1.5823	25.451	1.3036	50.583	0.89297	48.026	1.2704	35.076	1.3385	50.348	0.307498	0.196209	0.483885	0.0124083
P23434;Q53XL7;Q6IAT2;Q6QN92	GCSH;hCG_1980047	2	2	17.3	3.76e-129	0.10534	29.523	1.1279	1.6496	2.5063	7.2232	2.4281	24.692	2.8434	43.087	3.2764	20.805	0.0764228	0.149464	0.0663327	0.70778
O43264;A1A528;B2R7C2;B4DUQ3;B4E1J7	ZW10	1	7	11	4.24e-41	0.031097	92.04	1.1044	51.244	1.2609	4.0575	1.1148	35.607	1.5875	19.28	2.3913	38.208	0.083295	0.438192	0.0965966	0.381917
P23470-1;P23470;B2RU12;P23470-2;B7ZLX5;A8MV48	PTPG;PTPRG	4	10	11.3	4.37e-67	0.057532	119.2	1.15	32.364	0.84395	57.945	0.50462	0.46156	0.69706	9.1062	0.98588	34.05	0.104711	0.0755801	0.807272	0.0124375
O43291;Q6LEU8;B4DLU1	HAI2;KOP;SPINT2;hCG_42856	2	6	27	1.33e-60	0.02796	109.17	0.92222	62.949	1.2746	62.367	1.3687	58.703	1.7235	68.263	2.1909	86.938	0.0653554	0.223741	0.0613309	0.649572
O00483	NDUFA4	2	4	67.9	8.77e-19	0.059881	26.373	0.49889	68.845	0.82517	50.745	0.63613	120.33	1.2962	66.657	2.6878	101.36	0.0896795	0.165203	0.10725	0.637867
Q13151	HNRNPA0;HNRPA0	1	4	21	2.26e-83	0.12437	37.48	2.0428	20.822	1.5296	82.899	1.3874	48.805	1.9765	134.44	2.155	115.56	0.0887129	0.711857	0.163856	0.0355737
Q13162;A6NJJ0;C9JLQ6	PRDX4	5	17	63.5	0	0.04738	77.787	0.94258	32.668	1.1817	74.095	1.2873	55.845	1.9641	75.422	2.1515	92.377	0.027615	0.0864945	0.0280171	0.857873
P23526;B3KUN3;Q1RMG2	AHCY;SAHH	2	21	45.6	1.48e-138	0.065977	75.296	1.702	24.406	1.6755	82.106	1.283	52.089	1.4542	80.166	1.2442	74.421	0.679967	0.181254	0.114167	0.024612
P23528;B4E112	CFL;CFL1	2	20	81.3	0	0.10101	109.45	1.8107	75.575	1.8015	62.828	1.0919	60.375	1.3869	99.666	1.401	84.896	0.870465	0.0494685	0.073898	0.00616868
P15559;Q53G81;B4DQP5;B7ZAD1;B4DLR8;B4DNM7;Q3B792	DIA4;NMOR1;NQO1;hCG_28204	4	23	59.1	0	0.049844	83.169	1.2592	33.232	1.4617	68.951	0.73633	62.659	0.67256	68.078	0.62775	67.182	0.558646	0.167804	0.220999	0.0525509
P23588;B4DRM3;B4DEP6;B4DS13;Q7Z5Y0;B4DS01	EIF4B	5	10	26	1.75e-121	0.12411	82.043	2.7258	114.05	2.1512	38.266	1.4843	67.22	1.7375	183.48	1.9755	27.931	0.696757	0.0596948	0.236873	0.00667471
P15586;A8K6V6;B4DTT0;B4DYH8;Q7Z3X3;B4E284	GNS;DKFZp686E12166	3	7	17.2	1.07e-54	0.071214	105.04	2.3599	61.507	1.6636	100.54	1.0373	50.613	0.89702	40.14	0.90376	31.127	0.515196	0.156942	0.281007	0.0468551
Q9H773	CDA03;DCTPP1;XTP3TPA	1	9	74.7	1.56e-76	0.11022	60.352	2.0044	23.203	1.81	52.102	0.90686	85.046	0.81051	27.543	1.1891	63.497	0.437482	0.171903	0.33665	0.0539642
Q13200;B4DM22;B4DX07;Q53XQ4;Q59EG8;Q9NSM5;B4DXY1;Q13041	PSMD2;TRAP2;DKFZp564A2282	13	31	48.3	0	0.070992	98.355	1.5411	38.638	1.3579	56.146	0.99645	32.398	1.3553	29.57	1.4626	25.301	0.185148	0.632067	0.168172	0.0146134
Q13283;B7Z8K4;Q32P45;Q53HH4;Q5HYE9;Q5U0Q1;Q6FI03;Q6ZP53	G3BP;G3BP1;DKFZp313K0921;DKFZp686L1159;hCG_39146	2	14	41.4	1.13e-252	0.13347	48.778	2.327	35.563	1.5069	48.154	1.1555	42.183	1.6617	61.247	1.762	72.584	0.106371	0.0794204	0.804393	0.00981553
Q13286-1;Q13286;B2R7J1;B4DFF3;Q549S9;Q13286-3;Q13286-2;B4DIA8;Q5XFT9;Q9UP05;O95086;Q13286-4;B4DXV0;O95085;B4DXL3;Q2TA70;Q13286-5;A8JYI8;A8JYI9;Q9UBD8	BTS;CLN3;hCG_1745226	17	3	12.6	9.21e-19	0.0811	31.205	2.527	26.238	2.0722	44.126	1.36	43.665	1.3939	55.704	1.4481	20.04	0.784802	0.070236	0.132355	0.0126075
Q9HAV0;A8K3F6	GNB4	4	14	52.1	1.04e-183	0.075377	36.622	1.7455	11.625	0.9937	103.09	0.32728	64.239	1.0311	74.137	1.2208	91.065	0.252149	0.219267	0.427017	0.101567
P23634-1;P23634;P23634-8;P23634-6;A1X4Q1;Q68DH9;Q7Z3S1;P23634-7;P23634-2;A7E2D8;A8K8U3;B1APW5;P23634-3;C9JFW5;P23634-4;A1X4Q2;P23634-5	ATP2B2;ATP2B4;MXRA1;DKFZp686M088;hCG_18445;RP11-397P13.1-002	8	26	22.1	0	0.065254	184.93	1.5241	56.735	0.6494	38.422	0.82426	10.585	0.68617	3.0207	1.1111	21.813	0.250062	0.256084	0.417436	0.0764182
P62070;B7Z5Z2;B7Z6C4;B7Z7H6	RRAS2;TC21	3	9	47.1	1.07e-214	0.10201	111.84	2.2199	56.641	1.3795	71.149	0.92992	47.917	1.2832	61.021	1.4979	28.467	0.130233	0.0586517	0.801262	0.00985365
P31689;B7Z5C0;Q5T7Q0;Q86TL9;Q9NXZ8	DNAJ2;DNAJA1;HDJ2;HSJ2;HSPF4;hCG_30269;RP11-54K16.1-001	1	13	42.8	9.52e-235	0.086158	82.694	2.133	27.731	2.228	76.195	1.9073	53.674	2.1547	79.051	2.4126	102.19	0.126938	0.760033	0.0772476	0.0357817
O43493-1;O43493;O43493-3;O43493-5;B2R686;O43493-2;O43493-4;C9JJA2;O43493-6	TGN46;TGN51;TGOLN2;hCG_34605	8	7	18.3	1.43e-65	0.1546	67.636	0.90216	42.752	1.5445	60.703	1.4362	35.824	1.5293	68.328	1.6202	33.581	0.122531	0.235811	0.0966613	0.544997
O00625;Q6FHD2	PIR	1	5	26.9	5.55e-28	0.088243	32.196	1.1855	25.929	1.0161	85.488	0.72659	70.557	0.65427	100.37	0.70643	107.21	0.610717	0.130098	0.22772	0.031465
O00629	KPNA4;QIP1	2	9	32.6	4.83e-164	0.075872	104.28	2.4036	32.905	2.4617	58.359	1.6007	51.562	2.0492	47.713	2.1224	130.08	0.580183	0.272237	0.129533	0.0180471
P07686;Q5URX0	HCC7;HEXB	1	11	23.9	1.51e-79	0.036911	54.181	1.6587	21.441	1.2229	86.343	0.49907	69.003	0.41995	64.646	0.27028	94.065	0.404426	0.208199	0.290912	0.0964626
P62851	RPS25	3	5	25.6	6.2e-32	0.12841	127.31	1.918	96.032	1.4918	89.575	1.026	55.843	1.1854	55.557	0.94169	110.04	0.593074	0.133605	0.238782	0.0345391
P62917;B4DVG7	RPL8	6	12	54.5	5.73e-217	0.07127	91.921	1.2645	34.695	1.2907	61.382	1.2014	54.381	1.4951	63.67	1.9	61.352	0.076609	0.711425	0.0833479	0.128618
Q13347;Q53HU7;Q5U0F4;Q9P1D9	EIF3I;EIF3S2;TRIP1;hCG_41608;RP4-675E8.1-001	2	8	28.6	6.37e-24	0.11703	33.307	1.9944	22.552	1.5886	81.282	1.1634	56.112	1.8883	81.309	1.8724	67.564	0.169199	0.446476	0.354506	0.0298191
P09110;B4DEN6;Q8NCW8;C9JDE9;C9J6A6;Q96CA6	ACAA;ACAA1;PTHIO	12	8	33.7	2.68e-202	0.037162	140.8	0.77928	37.795	0.88758	11.055	0.87652	20.946	1.3666	109.56	2.1734	69.448	0.0319469	0.101478	0.0392566	0.827319
P33176;A8K048;Q2TA90;Q66K46;Q6P164	KIF5B;KNS;KNS1	6	46	60.6	0	0.063431	96.965	1.4074	35.317	1.3321	39.269	1.0512	36.058	1.3225	30.932	1.4987	35.359	0.0412193	0.919361	0.0324216	0.00699769
Q13393-1;Q13393;Q59EA4;Q13393-2;Q13393-4;C9JIL0	PLD1	8	14	20	3.21e-108	0.047775	102.61	1.2139	25.488	1.1302	23.484	0.72375	23.081	0.90895	40.725	0.95458	69.061	0.895886	0.0435616	0.0566556	0.00389653
O43570-1;O43570;B2RE24;O43570-2;B3KUB4	CA12;hCG_2003428	3	11	42.1	0	0.054891	47.1	1.1913	28.538	0.81188	52.961	0.54546	54.126	0.76699	58.297	0.98894	57.56	0.020388	0.0166502	0.960841	0.00212127
O00764-1;O00764;O00764-2;O00764-3	C21orf124;C21orf97;PDXK;PKH;PNK;PRED79	5	6	29.2	1.14e-161	0.046391	113.8	1.3542	64.811	1.032	23.143	0.74628	18.462	1.0617	51.06	0.61972	19.151	0.567989	0.174106	0.214691	0.0432144
P60228;B2R806;B3KW56;Q6IAX5	EIF3E;EIF3S6;INT6;hCG_2008794	2	14	37.8	1.62e-69	0.10469	70.246	2.3028	9.1906	1.6203	63.707	1.0891	63.37	1.6968	91.084	2.0097	85.619	0.0587043	0.0699534	0.863905	0.00743716
Q16543;A1L0W4;Q6FG59	CDC37;CDC37A;MBD5	1	12	33.6	8.1e-126	0.091807	103.22	2.1328	28.951	1.7785	78.578	1.2649	77.228	1.5565	70.397	1.5811	27.224	0.91033	0.0326862	0.0540987	0.00288472
Q13405;Q59GE9	C11orf4;MRPL49;NOF1;OK/SW-cl.67	3	4	28.3	5.49e-116	0.094593	83.443	0.74597	11.307	1.1442	98.354	1.1928	72.948	1.84	27.715	2.6321	133.49	0.026177	0.0554559	0.0286713	0.889696
B2R7C5;B4DWW4;Q53HJ4;P25205;B4DS46;B4DUQ9;Q8NHX6	hCG_22498;MCM3;HCC5	3	11	18.3	6.44e-49	0.11711	125.99	1.4929	16.176	1.351	24.304	1.1631	21.429	1.2757	23.437	1.7548	14.957	0.0895491	0.753047	0.127538	0.0298656
Q9BUN8;B4E1G1	DER1;DERL1;UNQ243/PRO276	4	5	23.9	4.64e-41	0.028153	122.43	0.70363	42.789	0.95269	77.089	1.1018	51.984	1.5566	75.485	2.0246	65.686	0.0104183	0.0305502	0.0107126	0.948319
P62269;Q5SUJ3	D6S218E;RPS18;DADB-159G18.1-001;DAMC-227D19.3-001;DAQB-314F24.10-001;hCG_1640167;XXbac-BCX165D10.12-001;XXbac-BPG185D15.7-001	4	14	63.2	7.51e-205	0.11056	64.267	1.9381	36.896	1.582	34.175	1.1326	42.246	1.5561	70.008	1.854	72.289	0.13694	0.28663	0.562436	0.0139938
Q13442	HASPP28;PDAP1	2	6	33.1	3.56e-58	0.075122	92.537	1.3363	32.413	1.4898	59.915	1.0172	61.568	0.94864	106.39	0.98925	58.773	0.684521	0.147237	0.138828	0.0294134
P62081;Q57Z92;B5MCP9	RPS7;hCG_1784266	6	13	59.8	1.6e-256	0.094561	41.684	1.8524	53.976	1.5689	96.978	1.3187	70.49	1.8364	78.591	2.0118	79.951	0.0231129	0.939176	0.0305378	0.00717287
P07814;B4DP50;Q3KQZ8;B4DKX5	EPRS;GLNS;PARS;PIG32;QARS;QPRS	2	61	54.9	0	0.084026	94.057	1.6816	33.72	1.3391	30.082	0.95539	36.032	1.4629	36.926	1.8001	38.742	0.11298	0.47239	0.386192	0.0284384
Q13885;A5D906;A5D907;B2R6L0;Q9BVA1;A1L195;A8K068;B4E052;B7Z4N1;O43209;Q9UGA2	TUBB2;TUBB2A;TUBB2B;DKFZp566F223	4	27	63.6	0	0.076537	12.592	1.4736	12.551	1.1522	11.03	0.79951	48.297	0.87313	23.202	1.1722	11.368	0.329177	0.106409	0.550967	0.0134463
P15880;A4D0Y7;O60249;Q3KQT6;Q6IPX5;Q8J014;Q8N5L9;Q8NI62;Q9BSW5	RPS2;RPS4;LOC392781;tcag7.979;rps2;OK/KNS-cl.6	13	13	50.2	1.74e-83	0.1156	62.669	2.2687	27.505	1.6988	93.266	1.1881	74.03	1.5787	103.29	2.1194	92.958	0.0633099	0.0817902	0.847388	0.00751141
P12814;B7Z2W3;Q5ZEZ4;A1L0V1;B4DHH3;Q1HE25;B3KUX9;B3V8S3;B4DFY0;B4DRP5;B7Z565;Q86TX4;B7TY16	ACTN1;hCG_22243	7	65	80.2	0	0.028675	95.398	1.4413	36.242	0.96012	43.89	0.55316	54.912	0.67579	48.832	0.72471	29.636	0.593117	0.0853258	0.305881	0.015676
P33316-1;P33316;P33316-3;P33316-2	DUT	5	7	34.9	3.69e-64	0.20509	104.93	2.1088	66.825	1.6905	54.573	1.4487	33.903	1.6307	44.666	1.3475	32.207	0.672587	0.129295	0.173975	0.0241428
Q13509;Q01726;A8I0M1;B2RBD5;B3KNP6;Q1JUL4;Q1JUL6;Q1JUL8;Q1JUL9;Q1JUM0;Q1JUM2;Q1JUM3;Q1JUM4;Q1JUM5;Q3ZCR3;Q53G92;Q6UR92;Q6UR93;Q6UR94;Q6UR95;Q6UR96;Q6UR97;Q6UR98;Q6UR99;Q6URA0;Q7KZS6;Q86YW1;A8K854;Q9BV28	TUBB3;TUBB4;MC1R;MSHR;hCG_2039647;hCG_2042771;hCG_1983504	4	24	61.6	0	0.089591	56.738	2.1644	22.108	1.6888	72.299	1.1963	45.9	1.6015	32.928	1.8262	47.084	0.23657	0.167492	0.586152	0.00978607
Q13526;Q8NFL2;Q49AR7	PIN1	2	2	20.9	1.09e-14	0.08119	44.718	1.4461	17.932	1.0799	35.308	0.87624	17.871	1.0493	44.947	0.97776	41.13	0.717102	0.0965036	0.175055	0.0113385
P17301;Q16183;Q71V33;Q9NNZ2	CD49B;ITGA2;GPIa	1	29	35.9	0	0.039252	116.04	1.1311	19.736	0.68059	24.679	0.44105	35.62	0.62016	19.936	0.78334	57.251	0.0898281	0.0475548	0.854801	0.00781591
P31930;B2R7R8;B4DUL5	UQCRC1	3	13	37.3	5.31e-230	0.035368	86.091	0.42671	41.935	0.81764	72.96	1.0878	59.563	1.5234	71.984	2.606	89.2	0.0443732	0.0860792	0.0467516	0.822796
P23919;Q53F55;Q6FGU2;B7ZW70;C9JIK9;C9JW14;C9JL54	CDC8;DTYMK;TMPK;TYMK;hCG_93868;tmp_locus_5;LOC727761	5	10	48.6	1.08e-34	0.075121	37.162	1.7435	12.32	1.7082	76.882	1.0191	69.87	1.3292	88.792	1.5511	61.848	0.553661	0.181766	0.2494	0.0151731
P23921;B4DNN4;B4E0I8;Q53GZ5;B4DS95;B4DXB0;B4DXD1	RR1;RRM1	2	21	35.7	4.71e-222	0.070576	69.748	1.5979	42.979	1.6233	38.583	1.4245	63.25	1.7195	52.447	1.4819	27.171	0.303018	0.511228	0.129766	0.0559877
P31947-1;P31947;P31947-2	HME1;SFN	2	15	48.8	2.82e-106	0.10807	30.714	2.5944	33.693	2.1036	75.226	1.3951	49.847	1.5916	64.666	1.7283	84.304	0.855407	0.0370683	0.102454	0.00507014
P31948;A8K690;Q3ZCU9;B4DM70	STIP1	4	48	64.3	0	0.07774	79.011	1.8966	45.363	1.7855	59.61	1.2804	45.242	1.54	83.801	1.3803	68.876	0.831578	0.0875557	0.0709054	0.00996138
P31949;B2R5H0	MLN70;S100A11;S100C	1	9	86.7	0	0.20509	76.589	1.4153	70.693	1.4496	64.763	1.1058	41.464	1.2866	122.08	1.247	86.488	0.760488	0.132252	0.0939561	0.0133035
O14672;A0AV88;A8MXI9;A8MY20;B4DU28	ADAM10;KUZ;MADM;hCG_40040	4	17	28.7	0	0.043842	132.71	1.2432	65.595	0.97967	48.463	0.74723	48.194	1.1703	74.393	1.4322	97.467	0.0731049	0.739472	0.160142	0.0272815
Q9BRQ8-1;Q9BRQ8;C9JI05;Q9BRQ8-2	AIFM2;AMID;PRG3	3	7	26.5	1.1e-46	0.063773	55.917	1.1736	25.184	1.0284	20.829	0.88403	9.7436	0.78962	29.376	1.0058	11.156	0.504546	0.257442	0.208886	0.0291261
P25398	RPS12	2	8	70.5	0	0.20342	54.534	2.0366	80.985	1.9346	91.048	1.7458	93.103	2.374	80.103	2.21	122.17	0.102674	0.753447	0.0895305	0.0543477
P15924-1;P15924;P15924-2;B4DKX6;B4DWT7;B4E2A0;Q4LE79	DSP;DSP variant protein	5	72	32.3	0	0.040335	80.565	0.87294	38.445	0.71802	41.905	0.57625	25.217	0.80503	34.186	1.1465	32.781	0.0845914	0.686	0.17736	0.0520489
P07942;Q8TAS6	LAMB1	4	54	35.6	0	0.036785	106.13	0.84799	32.975	1.16	24.146	1.198	31.895	1.723	57.945	2.2085	42.533	0.0209548	0.0665941	0.0214593	0.890992
P07947;B2RA70	YES;YES1	56	22	57.1	0	0.085422	71.301	1.9314	38.942	1.1992	75.438	0.81104	49.035	1.1123	82.015	1.3482	63.432	0.0973544	0.0487828	0.845928	0.00793483
O96008-1;O96008;O96008-2	C19orf1;PEREC1;TOM40;TOMM40	3	13	47.4	1.33e-237	0.025146	128.62	0.417	22.087	1.0877	73.371	1.4013	63.659	2.0913	92.002	4.0476	103.77	0.0561085	0.104195	0.0582298	0.781467
O96013-1;O96013;A8K724;B4DE88;O96013-4;O96013-2;O96013-3;B4DUG0	KIAA1142;PAK4;hCG_20282	5	9	17.4	2.1e-246	0.060166	49.432	1.3588	33.386	0.96623	28.727	0.75828	53.143	1.0923	13.11	1.3354	20.395	0.111364	0.3852	0.480961	0.0224746
Q15006;A8K4K9;Q53HG5	KIAA0103;TTC35	1	9	34.7	2.19e-302	0.022758	140.12	0.6659	20.334	1.0964	30.909	1.163	58.071	1.9574	81.797	2.5167	51.529	0.0030584	0.00790571	0.00313976	0.985896
Q07021;A8K651	C1QBP;GC1QBP;HABP1;SF2P32	3	7	51.4	0	0.029752	76.741	0.75543	15.94	1.2407	81.19	1.2935	72.81	1.8199	89.375	2.5484	153.05	0.0109154	0.0294233	0.0109613	0.9487
Q15043-1;Q15043;B4DIW3;B6EU88;Q15043-2	KIAA0062;SLC39A14;ZIP14;hCG_15998	3	4	11	2.44e-35	0.13303	74.824	1.775	28.95	1.5526	27.765	1.6214	51.39	2.0835	42.948	2.6659	50.258	0.0897341	0.548538	0.119766	0.241962
Q15046-1;Q15046;Q15046-2;Q6ZTI3	KARS;KIAA0070	3	17	30.5	1.62e-234	0.092292	35.81	1.9217	20.661	1.4446	59.155	1.0897	57.827	1.5187	62.534	1.6821	88.037	0.161843	0.251646	0.573513	0.0129981
Q15056-1;Q15056;Q75MU2;Q15056-2;A4D198;B4DMV6;Q75MT8;Q75MU1	EIF4H;KIAA0038;WBSCR1;WSCR1;LOC392647;tcag7.1028	2	10	52	1.65e-227	0.1354	84.811	1.7381	77.99	1.5604	44.914	1.0609	50.161	1.2751	46.288	1.4214	30.779	0.711922	0.0697764	0.211165	0.00713662
Q13616;B3KTW0;B3KU45;B4DLA3;Q75MQ1	CUL1	2	11	18.3	2.54e-94	0.098574	35.855	1.6661	36.892	1.1167	18.905	0.9469	19.183	1.2246	41.04	1.2986	28.588	0.196781	0.164096	0.624164	0.0149581
Q13618-1;Q13618;Q53S54;Q13618-2;Q13618-3;B7Z600;Q53RD1	CUL3;KIAA0617	5	7	12.1	8.33e-54	0.083424	32.551	1.647	10.294	1.3156	64.544	1.1971	51.86	0.36466	179.85	1.6292	1.2549	0.294793	0.257813	0.300144	0.14725
Q13636;Q53EY4;C9JY44	RAB22B;RAB31	2	8	50.3	1.68e-69	0.083468	62.162	2.3498	64.444	2.0472	69.404	1.6109	86.9	2.1727	88.333	1.966	110.45	0.382548	0.442163	0.151023	0.0242657
Q13637;B2R5I8	RAB32	3	9	48.9	7e-144	0.094429	82.694	1.7156	22.773	1.674	70.89	1.2593	66.985	1.652	104.7	1.6581	50.354	0.22233	0.646648	0.110689	0.0203333
Q05639;Q59GP5	EEF1A2;EEF1AL;STN	6	16	53.3	8.2e-254	0.044748	34.635	0.89674	12.88	0.79925	21.796	0.76183	49.04	0.86371	44.912	0.92596	22.955	0.107322	0.790254	0.0755421	0.0268822
Q9NP72;Q56UN9;B7Z5V3;Q5W0I9;Q59EW3;Q5W0J0;B7Z333;B7Z4P9	RAB18;RP11-148B2.1-005;RP11-148B2.1-003	8	12	68	0	0.059639	59.708	1.5229	66.703	1.6562	109.82	1.4743	94.904	1.844	98.345	1.7102	113.86	0.170955	0.652478	0.10195	0.0746164
P09496-1;P09496;P09496-3;B4DIN1;P09496-2;C9JXN4;C9J8P9	CLTA	6	7	26.6	6.78e-125	0.13649	56.108	1.851	79.293	1.5092	8.8596	1.25	29.94	1.4008	63.887	1.7135	39.591	0.242976	0.35447	0.385441	0.0171121
Q15102	PAFAH1B3;PAFAHG	1	5	34.2	8.76e-54	0.067832	81.357	1.7882	12.917	1.7054	30.472	1.1515	72.901	1.4175	66.657	1.3124	74.205	0.889085	0.0550034	0.0498861	0.00602592
P33527-1;P33527;P33527-9;Q68CP7;P33527-3;P33527-2;C9JPJ4;P33527-4;P33527-5;Q9BV39;Q9UQ98;P33527-7;P33527-6;P33527-8	ABCC1;MRP;MRP1;DKFZp781G125	12	77	57	0	0.087155	74.098	1.7659	41.237	1.2133	31.864	0.82668	24.593	1.1613	37.21	1.5307	50.789	0.0354335	0.0347063	0.925415	0.0044449
Q15181;Q5SQT6	IOPPP;PP;PPA1;RP11-367H5.1-004	3	15	76.8	1.1e-276	0.090138	43.605	1.9761	50.963	1.6129	67.132	1.0911	67.695	1.3712	87.627	1.3512	141.83	0.930803	0.0191649	0.0477671	0.00226458
P41567;Q6IAV3;O60739;Q53F41;Q6FG85	EIF1;SUI1;hCG_1771529;EIF1B;GC20;hCG_16417	4	6	64.6	4.19e-191	0.23424	104.78	0.64725	85.614	0.82041	109.41	1.4734	44.19	1.5368	22.581	1.7687	175.02	0.11085	0.177485	0.112569	0.599097
P61224;A6NIZ1;B4DQI8;Q9BXV4;B4DW74;B7ZAY2;B7ZB78;B4DW94	OK/SW-cl.11;RAP1B	7	19	71.2	0	0.1274	83.524	2.1599	85.757	1.775	63.296	1.1561	55.47	1.4097	68.418	1.5228	69.067	0.711858	0.0543017	0.22638	0.00746032
Q99471;Q9C083	MM1;PFD5;PFDN5;hCG_23361;mm-1	6	6	61.7	0	0.11585	63.446	1.9121	8.8808	1.9636	97.022	1.0578	36.846	1.5285	51.105	1.4091	76.519	0.686288	0.110032	0.185188	0.0184923
P43007;B2R7N6;B7Z561;B7Z9M1;Q53F03;Q9P2X2;B7Z3C0	ASCT1;SATT;SLC1A4	3	8	22	2.29e-150	0.086359	43.214	1.457	30.822	0.92003	88.744	0.68557	34.488	0.98373	46.97	1.0931	45.719	0.084393	0.060386	0.846374	0.00884658
O94826;B3KQK5;B4DZ87	KIAA0719;TOMM70A	3	18	45.7	0	0.018039	123.06	0.42768	61.182	0.83126	63.689	1.1768	62.198	1.6994	62.601	3.0213	110.87	0.0283396	0.058582	0.0297547	0.883324
P35052;Q53EX3;C9JGZ5;C9J1L8;B3KTD1;Q59GI7	GPC1;hCG_20534	7	15	40.1	1.42e-285	0.11619	59.648	2.2011	26.596	1.8854	19.582	1.5183	47.153	2.0562	28.72	2.745	33.31	0.0598137	0.797206	0.113415	0.0295652
Q5VV42-1;Q5VV42;Q5VV42-2	CDKAL1	2	8	19.3	5.48e-65	0.071093	33.809	0.76586	5.2566	1.0104	13.83	1.2002	25.137	1.7376	51.064	2.279	48.77	0.00439022	0.0105583	0.0047554	0.980296
Q15293;B7Z1M1;Q5J7V8	RCN;RCN1	1	15	54.1	1.89e-205	0.050964	115.66	1.0903	27.969	1.3808	48.621	1.5919	70.393	2.1316	111.78	2.4573	107.94	0.0390756	0.124123	0.0381745	0.798627
Q9NQP4;B2R548	PFD4;PFDN4	1	3	28.4	2.39e-38	0.088691	47.206	1.3472	39.918	0.43443	88.189	1.0002	41.886	1.4924	128.48	1.0259	22.275	0.216834	0.295933	0.256754	0.23048
Q9UHD1-1;Q9UHD1;Q9UHD1-2;Q9NZ93	CHORDC1;CHP1	3	8	35.5	8.49e-99	0.083756	77.662	2.0661	52.759	2.0518	60.08	1.3598	64.926	1.502	81.703	1.5144	70.543	0.887203	0.052105	0.0538584	0.00683384
P09622;B2R5X0;B4DFL1;B4DHG0;B4DMK9;B4DT69	DLD;GCSL;LAD;PHE3	5	11	31.6	2.74e-232	0.045451	80.4	0.75775	37.842	1.0952	81.606	1.1505	53.73	1.5266	85.968	2.1886	104.12	0.00874245	0.0243905	0.00911338	0.957754
P25685;B4DX52;Q6FHS4;Q6FI51	DNAJ1;DNAJB1;HDJ1;HSPF1;hCG_1776318	2	9	32.9	5.96e-37	0.067656	54.368	1.4075	26.965	1.5899	63.962	1.2087	71.186	1.398	52.542	1.4493	79.499	0.292566	0.547628	0.117991	0.0418148
B4DZF2;Q0VH01;Q49A79;Q59G42;P78344;Q2TU89;Q2NKW9	DAP5;EIF4G2;OK/SW-cl.75;AAG1;hCG_1991788	4	18	22.7	8.34e-94	0.11815	107.01	2.3423	29.437	1.8982	49.005	1.4239	41.112	1.9733	120.2	2.5118	105.37	0.0987661	0.58885	0.290834	0.0215492
Q9NR30-1;Q9NR30;Q3SWU7;Q8NI92;Q9NR30-2	DDX21;OK/SW-cl.65	3	21	36	6.14e-227	0.13635	41.101	1.3508	33.577	1.7899	66.648	1.8887	48.968	2.2646	55.818	2.9365	45.241	0.0205993	0.0602653	0.0207559	0.89838
Q9NR31;B2R679;B4DQ19;Q5SQT9;Q6FID4;Q8NG23;Q5SQU0	SAR1;SAR1A;SARA;SARA1;hCG_1787550;RP11-367H5.4-001;RP11-367H5.4-005	3	10	53.5	1.42e-70	0.10685	29.575	1.8699	68.108	1.8137	75.103	1.2748	69.449	1.5094	65.913	1.3887	74.135	0.888579	0.0536661	0.0511121	0.00664238
O43491;Q6R5J7;Q68DV2;B4DHI8;Q59FD8	EPB41L2;DKFZp781H1755	7	30	40.9	0	0.044145	87.456	1.2108	49.935	0.79327	41.509	0.51767	16.148	0.73868	46.015	0.90507	30.012	0.0210458	0.0117157	0.96571	0.00152855
O75970-2;O75970;B2RTS3;B4DH86;B7ZB24;O75970-1;B7ZMI4;Q4LE30;O75970-3;B3KRN5;B4DGX5	MPDZ;MUPP1;MPDZ variant protein	7	19	13.2	7.09e-198	0.060119	64.308	1.4505	26.972	1.0707	48.152	0.74969	14.352	0.92488	23.668	1.2198	37.412	0.0949483	0.0607646	0.838702	0.00558475
Q99595;A0PJ74;Q7RU05	MIMT17;TIM17;TIM17A;TIMM17;TIMM17A	1	4	50.9	1.87e-27	0.022779	146.33	0.58762	1.2765	1.1618	29.585	1.2676	3.1747	2.0497	20.327	0.73659	82.429	0.22674	0.296955	0.157814	0.31849
P51148	RAB5C;RABL	2	12	78.7	0	0.067666	61.486	1.3176	71.343	1.2629	77.684	1.0299	58.645	1.3712	73.474	1.5421	73.871	0.0099073	0.976518	0.00988912	0.00368574
P51149;B4DPH9;C9J8S3;C9J592;C9J4V0;C9JUH2;C9J4S4	RAB7;RAB7A	11	20	85	0	0.12177	87.729	2.3323	73.998	2.2972	103.56	1.8167	55.699	2.0093	86.829	2.0295	94.697	0.553155	0.300973	0.122468	0.0234042
P51151	RAB9;RAB9A	2	7	56.7	6.81e-170	0.10834	29.425	2.2339	9.5058	2.2885	83.987	1.793	66.159	2.3912	75.605	2.2082	69.226	0.215976	0.642478	0.10607	0.0354759
P51153;Q504R6;C9JHK4	GIG4;RAB13	3	7	41.9	4.24e-167	0.066266	50.809	1.4671	43.767	1.2836	105.04	0.95187	59.553	1.2296	42.767	1.4825	21.558	0.120247	0.706396	0.160203	0.0131544
Q9NX02-1;Q9NX02;A8K9G6;B4DZL7;Q9NX02-2;Q9NX02-4;B0V3M0;B0V3L9;B0V3M1;Q9NX02-3;B4DYY2;Q32MH8;Q8WX94-2;Q8WX94;B0V3L6;B8JL06;Q8WX94-1;Q32MH9;B0V3L7;B8JL07;B0V3L8;B8JL08;B4DQ44	NALP2;NBS1;NLRP2;PAN1;PYPAF2;XXbac-BPG230H20.8-003;XXbac-BPG230H20.8-001;XXbac-BPG230H20.8-004;NLRP7;NALP7;NOD12;PYPAF3;XXbac-BPG230H20.7-001;XXbac-BCX195L8.11-001;XXbac-BPG230H20.7-002;XXbac-BCX195L8.11-002;XXbac-BPG230H20.7-003;XXbac-BCX195L8.11-003	13	2	1.8	6.41e-05	0.059138	31.54	1.3672	9.9876	1.3418	13.683	0.99779	53.939	1.5036	11.51	0.93787	51.367	0.487533	0.275718	0.179442	0.0573079
P61026;Q53SX4;Q53T70;Q9UL28	RAB10	5	18	71.5	0	0.10509	74.273	1.8046	40.878	1.7807	52.931	1.4323	49.855	1.8206	64.332	2.1441	69.713	0.0148523	0.965134	0.0147334	0.00528072
Q9NWW5;Q8NCG1;B4DDH6	CLN6	6	3	17	2.86e-39	0.031338	11.552	0.93845	11.749	1.3628	148.24	1.665	6.2881	2.3734	60.624	3.1079	24.025	0.00784057	0.0213984	0.00794544	0.962816
Q15363;Q6FHT8;B4DP27;B4E020	RNP24;TMED2;hCG_1743563	3	7	35.3	3.86e-257	0.02436	46.598	0.68405	23.787	0.95842	55.608	1.162	72.161	1.9527	82.478	2.0885	79.67	0.0135946	0.0357739	0.0137013	0.93693
Q15365;Q53SS8	PCBP1;hCG_1776997	1	11	56.2	2.68e-227	0.10772	65.458	1.707	38.608	1.6668	66.515	1.2861	54.033	1.5367	70.377	1.9766	71.491	0.0666984	0.842905	0.074509	0.0158876
B2R6D7;B5BUH5;Q5U5J2;P68400;Q2I0Y7;Q8NEV1	CSNK2A1;CK2A1;hCG_21984	5	7	26.4	6.25e-64	0.096529	16.398	2.0083	10.543	1.8103	43.381	1.3396	66.237	1.7228	90.932	1.9302	81.225	0.201117	0.626835	0.157651	0.0143971
O94973-2;O94973;O94973-1;B7Z5S9;B7Z1Q4;Q9UFK5;O94973-3;C9J1S3	ADTAB;AP2A2;CLAPA2;HIP9;HYPJ;KIAA0899;DKFZp564D1864	8	27	40.7	0	0.060589	68.436	1.6202	24.075	1.0903	48.889	0.78611	46.603	1.1311	45.87	1.821	20.287	0.124297	0.283605	0.549226	0.0428729
P41743;B2RCZ4;B5BUK7	DXS1179E;PRKCI	4	9	23.2	4.11e-68	0.083319	110.32	1.9011	61.773	1.3954	61.752	1.043	52.456	1.4579	53.192	1.5007	12.338	0.27405	0.180026	0.533509	0.0124142
Q15382;A8K005;Q6NZ61;C9J931	RHEB;RHEB2	3	5	29.3	7.03e-105	0.1459	60.118	2.3551	67.176	2.2408	74.209	1.5112	38.227	1.8675	78.239	1.6775	77.916	0.910617	0.037491	0.0467235	0.00516878
Q6IAA8;B4DUK2	C11orf59;PP7157	1	9	75.2	0	0.138	106.7	2.3715	62.094	2.3677	75.943	1.6675	51.085	1.8842	65.375	1.4902	98.811	0.719849	0.125868	0.128275	0.0260079
Q9Y3P9-1;Q9Y3P9;B9A6L2;B7Z2B4;Q9Y3P9-2;Q9Y3P9-3	HSPC094;RABGAP1;hCG_2021109;TBC1D11	7	5	5.3	3.58e-18	0.06545	100.73	1.0461	80.724	1.0473	77.544	0.89983	73.519	1.0017	85.909	1.0866	61.589	0.163188	0.721819	0.086736	0.0282572
Q15392;B7Z546;B7Z817;B7ZAV4;Q3LIE7	DHCR24;KIAA0018;Nbla03646	4	13	34.1	5.06e-119	0.029684	88.815	0.8221	19.879	0.96444	59.928	1.1072	79.499	1.7627	72.885	2.5245	61.338	0.0102075	0.0307982	0.0116407	0.947354
P00367;B3KT18;B3KV55;B4DGN5;B4DMF5;B4DMG8;B4E0N9;Q14400;Q53GW3;Q9UQV0;P49448;Q9BSD0	GLUD;GLUD1;hCG_1993805;GLUD2;GLUDP1	3	23	56.6	2.46e-278	0.029369	76.817	0.71579	14.412	1.255	33.043	1.3183	42.26	1.6881	54.573	2.3468	72.848	0.0252134	0.0654045	0.0242146	0.885168
P00390-1;P00390;P00390-2;Q03504;C8KIL8;C8KIL9;C8KIM0	GLUR;GRD1;GSR	6	18	54.2	0	0.058013	80.053	1.656	42.42	1.5555	65.565	1.1048	53.455	1.4037	45.5	1.3856	64.494	0.613477	0.248371	0.122922	0.0152297
A6NJZ6;O75054-2;O75054	IGSF3;EWI3;KIAA0466	5	32	37.1	2.79e-276	0.050376	76.366	1.3113	36.518	0.88348	40.619	0.65468	24.683	0.86271	30.197	1.1822	23.814	0.0664757	0.0919751	0.832946	0.00860298
Q99613;A1KYQ7;B3KNZ4;B4DVQ5;B4E1D5;B4E2Z6;Q3B7B9;B5ME19;B4DDN4;B4DRU0;B4DVU3;C9J1F3;C9JJ55	EIF3C;EIF3CL;EIF3S8	6	18	24	1.97e-133	0.11442	61.006	2.2862	41.548	1.4747	25.141	0.9409	43.422	1.6483	37.244	1.7334	20.834	0.137716	0.11119	0.73168	0.0194136
Q9H4M9;B2R5U3;B4DMV9;B4DR44;B4DTR4;B4DZH9;C9JC03;C9J2Z4	CDABP0131;EHD1;PAST;PAST1;hCG_23386	6	29	63.7	0	0.059951	82.61	1.6214	50.758	1.2689	41.195	0.97739	28.984	1.2912	55.889	1.3263	48.713	0.394405	0.322049	0.268235	0.0153115
Q9NSE4;A8K5W7	IARS2	1	19	21.9	8.68e-97	0.038038	89.209	0.60376	18.726	0.86764	29.297	0.93217	50.234	1.3413	25.404	1.8554	30.202	0.00114953	0.00303942	0.00121956	0.994591
P35222-1;P35222;A8K1L7;B5BU28;B2ZRG2;B4DGU4;B4DSW9;B4DL06	CTNNB;CTNNB1;OK/SW-cl.35;PRO2286	9	34	59.9	0	0.045211	76.633	1.0396	26.676	0.64425	73.023	0.42948	47.814	0.65028	40.78	0.89098	47.894	0.0853797	0.0902014	0.808903	0.0155155
P35232;A8K401;Q53FV0;Q6FHP5;Q6PUJ7;C9JW96;C9JZ20;A8MUL1	PHB;hCG_29613	7	15	79	0	0.015123	71.761	0.48363	44.72	0.84642	91.764	1.11	75.347	1.667	84.557	2.6061	80.779	0.00809854	0.0187174	0.00842871	0.964755
P84095;Q6ICQ8	ARHG;RHOG;hCG_16162	5	12	69.6	0	0.09395	69.699	1.8121	56.568	1.7705	65.925	1.1522	49.451	1.3282	64.34	1.3547	60.268	0.935121	0.0268369	0.0346213	0.0034211
P61020;Q6FI54;B4DKD7	RAB5B;hCG_25009	2	8	47.9	2.75e-205	0.072487	25.553	1.2859	25.07	1.1538	82.157	0.86773	64.609	1.1635	85.18	1.4726	69.61	0.0582499	0.822103	0.104092	0.0155554
A7YIJ8;A7YIK3;P35241;B0YJ88;B7Z2S7;B7Z9U6;Q05CU6;Q6PKD3;Q9NST9	hCG_39182;RDX;DKFZp434I0812	3	45	65.6	0	0.036765	102.24	1.0406	33.419	0.74008	70.858	0.51317	49.224	0.74207	63.784	0.88421	62.803	0.0616063	0.06633	0.867128	0.00493549
Q15436;B3KXI2;B4DF60;B4DSQ5;B4E0Q9	SEC23A	2	20	38	0	0.05488	98.468	0.8964	10.932	0.86386	62.754	0.78081	65.365	0.99011	56.807	1.2129	51.498	0.0499142	0.842517	0.0573565	0.0502126
P63220;Q6FGH5;Q8WVC2;Q9BYK1	RPS21;hCG_41768;RP5-908M14.8-003	5	6	63.9	2.3e-287	0.46385	27.471	2.6787	79.104	1.8656	24.918	0.95619	13.398	1.4184	11.256	1.458	47.251	0.321815	0.204962	0.37743	0.0957929
P35270;Q93041;Q9UEC5	SPR	2	10	55.2	0	0.070569	24.737	1.5266	52.447	1.6536	46.763	1.1061	55.909	1.362	42.962	1.4515	62.608	0.474561	0.360742	0.139963	0.0247336
P00403;A0S0W7;A0S2P1;A0S3T1;A0SA07;A1Z455;A1Z4V2;A4ZKZ0;A6YW54;A6YWD1;A6YXV0;A6Z3M5;A6Z6E8;A6ZEU4;A6ZF47;A6ZFK3;A6ZHA9;A7LDC6;A7LF11;A7LFA2;B0Z6W4;B1W855;B2CB37;B2WRY8;B2XHF9;B2XHT9;B2XIR3;B2XL43;B2XP28;B2XPS3;B2YKU2;B3DE06;B3GUF3;B5M7M0;C5H6K5;C5H6K6;C5H6K7;C5H6L3;C5H6M3;C5H6M4;C5H6M5;C5H6M7;C5H6M8;C8XWJ6;C8Y3G4;C8Y3Q5;C8YBL1;C9D661;Q06TE6;Q09U41;Q0Z7D8;Q0Z7F1;Q0Z7J0;Q0Z7K3;Q0Z7S0;Q14XI3;Q14XT3;…	COII;COXII;MTCO2;MT-CO2;COX2;CO2	1	6	32.2	3.18e-252	0.012807	34.205	0.46472	41.498	0.79204	98.019	1.0019	64.627	1.5569	95.111	2.5161	107.24	0.00491762	0.011727	0.00519034	0.978165
O95202-1;O95202	LETM1	3	12	21.1	2.1e-84	0.049487	51.131	0.69331	23.363	1.1334	56.7	1.2653	67.894	2.0266	70.948	3.4913	95.543	0.027234	0.0580973	0.030186	0.884483
Q15691;A2VCR0;B4DM33	MAPRE1	5	12	48.9	3.87e-285	0.09582	89.716	1.8636	108.9	1.569	22.962	1.1308	53.225	1.2156	54.527	1.434	66.739	0.756257	0.0739198	0.161921	0.00790274
P00450;A5PL27;A8K5A4;Q1L857;B7Z5Q2;Q6NSB2;C9JDZ0;B3KTA8	CP;hCG_1781201	14	19	30	1.25e-97	0.022764	115.32	0.44108	21.936	0.28695	31.924	0.21668	52.642	0.32154	22.674	0.39864	15.599	0.085094	0.134259	0.764325	0.0163219
P17844;B4DN41;B5BUE6;Q59E92;Q7Z2V5;B4DLW8;B4DNG2	DDX5;G17P1;HELR;HLR1;DKFZp686J01190	2	16	30.1	1.52e-66	0.15794	35.29	1.7326	36.242	1.6622	56.988	1.6417	36.778	2.0044	40.547	2.2475	61.034	0.0733126	0.750387	0.0768965	0.0994037
P00491;Q8N7G1;Q9P1G4	NP;PNP	1	14	63.1	2.44e-207	0.067265	50.111	1.6987	27.786	1.715	71.303	1.0414	69.598	1.4271	74.06	1.1961	66.116	0.806673	0.0897592	0.0909347	0.0126328
Q14019	CLP;COTL1	1	8	70.4	6.96e-123	0.37827	21.304	2.8053	15.827	2.3726	76.311	1.7019	6.7399	1.8987	83.084	1.7368	88.099	0.604454	0.117738	0.249074	0.0287343
Q99714-1;Q99714;Q6IBS9;Q99714-2;Q5H928	ERAB;HADH2;HSD17B10;MRPP2;SCHAD;XH98G2;hCG_19788;RP3-339A18.2-001;RP3-339A18.2-004	3	14	85.8	0	0.036434	45.081	0.69643	28.767	1.0368	71.708	1.1874	56.595	1.5507	81.072	1.9625	72.261	0.0151293	0.0406823	0.0148285	0.92936
A8CGI3;A8MZ22;B2R6J4;B4DS05;B7ZAC7;B7ZAK9;B7ZB83;Q99733;C9JZI7;A8MXH2;C9J6D1	NAP1L4;NAP1L4b;NAP2	6	12	45.3	2.11e-261	0.047371	77.684	1.4713	24.132	1.5322	46.351	0.84971	41.613	1.3374	45.415	1.1753	120.03	0.626901	0.189756	0.162297	0.021046
P43304-1;P43304;A8K1Z2;B7Z601;Q53T76;Q8WUQ0;P43304-2	GPD2	2	16	32.6	7.59e-118	0.020097	103.88	0.40542	49.009	0.69337	76.196	0.94102	56.522	1.3801	60.287	1.8015	80.078	0.0155189	0.0340926	0.0157126	0.934676
P62316	SNRPD1;SNRPD2	4	7	55.1	2.76e-22	0.23308	6.633	2.9862	13.495	2.005	105.51	1.3638	37.087	2.2161	48.747	2.4925	74.965	0.128824	0.126902	0.719626	0.0246475
P43353-1;P43353;A3FMP9;P43353-2;C9JNI5;Q59F10	ALDH3B1;ALDH7;hCG_20258	5	15	46.2	0	0.016383	36.822	0.55942	46.508	0.41843	19.076	0.29995	21.593	0.43337	24.266	0.55445	37.07	0.116885	0.426789	0.438942	0.0173831
P35354;Q8IZA9	COX2;PTGS2	4	19	41.9	1.23e-121	0.025671	134.76	0.56602	37.087	0.69899	69.064	0.90486	61.02	1.5594	52.741	2.1415	94.275	0.00920526	0.02264	0.0103302	0.957825
P27348;B4DMT8;B4DY04;Q53S41	YWHAQ	3	17	51.8	0	0.099978	72.898	2.0329	30.73	1.6568	67.786	1.0214	59.089	1.3324	44.831	1.3605	37.354	0.724155	0.0553623	0.212508	0.00797412
P00505;A8K482;B3KUZ8;B4DJA6	GOT2	3	18	47.2	8.58e-223	0.024412	57.081	0.74903	39.254	1.1451	63.514	1.2077	66.748	1.6467	73.003	2.2161	88.846	0.0260212	0.0777563	0.0255953	0.870627
P33947-1;P33947;P33947-2	ERD2.2;KDELR2	4	4	25.9	5.88e-118	0.064063	64.187	1.8692	31.477	2.0029	23.62	1.5311	44.934	1.9583	70.528	2.3773	33.57	0.0516124	0.884868	0.0431047	0.0204147
P00533-1;P00533;A8K2T7;A9CB80;B7Z2I3;Q2TTR7;Q59FL8;Q75MF2;A2VCQ7;A7VN06;Q147T7;Q504U8;P00533-3;Q68GS6;Q9H3C8;P00533-4	EGFR;ERBB1	11	49	51.4	0	0.1073	141.44	1.9573	50.49	1.4554	50.805	1.1253	34.481	1.552	46.361	1.9129	49.212	0.106962	0.314212	0.560653	0.0181733
Q9Y639-2;Q9Y639;B7Z4D3;Q9Y639-1;B2RAL7;Q9Y639-4;Q9UFM8;Q9Y499;Q9Y639-3;B7Z960	NPTN;SDFR1;SDR1;hCG_38795;DKFZp566H1924	5	11	24.4	1.78e-134	0.084342	111.33	1.6083	77.707	0.96305	55.354	0.65752	64.782	1.0362	68.105	1.2715	75.353	0.109521	0.100756	0.770365	0.0193574
P33991;B3KMX0;A4FS09;B4DLA6	CDC21;MCM4	2	10	16.5	3.02e-153	0.16865	90.878	1.1224	43.915	0.88803	34.783	2.4471	52.608	1.8522	159.3	1.3869	44.108	0.191976	0.270305	0.1703	0.367419
P09936;B2RD14;A6NKP9	UCHL1;hCG_33087	2	13	65	0	0.11193	53.458	1.4006	52.054	1.1844	76.527	0.78122	60.625	0.91008	61.195	0.9654	75.548	0.697953	0.0669635	0.223863	0.0112204
P61225;Q5JQ44	RAP2B;DKFZp547A0616	2	11	62.8	1.05e-241	0.080804	29.734	2.1513	9.7566	1.4816	70.388	1.0326	62.146	1.1848	82.322	1.4362	74.82	0.392532	0.0817113	0.514341	0.0114151
P17980;A8K781	PSMC3;TBP1	1	14	41.9	6.76e-157	0.084388	50.076	1.7374	54.333	1.5835	66.042	0.96946	61.156	1.3623	87.585	1.5169	58.745	0.416653	0.179296	0.390005	0.0140468
Q99805;B3KSG9	TM9SF2	2	9	16.4	3.52e-126	0.038645	98.123	1.2099	40.832	1.3793	69.407	1.3105	66.153	1.6749	78.51	1.742	97.369	0.118466	0.638566	0.0935408	0.149427
Q99832;Q53HV2;Q6IBT3;B7Z4T9;A8MWI8;B7Z1C9;B8ZZC9;B7Z4Z7;B7Z7I4	CCT7;CCTH;NIP7-1;hCG_1997313	6	34	68.1	0	0.059765	75.412	1.3014	43.207	1.109	66.786	0.90655	49.428	1.5189	64.881	1.8599	74.881	0.0921188	0.641081	0.152044	0.114756
Q99873-1;Q99873;B4E3C3;C9J957;Q8WUW5;Q99873-2;Q99873-3;Q5U8W9;B4DJ87	HMT2;HRMT1L2;IR1B4;PRMT1	6	13	45	9.47e-70	0.14115	72.605	2.3559	79.229	2.0357	110.62	1.9068	76.156	2.2242	79.815	2.0171	69.093	0.335096	0.478504	0.148589	0.0378103
Q9GZZ1-1;Q9GZZ1;C9J5D1;Q9GZZ1-2;C9J2S9;B0AZT5	MAK3;NAA50;NAT13;NAT5	9	9	49.7	6.53e-36	0.11931	8.7691	2.3396	38.066	2.5432	120.53	2.4871	22.596	1.7249	27.762	1.8195	73.316	0.459079	0.277651	0.184478	0.0787919
Q15631;Q53GR3;B3KRM8;B7Z5D9;C9JZK6	TSN;hCG_37642	4	7	43.4	5.9e-62	0.068028	14.943	1.7767	66.852	1.4723	68.357	1.2842	54.796	1.3169	19.393	1.0564	22.718	0.648871	0.167559	0.152325	0.0312451
P27449;Q8NHD7	ATP6C;ATP6L;ATP6V0C;ATPL	1	3	36.1	6.98e-107	0.14977	63.89	1.8528	101.88	2.0475	27.406	1.4868	9.8034	1.4956	10.124	1.5795	4.47	0.682663	0.168899	0.123082	0.0253567
B4E1J8;Q9NVJ2;B4DQT8	ARL10C;ARL8B;GIE1	4	9	39.5	4.86e-192	0.083573	63.898	2.254	49.393	2.3172	58.705	1.5594	49.343	1.7544	69.048	1.5476	61.989	0.794087	0.101234	0.0887225	0.015957
P43490;Q5SYT8;Q658Z1	NAMPT;PBEF;PBEF1;RP11-92J19.4;RP11-92J19.4-001;DKFZp666B131	9	20	59.1	0	0.19069	98.295	4.2338	79.016	4.3776	89.063	3.3083	90.976	3.4227	93.214	3.3569	103.97	0.685281	0.180001	0.111372	0.0233461
P19440-1;P19440;A2VCM7;Q6ISU8;Q6NZY2;A6NGU5;B5MCK8;P36268-1;P36268;P36268-2;P19440-2;O76033;Q9UEN8;Q9UEN9	GGT;GGT1;GGT3;GGT3P;GGT2	26	13	26.9	0	0.049354	44.825	1.0888	20.959	0.69258	54.982	0.51539	30.163	0.66532	24.502	0.78275	36.656	0.0893967	0.0434645	0.861509	0.00562934
Q96QK1;Q53FR4;Q5HYM2	MEM3;TCCCTA00141;VPS35;DKFZp686O2462	2	25	37.2	0	0.10648	71.231	2.1982	30.313	2.119	45.816	1.6459	43.088	1.7201	59.282	1.634	40.581	0.75606	0.130044	0.0967441	0.0171517
P78310-1;P78310;A8MWT9;P78310-2;B7WPI3	CAR;CXADR	5	10	33.2	7.01e-73	0.08389	98.428	1.4532	34.933	0.93932	42.38	0.5108	53.122	0.85113	69.73	1.0688	88.1	0.195472	0.133616	0.636652	0.0342604
P63167;Q6FGH9	DLC1;DNCL1;DNCLC1;DYNLL1;HDLC1;hCG_27767	1	6	65.2	6.66e-168	0.18135	65.211	2.0008	22.276	1.5986	77.407	1.176	42.29	1.4683	78.417	1.7587	88.739	0.0335544	0.0229237	0.941379	0.00214276
P62834;A8KAH9;Q5U0C3	KREV1;RAP1A;hCG_1818872;RP4-773A18.1-001	2	15	53.3	3.25e-217	0.069775	30.49	2.0233	11.42	1.082	93.23	0.82806	71.486	1.3498	18.301	1.2851	23.047	0.206726	0.143291	0.625838	0.0241442
Q9NV96-1;Q9NV96;B4DDK3;B4DIF5;Q9NV96-2;Q9NV96-3	C6orf67;CDC50A;TMEM30A	3	6	18.3	5.27e-114	0.046243	55.341	1.1036	33.473	0.89358	41.701	0.86706	39.753	1.764	59.561	1.6704	68.717	0.114552	0.426758	0.14974	0.308949
P51571;A6NLM8;C9K034	SSR4;TRAPD	3	6	34.8	1.01e-176	0.03024	61.923	0.66551	24.171	0.87749	58.131	1.0123	52.177	1.595	79.402	2.1085	80.638	0.00107571	0.00294627	0.00116346	0.994815
Q15738;C9JDR0	H105E3;NSDHL	2	16	59	0	0.028105	92.173	0.76475	39.859	0.97012	50.615	1.1136	58.568	1.6946	78.97	1.9893	92.599	0.0205685	0.0637584	0.0211253	0.894548
Q9NV70-1;Q9NV70;Q9NV70-2;A0PJ99	BM-012;EXOC1;SEC3;SEC3L1	2	5	8.3	1.65e-43	0.05173	23.346	1.0789	91.891	0.5109	54.281	0.36618	71.644	0.56337	64.422	1.056	125.48	0.186941	0.229397	0.495249	0.0884133
P19525;B7ZKK7;Q6PK38;Q8IW76;Q7Z6F6;C9JZT2;Q05CP4	EIF2AK2;PKR;PRKR	4	8	18.3	6.57e-35	0.064371	66.917	1.2759	21.998	1.0314	24.423	0.81688	81.758	1.1621	55.757	1.6915	62.107	0.101267	0.600055	0.231969	0.0667092
Q15758;B7ZB81;Q59ES3;Q71UA6;B4DE27;B4DR77;B4DWS4	ASCT2;M7V1;RDR;RDRC;SLC1A5	3	18	39.7	0	0.14753	62.781	2.299	38.193	1.6827	64.503	1.2864	54.5	1.7179	66.803	2.0946	71.972	0.0633479	0.096425	0.832616	0.00761132
P63172;Q5VTU4;Q5VTU3	DYNLT1;TCTEL1;TCTEX1;TCTEX-1;hCG_16821;RP11-114M11.1-001;RP11-114M11.1-003	2	3	49.6	0	0.20675	4.6413	2.2286	9.2632	1.7149	12.119	0.97425	83.706	1.8301	4.768	1.5769	11.265	0.29816	0.178672	0.476884	0.0462842
P78417;B2R983;Q5TA02;Q5TA01	GSTO1;GSTTLP28;RP11-99N20.1-004;RP11-99N20.1-005	3	10	52.7	1.3e-38	0.070333	150.95	1.751	13.947	1.5055	65.965	1.0568	82.544	1.2832	86.918	1.2217	93.884	0.964554	0.0144011	0.0194749	0.00157024
P62861	FAU	1	3	9	1.2e-07	0.090702	119.34	1.703	20.418	1.6414	74.437	1.3317	63.547	1.9105	77.015	1.9069	130.77	0.0549665	0.875381	0.0490302	0.020622
P53041;B2R6R6;B4DDZ8;B4DLP6;Q53FR0;Q9BPW0;A8MU39;C9JCL6	PPP5;PPP5C	5	9	22.2	1.04e-153	0.06619	32.918	1.9242	16.405	1.5345	14.422	1.2788	87.382	1.2938	21.702	1.2289	2.999	0.74715	0.114508	0.122142	0.0161994
P51659;B2R659;B3KSP2;B4DDM5;B4DVS5;B4DNV1;B4DSD0;B4DI68;Q59H27;Q9UBA4	EDH17B4;HSD17B4	3	32	57.7	0	0.024199	88.88	0.58414	44.426	0.72431	60.671	0.6945	66.541	1.2685	76.848	2.8108	100.94	0.0511491	0.120683	0.0646582	0.76351
Q9NUU7;B2RPL0;B4DRZ7;Q69YM2;B4DS24;Q68DY7	DDX19A;DDX19L;DKFZp762C1313;DKFZp686C21137	4	6	16.9	2.55e-77	0.071253	101.47	1.4229	31.88	1.4446	19.93	1.0374	16.269	1.4107	42.375	1.1748	21.634	0.535403	0.294263	0.139738	0.0305956
P51665;B2RD27;B4DXI8	MOV34L;PSMD7	1	12	55.2	2.78e-147	0.082234	62.936	1.5985	13.444	1.2086	90.464	1.0212	45.186	1.3856	102.28	1.5178	81.88	0.116274	0.644249	0.220857	0.0186193
Q9NUP9;Q53FX5	LIN7C;MALS3;VELI3	1	9	59.4	3.07e-54	0.063391	82.76	1.5157	19.791	0.99988	59.197	0.62527	67.511	0.92926	49.929	0.97667	69.054	0.216081	0.0713212	0.701034	0.011564
Q5BJF2;B4DDT6	MAC30;TMEM97	1	4	23.9	8.3e-38	0.034676	61.537	0.61761	30.502	0.83157	20.147	0.77822	8.3446	1.5675	17.304	1.0092	53.773	0.129291	0.286037	0.112309	0.472363
P51690;A1L484;B2R7S0;B7Z1M0;B7Z6V4	ARSE	6	11	23.9	2.68e-148	0.038719	108.88	0.68124	38.547	0.80203	59.846	0.77638	37.8	1.2824	30.726	1.6617	66.386	0.0235064	0.076648	0.0273219	0.872524
P43686-1;P43686;A8K2M0;P43686-2	MIP224;PSMC4;TBP7;hCG_43346	3	12	43.3	1.38e-149	0.071918	50.794	1.8345	23.22	1.1635	94.844	1.0415	69.344	1.3581	102.47	1.3651	94.71	0.282288	0.265884	0.428343	0.023485
Q9BTU6;B4DEP8	PI4K2A	2	16	42.6	3.81e-97	0.069804	54.263	1.983	19.123	1.9725	64.562	1.4489	53.566	1.9147	23.283	1.7204	23.881	0.439176	0.401226	0.131103	0.0284949
Q92783-1;Q92783;B0YJ99;B2RAY1;B4DZT2;Q92783-2	STAM;STAM1	4	9	23.7	1.56e-97	0.12098	113	2.2409	40.446	1.9255	35.107	0.91798	49.949	1.4777	23.17	1.4273	50.108	0.443881	0.128461	0.399123	0.0285354
P10301;Q6FH12	RRAS	1	13	63.8	0	0.060773	69.852	1.4022	38.412	1.0372	51.442	0.64859	54.412	0.94904	57.874	0.98818	68.152	0.269518	0.0675727	0.654404	0.00850544
Q15907;A5YM50;Q5U0I1;Q6FHR0;Q6FI42;B4DMK0;B4DT13;B4DMN1	RAB11B;YPT3	4	13	59.2	0	0.085793	46.926	1.6543	22.27	1.4864	74.678	1.2508	62.873	1.635	82.346	1.7184	81.005	0.0335112	0.930445	0.0289123	0.00713198
Q9P0I2-1;Q9P0I2;B2R4Z9;Q9P0I2-2	TMEM111	5	12	49.8	3.98e-261	0.075933	83.897	0.70408	14.606	1.1012	20.087	1.0861	55.984	1.8164	80.116	2.7601	95.847	0.0312955	0.0663791	0.0350149	0.86731
Q9NPJ3	ACOT13;HT012;PNAS-27;THEM2	2	4	37.9	1.86e-43	0.048381	66.572	0.69436	46.232	1.0216	7.7875	0.94059	40.679	1.4238	48.173	1.913	113.78	0.0106192	0.0296385	0.0113113	0.948431
Q07954;Q59FG2;Q6LAF4;Q6LBN5	A2MR;APR;LRP1;LRP	4	29	8.5	6.13e-111	0.02617	153.18	0.36091	62.427	0.36461	40.973	0.44607	59.196	0.53612	20.016	0.67646	27.615	0.0562196	0.203631	0.0610588	0.679091
Q07960;B4DPZ4	ARHGAP1;CDC42GAP;RHOGAP1	3	11	37.6	2.67e-65	0.039275	45.086	0.83807	38.901	0.76511	70.99	0.58528	122.34	0.80141	45.885	0.99462	28.587	0.024172	0.93258	0.035215	0.00803314
Q07973;Q32ML3;Q5I2W7	CYP24;CYP24A1;RP5-1075G21.1-004;RP5-1075G21.1-006	3	8	20.6	7.65e-27	0.061641	103.75	0.53488	18.585	0.68873	41.833	0.77103	39.261	0.85147	41.094	1.7285	114.93	0.0549151	0.122702	0.0639977	0.758385
P27797;B4DHR1;B4E2Y9;Q53G71;Q6IAT4	CALR;CRTC	1	25	73.4	0	0.04826	132.77	0.95725	30.823	1.2539	64.252	1.3308	71.731	2.1787	96.023	2.3306	108.96	0.0203912	0.0598807	0.0208086	0.898919
Q9NY33-1;Q9NY33;B4DLX4;B4E357;Q53GT4;Q53HL4;Q5JPB8	DPP3;DKFZp686O1117	2	9	20.9	1.59e-87	0.050793	71.86	1.3531	28.284	1.5636	82.273	0.79999	83.377	0.66788	22.041	0.96133	109.87	0.529547	0.176172	0.247886	0.0463953
P51809-1;P51809;B2R6P4;B4DIH9;P51809-2;P51809-3;B4DE96;B4DMB4	SYBL1;VAMP7;hCG_19055	3	9	57.7	1.82e-211	0.078547	39.955	2.0465	102.82	2.0727	72.603	1.5464	127.13	1.6312	106.52	1.4318	107.57	0.713113	0.150737	0.111899	0.0242509
P51812;B4DG22;B4DKZ2;B7ZB17;Q7Z2J3;Q7Z2J4;A8MVD1	ISPK1;MAPKAPK1B;RPS6KA3;RSK2	12	13	21.8	1.89e-48	0.061988	113.48	1.1193	67.529	0.92741	24.603	0.71372	20.5	0.93909	36.949	1.1422	52.592	0.102423	0.647322	0.234883	0.0153718
Q00059;A9QXC6;Q6LES8;A8MRB2;Q05D31;Q3SX57;C9JGW4	TCF6;TCF6L2;TFAM	3	5	25.6	8.41e-25	0.098198	128.37	0.67024	122.89	1.1298	57.567	0.96988	35.848	1.6009	43.196	2.488	68.414	0.051629	0.103449	0.0576753	0.787247
P37268;B3KQ95;B4DND3;B4DT56;B4DTK0;B7Z1J3;B7Z9R8;Q6IAX1;B4DJE5	FDFT1;hCG_17749	7	13	40.5	1.81e-178	0.05548	113	0.34671	43.5	0.48697	55.72	0.54212	50.025	0.82481	62.294	1.1528	88.422	0.0364145	0.0743635	0.0405027	0.848719
B4DGP8;P27824;B4E2T8	CANX	5	49	62.7	0	0.032926	133.18	0.71806	50.019	0.94801	44.894	1.0407	64.588	1.6176	72.223	2.1218	96.593	0.00300937	0.00867025	0.00323996	0.98508
Q9UP95-1;Q9UP95;B4DF30;B4DR04;B4DZ82;B7ZAV0;Q9UP95-4;Q6XSF4;Q9UP95-2;B4DF69;Q9UP95-3	KCC1;SLC12A4	8	10	10	1.22e-18	0.047054	70.853	1.1832	21.604	0.96093	24.376	0.84981	24.609	1.2629	19.629	1.3173	41.425	0.0531858	0.855299	0.0673045	0.0242103
Q9Y6M7-3;Q9Y6M7;B2CI53;C9JXL3;B5M451;C9JST9;B5M453;C9JJN1;B5M452;B5M450;B5M449;Q9Y6M7-2;Q9Y6M7-1;C9JRP1;Q9Y6M7-4;B6DY53;B6DY52;Q9Y6M7-5;C9J9I5;C9JAI2	BT;NBC2;NBC2B;NBC3;SBC2;SLC4A6;SLC4A7	31	33	40.7	0	0.04972	99.927	1.2304	32.492	0.83677	18.58	0.61962	21.405	0.86799	25.006	1.2312	24.279	0.098082	0.208739	0.671785	0.0213937
Q99569-1;Q99569;Q4W5T8;Q99569-2;Q86W91;C9J8Z0	PKP4	7	12	13.3	4.14e-79	0.044838	71.004	1.0317	41.997	0.71939	28.594	0.33583	43.117	0.70313	24.245	1.1152	36.649	0.186927	0.226865	0.509508	0.0767003
O00203-1;O00203;A8K586;Q3MNE1	ADTB3A;AP3B1	4	14	14.8	1.01e-60	0.052196	101.66	1.3876	20.699	1.1296	38.825	0.85454	35.369	1.0223	25.912	1.374	24.404	0.175419	0.480569	0.325686	0.0183259
O15121	DEGS1;DES1;MIG15;MLD	1	3	15.8	9.12e-37	0.24818	65.966	0.85849	32.05	1.0632	27.717	1.269	51.716	1.5138	74.83	2.3123	66.143	0.0665426	0.125875	0.0754449	0.732137
Q9Y265-1;Q9Y265;B5BUB1;Q9Y265-2;B3KRS7	INO80H;NMP238;RUVBL1;TIP49;TIP49A	6	14	38.8	1.04e-182	0.064868	51.39	1.6196	16.009	1.2174	83.135	1.095	58.42	1.399	71.62	1.5234	77.94	0.114158	0.729228	0.138307	0.0183072
P63104;D0PNI1	YWHAZ	4	23	78.4	0	0.069999	92.277	1.7145	38.043	1.435	66.938	0.88031	72.766	1.0642	135.09	1.1186	76.402	0.844995	0.0389851	0.110275	0.00574476
P62750;A8MUS3;A8MXA8;C9JSM9;C9JGG2	RPL23A;hCG_1988529	12	10	51.9	2.36e-90	0.061829	94.454	1.3583	20.842	1.2996	77.809	1.0679	59.317	1.4938	77.831	1.7899	77.671	0.0318827	0.907245	0.0384385	0.0224343
P29317;B4DL04;B5A968;Q8IZL0;Q96HF4	ECK;EPHA2	13	38	52.3	0	0.12572	68.511	2.4989	64.655	1.931	60.622	1.3798	58.76	1.891	54.79	2.4631	59.745	0.100895	0.218235	0.666304	0.014566
P53396;Q8N9C4;B4DIM0;Q4LE36;B4E3P0	ACLY;ACLY variant protein	4	56	57.7	0	0.04301	105.38	1.121	42.356	1.1009	30.001	0.87574	37.151	1.1917	35.992	1.2835	39.28	0.030837	0.933962	0.0255228	0.00967824
Q9UGT4	SUSD2	1	8	19.8	2.7e-245	0.15514	65.556	2.6334	49.658	2.0084	65.66	1.35	68.5	1.8421	66.997	1.7823	46.084	0.550666	0.0764076	0.362497	0.0104288
P62993-1;P62993;B0LPF3;B3KR50;Q6ICN0;P62993-2	ASH;GRB2;hCG_27179	4	7	37.3	3.74e-54	0.083069	46.061	1.8413	13.493	1.3273	91.112	0.92466	74.088	1.2802	69.408	1.3934	58.903	0.13282	0.0521787	0.809967	0.00503439
P10515;B4DJX1;B4DS43;Q16791;Q86YI5;B4DLQ2;Q01991;Q9HAN0	DLAT;DLTA	3	7	15.6	1.95e-55	0.037483	34.622	0.562	26.879	1.0203	32.691	1.1581	46.82	1.5483	50.218	2.2709	87.578	0.0159824	0.0355528	0.0161661	0.932299
P61086-1;P61086;B4DIZ2;C9JGP1	HIP2;LIG;UBE2K	4	5	33	1.22e-22	0.11737	18.841	1.7659	7.4096	1.7931	86.716	1.0657	84.704	1.609	77.66	1.1018	18.259	0.604681	0.164223	0.192606	0.0384895
P68133;P68032;B7Z6P1;A8K3K1;P62736;B3KPP5;B4DUI8;Q562S2;P63267;B3KW67;A6NL76;Q5T8M8;Q7Z7J6;Q13707;B7Z6I1;Q5T9N7;C9JFL5;B8ZZJ2;C9JAR9	ACTA;ACTA1;ACTC;ACTC1;ACTA2;ACTSA;ACTVS;GIG46;ACT;ACTA3;ACTG2;ACTL3;ACTSG;RP5-1068B5.2-003;RP11-399O19.2-002	14	17	32.4	0	0.091433	67.042	1.9071	35.101	1.3505	82.774	0.82271	68.345	1.0443	82.518	1.0877	82.787	0.486187	0.0972316	0.397124	0.0194577
P35998;A4D0Q1;B7Z571;B7Z5E2;Q3LIA5;Q75L23	MSS1;PSMC2	3	15	41.6	4.92e-169	0.085882	62.611	1.6837	28.347	1.2174	64.581	0.94144	67.229	1.3627	80.708	1.4978	60.552	0.134492	0.267703	0.581595	0.0162103
O14495;Q5U0F7	LPP3;PPAP2B	1	4	15.8	5.65e-29	0.085872	73.887	1.5613	72.184	0.78389	96.564	0.78686	82.372	1.4813	87.054	1.0857	117.94	0.241617	0.303178	0.361871	0.0933334
O43292-1;O43292;B2R6X8;O43292-2	GAA1;GPAA1	4	7	15.6	3.23e-46	0.019895	104.92	0.45087	20.703	0.72596	66.651	0.79674	10.778	1.3165	15.262	1.7191	33.995	0.00210321	0.00519553	0.00218899	0.990512
P20020-1;P20020;P20020-4;P20020-3;Q3L582;P20020-6;A1X4P7;P20020-2;Q59H63;P20020-5;Q58F24	ATP2B1;PMCA1	24	64	52.2	0	0.081045	98.276	1.6561	39.224	1.0866	35.064	0.68978	40.069	0.99866	32.716	1.3291	36.13	0.080385	0.0601884	0.849018	0.0104085
P12004;B4DUA2;Q6FHF5;Q6FI35;Q7Z6A1;Q7Z6A2;Q7Z6A3	PCNA	1	10	61.3	1.17e-243	0.3924	41.263	3.5924	54.125	2.9615	53.617	1.6402	56.354	1.9973	83.658	1.8487	119.92	0.446972	0.164454	0.333512	0.055062
P20042;B5BU01;Q3B7I9;Q6IBR8;Q96I16;A6NK07	EIF2B;EIF2S2;hCG_2018881	3	9	30	3.01e-67	0.074221	40.026	1.6428	28.443	1.2717	65.298	1.0759	74.539	1.3212	74.697	1.5023	22.711	0.176875	0.584205	0.222248	0.0166711
P10620;Q6LET6	GST12;MGST;MGST1	3	11	69.7	0	0.039189	65.054	0.62197	124.19	1.0028	46.782	1.0748	54.673	1.7941	57.165	2.1167	67.682	0.00710066	0.0167534	0.00728434	0.968862
P04062-1;P04062;B2R6A7;B7Z5G2;B7Z6E6;B7Z6S1;B7Z6S9;B7Z7D8;B7Z7G9;Q9UQU9;P04062-2;B7Z731;B4DHT6;B4DMV8;C4AM82;P04062-3	GBA;GC;GLUC	6	10	20	6.23e-121	0.066656	44.129	1.8921	11.886	1.8451	89.374	0.98186	51.754	0.99592	24.201	0.78704	41.362	0.567036	0.158186	0.226187	0.0485915
P12081;B3KWE1;Q52NV4;B4DHQ1;B4DY73;B4DDD8;B4E1C5;B4DEA2;C9JWK3	HARS;HRS;hCG_1782886	14	13	29.9	1.11e-58	0.03767	104.87	1.3913	19.832	1.2014	57.202	1.2164	47.053	1.1076	43.61	1.2989	18.402	0.294512	0.501358	0.155412	0.0487182
P04080;Q76LA1	CST6;CSTB;STFB;hCG_401291	1	4	70.4	9e-66	0.30856	16.319	1.6915	7.2929	1.508	50.02	1.0332	31.604	1.06	34.562	1.0948	63.082	0.492242	0.152401	0.309203	0.0461539
P10644;B2R5T5;Q68DQ4	PKR1;PRKAR1;PRKAR1A;TSE1;hCG_28462;DKFZp779L0468	2	3	11	7.82e-22	0.039467	32.791	0.84337	34.034	1.1039	66.382	1.0073	62.451	1.0375	98.165	0.94758	31.582	0.272718	0.459725	0.138283	0.129274
P62753;A2A3R6;Q96DV6;A2A3R5	OK/SW-cl.2;RPS6;hCG_1741512;RP11-513M16.6-001;RP11-513M16.6-002	4	14	41.8	9.99e-100	0.10281	74.922	1.9652	57.632	1.6672	60.879	1.3265	107.67	1.7859	139.57	2.3291	69.216	0.055316	0.814869	0.10913	0.020685
Q92538;Q05BW6;Q149P0;Q149P1;Q504U7	GBF1;KIAA0248	1	17	12.3	1.24e-144	0.055913	88.759	0.81181	55.331	0.95138	37.512	0.94453	37.459	1.2356	40.711	1.206	49.524	0.115851	0.461096	0.0979226	0.32513
O00220;C1K3N4	APO2;DR4;TNFRSF10A;TRAILR1	1	6	14.7	4.23e-45	0.14402	51.887	2.1697	29.752	2.0207	17.154	1.6511	53.778	2.048	89.208	2.4247	66.119	0.00853528	0.979793	0.00951869	0.00215317
O96011;B3KSS3;B4DXH9	PEX11B	2	9	33.6	3.36e-20	0.060505	64.257	0.53712	45.77	0.63394	19.956	0.67051	25.494	1.2015	16.842	2.6565	56.189	0.0890096	0.168019	0.110853	0.632118
Q92542-1;Q92542;Q5T208;Q92542-2;B4DJN0;B4DR82;Q5T209;Q5T204;Q5T206	KIAA0253;NCSTN;UNQ1874/PRO4317;hCG_20858;RP11-517F10.1-001;RP11-517F10.1-006;RP11-517F10.1-011;RP11-517F10.1-008	7	12	27.1	7.01e-237	0.070959	37.729	1.5418	60.275	1.4754	41.735	0.95739	41.219	1.1628	60.934	1.1592	46.142	0.955413	0.0189644	0.0235003	0.00212185
Q92544;B4DH88;B4DKC1;B4DYH6;Q6ZTK5	KIAA0255;TM9SF4	7	8	16.4	1.96e-106	0.02933	123.45	0.96105	55.804	1.5182	34.953	1.3546	48.951	1.734	57.677	1.9241	35.66	0.119855	0.38233	0.0966029	0.401213
Q9P2B2;A4QPA1;Q1WWL2;Q4QQP8;Q5VVU9;Q9H3U3	CD9P1;EWIF;FPRP;KIAA1436;PTGFRN;smap-6	1	27	34.1	6.66e-188	0.023395	93.526	0.73502	55.545	0.52423	43.397	0.42096	37.057	0.52519	30.581	0.60673	34.321	0.268157	0.292749	0.423834	0.0152602
Q00341;B2R5V9;B4DKR8;C9JEZ8;Q5HYC5	HBP;HDLBP;VGL;DKFZp686L08115	21	26	27.8	2.54e-246	0.07072	67.104	1.4144	34.882	1.0256	34.082	0.83275	42.469	1.1615	19.498	1.6186	25.448	0.110854	0.484373	0.360435	0.0443373
Q9NTJ5;B4DK71;B4DVV3;B3KX17	KIAA0851;SACM1L	7	24	45.1	3.83e-213	0.027607	39	1.0167	16.924	1.3363	27.943	1.4893	33.68	2.2804	59.847	2.5925	82.478	0.0389686	0.127319	0.0385318	0.795181
P04179;B3KUK2;Q7Z7M4;Q7Z7M7;Q4ZJI1;Q7Z7M5;Q7Z7M6;B4DL20;B4E3K9;Q5TCM0;Q6LE88;Q6LEN1;Q96AM7;Q9UG59	SOD2;RP1-56L9.2-003;DKFZp564M2422	4	7	34.2	4.49e-153	0.031054	59.109	0.90599	14.593	1.1201	72	1.2667	58.777	1.7371	71.906	2.3975	82.174	0.0275297	0.0929109	0.0291332	0.850426
P04181;Q59HE2;Q68CS0	OAT;DKFZp781A11155	1	11	32.6	4.15e-68	0.038359	121.97	0.49943	20.219	0.80051	77.704	0.80193	64.497	1.135	79.325	1.6318	67.481	0.00759222	0.0185611	0.00795334	0.965893
Q9Y5Y0;B2RB38;C9JSH2	FLVCR;FLVCR1	2	4	9.7	6.96e-19	0.1021	42.256	2.3233	30.411	1.7126	38.425	0.8046	34.558	1.6936	28.294	2.0255	21.468	0.192715	0.17915	0.58386	0.0442744
Q9BYD1	MRPL13	3	8	52.8	2.2e-22	0.11628	28.971	0.72391	5.1983	1.0171	49.828	1.2846	66.554	2.0078	108.74	2.9617	90.739	0.0577068	0.1095	0.0642732	0.76852
Q92604;Q53YL2	FAM34A;KIAA0205;LPGAT1;hCG_1818519;RP11-122M14.4-001	1	5	18.4	4.35e-41	0.020456	83.335	0.61484	17.461	0.69012	78.17	0.79741	86.946	1.5101	70.437	1.7556	64.388	0.0194424	0.0569778	0.0218898	0.90169
P02786;A8K6Q8;B7Z2I6	TFRC	10	36	50.7	0	0.073746	85.123	1.3702	34.022	1.5926	60.048	1.8839	55.779	2.4406	67.431	2.5902	75.45	0.0673746	0.224151	0.0638233	0.644651
Q13464	ROCK1	6	16	14.6	2.29e-202	0.082525	104.86	1.8489	32.231	1.2802	50.168	1.1138	10.852	1.3148	21.62	1.4306	28.173	0.34407	0.237427	0.400689	0.0178137
Q92643;A6NEM5	GPI8;PIGK	4	5	13.7	9.41e-21	0.027361	181.72	0.56097	67.285	0.79797	23.547	0.81248	24.412	1.3004	69.541	1.7374	36.616	0.00245914	0.00686386	0.00264055	0.988036
O95297-1;O95297;A8K5D4;Q5U0H8;Q9UEL4;O95297-2;O95297-4	MPZL1;PZR;UNQ849/PRO1787;hCG_42390	5	6	21.9	6.96e-92	0.075028	45.487	1.7411	64.182	1.319	59.936	0.92173	40.315	1.5041	72.017	1.3738	90.303	0.296899	0.253641	0.427604	0.0218564
B4DN86;Q92667-1;Q92667;Q92667-2	AKAP1;AKAP149;PRKA1	3	2	3.9	4.68e-44	0.011421	220.23	0.87219	33.003	1.0517	15.326	1.4874	4.9592	2.0797	25.933	3.6833	2.968	0.0190694	0.0569024	0.0210486	0.90298
P61081	UBC12;UBE2M	1	6	35.5	1e-155	0.15138	139.33	2.3481	15.458	1.9325	82.628	1.3904	75.046	1.5733	125.72	1.6046	73.015	0.891914	0.0301107	0.0737988	0.00417668
Q8NFJ5;A8K556	GPCR5A;GPRC5A;RAI3;RAIG1	1	7	25.2	2.35e-234	0.069259	71.76	1.7874	27.776	1.5837	52.44	1.1444	55.47	1.5859	72.169	1.731	66.233	0.147956	0.701257	0.13719	0.0135969
P55010;Q05DF3;Q32Q19;Q53XB3;Q6IBU0	EIF5	2	7	20.2	2.87e-26	0.12328	28.43	2.6038	11.738	1.7849	63.533	1.2227	34.888	1.3902	48.59	1.7287	69.629	0.333621	0.0879738	0.5638	0.0146057
P55011-1;P55011;Q53ZR1;P55011-3;B7ZM24;Q59GB7	NKCC1;SLC12A2;hCG_27034	4	57	48.1	0	0.039129	102.84	0.74483	33.061	0.52255	31.242	0.36231	43.127	0.526	43.818	0.73271	36.69	0.0916572	0.14636	0.742187	0.019796
Q99650-1;Q99650;B4E1W9;Q99650-2	OSMR;OSMRB	2	6	8.9	9.28e-13	0.05136	37.322	1.4329	23.35	1.1482	36.814	1.2171	35.994	1.6656	21.009	2.4548	31.21	0.0951846	0.525893	0.137194	0.241728
P55060-1;P55060;B4DUC5;P55060-3;A3RLL6;B4DM67;B4DPS6;B4DM31;B4DS32	CAS;CSE1L;XPO2;CSE1L-2	5	24	36.3	0	0.071257	61.411	1.3244	31.883	1.2547	41.434	1.2341	42.197	1.4617	60.222	1.8931	27.321	0.0733297	0.747494	0.0822627	0.0969135
P55072;Q0IIN5;Q96IF9;Q9HAP0;Q9HAP1;Q9NTC4	VCP;DKFZp434K0126	6	52	74.4	0	0.071506	77.512	1.5808	41.497	1.4208	70.268	1.0884	55.194	1.6192	67.671	1.5758	59.185	0.103375	0.786186	0.0918515	0.0185884
P55084;B4DDC9;B4DY96;B4E2W0;B5MD38	HADHB;MSTP029	6	9	21.5	3.47e-34	0.033948	173.54	0.55047	78.185	0.94048	58.935	1.0136	42.962	1.6752	55.639	2.3596	57.631	0.0107151	0.0241269	0.0113481	0.95381
P53634;B4DJQ8	CPPI;CTSC	5	10	30.5	5.17e-251	0.051014	56.348	1.8799	22.596	1.4049	95.18	0.6572	59.175	0.60789	67.133	0.35393	79.305	0.417856	0.205442	0.284916	0.0917861
Q9H2G2-1;Q9H2G2;Q9H2G2-2;B4DZC9	KIAA0204;SLK;STK2	2	20	23.3	1.4e-259	0.053956	65.128	1.3747	30.5	1.288	20.937	0.87725	63.5	1.2264	38.763	1.5719	22.746	0.0860676	0.764469	0.13156	0.0179031
Q969X5-1;Q969X5;B4E0N6;C9JG72;Q969X5-2	ERGIC1;ERGIC32;HT034;KIAA1181	7	8	32.8	3.33e-63	0.018483	219.25	0.60712	40.572	0.8248	75.824	0.95125	43.432	1.5468	71.748	1.9035	83.698	0.00783744	0.0226627	0.00816539	0.961335
Q96A26;C9JYF2;B4DF97	C3orf28;DC16;E2IG5;FAM162A;FWP001	4	6	32.5	4.74e-124	0.042878	111.16	0.47204	39.399	0.85605	72.347	0.90851	106.67	1.7136	75.187	2.6976	101.15	0.047024	0.0918022	0.0516651	0.809509
Q9H2H9;Q8NCD8;B5MEC5	ATA1;NAT2;SAT1;SLC38A1;SNAT1	2	7	14.2	9.73e-48	0.21912	82.619	3.3283	81.245	2.3302	93.381	2.1811	54.601	2.3963	81.102	2.8206	110.46	0.24319	0.302954	0.43033	0.0235265
Q9BYD3-1;Q9BYD3;Q9BYD3-2	CDABP0091;CGI-28;MRPL4	2	5	28	2.94e-25	0.060965	128.35	0.8009	0.2817	1.1717	1.8383	1.2299	22.964	2.0957	31.373	3.104	86.629	0.0156539	0.0357995	0.0175731	0.930973
P20339;Q6FI44;B4DJA5;C9JMI9	RAB5;RAB5A;HCC-10;hCG_1776267	6	10	65.1	7.91e-255	0.08546	49.123	1.4379	14.801	1.2623	68.067	1.0911	70.529	1.2443	80.817	1.57	80.197	0.0517889	0.876074	0.0605726	0.011564
Q9BVK6;B2R8A2;B4DPP4	GP25L2;TMED9	1	14	43.8	0	0.024543	79.765	0.54194	40.368	0.82348	65.234	0.9617	51.768	1.6102	62.93	1.9563	84.117	0.00341404	0.00839075	0.00354242	0.984653
P04350;B4DE77;B4DJ43;B4DFH6	TUBB4;TUBB5	3	24	66.2	0	0.33327	65.959	1.7291	19.807	0.66482	36.539	0.97388	54.805	1.3193	76.662	1.2875	99.94	0.231391	0.266245	0.317157	0.185206
O14737;B4DE64	PDCD5;TFAR19	3	7	56	9.44e-94	0.31108	120.15	2.1952	90.448	2.1479	75.461	1.3425	42.11	1.5352	51.425	1.6504	49.815	0.576498	0.118594	0.278492	0.0264162
Q92820;A8K335;B4DVI2	GGH	1	9	37.4	6.16e-114	0.033499	100.86	1.5945	34.07	1.2315	66.64	0.69932	59.338	0.64905	79.686	0.6844	103.68	0.597224	0.128499	0.242037	0.0322399
P55209;B7Z9C2;B3KNT8;B7Z2V4;B3KV44;B7Z4K9;B7Z5H0	NAP1L1;NRP;hCG_2015037	5	12	38.1	0	0.095355	92.975	2.5192	84.526	2.5223	109.11	1.9238	66.256	2.2698	93.763	2.456	84.503	0.277178	0.586093	0.11271	0.0240186
Q92887	ABCC2;CMOAT;CMOAT1;CMRP;MRP2	4	47	36.5	0	0.063379	75.532	1.5165	33.063	1.0571	27.939	0.74657	37.961	1.0056	35.47	1.4158	23.114	0.0667593	0.0928917	0.830634	0.0097152
P62195;A8K3Z3;Q59GS3	PSMC5;SUG1;hCG_41818	4	15	55.2	1.33e-196	0.083681	62.754	1.7876	15.268	1.4903	66.702	1.0215	48.357	1.3961	70.466	1.2514	88.293	0.827345	0.061889	0.104004	0.00676224
Q00610-1;Q00610;Q00610-2	CLH17;CLTC;CLTCL2;KIAA0034	4	108	74	0	0.099464	87.754	1.935	44.96	1.4922	32.664	1.1997	32.312	1.5165	30.461	1.7359	39.052	0.198423	0.394859	0.391619	0.015099
P12429;A6NLK4	ANX3;ANXA3	2	11	41.5	4.14e-77	0.079324	78.893	1.3485	27.615	1.2924	22.101	0.75142	52.976	0.96685	6.7437	0.91306	72.496	0.810248	0.0613828	0.117917	0.010453
Q9UGI8-1;Q9UGI8;A4D0U5;B2RDR4;Q53GU1;Q9UGI8-2;A4D0U6;B7Z6L5;Q9Y423	TES;hCG_39086;tcag7.1;DKFZp586B2022	5	7	22.1	2.3e-16	0.048424	60.401	1.1906	21.374	1.0916	19.066	0.65762	22.426	0.59439	17.145	0.76377	2.9193	0.609327	0.127929	0.235109	0.0276352
Q9NRG9;Q53HS1;B4DDU7;Q5JB47	AAAS;ADRACALA;GL003	6	10	24.5	9.23e-156	0.042791	177.9	0.92341	29.135	1.2153	44.133	1.2181	39.107	2.1207	32.629	2.2393	92.517	0.026492	0.079822	0.0272975	0.866389
Q00688;Q53GD8	FKBP25;FKBP3	1	12	52.2	9.04e-82	0.05805	25.905	1.1842	25.819	0.91126	70.218	0.74396	51.986	1.0378	70.787	1.1706	85.576	0.0945168	0.68597	0.201968	0.0175462
O14818-1;O14818;Q05DH1;O14818-2;Q5JXJ1	HSPC;PSMA7;RP5-1005F21.4-006	8	13	58.9	0	0.073381	87.343	1.7056	18.243	1.4672	74.572	0.99683	62.406	1.384	65.808	1.2826	84.206	0.761268	0.10006	0.130016	0.00865611
Q92930;B4DMS1	RAB8B	1	6	28	1.89e-204	0.05407	61.823	1.5333	4.5468	1.1219	4.6761	0.85401	16.029	1.0469	23.43	1.0209	31.363	0.754966	0.0781517	0.158697	0.00818561
Q8IWB7;Q53S17;Q9H8N9	KIAA1435;WDF1;WDFY1;ZFYVE17;hCG_2012548	3	10	32	4.06e-62	0.076172	67.659	1.322	19.536	1.4633	84.033	1.5167	75.9	1.8878	79.705	1.6648	104.6	0.159629	0.528093	0.115585	0.196693
P98160;B6EU51;Q2VPA1;Q59EG0	HSPG2	8	54	18.6	0	0.031784	85.332	0.65133	31.88	0.77321	24.695	0.73448	22.137	1.03	27.472	1.4579	22.269	0.0534179	0.213927	0.060422	0.672233
P98179	RBM3;RNPL	2	3	28.7	9.24e-123	0.21087	38.008	1.9965	66.334	1.9184	68.721	0.85272	133.65	2.4303	51.707	2.7752	85.913	0.203436	0.285265	0.321052	0.190247
Q92973-1;Q92973;Q92973-2;Q92973-3	KPNB2;MIP1;TNPO1;TRN	10	18	26.9	6.53e-185	0.098108	60.807	1.655	34.192	1.7861	28.264	1.3411	37.591	1.8429	26.657	1.5872	42.964	0.307356	0.5111	0.133557	0.0479875
O75131;Q05DL8	CPN3;CPNE3;KIAA0636	7	18	41.2	4.02e-284	0.042646	51.133	1.2699	42.167	1.1266	54.527	0.77225	39.872	0.97147	118.04	0.89952	45.549	0.919903	0.0369481	0.039358	0.00379074
Q9NYU2-1;Q9NYU2;A8KAK1;Q9NYU2-2	GT;UGCGL1;UGGT;UGGT1;UGT1;UGTR	10	69	61.5	0	0.025871	106.81	0.6929	33.509	0.91455	28.794	0.98353	32.351	1.578	38.114	1.8628	35.913	0.0164057	0.0505246	0.0170064	0.916063
Q9NPA0	C11orf3;C15orf24;HT022;UNQ905/PRO1926	5	9	48.8	1.07e-65	0.02396	135.25	0.71314	20.281	1.0937	72.793	1.1476	63.482	1.9953	73.989	2.2847	105.38	0.0100259	0.0273216	0.0101486	0.952504
Q96A33-1;Q96A33;Q96A33-2	CCDC47;GK001;MSTP041;PSEC0077	2	22	50.3	0	0.031173	95.757	0.87897	33.071	1.1692	42.446	1.3539	51.263	2.5331	65.728	2.6862	115.43	0.0130994	0.0349439	0.0137009	0.938256
P53992;B4DSN3;B4DZT4;B7ZAY6	KIAA0079;SEC24C	1	12	14.3	3.38e-89	0.046838	83.001	1.0516	22.059	0.90715	21.643	0.82833	26.4	1.1231	24.953	1.5009	21.222	0.0666638	0.759642	0.0974968	0.0761971
P45974-1;P45974;P45974-2	ISOT;USP5	5	21	34.6	7.7e-250	0.065125	76.765	1.4467	24.442	1.4802	26.478	0.91993	43.319	1.1605	51.583	1.2188	21.836	0.76864	0.115049	0.105652	0.0106599
Q00765;B2R6C4;B7Z510;B7Z681;B7Z6B3;B7Z2A3	C5orf18;DP1;REEP5;TB2	5	8	25.9	2.29e-32	0.025829	77.671	0.78099	41.048	0.95598	50.638	1.01	36.194	1.5709	75.778	2.0787	97.391	0.0243585	0.0837737	0.026565	0.865303
Q8IZP9-1;Q8IZP9;A8K4P7;Q499H0;Q8IZP9-2;A9Z1X2;Q8IZP9-4;C9JWS0;Q8IZP9-3;Q8IZP9-6;Q8IZP9-5;Q8IZP9-7;Q8IZP9-8;Q8IZP9-9;Q14CE1;C9J179;Q14CE0	GPR64;HE6;TM7LN2;CTD-2245E12.1-003	14	7	8.4	4.98e-90	0.053163	30.224	1.124	18.623	0.72084	23.507	0.47774	15.396	0.50868	55.075	0.84902	57.912	0.232623	0.140359	0.59517	0.0318485
O14975;B3KW19;Q53GS2;Q6PF09	ACSVL1;FACVL1;FATP2;SLC27A2;VLACS	2	8	21.9	2.34e-187	0.040315	125.8	0.5055	6.6881	0.57925	70.354	0.61807	78.496	1.0583	76.171	1.7369	88.914	0.0373502	0.0879462	0.0460485	0.828655
O00487;Q4ZG77	POH1;PSMD14	2	6	34.8	2.03e-82	0.063507	58.762	1.6063	9.0637	1.5271	87.122	1.1532	103.32	1.1161	104.08	1.678	57.526	0.3053	0.419108	0.239804	0.0357881
P30040	C12orf8;ERP28;ERP29	3	17	67	7.62e-302	0.045675	116.41	1.0462	14.825	1.4081	74.504	1.5507	65.984	2.1764	90.228	2.3424	116.8	0.04771	0.147093	0.0449853	0.760212
P30044-1;P30044;P30044-2;A6NG06;B7ZLJ4;A6NC19;B7ZVW3	ACR1;PRDX5;SBBI10	4	12	56.5	0	0.088713	75.778	1.1857	57.734	1.1785	67.819	0.89919	51.852	1.3357	71.681	1.7494	84.687	0.0962991	0.629923	0.148466	0.125312
P30048;A4UCS5;Q53HC2;Q14579	AOP1;PRDX3;mer5	2	10	52.7	8.06e-126	0.036833	48.311	0.80561	39.917	1.1396	65.985	1.0851	61.259	1.4305	66.456	2.0324	80.652	0.0427448	0.14314	0.0436216	0.770494
P30050-1;P30050;Q59FI9;P30050-2	RPL12	3	10	69.1	0	0.077084	50.968	1.2306	71.583	1.328	55.249	1.246	78.069	1.6611	83.092	1.851	86.935	0.0907847	0.60445	0.0894266	0.215338
P22059-1;P22059;B4DR25	OSBP;OSBP1	12	5	8.8	4.8e-56	0.054303	25.365	1.524	18.812	1.6828	27.05	1.3149	19.815	1.8092	14.239	1.6337	12.31	0.188741	0.653625	0.103522	0.0541124
Q9NRR3	CDC42SE2;SPEC2	1	2	66.7	3.36e-160	0.26619	50.521	2.2325	6.9749	1.4001	95.893	0.92341	26.138	1.2926	40.076	1.4207	57.219	0.276739	0.15833	0.515362	0.0495683
Q9NS69;Q53GB0;Q549C5	TOM22;TOMM22;hCG_2010808;MST065;RP3-508I15.12-001	1	5	66.2	0	0.06462	79.597	0.36882	24.294	0.99505	76.042	1.2979	70.904	2.0483	80.798	3.11	115.17	0.0962422	0.156811	0.098572	0.648375
P30084	ECHS1	1	9	38.3	0	0.024117	179.21	0.69877	77.575	1.1841	72.565	1.1558	72.992	1.6274	70.317	1.9668	92.246	0.0423922	0.119654	0.0393646	0.798589
P20618;Q53FT8;Q59GN1	PSC5;PSMB1	2	13	61	0	0.083152	54.885	1.6327	32.733	1.4102	78.057	0.98182	61.025	1.2707	67.135	1.3198	81.737	0.7065	0.110366	0.175388	0.00774687
P20645;B2R6S2;Q53GY9;Q6I9U3;Q96AH2	M6PR;MPR46;MPRD	2	10	35	6.64e-270	0.075921	83.46	1.5596	67.877	1.6763	28.965	1.5547	52.858	1.9496	44.805	2.1489	31.875	0.0909385	0.727585	0.0780577	0.103419
P04632	CAPN4;CAPNS;CAPNS1	1	7	46.3	1.32e-259	0.057148	67.583	1.4381	22.004	1.6871	75.25	1.0967	70.109	1.3713	79.354	1.2391	86.335	0.574787	0.262418	0.129438	0.0333572
P20674;Q71UP1	COX5A	1	7	53.3	7.21e-154	0.043016	91.762	0.5332	46.849	0.85802	60.479	1.0943	62.379	1.8884	76.542	2.6548	105.29	0.0332298	0.067383	0.0358829	0.863504
P62280	RPS11	2	10	53.2	8e-85	0.10076	76.39	1.9601	52.415	1.7375	43.32	1.3262	52.208	1.8307	51.498	2.1276	50.492	0.0339644	0.909038	0.049631	0.00736686
Q9UNE7-1;Q9UNE7;Q9UNE7-2	CHIP;PP1131;STUB1	2	8	27.1	2.27e-111	0.058398	58.382	1.6293	17.982	1.5009	63.317	1.1455	26.287	1.5745	70.261	1.5665	114.87	0.15336	0.736821	0.0923666	0.017453
O75306;Q53HG2;B7Z792;B7Z9L2;Q9HC11;Q9HC12	NDUFS2	2	11	27.9	1.54e-61	0.065167	111.57	0.44437	8.7622	0.79739	17.505	1.1373	27.473	1.556	77.481	2.3336	106.49	0.065257	0.11763	0.068284	0.748829
P30101;B3KQT2;B3KQT9;B4DDM1;B4DJ98	ERP57;ERP60;GRP58;PDIA3	4	43	73.1	0	0.02926	103.19	0.72825	42.401	0.98226	55.383	1.0485	51.105	1.6371	71.972	1.9452	77.171	0.0157575	0.0480275	0.0161757	0.920039
P22102-1;P22102;B4DJ93;Q15374;Q3B7A7;Q59HH3;Q71VH3;P22102-2;Q52M77	GART;PGFT;PRGS	11	26	36.9	4.39e-179	0.053032	73.605	1.1541	42.619	1.3799	38.219	1.2677	39.202	1.5591	30.068	1.6439	39.074	0.12651	0.616774	0.0966484	0.160068
O75340;Q2YDC2;Q53FC3	ALG2;PDCD6;hCG_1985580	3	6	30.4	1.15e-54	0.042939	55.756	1.0795	25.8	0.96601	65.093	0.72456	62.954	0.95034	83.039	1.01	54.682	0.21529	0.637766	0.131765	0.0151794
O75348;Q6IB33	ATP6G;ATP6G1;ATP6J;ATP6V1G1;hCG_29854;RP11-402G3.1-001	6	6	44.9	0	0.077243	42.235	1.6349	17.569	1.8991	77.966	1.4449	57.105	1.529	54.456	1.3687	61.911	0.537073	0.278636	0.137465	0.0468263
P84098;Q53G49;Q8IWR8	RPL19	2	11	36.2	0	0.070352	50.597	1.2787	28.561	1.2363	47.079	1.1599	65.215	1.507	53.122	1.6634	71.812	0.0620369	0.815736	0.0614539	0.0607731
O75390;B4DJV2;B3KTN4;Q0QEL2	CS	9	15	47.9	5.59e-167	0.033782	183.65	0.71464	51.756	1.0895	55.638	1.3653	49.47	1.5243	87.582	2.2473	96.509	0.025766	0.0660593	0.0252625	0.882912
P60842;A8K088;A8K7F6;B4DKP9;B4DNH2;B4E047;Q59F68	DDX2A;EIF4A;EIF4A1	20	22	59.4	0	0.13362	62.109	2.1323	62.687	1.8115	57.731	1.2616	30.337	1.4926	47.68	1.7483	56.302	0.539917	0.0949289	0.356488	0.00866636
P04792;B4DL87;C9J3N8	HSP27;HSP28;HSPB1	3	22	90.7	0	0.046845	83.678	1.0475	39.839	0.90091	63.365	0.69551	85.476	0.54517	106.31	0.80062	85.108	0.509178	0.188575	0.266417	0.0358295
Q9UNS2;B4DN01;B4DY81	COPS3;CSN3	3	4	13.5	1.65e-127	0.12386	172.76	1.8601	8.4421	1.567	57.105	1.1855	34.829	1.5897	83.602	1.5615	108.6	0.442659	0.269747	0.272466	0.0151282
O75489;B4DFM8;Q53FM7;Q9UF24	NDUFS3;DKFZp586K0821	1	12	52.7	9.86e-151	0.020606	99.509	0.47474	43.019	0.85068	68.232	1.0261	57.061	1.5457	37.517	2.23	85.959	0.00906747	0.0206687	0.00931283	0.960951
Q10472-1;Q10472;A8KAJ7;Q05BM8;Q68VJ7	GALNT1	4	11	26.1	1.25e-137	0.067207	54.357	0.82882	18.271	1.1007	69.982	1.4704	136.85	2.2256	30.664	3.2164	104.02	0.0204875	0.0450326	0.0226165	0.911863
P39687;Q08AJ6;Q3KPI8;Q6PKH8;Q1AHP8	ANP32A;C15orf1;LANP;MAPM;PHAP1	5	6	23.7	2.3e-276	0.2569	10.865	0.91854	121.38	2.2735	23.985	1.4016	21.796	0.9423	20.6	1.636	10.336	0.259952	0.272886	0.20975	0.257412
P06280;Q53HF3;Q53Y83;Q6LER7	GLA;hCG_20401;alpha-GalA	2	9	24.7	2.63e-126	0.063514	71.95	2.9262	72.143	2.5036	73.677	1.7506	58.94	1.5964	99.229	1.6267	27.911	0.746156	0.101695	0.133151	0.0189977
P04843;Q53EP4;Q6IBR0;Q96HX3;B4DL99;B4DNJ5;B7Z4L4	RPN1	3	34	61	0	0.027532	73.992	0.65326	36.742	0.92396	58.106	1.0084	67.902	1.8017	62.242	2.3105	82.755	0.00181582	0.00472158	0.00196807	0.991495
Q9H444	C20orf178;CHMP4B;SHAX1	1	5	27.2	1.24e-101	0.0713	24.413	1.685	14.438	1.4055	78.928	1.0787	51.506	1.2636	72.76	1.2259	78.523	0.850976	0.0691174	0.0734878	0.0064193
Q9H490-1;Q9H490;B4DXB6;Q9H490-2	CDC91L1;PIGU;PSEC0205;UNQ3055/PRO9875	3	4	12.9	2.48e-64	0.026792	40.552	0.64943	27.107	0.75699	79.575	0.96405	74.287	1.34	79.589	1.8741	66.609	0.0116247	0.0342231	0.0127204	0.941432
O75531;B2R4V4	BAF;BANF1;BCRG1	2	4	55.1	7.31e-103	0.5665	53.535	1.4519	31.417	0.80426	24.837	0.76832	33.943	1.0885	72.869	1.8604	47.112	0.214434	0.253589	0.292608	0.239369
P22307-1;P22307;B2R761;B4DGJ9;B4DHP6;P22307-2;B4E0J3	SCP2	8	19	29.4	4.46e-255	0.047316	134.75	0.74694	60.357	1.0548	93.217	0.8515	87.578	1.4827	79.148	3.1763	111.44	0.0630266	0.142839	0.0786678	0.715466
P47712;A8K2S1;B4DZI4	CPLA2;PLA2G4;PLA2G4A	2	13	24.4	7.57e-96	0.04232	103.28	0.8306	21.666	0.72742	68.394	0.49687	37.74	0.69268	16.177	0.65427	48.418	0.679529	0.137152	0.172414	0.0109051
Q9UM00-1;Q9UM00;B7Z591;C9JX01;Q9UM00-2	PNAS-10;PNAS-136;TMCC4;TMCO1;UNQ151/PRO177;hCG_1766418	3	5	25.5	1.25e-146	0.023668	60.897	0.71833	57.93	1.1111	47.587	1.1271	44.146	2.0856	59.871	2.4745	56.389	0.0064401	0.0173186	0.00668966	0.969552
B4DJQ5;P14314;A8K318;A2VCQ4	G19P1;PRKCSH	4	22	46.2	0	0.036495	100.33	0.87343	42.863	1.1506	62.799	1.2433	52.13	1.915	81.445	2.1126	98.276	0.0288116	0.0893519	0.0287461	0.85309
P47755;A4D0V4;Q53GC7;Q53GE2;A8MW68;B4DE01;C9JJ74;C9JUG7;B4DG50	CAPZA2;hCG_37884;tcag7.31	6	11	63.3	0	0.06093	60.562	1.7167	47.304	1.2927	103.93	0.94215	48.191	1.2586	78.205	1.1712	55.71	0.724577	0.091893	0.174569	0.00896076
Q02543;B2R4C0;B4DUV3;Q53HD3;Q76N54;B4DM74;Q32XH3;B4DM94	RPL18A	5	13	44.3	5.41e-98	0.065698	53.23	1.3981	27.911	1.4513	68.392	1.4077	56.829	1.8678	64.842	2.127	77.557	0.088355	0.636649	0.0879984	0.186998
P39748;B4DWZ4;Q6FHX6	FEN1;RAD2;hCG_40848	1	4	15.3	9.75e-193	0.10395	73.322	2.2617	15.385	1.8265	71.563	1.0147	72.691	1.3342	61.329	1.2896	59.693	0.620247	0.0918263	0.269362	0.0185649
P55786;B3KTP2;B3KU93;B7Z1H4;B7Z1V9;B7Z463;B7Z4B2;B7Z6T6;B7Z899	NPEPPS;PSA	5	21	31.3	6.94e-161	0.041659	78.107	1.3817	19.917	1.3173	52.887	0.86067	52.009	1.1201	34.8	1.0179	35.319	0.845488	0.0798937	0.0665349	0.00808354
P62873;B2R6K4;B3KVK2;Q1RMY8;Q71UM6;B1AKQ9;B1AKQ8	GNB1;RP1-283E3.7-007;RP1-283E3.7-006	5	17	70.6	0	0.089031	48.036	1.6372	46.712	1.0965	79.784	0.71588	68.24	1.0299	87.625	1.2007	72.645	0.0830855	0.0429432	0.867118	0.00685296
P62263	PRO2640;RPS14	2	9	41.7	0	0.092694	103.49	1.7236	68.067	1.4531	43.524	1.1507	18.977	1.6097	71.71	1.6761	86.549	0.096228	0.774133	0.115902	0.0137371
P62899;B2R4C1;Q76N53;B7Z4C8;B7Z4K2;Q6IRZ0;B7Z4E3;C9JU56;C9JQ13	RPL31;hCG_27618	9	9	52	4.05e-112	0.094867	75.607	1.3654	25.363	1.2932	69.997	1.0857	57.782	1.6227	100.5	1.8474	65.477	0.072593	0.742225	0.0975138	0.0876681
O95881	TLP19;TXNDC12;UNQ713/PRO1376	1	6	43.6	5.34e-93	0.059794	79.135	1.1946	16.986	1.7283	68.966	1.9882	35.439	3.1595	48.741	3.4113	132.38	0.0118293	0.0305282	0.0117956	0.945847
P60520;Q6FG91	FLC3A;GABARAPL2;GEF2;hCG_21766	1	8	62.4	9.05e-103	0.17886	11.18	2.6971	103.87	2.6931	155.47	1.9929	59.932	2.2824	51.607	1.8414	93.51	0.723429	0.133705	0.118323	0.0245423
Q9GZY8-1;Q9GZY8;Q9GZY8-2;Q9GZY8-5;Q9GZY8-3;Q9GZY8-4;C9JEH8	AD030;AD033;C2orf33;GL004;MFF	9	6	27.5	2.16e-32	0.028245	68.547	0.89415	32.424	1.0243	58.62	1.2433	19.826	0.70728	65.971	2.4692	61.037	0.16688	0.33305	0.183892	0.316178
P30405;B2R6X6	CYP3;PPIF	3	5	36.7	1.11e-174	0.03815	16.044	1.0064	6.1467	1.5667	42.703	1.3407	41.528	2.4052	67.53	3.0437	137.45	0.0213322	0.0626184	0.0224388	0.893611
P49257;A0PJ85;B2R774;B4DVV0;Q53FS4	ERGIC53;F5F8D;LMAN1	1	17	33.5	6.75e-242	0.019507	85.95	0.5957	10.526	0.91603	55.236	1.1009	47.656	1.7582	60.087	2.2209	79.385	0.00326962	0.00840723	0.00334567	0.984977
P68402;Q6IBR6;A8DPS5;A8DPS6;A8DPS7	PAFAH1B2;PAFAHB;hCG_39271	2	4	28.4	1e-49	0.067909	23.843	1.372	23.549	1.1614	59.234	0.8859	23.41	1.0772	24.749	1.0414	25.882	0.813936	0.088671	0.0901447	0.00724852
O75695;B2R6F5	RP2	1	8	24.3	1.69e-100	0.056927	91.733	1.6999	45.715	0.95451	18.754	0.55564	22.602	0.91352	81.226	1.232	101.48	0.138961	0.10445	0.733703	0.0228866
A8K3A8;Q53HS0;P47897;Q96AW5;B4DWJ2;B4DNN3;B4DDN1;Q9BUZ3;Q9H3A5	QARS;hCG_96727	16	25	42	3.35e-206	0.065301	73.241	1.2808	16.065	1.0582	61.684	0.73311	44.733	1.0636	34.167	1.5425	39.32	0.123113	0.447068	0.384866	0.0449536
P30519;B3KSE0;Q53HF1;Q6FHB5;Q6IBP2	HMOX2;HO2	1	15	48.4	0	0.032287	44.956	0.75718	45.312	1.1733	75.4	1.2944	62.506	2.2647	84.728	2.4609	84.081	0.00980903	0.0246281	0.0098896	0.955673
P30533;A8K8F6;B2R6S9	A2MRAP;LRPAP1	1	8	28.3	4.46e-26	0.06392	159.81	0.92468	28.813	1.3834	11.56	1.5673	20.054	1.8711	56.369	2.4524	100.53	0.0213073	0.0557177	0.0206541	0.902321
O94905-1;O94905	C8orf2;ERLIN2;SPFH2;UNQ2441/PRO5003/PRO9924	5	15	52.8	0	0.02366	75.398	0.55198	18.744	0.86629	81.37	0.92348	55.282	1.6271	84.756	2.2976	87.974	0.00296687	0.00728228	0.00320926	0.986542
Q9Y446	PKP3	1	19	32.2	6.86e-154	0.079694	109.67	1.5788	40.226	1.1201	48.982	0.79211	34.983	0.99254	26.236	1.386	50.273	0.0597853	0.0537056	0.880119	0.00639061
P47985;P0C7P4	UQCRFS1;UQCRFSL1	2	6	26.6	6.1e-279	0.034338	76.877	0.45042	64.338	0.79329	99.04	1.1205	77.777	1.708	80.285	2.4453	102.87	0.0367627	0.0728044	0.0384529	0.85198
Q9Y6Y8-1;Q9Y6Y8;B3KM47;B3KN10;B4DWG1;Q9Y6Y8-2	MSTP053;SEC23IP	4	8	12.2	1.03e-30	0.071101	19.632	1.4849	31.186	1.5324	35.557	0.96289	23.771	1.095	21.142	1.4876	27.001	0.400693	0.300658	0.271333	0.0273155
Q9Y5B9;Q0VGA3	FACT140;FACTP140;SUPT16H	2	9	12.3	1.29e-107	0.12094	49.704	2.3651	23.088	2.0019	40.055	1.7492	28.545	2.0873	33.095	2.4369	42.749	0.0457592	0.897993	0.0478852	0.00836236
Q9UNF0-1;Q9UNF0;Q9UNF0-2;Q6FIA3;B0QYG8;B0QYG7	PACSIN2;AL049758.1-003;AL049758.1-007;AL049758.1-006	4	8	17.3	5.68e-27	0.059668	77.758	1.3995	54.407	1.2778	36.054	0.91626	21.668	1.2556	17.412	1.2297	18.298	0.402229	0.413902	0.165602	0.0182673
O75935-1;O75935;O75935-3;O75935-2;Q5T1I6;Q8NB28	DCTN22;DCTN3;RP11-296L22.3-007;hCG_20473	5	5	30.1	1.14e-43	0.065841	44.771	1.3882	8.3228	1.1828	18.545	0.54636	14.698	1.2026	68.414	1.1663	46.687	0.255149	0.209457	0.488797	0.0465972
O75976;B7Z7T9;B7ZAU4;B7Z843	CPD	2	38	37.8	0	0.03533	104.16	0.86137	33.66	1.349	25.894	1.1118	32.803	1.2407	27.044	1.3388	60.121	0.186248	0.474788	0.12293	0.216034
P49411	TUFM	1	20	51.9	8.86e-237	0.030795	102.54	0.78641	30.889	1.1814	55.897	1.1844	41.107	1.6604	53.46	2.3627	69.676	0.0176299	0.0526993	0.0180812	0.91159
O75844;B3KNM6	FACE1;STE24;ZMPSTE24	1	14	31.2	6.38e-262	0.037229	69.274	0.845	77.564	1.2099	89.225	1.2705	76.892	2.0725	90.536	2.8907	93.321	0.000958411	0.00259557	0.00104092	0.995405
B2R5M9;B4DR87;Q5JXB8;Q02809	PLOD1;RP5-1077B9.2-005;LLH;PLOD	10	25	45.7	0	0.045329	121.66	0.78324	24.023	0.97682	100.28	1.0815	67.672	1.5641	66.417	2.0346	80.235	0.00637458	0.0191085	0.00688586	0.967631
O75874;B2R5M8;Q0QER2;Q567U4;Q6FHQ6;Q6FI37;Q6FIA4;Q7Z3V0;C9J9B5	IDH1;PICD;hCG_15937	7	24	65.2	2.28e-295	0.055759	89.526	1.4069	45.787	1.4676	82.095	0.93649	59.998	1.1242	67.287	1.1219	81.483	0.820087	0.0938415	0.0757904	0.0102807
P08069;C9J5X1	IGF1R	4	31	32.4	0	0.092879	69.853	1.8697	55.37	1.1859	31.296	0.81178	35.203	1.1524	39.293	1.541	36.89	0.0690784	0.0615819	0.85926	0.0100801
O75882-1;O75882;O75882-2;B4DZ36;C9IZD4;C9J7K1;O75882-3	ATRN;KIAA0548;MGCA	5	12	10.4	6.99e-143	0.060808	132.75	1.2256	26.009	0.93424	23.65	0.86771	8.8126	1.1564	65.065	1.6867	18.068	0.097919	0.619945	0.187334	0.0948021
Q99623;Q9BXV3;B4DP75;B4DW05	BAP;PHB2;REA	2	16	60.9	0	0.015525	132.66	0.44146	46.566	0.87547	46.613	1.1551	77.813	1.7293	62.067	2.7269	81.563	0.0171895	0.0372165	0.0176553	0.927939
P61254;Q6IBH6;A6NE05	RPL26	5	12	55.2	1.73e-34	0.077612	52.087	1.3422	16.425	1.2341	43.302	1.1166	29.734	1.5303	37.577	1.9494	39.923	0.0710089	0.726238	0.0966542	0.106099
P40199;Q13985	CEACAM6;NCA;CEA	1	5	21.5	0	0.052844	62.637	1.0145	17.284	0.82609	65.739	0.52316	52.168	0.65795	60.493	0.69732	57.24	0.714928	0.0540039	0.22356	0.00750791
P16144-1;P16144;P16144-2;A0AVL6;P16144-4;Q59H46;P16144-3;B7ZLD5;B7ZLD8;Q0VF97	ITGB4;hCG_27538	6	53	40.7	0	0.027764	117.73	0.73306	32.835	0.48943	23.23	0.3403	34.315	0.5354	23.683	0.7207	26.132	0.0966734	0.187347	0.693636	0.0223438
O75955;Q53HQ0;Q5ST80;Q6IB58;B4DVY7;A2VCL5;B0V109;B0S8A9	FLOT1;DADB-118P11.2-001;DAQB-47P19.1-001;DASS-191K16.3-001;hCG_2006678;XXbac-BCX111D4.4-001;XXbac-BPG252P9.2-001;DAMC-316D20.3-001;DAMA-26D6.5-001	22	22	64.4	0	0.055772	85.561	1.2319	21.587	0.92009	65.84	0.57162	57.029	0.77783	65.907	0.93459	73.169	0.109243	0.0380013	0.847909	0.00484667
P49588;B4DR45	AARS	2	40	58.4	0	0.056634	71.214	1.5242	30.667	1.4753	33.932	1.0845	42.687	1.244	35.908	1.1884	34.243	0.742841	0.14991	0.0924735	0.0147751
B4DPV7;Q5HYE4;P49589-1;P49589;B4DKY1;Q53HG6;A8MVQ3;P49589-2;A8K067;B4DI19	CARS;DKFZp686F1612;hCG_16441	7	5	6.7	5.33e-17	0.089839	77.543	1.673	7.7946	1.7133	58.885	1.2293	59.742	1.6359	25.077	1.1144	61.173	0.592187	0.206337	0.158399	0.0430781
P30740;A8K5L2;B4DNT0;B4E3A8	ELANH2;MNEI;PI2;SERPINB1	7	11	37.5	1.99e-56	0.043213	107.03	0.79195	30.227	0.70629	80.443	0.37593	69.447	0.4931	77.739	0.54165	107.96	0.560551	0.0977552	0.323578	0.0181158
P08183;A1L471;A4D1D2;Q59GY9;B5U2G4;O60213;B5AK60;Q6TBL4	ABCB1;MDR1;PGY1;hCG_20818;tcag7.316	8	18	20.2	1.71e-248	0.038048	48.532	0.68456	21.143	0.47817	47.149	0.37148	32.093	0.52607	91.95	0.63242	35.683	0.0916992	0.182162	0.711189	0.0149506
P06744;B4DVJ0;B4DE36;B4DG39	GPI	4	28	60.8	0	0.071327	79.985	1.8611	48.226	2.0701	78.963	1.4776	62.947	1.6236	69.06	1.4834	72.528	0.634711	0.214133	0.120528	0.0306285
P40227;A1JUI8;B2R9K8;B4DPJ8;Q59ET3;A6NCD2;B4DN39	CCT6;CCT6A;CCTZ	5	31	61.2	0	0.073162	90.505	1.551	34.648	1.3388	73.357	1.0483	53.324	1.6279	69.492	1.8647	85.936	0.0552093	0.827116	0.089734	0.027941
P30825;B2R728	ATRC1;ERR;REC1L;SLC7A1	2	5	9.7	1.59e-90	0.16441	78.416	2.1902	73.493	1.8166	50.164	1.3825	35.582	1.887	53.951	2.4119	54.786	0.107154	0.512503	0.350556	0.0297873
Q9BQ67;A0MNN5;B2RDP6;Q8NCK5;Q8TCJ8	GRWD;GRWD1;KIAA1942;WDR28;hCG_15273;DKFZp564C172	2	4	12.3	5.51e-56	0.12051	66.763	2.0292	10.273	1.8844	100.99	1.5012	35.483	0.68045	183.79	1.9744	140.15	0.318809	0.257556	0.305414	0.118221
B4DVA7;P06865;Q9BVJ8;B4DKE7;B4DVL8;Q6PJ76	HEXA	5	13	30	2.72e-114	0.040101	31.115	1.5873	64.705	1.1406	40.296	0.9476	23.413	1.1175	26.715	1.1995	60.339	0.473626	0.260828	0.248511	0.0170345
P57739;B2R6B9	CLDN2;PSEC0059;SP82;UNQ705/PRO1356;hCG_1640071	1	6	29.6	0	0.062979	149.5	1.5687	35.839	1.515	67.992	1.3022	61.073	2.0492	76.988	1.96	101.82	0.0874992	0.754712	0.0847876	0.0730013
P49720	PSMB3	3	9	58	5.09e-187	0.080033	43.123	1.585	28.208	1.3591	68.055	1.0373	67.45	1.3283	75.14	1.3708	86.624	0.416355	0.366791	0.201791	0.0150629
P49721;B7Z478;Q59FJ0	PSMB2;hCG_1812781	2	6	36.3	1.49e-74	0.073377	21.038	1.4981	32.083	1.393	76.907	0.89373	57.271	1.2458	26.068	1.2959	78.57	0.534407	0.211332	0.240143	0.014118
B4DEA8;Q53HR2;P49748-2;P49748;B3KPA6;B3KPX1;P49748-1;B4DEB6	ACADVL;VLCAD;hCG_42007	5	15	34.1	2.92e-266	0.02769	165.29	0.42912	42.084	0.57519	21.348	0.67566	36.325	0.91311	44.286	1.4201	81.397	0.00559017	0.0143053	0.00614855	0.973956
P49755;B2R605;B4DZH3;Q53GF9;B4DL12	TMED10;TMP21	2	11	42.9	0	0.027848	75.789	0.67588	28.284	0.97191	70.694	1.1138	61.233	1.777	81.287	2.2803	73.749	0.00100378	0.00266192	0.00105291	0.995281
P49757-1;P49757;B2RCI6;P49757-3;P49757-2;B4E2B1;P49757-4;B1P2N5;B1P2N6;B1P2N7;B1P2N8;B1P2N9;B4DUD7;Q5D0E5;Q86SW5	NUMB	4	3	7.7	1.88e-39	0.045449	14.397	1.2779	9.5623	0.90995	203.86	0.52767	47.594	0.92594	5.3873	1.0432	20.523	0.101678	0.0853389	0.801747	0.0112364
P49768-1;P49768;B2R6D3;Q53FV8;P49768-2;Q6F4C0;P49768-6;P49768-5;P49768-3;B7Z8T5	AD3;PS1;PSEN1;PSNL1	13	5	17.3	5.11e-114	0.082844	69.22	1.2151	41.887	1.0573	27.563	0.81639	57.551	1.0618	80.79	1.0799	17.547	0.344567	0.42013	0.219236	0.0160678
P61158;B4DT29;B4DTI0;B4DXW1;Q53QM2;Q59FV6	ACTR3;ARP3;hCG_26669	11	20	66.5	4.41e-295	0.073495	83.206	1.6554	51.376	1.4314	75.914	1.1102	55.816	1.2721	97.14	1.4381	76.797	0.492103	0.306135	0.186728	0.0150344
Q9C0D9;C9J9I1;C9JEZ2;Q8WU57;C9JAG1	EPT1;KIAA1724;SELI;hCG_1651316;tmp_locus_24	4	4	13.9	9.06e-102	0.047032	69.438	1.0982	9.9094	1.4058	86.143	1.6557	76.858	2.4767	79.987	2.5423	103.8	0.0374355	0.109698	0.0363622	0.816504
Q96HY6-1;Q96HY6;C9JSZ5;Q96HY6-2	C20orf116;DDRGK1	4	6	35	6.54e-229	0.036113	47.607	0.67678	37.274	0.83218	42.437	1.0359	49.133	1.5336	70.115	1.9832	67.752	0.00372062	0.0100802	0.00402371	0.982175
P61006;B4DEK7	MEL;RAB8;RAB8A	3	9	39.1	5.93e-285	0.068738	62.587	2.0662	10.771	1.7179	83.676	1.2181	58.867	1.4732	107.63	1.7149	73.834	0.551213	0.18908	0.248531	0.0111767
O60266;B3KVJ0;B7ZLX9;Q8NBM1;B3KNM3;C9J211;B3KT86	ADCY3;KIAA0511	8	10	12.1	3.43e-135	0.14569	72.998	1.9534	31.531	1.2796	34.487	0.95092	7.831	1.2881	31.783	1.662	45.123	0.0805711	0.0786955	0.827468	0.0132658
P04844;B2RE46;Q5JYR6;A6NKT1;B4DJL0	RPN2;hCG_37142;RP3-343K2.2-003	7	28	57.7	0	0.027604	75.296	0.64852	57.731	0.96017	54.913	1.0639	48.488	1.8014	55.512	2.2695	85.464	0.00118588	0.00306129	0.00124967	0.994503
Q14103-1;Q14103;Q14103-3;Q14103-2;B4DTC3;B4E0W4;Q14103-4;Q12771;B9ZVU1	AUF1;HNRNPD;HNRPD	6	10	27.9	1.79e-73	0.1075	90.226	2.0191	24.451	1.3472	78.529	1.048	72.254	1.1004	165.59	2.0036	99.865	0.179124	0.214406	0.562932	0.0435375
Q14118	DAG1	1	3	4.6	3.53e-106	0.10816	45.581	1.9483	36.66	1.2358	74.53	0.7946	71.479	0.9378	89.863	1.4589	67.121	0.20775	0.129032	0.632765	0.0304533
Q14126	CDHF5;DSG2	1	36	52.8	0	0.10819	77.522	1.7722	50.206	1.2727	42.354	0.83333	38.181	1.1447	29.771	1.5713	46.242	0.0753381	0.0676531	0.846456	0.0105527
O95197-3;O95197;B7Z361;O95197-1;B7Z8W8;O95197-2;B7Z3E3;O95197-4;O95197-5;B7Z4M0;B7Z4M1	ASYIP;NSPL2;RTN3;hCG_1775344	11	5	31.8	1.03e-66	0.03784	117.98	0.84008	32.974	0.90499	80.299	0.96206	54.417	1.4067	51.768	1.5623	70.417	0.0716301	0.303937	0.0747303	0.549703
Q14152;B4DYS1;Q05BS0;Q24JU4;Q3B770;Q6P1R0;Q7Z5T5	EIF3A;EIF3S10;KIAA0139	1	35	31.3	0	0.12619	73.298	1.974	47.153	1.479	24.696	1.004	30.965	1.701	20.694	1.8064	33.298	0.142342	0.217605	0.613325	0.0267273
Q14165	KIAA0152;MLEC	2	9	38.4	0	0.032859	177.66	0.61369	101.11	0.73423	169.01	0.9107	62.209	1.6586	77.994	1.9955	93.217	0.0124703	0.0308554	0.0139301	0.942744
P24539;A8K4W2;Q08ET0;Q53GB3;Q5QNZ2	ATP5F1;hCG_39985;RP11-552M11.5-005	3	14	49.6	2.2e-223	0.014591	110.27	0.39468	16.906	0.86725	109.83	1.2099	69.655	1.827	88.715	2.9604	105.76	0.0288283	0.0588593	0.0295054	0.882807
P08574;Q8TBT6	CYC1	1	8	35.7	1.84e-89	0.066553	68.368	0.57737	16.818	1.0505	64.796	1.0946	54.882	1.8307	38.845	3.0489	68.121	0.0521766	0.100286	0.0571927	0.790345
P08581-1;P08581;A0PJF7;A1L467;B4DLF5;B4DPY6;B5A929;B5A930;B5A931;B5A932;B5A934;B5A936;Q14825;Q59EB3;Q9UEJ3;Q9UMU9;P08581-2	MET;hCG_38705;tcag7.66	4	16	15.4	1.42e-159	0.043547	78.722	1.2649	39.953	1.1114	51.676	0.95632	55.776	1.3093	39.102	1.6383	32.1	0.0256545	0.924891	0.0335305	0.015924
Q30201-1;Q30201;B2CKL0;Q30201-8;B4DV50;Q30201-5;Q86WL1;Q30201-2;Q9HC69	HFE;HLAH	11	3	11.2	3.61e-24	0.053569	85.555	0.9003	15.925	0.75096	105.92	0.84463	108.2	1.4561	89.049	1.0319	168.02	0.163182	0.4276	0.157762	0.251456
O95249;A8K5R6;Q9BZZ3;B4DQA8;Q96QI9	GOSR1;GS28	5	8	42.8	2.59e-104	0.053927	63.963	0.90621	11.293	1.3802	72.303	1.4895	79.776	1.863	82.706	2.3777	76.077	0.0252966	0.0688876	0.0242786	0.881537
P61163;B4DMT4;B4DXP9;B4DM97;P42025;Q13841	ACTR1A;CTRN1;ACTR1B;CTRN2	4	12	55.1	4.83e-259	0.055616	47.719	1.3194	71.603	1.002	64.161	0.72272	117.93	1.0378	46.315	1.2162	94.141	0.127503	0.266251	0.592876	0.0133694
Q06203;A8K4H7;Q53H22	GPAT;PPAT;hCG_2027246	2	5	12.8	1.04e-86	0.052192	3.9324	1.7733	14.012	1.3634	23.104	1.2781	12.231	1.5812	14.205	1.1821	15.51	0.479154	0.29736	0.18097	0.0425163
Q9HAV7;B4DWV5	GREPEL1;GRPEL1	2	7	38.2	8.64e-170	0.078668	98.533	1.0586	34.831	1.4548	77.499	1.6432	75.135	1.8896	98.28	2.7272	131.57	0.0210416	0.058262	0.0214097	0.899287
Q14247;Q53HG7;Q76MU0;B3KRK4;Q96H99;B4E358;Q8N707	CTTN;EMS1;hCG_23463	5	23	47.6	0	0.077825	129.12	1.6569	54.306	1.4241	67.531	0.99104	59.897	1.1652	73.253	1.3532	50.82	0.681574	0.102939	0.207342	0.00814487
P60900;B4DQR4;B4DXJ9;Q9BZ93	PROS27;PSMA6;hCG_21177	3	9	45.5	1.23e-295	0.080313	74.031	1.7189	18.345	1.5913	80.742	1.0318	59.327	1.3004	81.294	1.3418	84.064	0.918406	0.0319714	0.0466063	0.00301617
Q14258;Q59GW5	EFP;RNF147;TRIM25;ZNF147	1	10	22.4	2.86e-227	0.080248	79.918	1.3705	27.717	1.1147	49.147	0.91276	60.475	0.95913	50.156	1.4381	43.138	0.186174	0.406279	0.375274	0.0322736
Q12846;A8MXY0;B7Z425	STX4;STX4A;hCG_21149	4	11	52.9	4.51e-223	0.071837	30.637	1.6763	18.037	1.1254	55.365	0.78052	43.042	1.1269	74.686	1.3672	110.09	0.014914	0.0128237	0.970839	0.00142287
P18077;C9K025;C9JBE2;C9J7F9	GIG33;RPL35A	4	7	35.5	9.77e-23	0.11261	102.95	1.3247	24.406	1.4309	48.234	1.364	23.577	1.7382	54.988	1.9417	57.466	0.0914872	0.577679	0.09	0.240834
Q04828;Q5SR14;A6NHU4	AKR1C1;DDH;DDH1;RP11-69D4.1-003	9	22	70.9	0	0.069301	80.47	1.1481	27.192	1.0576	65.332	0.65627	64.84	0.80338	84.511	0.8573	82.525	0.849238	0.0421323	0.103041	0.00558806
P18084	ITGB5	6	31	48.7	0	0.035816	99.167	0.88824	25.513	0.61669	36.297	0.44889	43.107	0.6862	62.808	0.88035	38.198	0.10223	0.254743	0.620634	0.0223929
Q04837;A4D1U3;Q567R6;B7Z268;C9K0U8	SSBP;SSBP1;hCG_2014251;tcag7.401	4	9	58.8	0	0.03134	60.897	0.62429	123.42	1.0712	67.231	1.2263	50.829	2.0415	88.664	2.7618	95.675	0.00822608	0.0187184	0.00858974	0.964466
Q12860-1;Q12860;Q12860-2	CNTN1	3	57	55.9	0	0.041368	100.7	0.91695	39.386	0.59201	36.182	0.3917	39.726	0.54209	45.094	0.65941	37.768	0.074464	0.0371496	0.882632	0.00575422
O95336	PGLS	2	5	39.1	2.53e-57	0.063818	92.802	1.0495	123.35	0.91824	66.233	0.62833	57.674	0.42666	67.893	0.77936	55.93	0.398294	0.207085	0.330043	0.064578
O60503;A7E2V5;A7E2X2	ADCY9;KIAA0520	1	10	10.6	2.74e-82	0.035694	40.832	1.1035	32.263	0.62422	13.437	0.41308	47.289	0.58342	83	0.73981	22.568	0.111073	0.0622077	0.815838	0.0108812
P42167-1;P42167;Q59G12;P42167-2;A2T926	LAP2;TMPO	7	14	43.6	9.79e-173	0.045584	65.534	0.79699	49.952	1.0306	30.653	0.99636	33.601	1.6109	75.493	2.2127	59.546	0.0105852	0.0314519	0.0119969	0.945966
O60568;B3KQQ3;Q9UG85	PLOD3;DKFZp564O1822	8	25	43.8	4.76e-216	0.034956	83.631	0.78767	16.796	1.04	37.104	1.1293	47.714	1.871	75.072	2.364	71.813	0.00323143	0.00916295	0.00349448	0.984111
Q12931;B4DR68;Q53FS6;Q53G55;Q59EK6;Q5CAQ4;Q8N9Z3;Q9BV61	HSP75;TRAP1	2	25	44.9	0	0.027985	131.44	0.7551	27.972	1.0326	59.731	1.1091	51.948	1.5445	55.742	2.1736	69.947	0.016935	0.0529765	0.017688	0.912401
P26196;B2R858;Q8IV96	DDX6;HLR2;RCK	1	11	34.2	5e-181	0.095393	70.278	1.7963	6.3348	1.2522	49.073	1.0584	56.706	1.5903	25.923	1.737	35.302	0.127701	0.48223	0.356456	0.0336134
P24752;Q96FG8	ACAT;ACAT1;MAT	2	10	35.8	7.6e-222	0.020971	84.545	0.44951	21.032	0.85511	70.93	0.99362	64.467	1.2558	75.23	2.0047	82.337	0.0181981	0.0414791	0.0182334	0.922089
Q9C037-1;Q9C037;Q9C037-2;A4D298;B3KS62;B4DEC5;Q9C037-3;C9JDS3	RNF87;TRIM4	4	4	10.6	7.56e-65	0.057686	113.04	1.7396	40.849	2.0346	45.467	1.3356	20.176	1.8139	25.419	2.2298	17.225	0.1123	0.762021	0.0899296	0.0357497
P50213-1;P50213;B4DJB4;Q53GF8;B4DSY4;P50213-2;B7Z9J8	IDH3A	4	10	36.6	7.91e-154	0.022388	135.21	0.68551	18.959	1.0452	29.002	1.1257	42.301	1.4771	65.903	2.0132	57.366	0.0294425	0.0876024	0.0287494	0.854206
O95433;B2R9L2;B4DUR9	AHSA1;C14orf3;HSPC322	1	11	45.3	1.78e-123	0.07737	78.459	1.7987	101.74	1.6329	84.798	1.0797	62.989	1.3377	88.598	1.3738	106.23	0.952296	0.0190074	0.0269072	0.00178986
Q9BTW9-4;Q9BTW9;Q9BTW9-1;B4DE53;C9IYE2;Q9BTW9-5;A6NE57	KIAA0988;PP1096;SSD1;TBCD;TFCD	7	15	18.7	3.19e-114	0.055658	39.511	0.81688	37.547	0.90551	19.016	0.8124	22.511	1.0474	40.861	0.96392	40.893	0.150925	0.642131	0.102304	0.104641
P42224-1;P42224;A8K989;Q68D00;P42224-2	STAT1	8	21	34.9	9.26e-252	0.051371	100.74	1.0327	26.686	1.0529	52.68	0.83312	39.242	1.0709	48.56	1.1476	45.904	0.0624784	0.878262	0.0437469	0.0155129
Q9HD45;B4DN13;Q5TB57;Q8NCC4;Q8WUB5;Q96JZ5;Q96K55;Q5TB53	SMBP;TM9SF3;UNQ245/PRO282;hCG_25781;RP11-34E5.1;RP11-34E5.1-003	2	10	18.2	8.2e-140	0.027166	52.225	0.85534	39.815	1.1962	109.95	1.4629	67.909	2.2825	94.156	3.1768	132.8	0.00116192	0.0031219	0.00123623	0.99448
O95487-1;O95487;B7ZKM8;O95487-2;B4DTM6;B4E2E1	SEC24B	2	7	6.9	1.54e-29	0.050124	19.368	0.86494	59.068	1.2167	22.392	1.3282	33.065	0.5792	51.438	1.8276	16.413	0.225444	0.317803	0.209638	0.247116
O60613-1;O60613	2012-09-15	1	4	24.8	3.28e-75	0.071566	51.26	1.1353	6.7522	1.3894	97.038	1.7127	57.155	2.5222	83.623	2.9753	111.32	0.0065235	0.0176479	0.00689145	0.968937
P40818;A8K8N5;Q05CD9;Q05DF5;B3KRK3;B4DKA8;B4DUC6	KIAA0055;UBPY;USP8	4	10	11.5	1.33e-85	0.067977	30.311	1.0964	26.482	1.0665	13.017	0.80811	10.201	1.0097	20.196	1.4726	25.701	0.0935165	0.708557	0.147511	0.0504154
Q9UHA4;Q53FH6	MAP2K1IP1;MAPKSP1;PRO2783	1	6	62.1	2.71e-158	0.2098	45.929	2.3237	29.813	2.3352	13.909	1.4424	23.375	1.6039	24.378	1.1322	21.571	0.52801	0.177647	0.233582	0.0607616
O60658-1;O60658;Q6P9H3;Q96T71;O60658-2;O60658-4;O60658-3;B3KV57;Q86XV4;Q9UMB5	PDE8A	4	8	15.3	1.82e-66	0.044835	42.983	1.1279	21.695	0.61889	12.587	0.34647	38.774	0.53275	24.552	0.74372	51.396	0.20464	0.133418	0.626541	0.0354011
Q9H5X1;B7Z8Z5	FAM96A;hCG_33353	4	5	40.6	9.92e-31	0.062777	86.459	1.5468	4.5289	1.6918	12.274	1.3549	16.667	1.3212	27.772	1.39	56.482	0.486247	0.332279	0.139285	0.0421885
Q13045;B4DIX0;B4DNA8;Q59H95;B4DIL0	FLII;FLIL	2	22	23.5	2.58e-237	0.057322	61.456	1.486	41.284	1.0609	39.009	0.869	50.974	1.1396	27.635	1.3217	38.499	0.165837	0.399585	0.417524	0.0170532
Q06481-1;Q06481;Q06481-3;B3KXX9;Q06481-2;Q06481-4;B4DTV1;B4E3I5;Q06481-5;Q9UED0;B4DKY3	APLP2;APPL2	6	9	15.1	4.48e-91	0.26055	51.367	1.1158	63.521	1.1024	101.07	1.0032	34.227	1.4611	84.406	2.3847	69.682	0.109466	0.219319	0.152846	0.518368
Q8N183	NDUFA12L;NDUFAF2	1	4	37.9	3.2e-93	0.024523	50.366	0.75866	11.693	0.79635	60.135	1.0053	57.182	1.2568	29.83	2.2514	78.311	0.0410987	0.130141	0.0484772	0.780283
Q9HDC9-1;Q9HDC9;A2A2F9;Q9HDC9-2	APMAP;C20orf3;UNQ1869/PRO4305;RP4-568C11.2-002	3	19	55.3	1.03e-231	0.021379	159.44	0.65899	68.916	0.93478	67.675	1.0255	53.977	1.5689	69.374	2.1455	89.982	0.00576021	0.0168254	0.00604872	0.971366
P61019;B4DMQ5;O75546;C9IYQ2	RAB2;RAB2A	7	15	73.1	0	0.073854	57.329	1.7482	33.317	1.7354	83.663	1.3335	68.78	1.6722	83.531	1.7809	107.77	0.146376	0.755989	0.0790976	0.0185367
Q8TAA9-1;Q8TAA9;Q8TAA9-2	STB2;VANGL1	2	11	28.2	1.73e-182	0.061165	52.851	1.7973	19.209	1.1359	17.433	0.75965	19.116	1.1234	17.749	1.3982	10.927	0.0198189	0.0152491	0.962998	0.00193357
O95573;B2RBE0;B3KMA6;B3KN05;Q6PIM8	ACS3;ACSL3;FACL3;LACS3	4	34	62.4	0	0.031753	89.798	0.65092	51.04	0.79877	65.682	0.93098	53.123	1.5246	61.541	2.0995	73.535	0.00424533	0.0114363	0.00479114	0.979527
P42345;B3KX59;B4DZD5;B4E2H2;Q4LE76;Q96QW8	FRAP;FRAP1;FRAP2;MTOR	2	28	16.1	3.56e-186	0.042522	93.708	0.95832	21.321	0.88201	21.301	0.70601	13.844	0.92462	30.979	1.1188	18.444	0.00409012	0.989827	0.00480042	0.00128261
Q14517;Q9UEJ6	CDHF7;FAT;FAT1;ME5	2	51	15.5	0	0.07272	87.761	1.116	36.271	1.153	26.44	1.2236	24.694	1.61	53.749	2.6222	49.156	0.0510348	0.170083	0.0643866	0.714495
O60701;B4DN25;Q9NQ81;Q9NQ82;Q9NQ83;Q9NY20;B3KUU2	UGDH;GDH;ugd;hCG_38554	2	38	77.9	0	0.048597	109.4	1.2294	35.005	1.2658	62.557	1.4087	52.386	1.2722	65.549	1.1041	64.259	0.332151	0.406229	0.158339	0.10328
B4DLV7;Q5SX90;P50395;Q6IAT1;B3KVE3;Q5SX88;Q8TB95;Q5SX87	GDI2;RP11-318E3.2-007;RABGDIB;hCG_24071;RP11-318E3.2-001;RP11-318E3.2-002;RP11-318E3.2-005	6	26	61	0	0.067349	68.114	1.726	33.033	1.6823	71.3	1.0444	65.633	1.1757	64.982	1.1807	73.757	0.901634	0.0391408	0.0533489	0.00587662
P40939;B4DDZ5;B4DRH6;Q53T69;Q53TA2;Q9UQC5	HADH;HADHA	2	27	52.8	0	0.02621	147.91	0.55711	16.043	0.80705	76.673	1.0532	78.739	1.4951	88.86	2.4666	103.17	0.00950761	0.0224728	0.0103524	0.957667
O75223-1;O75223;B8ZZN4;B8ZZK2;B3KMN7	C7orf24;CRF21;GGCT	7	4	23.4	1.87e-89	0.22461	12.108	1.8347	2.6312	1.474	103.56	0.9747	68.004	0.99152	53.652	0.87737	70.587	0.461024	0.17577	0.300466	0.0627395
P32969;Q53Z07;B4DLV8;B4E1M5	OK/SW-cl.103;RPL9;RPL9P7;RPL9P8;RPL9P9;hCG_37461	8	13	67.2	0	0.078526	64.465	1.3235	77.712	1.3441	82.582	1.2313	72.254	1.6926	82.291	2.0146	95.912	0.0799246	0.652861	0.0904186	0.176796
Q9BVC6;B2R9T9;B4E1S3	TMEM109	2	4	13.2	9.21e-23	0.018926	13.895	0.80701	23.157	0.99766	34.116	1.0398	47.155	1.8954	43.474	2.2548	92.65	0.0283624	0.0952057	0.0306336	0.845798
P16989-1;P16989;P16989-3;P16989-2;Q96GD7;Q59EB5	CSDA;DBPA	7	9	33.6	2.26e-256	0.089276	85.641	1.5815	14.8	1.222	34.369	1.0812	32.154	1.5693	20.212	1.6443	34.407	0.0810033	0.760637	0.129698	0.0286609
Q9Y277-1;Q9Y277;Q9Y277-2	VDAC3	2	11	53.7	1.36e-155	0.026329	50.387	0.59108	62.558	1.0835	86.036	1.2697	73.312	2.07	85.729	3.0147	110.84	0.0113017	0.0251741	0.01178	0.951744
Q9Y285;Q6IBR2;B4E363	FARS;FARSA;FARSL;FARSLA;hCG_172485	2	11	35.8	2.32e-99	0.067174	36.533	1.4873	11.83	1.1756	22.244	0.82038	23.822	1.272	8.4935	1.6189	84.429	0.11427	0.446741	0.408781	0.0302082
Q9Y287;Q5W0A3;Q7Z528;Q96B24;Q9NX12;Q5W0A2	BRI;BRI2;ITM2B;hCG_30752;RP11-196P14.1-001;RP11-196P14.1-003	2	7	28.2	2.89e-81	0.048917	81.411	1.401	106.38	1.3316	105.77	1.3289	71.99	2.0122	101.36	2.7822	108.39	0.0791538	0.396741	0.100753	0.423352
Q9Y289;B4DDE5;Q659F8;Q8NC18;B3KNM2	SLC5A6;SMVT;DKFZp434F152;hCG_23723	7	6	10.7	4.25e-30	0.091513	44.725	2.0715	83.523	1.2449	59.805	1.1384	33.426	1.9456	5.9651	1.7844	61.303	0.183244	0.397835	0.358913	0.0600079
Q9Y295;Q9UFA5;C9JI78	DRG1;NEDD3;DKFZp434N1827	5	10	40.1	1.28e-65	0.10177	53.971	1.8221	24.44	1.4254	120.99	1.1491	54.364	1.4459	79.344	2.0823	80.563	0.111793	0.525312	0.327047	0.0358485
P50402;Q6FI02;Q5HY57	EDMD;EMD;STA;hCG_41343;XX-FW88778H2.1-001;XX-FW88778H2.1-010	3	12	53.1	2.27e-271	0.021395	71.228	0.81691	28.343	1.0595	37.907	1.3466	58.538	1.7693	98.005	2.4768	51.221	0.0234524	0.0715631	0.0240347	0.88095
P50416-1;P50416;B2RAQ8;Q8WZ48;P50416-2	CPT1;CPT1A	6	25	43.2	0	0.021763	62.818	0.46723	26.342	0.6689	58.723	0.75027	58.346	1.3072	48.362	1.8683	77.43	0.00406231	0.0100037	0.00449199	0.981442
P50443	DTD;DTDST;SLC26A2	1	4	7.4	2.1e-42	0.084651	52.75	1.8843	24.557	1.4517	18.075	0.9941	27.381	1.1392	21.779	1.6157	25.394	0.189301	0.108488	0.690113	0.0120973
P50454;A8K259;Q9NPA9;B4DN87	CBP1;CBP2;HSP47;PIG14;SERPINH1;SERPINH2;ra-a47	2	21	58.4	0	0.05026	79.431	1.4359	44.612	1.8708	66.932	1.8605	61.772	2.7222	82.983	3.2777	105.03	0.0536529	0.199106	0.0535395	0.693701
O95674-1;O95674;B3KM95;B3KNK4;B4E3K6	CDS2	1	4	17.1	5.99e-153	0.061735	136.12	0.67687	65.23	0.77748	55.482	1.0504	9.8765	1.6086	83.437	1.6226	76.758	0.0255398	0.0603815	0.0267163	0.887362
Q14651;C9JAM8	PLS1	8	23	55.2	0	0.028698	76.709	1.0894	30.963	0.66158	53.849	0.41655	52.379	0.52437	41.034	0.55198	57.696	0.464328	0.0987055	0.418021	0.018946
P26447	CAPL;MTS1;S100A4	1	4	37.6	1.08e-09	0.29681	14.017	1.521	34.104	1.3366	79.859	0.92612	10.324	1.2606	58.253	1.1866	67.403	0.393544	0.13176	0.447496	0.0271999
Q14CA3;Q14669;Q53TE7;Q14CF1;Q53R87;Q57Z94	TRIP12;KIAA0045	6	12	8.8	4.97e-100	0.10437	29.69	1.8742	17.111	1.6225	54.586	1.4664	40.82	1.6626	33.29	2.0011	44.66	0.0509785	0.886634	0.0507564	0.0116315
O60884	CPR3;DNAJA2;HIRIP4	1	9	32.3	1.5e-95	0.070151	38.984	1.5072	35.497	1.4452	91	1.2951	61.892	1.7298	95.877	1.7073	73.45	0.0769822	0.826053	0.0611399	0.0358252
O95716;B2R8W8;P20336	GOV;RAB16;RAB3D;RAB3A	5	11	50.7	2.67e-280	0.057953	19.092	1.4157	13.646	1.3851	71.519	1.1345	50.722	1.4702	86.007	1.7189	69.093	0.0165481	0.961197	0.0155799	0.00667532
P50502;B7ZA40;Q0IJ56;Q1XBU6;Q2TU77;B4E0U6;Q8NFI4;Q8IZP2;Q1XBU7;Q3KNR6;C9J1B0;B1AHN5	FAM10A1;HIP;SNC6;ST13;AAG2;hCG_1790973;FAM10A5;FAM10A4;RP3-408N23.5-003	12	7	24.7	5.34e-110	0.083566	55.267	1.8077	26.609	1.7498	88.975	1.0981	64.613	1.1703	122.59	1.2367	109.13	0.844823	0.0577014	0.0879764	0.00949904
P61923;Q53FU3;B4DDX8	CGI-120;COPZ;COPZ1;HSPC181	5	5	27.1	4.14e-197	0.079398	17.358	1.5645	10.747	1.3832	78.469	0.97489	29.503	1.3866	76.115	1.4613	24.871	0.234666	0.503625	0.244425	0.0172839
Q9Y3D9	CGI-138;HSPC329;MRPS23	1	5	27.4	8.96e-16	0.034449	23.034	0.79872	14.808	1.2586	75.858	1.2098	72.461	1.6398	21.017	2.6263	99.034	0.0198822	0.0561651	0.0208638	0.903089
P50570-1;P50570;P50570-2;Q9UPH5	DNM2;DYN2	6	35	47.1	0	0.055734	104.52	1.2531	22.641	1.0178	37.81	0.76204	54.978	1.002	53.536	1.2494	40.616	0.12823	0.541322	0.314587	0.015861
P50579;B3KWL6;Q96B43	METAP2;MNPEP;P67EIF2	2	9	23.4	6.2e-127	0.094479	107.87	2.0179	26.167	1.6635	21.141	1.2852	17.744	1.195	14.296	1.4985	18.868	0.6466	0.12725	0.208729	0.0174213
Q9UBQ5;B4DQ48;B4DVD7;B7ZAM9	ARG134;EIF3K;EIF3S12;HSPC029;MSTP001;PTD001	1	6	38.5	9.68e-88	0.13096	14.032	1.9783	26.43	1.6326	92.11	1.0252	91.203	1.5649	72.399	1.5271	106.48	0.345576	0.11804	0.521808	0.0145754
Q9HCU5;A8K813;Q05DB2;Q53SZ8;B5MC98	PREB;SEC12;hCG_23709	3	6	24	2.44e-147	0.024006	113.03	0.52618	35.681	0.81072	71.573	0.9506	57.794	1.5608	67.154	1.8276	82.508	0.0054003	0.0132595	0.00550535	0.975835
Q9H3S7;A8K0D7;B4DST5;B4DJ12;B4DJ21;C9JD91	KIAA1471;PTPN23	6	16	14	2.73e-227	0.088584	50.158	2.0528	36.311	1.9313	24.248	1.5053	13.518	1.6474	25.346	1.6442	41.366	0.699134	0.179658	0.104872	0.0163363
P61421;B2R7M1;B7Z788;C6SUN6;B7Z6L9	ATP6D;ATP6V0D1;VPATPD	3	9	29.9	3.36e-112	0.11566	70.891	2.1511	19.708	2.0745	83.727	1.4647	52.544	1.8156	71.59	1.6514	89.421	0.833872	0.0866132	0.0703315	0.00918368
Q9HD20-1;Q9HD20;Q9HD20-2;Q6NT90;Q6ZMG7;Q8N3E5;Q8NC73	ATP13A;ATP13A1;CGI-152;KIAA1825;DKFZp761L1623	6	24	28.7	2.98e-208	0.0457	118.65	0.60693	63.599	0.87392	27.977	1.04	27.69	1.6735	50.652	2.2175	42.519	0.00978239	0.0223016	0.0105647	0.957351
Q9BUR5-1;Q9BUR5;Q9BUR5-2;C9J574;C9JKE7	APOO;FAM121B;My025;UNQ1866/PRO4302	4	3	18.2	4.69e-11	0.076056	141.41	0.33964	25.397	0.75134	78.452	1.2525	29.722	2.1673	84.771	3.3072	134.68	0.114058	0.178198	0.120049	0.587695
O75054-1;O75054	EWI3;IGSF3;KIAA0466	1	32	37.2	8.96e-269	0.032174	41.023	1.3674	31.915	1.055	31.262	0.7007	26.801	0.94339	40.52	1.1749	22.322	0.238913	0.204639	0.545311	0.0111365
Q70UQ0-4;Q70UQ0	IKBIP;IKIP	2	14	45.9	1.28e-213	0.039193	92.424	1.1597	25.552	1.4711	79.773	1.6375	71.002	2.2488	114.25	3.2546	152.17	0.0228644	0.0753081	0.0244535	0.877374
Q96Q45-1;Q96Q45;B4E1R8;Q96Q45-2;B4E2R8;C9JSI5;Q8WYG0	ALS2CR4	6	4	12.7	1.68e-67	0.097909	21.929	2.0798	15.749	1.6025	8.1075	0.99688	31.622	0.55877	89.401	0.67217	100.02	0.403504	0.209438	0.294371	0.0926866
Q96PY5-3;Q96PY5;Q96PY5-1;C9IZY8	FHOD2;FMNL2;KIAA1902	7	20	19.7	3.44e-187	0.053107	65.378	1.6926	27.094	1.1864	26.354	0.81571	36.14	1.193	42.83	1.4344	54.927	0.0624113	0.0693052	0.863161	0.00512214
Q32P28-3;Q32P28;B4DTG8;Q32P28-1;B4DNM8;Q68CW0	GROS1;LEPRE1;P3H1;PSEC0109;DKFZp547C166	6	9	13.6	5.69e-88	0.040532	63.109	0.85948	7.9478	1.1603	49.165	1.1853	40.815	1.8062	67.692	2.0605	90.389	0.0271858	0.085591	0.027274	0.859949
P61764-2;P61764;B7Z2V7;P61764-1;B7Z1V5;Q59GC9;Q68CM6;B7Z3F4	STXBP1;UNC18A;hCG_17280;RP11-56D16.3-002;stxbp1	3	10	23.4	9.97e-51	0.12593	30.815	2.4434	19.926	1.5725	17.331	1.1218	76.534	1.116	104.22	1.5121	27.086	0.363887	0.130216	0.477266	0.0286311
P78347-1;P78347;B4DH52;P78347-3;A8K9W7;P78347-4;Q499G6;P78347-2;B4DM07;B4DRA9	BAP135;GTF2I;WBSCR6	7	10	16.4	1.49e-83	0.06295	131.12	1.5898	13.682	1.4317	23.39	0.96396	35.688	1.4636	36.299	1.8848	53.971	0.0915081	0.697656	0.183801	0.0270355
Q969H8	C19orf10;IL25	1	4	27.2	1.86e-59	0.058733	140.74	0.93416	25.21	1.3313	74.911	1.6675	63.456	2.5322	83.008	2.6676	85.871	0.0151341	0.036279	0.0150337	0.933553
Q9H488-1;Q9H488;B4DUV4;B4DZS3	FUT12;KIAA0180;POFUT1	2	9	34.5	6.65e-148	0.037378	50.401	0.99126	20.963	1.3425	83.338	1.6019	66.57	2.4889	89.354	3.0087	79.438	0.00670569	0.0186418	0.00692365	0.967729
Q96A65;B3KTF7;B7Z321;B7Z4J9;B7Z502;B7Z689;Q541U8;Q6NX51	EXOC4;KIAA1699;SEC8;SEC8L1	2	17	25.5	0	0.052008	89.895	1.3982	26.1	0.86504	25.93	0.64846	12.016	0.90246	24.184	1.0925	15.117	0.0486622	0.0428666	0.903691	0.00477979
Q96A72;P61326;A6NEC0;B1ARP8	MAGOH2;MAGOHB;MAGOH;MAGOHA;hCG_33396;RP5-1024G6.4-002	7	8	65.5	1.59e-23	0.16994	104.06	2.774	46.227	2.2121	109.74	1.1751	15.337	1.3595	7.4079	1.1411	39.182	0.481172	0.164636	0.299323	0.0548694
Q8N2K0-2;Q8N2K0;Q8N2K0-1;Q8N2K0-3	ABHD12;C20orf22	4	17	55.4	2.36e-89	0.036709	51.879	0.68947	24.273	1.0475	46.007	1.1898	69.963	1.8303	55.074	2.3891	68.864	0.00145059	0.0036127	0.00151054	0.993426
Q96E11-1;Q96E11;Q96E11-3;Q96E11-2;B7Z6P7;Q96E11-4;Q96E11-6;Q96E11-5;Q96E11-7	MRRF	9	6	37.4	1.34e-95	0.079518	61.47	0.74743	25.397	0.90711	43.314	0.93014	64.764	1.0849	30.983	2.1347	50.652	0.0590022	0.143698	0.0717477	0.725552
Q96EK6	GNA1;GNPNAT1	2	5	48.9	3.47e-85	0.051655	61.02	1.8221	14.566	1.9483	73.783	1.3506	75.724	1.6469	56.569	1.5309	52.996	0.574008	0.278606	0.120398	0.0269886
Q96EL3	MRPL53	1	5	65.2	1.27e-44	0.077171	137.73	0.57513	35.052	0.83141	7.1029	0.95917	7.3166	1.2944	35.757	2.3139	71.719	0.047104	0.0952309	0.0532113	0.804454
Q96J02-1;Q96J02;Q96J02-2;A9Z1X3;B4DN85;B4E234;Q59ER4	ITCH;hCG_2019175;RP3-468O1.1-001	5	7	10.1	3.35e-56	0.0477	73.49	1.7753	30.642	1.5078	31.309	1.2245	7.4607	1.4835	14.008	1.4199	35.994	0.486293	0.348288	0.143482	0.0219373
Q6UW68	TMEM205;UNQ501/PRO1018	1	6	28	2.49e-117	0.024195	51.963	0.58004	27.554	0.78412	72.176	0.86092	49.263	1.3323	110.93	1.7079	93.353	0.00505333	0.0147103	0.00533278	0.974904
Q9UEU0-1;Q9UEU0;A8K6M4;B2RE64;Q5TZX9;Q9UEU0-2	VTI1;VTI1B;VTI1L;VTI1L1;VTI2	3	9	50	1.83e-128	0.097411	43.769	2.3648	19.776	2.0356	132.27	1.8129	94.958	2.0725	125.9	2.0893	105.15	0.301579	0.53626	0.135236	0.0269254
Q96JJ7-1;Q96JJ7;Q3B7X1;Q96JJ7-2	KIAA1830;TMX3;TXNDC10	4	10	30	1.73e-222	0.026678	52.598	0.86206	24.903	1.1707	20.89	1.2395	46.029	2.0444	50.105	2.6079	114.22	0.0106505	0.0326078	0.011275	0.945467
Q12802-2;Q12802;A8MVN0;Q12802-1;Q12802-4;B7ZW05;Q12802-3;Q12802-7;A8MYJ1	AKAP13;BRX;HT31;LBC;hCG_1991671	8	24	12.8	0	0.068592	128.82	1.3927	32.878	0.99092	47.489	0.82782	14.038	1.0433	23.742	1.1473	76.17	0.235354	0.257955	0.491108	0.0155821
Q75MJ1;Q9UG63;Q75MJ0;C9JHK9;C9JZV3	ABCF2;hCG_1643314;HUSSY-18	3	10	19.1	1.12e-36	0.10715	65	1.8273	28.628	1.4557	57.27	1.1704	56.762	1.7181	23.629	2.0021	57.591	0.0806206	0.70648	0.185153	0.0277466
P42356-1;P42356;B2RBS0;B4DYG5;Q4LE69	PI4KA;PIK4;PIK4CA;PIK4CA variant protein	12	28	17.9	0	0.035618	109.07	0.9545	20.059	0.69052	24.497	0.49105	27.946	0.61646	36.582	0.72748	26.143	0.229899	0.0755666	0.687774	0.00676068
Q01105-1;Q01105;Q5VXV3;Q01105-2;B2RCX0;B4DUE2;Q5VXV2;A6NGV1;B2REB8	SET;hCG_40357;RP11-216B9.3-001;RP11-216B9.3-003;RP11-216B9.3-010	11	5	27.6	2.31e-191	0.19891	52.544	2.6809	26.74	2.0788	71.182	1.3889	184.02	1.3119	170.24	1.4148	157.78	0.515461	0.145096	0.299068	0.0403759
Q9Y520-7;Q9Y520;Q9Y520-1;Q9Y520-4;Q9Y520-5;Q9Y520-6;B7WNZ6;B4E3S2;Q9Y520-3;B4DM27;Q9Y520-2	BAT2D1;BAT2L2;KIAA1096;XTP2	12	13	7	7.08e-34	0.11818	88.189	1.9533	33.07	1.2109	30.664	0.67716	47.423	1.4501	26.095	2.0577	25.638	0.185892	0.242214	0.476777	0.0951167
Q6UX53	METTL7B;UNQ594/PRO1180	2	6	26.7	9.28e-36	0.036881	76.175	0.59685	30.771	0.68562	77.559	0.72088	69.769	0.98254	112.26	1.7322	85.7	0.0338218	0.0970952	0.0413416	0.827741
Q96I99;Q3ZCW5;C9JVT2;B7Z2D5	SUCLG2	6	7	19.2	5.89e-126	0.030673	66.046	0.30633	17.188	0.53742	86.861	0.52481	53.96	0.68621	95.594	0.90364	92.77	0.022517	0.051424	0.0220639	0.903995
O95470	KIAA1252;SGPL1	3	8	22.7	1.65e-186	0.02915	136.13	0.78147	65.443	0.81251	35.552	1.1854	50.605	1.6587	93.303	2.33	79.367	0.0209495	0.058639	0.0234539	0.896957
Q9UMX0-1;Q9UMX0;B3KNI2;B3KNI8;Q9UMX0-2;Q59FJ2	DA41;PLIC1;UBQLN1	5	8	18.2	1.62e-126	0.0929	20.847	2.0369	22.048	1.3612	23.146	1.3	19.29	1.7868	23.644	1.5577	95.908	0.288943	0.392407	0.279373	0.0392776
P78504;B2R6U9;B4DYR1;B7U6M8;B7U6M9;Q4KMR2	JAG1;JAGL1	1	9	8.9	1.85e-93	0.11662	101.76	1.7536	91.864	1.8128	101.4	1.5805	34.398	2.3253	55.548	0.66991	79.044	0.367524	0.257615	0.230794	0.144067
Q969N2-1;Q969N2;B7Z7C5;B7Z3N1;Q969N2-4;B7Z1F1;B7Z3L1;Q969N2-2;B7Z1N3;B7Z4T7;B7ZAP3;C9JNT1	CGI-06;PIGT;PSEC0163;UNQ716/PRO1379;hCG_38369	7	12	23.4	2.61e-95	0.027776	67.507	0.55031	59.153	0.6413	36.784	0.75355	40.203	1.3317	29.564	1.7593	46.645	0.0103263	0.0271157	0.0118773	0.950681
Q9H0D6-1;Q9H0D6;B3KMC9;B4DZC3;B4E0B9;Q9H0D6-2	XRN2	2	5	8.1	2.04e-14	0.11099	119.75	1.225	12.677	1.7925	6.0659	1.785	73.008	1.4964	33.228	0.73667	75.365	0.365053	0.270914	0.203959	0.160073
Q86VP6-1;Q86VP6;A8K8U1;B3KM30;B3KMG3;Q86VP6-2	CAND1;KIAA0829;TIP120;TIP120A	8	41	42.2	0	0.068164	76.429	1.281	49.172	1.2635	30.629	1.0938	21.051	1.3644	30.258	1.4163	29.371	0.0696114	0.858827	0.0493207	0.0222405
Q9H1E5	KIAA1162;PSEC0095;TMX4;TXNDC13;UNQ475/PRO938	1	5	16.6	9.91e-163	0.092719	103.43	0.54025	29.724	0.68802	72.199	0.54923	102.68	1.232	90.002	1.83	99.222	0.0984879	0.181018	0.122163	0.59833
Q6PI48;A8K4A8;Q9H9J7;Q9NVT8	DARS2	2	6	12.6	1.49e-44	0.02887	59.768	0.56345	26.964	0.7107	17.97	0.74963	10.065	1.042	9.2375	1.473	46.906	0.0161737	0.0518854	0.0176576	0.914283
Q9NZ01-1;Q9NZ01;B3KM97;B3KSQ1	GPSN2;SC2;TECR	3	9	22.7	2.08e-25	0.025843	74.598	0.60438	37.506	0.76532	50.357	0.91624	50.788	1.5257	77.114	1.9985	77.085	0.00282424	0.00755889	0.00310758	0.986509
Q9Y3E7;Q3ZTS9;A8K3W0;B8ZZM0	CGI-149;CHMP3;NEDF;VPS24;CGI149;hCG_34193	5	3	13.1	2.9e-07	0.074982	50.71	1.7207	11.18	1.3443	11.857	1.136	53.293	1.5861	107.93	1.5572	13.221	0.158132	0.658027	0.162618	0.021223
Q9NZN4;B4DLA1;B4DNU6;B4DU62;B7ZAY3;Q8NCJ3;B3KUH4	EHD2;PAST2	3	20	54.7	1.6e-215	0.039161	108.33	1.0511	37.414	0.73698	24.311	0.49477	45.948	0.68599	37.302	0.76889	56.731	0.111121	0.0385483	0.846255	0.00407551
O15321;A8K7U5;B4E3A9;B7Z6C9;Q86SZ6	TM9SF1;hCG_2039649	3	6	10.1	9.8e-27	0.03653	154.62	0.78731	23.848	1.1402	41.87	1.3328	39.045	1.9502	77.876	2.3928	70.132	0.00580399	0.0154438	0.00587123	0.972881
Q96JQ2;A0PJD0;A1A4B9;B2RAR7;B3KN65;Q6NUQ2	CLMN;KIAA1188	1	12	17.3	2.01e-87	0.027893	31.014	0.9199	18.284	0.67143	28.769	0.70083	54.416	1.3941	5.4367	1.627	16.19	0.104122	0.391976	0.150532	0.35337
Q7L2H7;B4E2Q4	EIF3M;GA17;HFLB5;PCID1;PNAS-125	1	9	40.9	1.99e-90	0.10921	97.054	2.0283	78.044	1.3833	18.708	1.0154	15.387	1.8697	63.613	1.662	63.585	0.207326	0.283572	0.467205	0.0418961
Q96S97;B4DG42;C9JC07;C9J5M0;C9JZL8	MYADM;UNQ553/PRO1110	6	5	19.6	5.46e-76	0.071496	63.885	1.7873	18.671	1.5509	32.211	1.2059	27.9	1.648	31.675	1.8684	32.744	0.028094	0.93356	0.0333611	0.0049854
P98088;Q14887;Q14889;Q14891	MUC5;MUC5AC	3	100	39.6	0	0.01877	91.447	0.32954	39.687	0.4225	27.789	0.41844	30.776	0.70731	26.476	1.0036	45.735	0.00943119	0.0262015	0.0108978	0.953469
Q8WY22	BRI3BP;KG19	1	3	16.7	5.02e-225	0.030276	27.903	0.81145	12.618	1.0655	18.488	1.2842	37.498	1.9481	70.668	2.2836	43.817	0.0131879	0.0378129	0.0134587	0.935541
Q9P2J5;A7E266;B2RCM2;B4DER1;Q6NVI4;A2RRR4;B3KXA9;B4E266;Q2TU79;Q9H8E3;Q9HAM7;Q9NPU8;Q9NVC0;Q9NVP8;B4DJ10	KIAA1352;LARS;PIG44;DKFZp762P233	4	37	37.4	0	0.069902	44.303	1.5476	30.897	1.2505	22.148	1.0165	35.431	1.2315	39.806	1.2271	33.16	0.560849	0.24448	0.179627	0.0150433
P67812;Q6IAM7;B4DUL4;Q7Z4Z6	SEC11A;SEC11L1;SPC18;SPCS4A;hCG_26624	5	9	51.4	8.09e-73	0.029375	113.68	0.70567	28.179	1.0301	10.736	1.0671	12.795	1.6688	60.017	2.2182	83.97	0.00402654	0.0114113	0.00422795	0.980334
O60218	AKR1B10;AKR1B11	1	32	81.3	0	0.11834	92.375	1.3878	51.347	1.2961	69.605	0.84216	61.637	1.0729	74.218	1.1063	75.588	0.780831	0.0612426	0.150616	0.00731031
O00231;B4DTS5;Q53FT5	PSMD11	2	17	48.9	1.02e-117	0.060872	69.553	1.5846	32.719	1.2844	73.109	0.89223	64.567	1.3253	88.227	1.3691	92.963	0.275093	0.339218	0.369515	0.016174
Q9UKD2	C1orf33;MRT4;MRTO4	1	7	35.6	1.36e-23	0.2337	39.186	1.7491	27.581	1.7304	31.665	1.0165	15.295	1.7696	25.054	1.8008	6.5748	0.235223	0.295841	0.397758	0.0711776
Q9BPX3;Q6NUR1	CAPG;NCAPG;NYMEL3	1	13	15.7	1.03e-239	0.12328	73.725	1.7926	46.079	1.5407	17.924	1.3032	59.866	1.6318	28.157	1.9932	26.647	0.0276909	0.919557	0.0446963	0.00805542
Q9HCN8;A2RUD3;Q86U75	SDF2L1;UNQ1941/PRO4424	1	25	69.5	0	0.03905	83.769	1.0274	36.588	1.0495	70.509	0.84808	73.289	1.0128	73.027	1.0284	98.6	0.219892	0.64842	0.0997632	0.0319247
Q9BUB7-1;Q9BUB7;Q9BUB7-2	TMEM70	3	5	23.8	1.39e-13	0.018753	253.43	0.52713	27.59	0.97553	66.859	1.1169	103.11	2.2394	28.685	2.7492	68.362	0.0134149	0.0297857	0.0139289	0.942871
B4DNH1;P35080-2;P35080;C9J0J7;C9JUG0	PFN2	6	7	36.7	1.87e-72	0.078428	34.09	1.3572	23.674	1.1233	71.257	0.75746	13.29	1.0327	32.832	1.0655	87.947	0.507014	0.0987884	0.385396	0.0088014
P10586-1;P10586;P10586-2;Q59FI2;B3KWM1;Q7Z3X4;B3KXA8;B4DWI5;Q5W9G3;B3KXJ7	LAR;PTPRF;DKFZp686B1310	24	23	18.5	0	0.041482	70.013	1.087	17.074	0.82493	62.604	0.52807	69.371	0.7655	45.395	1.044	48.902	0.0816541	0.11704	0.790476	0.01083
Q53EU6	AGPAT9;GPAT3;HMFN0839;MAG1;UNQ2753/PRO6492	1	11	30.4	1.12e-90	0.027474	66.935	1.2071	32.155	1.5095	51.895	1.6954	61.616	2.4631	103.45	3.644	89.878	0.0267718	0.0915163	0.0289469	0.852765
Q7KZF4;B2R5U1;B3KU67;Q59FF0;B4E299;Q86UF7	SND1;TDRD11	3	48	64.7	0	0.030058	110.64	0.83118	37.356	0.91965	32.016	0.96231	38.002	1.5603	43.783	2.0057	51.804	0.036741	0.134499	0.0420127	0.786748
Q07065-1;Q07065;Q07065-2;B3KVX6;Q6NWZ1;Q8TB01	CKAP4	5	38	74.1	0	0.0275	102.13	0.7842	42.853	1.0916	49.859	1.178	47.865	1.8407	63.524	2.3528	83.521	0.00874806	0.0260149	0.00910587	0.956131
Q96KA5-1;Q96KA5;Q96KA5-2;B3KY18	CLPTM1L;CRR9	2	8	23.4	2.94e-94	0.019576	86.583	0.50589	24.435	0.78419	16.261	0.91055	48.911	1.4732	40.005	1.9403	62.549	0.00124272	0.00312822	0.00129481	0.994334
A6NCE7;Q9GZQ8;Q49A36;Q658J6	MAP1LC3B2;MAP1ALC3;MAP1LC3B;hCG_32374;DKFZp762B153	2	2	19.2	3.08e-07	0.18463	20.601	2.9674	20.438	3.4479	118.95	2.7297	182.56	2.8807	54.758	2.5182	80.227	0.510659	0.29293	0.142389	0.0540221
Q8TCJ2	SIMP;STT3B	5	15	20.9	1.26e-217	0.038334	167.84	0.66422	34.058	0.88657	42.368	0.99916	37.833	1.6204	43.384	2.1983	60.317	0.00180589	0.0046358	0.0019931	0.991565
Q8TCT9-1;Q8TCT9;Q8TCT9-5;Q8TCT9-2;Q8TCT9-4;Q15K36	H13;HM13;IMP1;MSTP086;PSL3;SPP;hCG_37392	5	8	28.1	5.46e-159	0.028315	75.657	0.65666	25.454	0.86407	38.449	0.9714	28.309	1.7697	39.938	2.1354	56.915	0.00477357	0.0126163	0.00520346	0.977407
Q6YHK3-1;Q6YHK3;Q6YHK3-4;Q6YHK3-2;Q5XUM6	CD109;CPAMD7	4	50	40.3	0	0.063433	84.9	1.3754	27.014	0.92845	35.333	0.64	29.563	0.85689	40.861	1.0491	40.008	0.022648	0.012058	0.963773	0.00152111
Q8N3E9	KIAA1964;PLCD3	1	20	37.3	0	0.073142	69.988	1.8071	29.642	1.0868	35.107	0.76606	26.916	1.0142	25.213	1.2648	89.263	0.0947306	0.0505696	0.846743	0.00795641
P61966-1;P61966;C9JXA6;P61966-2	AP19;AP1S1;CLAPS1	9	5	32.9	3.01e-67	0.073818	44.464	1.2294	20.247	1.1145	14.456	0.97331	18.894	1.3306	27.348	1.3161	6.5034	0.0565487	0.872612	0.0511587	0.0196808
B4DQX2;Q96T76-1;Q96T76;B3KPE5;B4E2I3;Q96T76-4;Q96T76-5	MMS19;MMS19L	13	7	11.8	3.69e-82	0.12351	43.162	1.2078	26.073	1.0285	18.055	1.0605	26.268	1.2269	25.685	1.5213	25.565	0.0806958	0.718336	0.110743	0.0902252
Q8TCT8	IMP3;PSEC0147;PSL2;SPPL2A	1	2	7.3	1.56e-05	0.10933	22.112	3.3296	25.307	2.3368	78.189	1.4382	42.6	2.8108	62.077	1.8503	24.715	0.447138	0.187423	0.327675	0.037764
Q99536;B0AZP7;B3KUF8;B4DPX4	VAT1	4	12	41.5	2.22e-131	0.097851	53.419	1.9728	61.611	2.1003	78.271	1.2384	69.908	1.48	87.791	1.6234	79.785	0.773712	0.0975477	0.116393	0.0123473
Q5VYK3;B3KV72;B3KXF2	ECM29;KIAA0368	2	43	28.9	0	0.057229	114.5	1.5242	51.199	1.2909	21.216	0.9619	28.15	1.2763	53.675	1.5844	53.573	0.0831344	0.769378	0.135468	0.0120195
Q9P2R3-1;Q9P2R3;B3KPZ0;Q5H9P4;Q9P2R3-2;Q5RKV4	ANKFY1;ANKHZN;KIAA1255;DKFZp686M19106	4	11	12.9	2.13e-95	0.18156	91.901	2.5845	76.747	2.2692	74.621	1.6166	21.83	2.0922	28.766	2.0864	44.769	0.746686	0.0923743	0.153656	0.00728389
Q14498-1;Q14498;A2RRD3;B3KWX7;B4DLM0;B4E1M7;B7Z4L7;Q68DD9;Q6MZY7;Q7Z3L0;Q14498-2;B4DRA0;Q6N037;Q5QP20	HCC1;RBM39;RNPC2;DKFZp781C0423;DKFZp686C17209;DKFZp781I1140;DKFZp686A11192;hCG_38221;RP11-353C18.2-035	12	4	10.2	6.78e-41	0.15577	73.209	1.8752	25.711	1.4377	17.632	1.5499	18.992	1.9719	8.564	2.1406	27.679	0.101692	0.671343	0.138007	0.0889577
Q9BZF1-1;Q9BZF1;Q5HYM3;Q641R2;Q96N80;Q9BZF1-2;Q68D75	KIAA1451;ORP8;OSBP10;OSBPL8;DKFZp686C0249;DKFZp686A11164	10	17	27.4	0	0.026084	58.537	0.70072	13.456	0.95939	22.932	1.1547	37.835	1.9318	34.732	2.3347	20.342	0.00355272	0.00941349	0.00373525	0.983299
Q96SQ9-2;Q96SQ9;Q96SQ9-1;B4DJI0	CYP2S1;UNQ891/PRO1906	2	13	32.4	3.91e-212	0.026847	64.806	0.48126	56.27	0.59391	51.873	0.68075	36.342	1.1089	46.47	1.4662	59.245	0.00355021	0.00953552	0.0039766	0.982938
B3KSG7;Q9ULQ1-1;Q9ULQ1;B7Z3R2	KIAA1169;TPC1;TPCN1	4	4	6.1	9.7e-53	0.1833	18.258	1.0597	32.812	1.0752	35.259	0.91094	14.832	1.3862	17.264	1.534	40.765	0.100877	0.377403	0.138462	0.383258
O00214-2;O00214;Q5T3P5;Q8TEV1;Q9BXC8;O00214-3;C9JNF5;O00214-1;Q59E97;Q96QS7;B4DJG2	LGALS8;RP11-385F5.1-001	12	5	14.8	2.97e-35	0.096407	78.453	2.0574	19.71	1.5448	68.176	1.1473	56.629	1.3626	72.478	1.5948	90.374	0.36376	0.0998395	0.527634	0.00876645
Q9NZ08-2;Q9NZ08;A8K6H1;Q9NZ08-1;Q53GQ8	APPILS;ARTS1;ERAP1;KIAA0525;UNQ584/PRO1154	2	14	17.6	7.86e-75	0.021704	132.21	0.40759	54.976	0.57484	40.441	0.66691	19.653	1.1069	34.765	1.3781	18.7	0.00212777	0.00531285	0.00226535	0.990294
A5YKK6-1;A5YKK6;A5YKK6-2;B3KPW6;B3KS60;B4DYL7;B7Z6X2;A5YKK6-3;A5YKK6-4;B4DTM8	AD-005;CDC39;CNOT1;KIAA1007;NOT1	5	32	17.8	2.59e-157	0.079951	74.065	1.3266	19.114	1.1702	31.316	0.9561	25.452	1.5035	17.575	1.9891	49.562	0.0989505	0.582939	0.168338	0.149772
Q8N0U8;A8K0F7	VKORC1L1	3	4	17.6	5.1e-12	0.050538	48.63	1.049	21.968	1.3969	75.458	1.3327	59.187	2.2083	96.45	2.6702	96.256	0.0193693	0.0612232	0.020693	0.898715
Q8N257;A4FU05;P23527;P33778;P06899;Q16778;Q96A08;B2R544	HIST3H2BB;H2BFH;H2BFN;HIST1H2BO;H2BFF;HIST1H2BB;H2BFR;HIST1H2BJ;H2BFQ;HIST2H2BE;HIST1H2BA;TSH2B	9	6	47.6	1.35e-258	0.17761	36.074	1.9877	60.202	2.1531	79.122	2.047	82.607	1.9783	182.23	3.3783	145.69	0.130047	0.462424	0.151562	0.255967
Q10713;Q5SXM9;Q9BT52;B4DKL3	INPP5E;KIAA0123;MPPA;PMPCA;hCG_1780842;RP11-413M3.1-001	3	3	6.9	2.68e-33	0.027731	106.37	0.74548	47.829	0.9851	83.428	0.91194	62.956	1.3629	63.422	2.1421	38.038	0.0326209	0.109826	0.0369629	0.820591
Q8N4V1-2;Q8N4V1;Q8N4V1-1	MMGT1;TMEM32	2	4	33.2	1.81e-69	0.03503	30.701	0.77926	4.4248	1.035	32.817	1.117	37.547	2.2446	90.131	1.0872	53.4	0.172587	0.306365	0.137931	0.383117
Q8N5K1	CDGSH2;CISD2;ERIS;ZCD2	1	8	47.4	2.08e-158	0.031698	106.51	0.77576	29.564	0.95349	75.149	1.0147	64.145	1.7201	75.462	2.2537	87.967	0.00901924	0.0271648	0.010128	0.953688
Q8NBJ5;B3KQ10;Q8WUI9;Q9H6F1	GLT25D1;PSEC0241	4	24	40.2	0	0.034607	75.959	0.87865	23.195	1.082	46.915	1.2773	49.231	1.9196	80.892	2.2778	95.135	0.0179484	0.0549986	0.0186613	0.908392
Q9UHB9-1;Q9UHB9;B3KMI9;B3KWY7;B4DVI7;Q9UHB9-2;B3KUU5;Q96K97;Q96K98	SRP68;hCG_1989307	3	11	26.8	1.01e-110	0.072463	22.337	1.6457	98.603	1.3187	72.33	1.0685	78.405	1.4505	24.098	1.6481	35.596	0.0665849	0.815225	0.106965	0.0112254
Q96QD5-2;Q96QD5;Q96QD5-1;B4DJ78;B4DH51	DEPDC7	4	2	5.2	0.0262	0.045565	1.6109	1.2831	23.269	1.5189	74.452	0.68124	62.754	0.64416	70.476	0.60154	68.659	0.536746	0.171507	0.235635	0.0561112
B4DP80;Q8NCW5-1;Q8NCW5;Q8NCW5-2;Q5T3I3;Q6PGN4;Q5T3I4	AIBP;APOA1BP;YJEFN1;RP11-284F21.3-002;RP11-284F21.3-004	6	4	19.9	1.56e-140	0.080651	31.86	1.6875	24.727	1.3186	106.31	0.99542	71.229	1.7486	35.49	1.763	73.069	0.128951	0.575908	0.248611	0.0465305
Q9BYN0	C20orf139;SRX;SRXN1	1	8	73	1.23e-51	0.30425	2.1348	2.2795	83.503	2.2357	87.549	2.0541	21.563	2.2283	17.151	2.0814	59.619	0.390306	0.431664	0.135173	0.0428565
Q8NE01-1;Q8NE01;Q8NE01-2;Q8NE01-3	ACDP3;CNNM3	4	15	33.7	4.58e-229	0.070908	49.442	1.5061	29.182	0.97377	23.611	0.71236	31.923	1.3655	54.908	1.3475	42.317	0.166268	0.297129	0.487919	0.0486836
Q8NEN9	PDZD8;PDZK8	1	19	20.5	7.07e-69	0.051412	92.477	0.57383	29.362	0.84203	75.822	0.95327	26.26	1.5033	35.792	1.9556	20.149	0.00974008	0.022096	0.0104518	0.957712
Q8NFQ8	LULL1;TOR1AIP2	1	12	44	2.47e-148	0.018991	42.182	0.65871	18.599	0.91465	27.205	1.1285	43.12	1.843	50.713	1.8804	88.168	0.0272449	0.0742437	0.0266156	0.871896
O75787;B7Z413;B7Z4S4;B7Z9I3;B7Z1I9;C9J8L9;C9JHW8	ATP6AP2;ATP6IP2;CAPER;ELDF10;HT028;MSTP009;PSEC0072	6	8	28.9	1.64e-152	0.045608	84.19	0.65735	41.263	0.88741	9.8458	0.9426	75.964	1.4676	87.302	1.396	80.607	0.0390972	0.105965	0.0373557	0.817582
Q8NFT2-1;Q8NFT2;A4D1F1;B2RCC7;B3KS24;Q6YPB2;Q8NFT2-2;Q6YPB1;B5MC02	PCANAP1;STAMP1;STEAP2;UNQ6507/PRO23203;hCG_17233	7	7	19.6	2.02e-83	0.054151	124.63	0.91836	38.04	0.63984	24.736	0.53154	34.514	0.70968	25.775	0.92124	34.922	0.111879	0.326706	0.533889	0.0275262
Q8NHH9-1;Q8NHH9;Q8NHH9-2;B7Z1X2;B7Z2H0;B7Z7X8;B7Z8V5;B5MCN0;Q8NHH9-3;B7ZA64	ARL6IP2;ATL2	8	9	23.8	3.36e-175	0.045904	117.79	0.96302	19.574	1.0513	18.994	1.1036	5.7393	1.9456	35.534	0.74493	102.99	0.283784	0.325764	0.188643	0.201809
Q8NHP6-1;Q8NHP6;Q8NHP6-2	MOSPD2	2	13	32.2	6.27e-68	0.029379	33.538	0.8523	23.041	0.99202	23.525	1.1764	48.141	1.6316	16.894	2.1119	81.959	0.0330083	0.112907	0.0348336	0.819251
Q5T5U3-1;Q5T5U3;B7Z3A3;Q5JSD4;Q9P227-1;Q9P227;C9JVU9;Q9P227-2	ARHGAP10;ARHGAP21;KIAA1424;RP11-324E23.2-004;ARHGAP23;KIAA1501	8	4	2.6	2.01e-57	0.040285	61.118	0.83738	34.074	0.65252	34.862	0.47644	1.2651	0.74738	5.9842	0.97571	67.301	0.110901	0.508114	0.33634	0.0446443
P00558;A8K4W6;B7Z7A9;B4DHM5;B4E1H9;B4DHB3	MIG10;OK/SW-cl.110;PGK1;PGKA;hCG_20034	5	32	82.3	0	0.084582	92.103	1.5603	35.22	1.3932	62.941	0.86397	85.23	0.92705	118.5	0.93457	99.477	0.730121	0.0855903	0.166731	0.0175579
Q9P0L0;A8KA83;A6NDZ0	VAP33;VAPA	5	16	65.9	5.45e-228	0.03137	93.51	0.95671	26.643	1.3156	73.658	1.4092	127.75	2.2349	93.48	2.4273	114.35	0.0342443	0.105685	0.0335614	0.826509
Q9UHN6;B2RTQ6;B4E1B9	KIAA1412;TMEM2	8	51	46	0	0.060149	97.614	1.4155	32.45	0.99123	21.779	0.76131	20.901	1.0797	22.369	1.3667	36.347	0.103199	0.274303	0.603916	0.0185823
Q5VZE3;Q8NBJ4-1;Q8NBJ4;B3KNK9;Q8NBJ4-2	GOLM1;RP11-379P1.2-001;C9orf155;GOLPH2;PSEC0242;UNQ686/PRO1326;hCG_29469	7	11	29.8	7.46e-89	0.029792	53.272	0.7874	38.55	0.95821	85.895	0.72451	38.643	1.0537	42.607	1.1702	29.262	0.0995914	0.707764	0.0868424	0.105802
Q8WUY1;B4DWJ7	C8orf55;PSEC0098	2	10	53.4	2.93e-77	0.035485	40.953	0.56887	21.341	0.79464	62.843	0.80644	16.398	1.4014	61.555	1.6618	63.667	0.00469249	0.0122936	0.00503535	0.977979
Q8NBS9;Q658S9;Q6EHZ3;Q86UY0;B2RDM2	TLP46;TXNDC5;UNQ364/PRO700;DKFZp666I134;STRF8;hCG_1811539	4	18	45.8	7.71e-299	0.037935	71.394	0.86151	31.443	1.1571	53.439	1.2031	54.463	1.8673	74.772	2.0555	91.057	0.0305079	0.0951439	0.0303288	0.844019
Q8NF37	AYTL2;LPCAT1;PFAAP3	1	9	20.6	1.23e-150	0.036848	71.21	0.8864	51.656	1.1254	56.161	1.3641	41.163	1.9664	37.506	2.4627	68.899	0.0105516	0.0308309	0.010986	0.947631
P52272-1;P52272;Q59ES8;Q7KYM9;P52272-2;B4DEG4;Q6P2D7;Q8TCM5	HNRNPM;HNRPM;NAGR1;ORF;DKFZp547H118	2	16	30.5	8.34e-128	0.12285	98.213	1.4562	52.541	1.1715	67.702	1.2112	56.775	1.5845	67.696	2.2363	88.771	0.10456	0.465375	0.166795	0.263269
Q96CS3;B4E2M8	ETEA;FAF2;KIAA0887;UBXD8;UBXN3B	1	18	51	1.57e-205	0.040759	194.75	0.67803	30.644	0.92154	52.46	1.1611	56.674	1.5821	78.582	2.241	86.288	0.00355654	0.00892655	0.00378492	0.983732
Q8N3R9-1;Q8N3R9;A1L380;A8K5C5;Q4VBP4;Q658X5;Q8N3R9-2	MPP5;DKFZp666F1010	2	8	15.1	4.11e-47	0.068663	39.332	1.6612	31.999	1.1679	61.709	0.67932	114.45	1.1884	118.15	1.5806	65.259	0.117253	0.149921	0.707057	0.0257687
Q8NC42;Q53SV6;C9IZ54	DNAPTP2;RNF149;LOC284996	2	4	13	4.39e-16	0.10743	167.15	1.4708	14.398	1.5228	7.8809	1.5248	23.492	1.903	18.799	2.1253	11.49	0.0926251	0.602344	0.0905742	0.214457
Q6NZI2-1;Q6NZI2;B3KRY5;B4DNU9;Q6NZI2-3;B4DPZ5;Q6NZI2-2	FKSG13;PTRF	3	8	24.6	0	0.11177	53.707	2.7167	115.6	1.5791	36.591	1.0796	46.757	1.7932	67.702	0.56787	117.41	0.387248	0.223917	0.282372	0.106464
Q96KP4-1;Q96KP4;B3KUG4;B4DPF1;B4DV28;Q96KP4-2;Q9NUV1;Q9NW02	CN2;CNDP2;CPGL;PEPA	10	10	34.9	8.04e-42	0.052066	44.922	1.0825	30.031	1.1309	74.153	0.79248	36.207	0.8428	61.261	0.80931	19.14	0.781956	0.110916	0.0907512	0.016376
Q8WTV0-2;Q8WTV0;Q52LZ5;B7ZKQ9;C9JIQ3;Q8WTV0-4;Q8WTV0-1;B3KW46;B4DZ71;B4E3I1;Q59FM4;Q8WTV0-3	CD36L1;CLA1;SCARB1	6	17	38.1	0	0.086761	87.446	2.3034	90.836	1.7353	81.727	1.2022	63.157	1.509	75.533	1.7306	95.122	0.409303	0.0829283	0.500258	0.00751099
Q8NDI1-1;Q8NDI1;Q8NDI1-2;A8K930;Q8NDI1-3;B3KM32	EHBP1;KIAA0903;NACSIN	4	15	14.9	7.03e-283	0.10409	47.673	1.5143	67.282	1.1948	21.009	0.8801	27.209	0.99538	90.82	1.3819	22.143	0.154234	0.125653	0.706711	0.0134021
P24534;A4D1M6	EEF1B;EEF1B2;EF1B;hCG_19809;LOC392793;tcag7.1190	5	6	42.2	2.96e-124	0.13587	29.52	2.9008	96.712	2.1399	119.39	1.7967	95.957	1.9815	98.147	2.8933	117.34	0.163408	0.365342	0.444491	0.0267591
Q7Z6Z7-1;Q7Z6Z7;Q7Z6Z7-3;Q7Z6Z7-2;B4DGF6;Q3B7K0;Q53FW4;Q5H935;Q5H924	HSPC272;HUWE1;KIAA0312;KIAA1578;UREB1;RP3-339A18.4-005;RP3-339A18.4-002	11	91	30.7	0	0.044108	90.317	0.86392	21.961	0.81565	27.448	0.66713	25.671	0.86944	36.375	0.92911	27.015	0.0281352	0.94246	0.0229113	0.00649373
Q9UHR4	BAIAP2L1;IRTKS	1	19	47.2	0	0.046239	69.229	1.5661	38.759	1.0893	24.313	0.77274	22.557	1.0628	35.773	1.1442	26.621	0.286188	0.104591	0.600526	0.00869591
P62979;B2RDW1;Q5RKT7;Q8WYN9;A8K674;Q59EM9;Q5PY61;Q66K58;Q96H31;Q96MH4;Q9UFQ0;Q96C32;Q5U5U6;B4DV12;Q5UGI3;P62988;Q49A90;A8CGI2	RPS27A;UBA80;UBCEP1;hCG_1987923;UBC;DKFZp434K0435;hCG_1998947;UBB;UBA52;UBCEP2	26	8	54.5	6.63e-146	0.07199	56.034	1.8452	38.576	1.6773	107.02	1.295	91.81	1.7177	102.39	2.1394	90.211	0.0127809	0.967443	0.0162944	0.00348188
Q08209-1;Q08209;A1A441;B5BUA2;Q9UMM5;Q08209-2;A8W6Z7;Q9UMB2	CALNA;CNA;PPP3CA	13	11	26.1	1.93e-82	0.075856	34.727	2.0814	21.888	1.7669	38.501	1.1907	34.83	1.6168	28.035	1.6023	64.702	0.747541	0.102537	0.142313	0.00760893
Q13501-1;Q13501;Q13501-2;B4E3V2	ORCA;OSIL;SQSTM1	5	30	87.5	0	0.18674	90.886	3.9609	90.277	4.1217	101.03	3.4974	94.293	3.8238	98.976	4.1057	97.823	0.220187	0.636353	0.104625	0.0388355
P58546;Q69YG1;C9JL85	MTPN;DKFZp761E1322;hCG_16971;tcag7.994	3	5	68.5	2.95e-191	0.20352	36.55	2.0004	9.394	1.7501	96.594	1.0486	76.088	1.0481	85.703	1.3831	95.69	0.431639	0.153603	0.372591	0.0421674
O95302;A7YQ73;B3KQQ0;B7Z1G9;B7Z1U8;B7Z230;B7Z994;B7ZAH5;B7Z6H3	FKBP60;FKBP63;FKBP9	5	8	16.5	2.35e-30	0.02995	60.566	0.66612	16.638	0.95729	14.606	0.98671	56.575	1.7337	77.178	1.8534	84.626	0.0147731	0.0403753	0.0150221	0.92983
P46779;O60251;B4DEP9;Q59F34;C9JB50	RPL28;hCG_38234	6	9	48.2	2.57e-31	0.07587	78.911	1.2874	44.542	1.3919	56.579	1.2887	56.789	1.6647	78.655	1.9484	76.92	0.0869463	0.648532	0.0862443	0.178277
Q8N163-1;Q8N163;B3KTJ9;Q8N163-2	DBC1;KIAA1967	3	4	5.4	1.88e-09	0.16133	51.444	1.2786	5.0299	0.76557	15.842	0.74999	43.357	0.88028	72.658	1.1848	34.538	0.171474	0.242046	0.521029	0.0654508
O14974-1;O14974;B2RAH5;B4DZ09;O14974-4;O14974-2;O14974-3	MBS;MYPT1;PPP1R12A	7	20	23.7	1.55e-209	0.065869	84.178	1.8569	54.117	0.98521	37.766	0.758	22.031	1.0401	14.686	1.1087	31.655	0.221107	0.107574	0.652373	0.018946
Q12792-2;Q12792;Q12792-3;Q12792-4	PTK9;TWF1	5	5	16.4	5.22e-297	0.10275	32.716	2.2761	22.937	1.9941	28.102	1.3792	79.736	1.619	77.033	1.6414	48.352	0.991127	0.00333586	0.00517298	0.000364104
Q9BUQ0;P26599-2;P26599;P26599-1;Q59H49	hCG_20560;PTBP1;PTB	13	9	26	2.17e-263	0.12294	51.662	1.8398	16.372	1.3684	54.632	1.1154	57.248	1.4753	69.027	2.0803	84.259	0.117713	0.420776	0.416508	0.0450027
P60903;Q6FGE5	ANX2LG;CAL1L;CLP11;S100A10	1	12	68	1.22e-241	0.16502	46.358	1.8278	41.489	1.1467	73.283	0.70537	32.815	1.0261	73.821	1.1741	78.407	0.26072	0.14599	0.551035	0.0422548
O95864-1;O95864;O95864-2;B3KNG5;B3KNI9;B3KQG9;B3KVS0;B7Z634;O95864-3	FADS2	3	8	22.3	2.85e-58	0.02619	84.034	0.68718	45.58	0.93344	48.24	0.93699	49.099	1.6956	71.849	2.2172	80.354	0.00587769	0.0167672	0.00649772	0.970857
P22413;B2RBY8;Q7Z3P5;Q9NS95	ENPP1;M6S1;NPPS;PC1;PDNP1;DKFZp686P13218	2	16	27	6.46e-173	0.028921	102.78	0.53123	32.34	0.30233	25.536	0.18056	40.855	0.32214	57.51	0.35583	60.838	0.202697	0.14349	0.616114	0.0376991
Q8WUH6;B3KMF8	C12orf23	1	4	44	3.17e-77	0.083202	11.883	1.2036	1.2425	1.2813	15.307	0.96239	3.1124	0.94539	53.068	0.87934	124.95	0.69668	0.149399	0.125177	0.0287437
Q96P70	HSPC273;IMP9;IPO9;KIAA1192;RANBP9	1	13	21.6	1.61e-276	0.06382	114.74	1.1016	24.878	1.0698	41.811	0.84139	19.619	0.91394	44.521	1.151	31.073	0.207273	0.628605	0.140527	0.0235942
O00232;A6NP15	PSMD12;hCG_1749256	2	14	39	2.69e-135	0.067584	64.022	1.6468	20.896	1.3825	123.41	0.94391	86.13	1.4263	99.65	1.4075	94.417	0.333558	0.333517	0.31501	0.0179142
Q6PKG0-1;Q6PKG0;Q6PKG0-2;Q6PKG0-3	KIAA0731;LARP;LARP1	9	13	17	2.08e-75	0.10663	162.69	1.9985	28.719	1.6992	117.26	1.2788	43.151	1.2167	79.747	1.7898	101.54	0.387643	0.220002	0.365539	0.0268165
P13639;B4DMC6;B4DRE8;Q6PK56;Q8TA90;B4DPU3	EEF2;EF2	3	58	71	0	0.094856	107.09	1.8888	36.745	2.179	70.279	1.5252	56.385	1.673	55.664	1.9132	52.423	0.410467	0.40865	0.14399	0.0368933
Q04656-3;Q04656;Q04656-2;Q04656-1;Q04656-5;B4DRW0;Q762B6	ATP7A;MC1;MNK	7	13	12.1	1.47e-64	0.039516	89.918	1.0111	26.915	1.0942	17.083	0.83275	26.269	1.1641	14.031	1.0159	16.888	0.236728	0.59682	0.116863	0.0495889
O00571;A8K538;B4E3E8;B5BTY4;Q59GX6;Q5S4N1;O15523;B4DK29;B4DXX7;B4E010;B4DLU5	DBX;DDX3;DDX3X;hCG_19318;RP1-169I5.3-001;DBY;DDX3Y	12	31	60.7	0	0.096535	104.39	1.4847	30.768	1.3836	46.137	1.1748	47.389	1.4751	62.167	1.7611	63.839	0.00785369	0.97969	0.00918578	0.0032703
O94925-3;O94925;B3KM58;Q53RX0;Q53TX0;Q68D38;O94925-1;A8K132;Q53S89	GLS;GLS1;KIAA0838;DKFZp686O15119	6	11	30.3	9.29e-193	0.05307	32.271	0.70207	60.824	1.2216	41.781	1.1331	21.453	1.7686	51.251	2.2173	87.032	0.0138116	0.0329047	0.01394	0.939344
Q12981-4;Q12981;Q12981-1;Q12981-2;Q12981-3	BNIP1;NIP1;SEC20L;TRG8	4	6	29.8	1.45e-26	0.070408	71.528	0.82095	26.571	1.1783	102.44	1.4813	83.001	2.1081	33.493	2.5841	93.474	0.00928006	0.0212419	0.00958551	0.959893
Q07020;Q0QEW2;B4DDY5	RPL18	2	9	43.1	6e-108	0.078	75.441	1.2353	46.357	1.2886	67.421	1.2983	48.89	1.6712	70.668	2.1597	87.035	0.0793453	0.416088	0.0895672	0.415
P15291-1;P15291;B4DLB8;B4DMM8;B7ZAH9;Q86XA6;P15291-2	B4GALT1;GGTB2	2	2	5	8.97e-05	0.05207	60.914	1.4175	25.02	1.5799	11.535	1.4369	6.7204	1.4098	15.733	1.9113	24.337	0.144401	0.666886	0.107434	0.0812786
P48506;B4E2I4;Q14TF0	GCLC;GLCL;GLCLC;hCG_21942	1	10	19	3.73e-86	0.071878	46.485	1.7071	18.317	1.3412	72.71	1.189	106.6	2.0031	33.438	1.4531	73.366	0.244327	0.485916	0.199181	0.0705757
Q00325-2;Q00325;B2RE88;Q53HC3;Q8NCF7;Q00325-1	OK/SW-cl.48;PHC;SLC25A3	7	14	39.9	0	0.031331	105.17	0.80098	40.334	1.1554	104.93	1.2317	63.227	1.9692	84.247	2.9639	84.165	0.00166119	0.00448426	0.00182136	0.992033
P39019;B0ZBD0;Q8WVX7	RPS19;hCG_1995572	1	15	70.3	8.26e-111	0.11466	38.928	2.1171	15.891	1.6308	63.956	1.0897	43.784	1.7243	63.292	2.0461	107.65	0.11021	0.201451	0.66935	0.0189889
P63173;B2R5A8	RPL38	2	5	50	2.15e-32	0.20468	39.882	1.7639	27.737	1.5241	69.033	1.1025	35.286	1.5233	43.985	2.0673	47.776	0.139657	0.356206	0.443999	0.0601377
O76094;A0PJJ5;O15302;Q0D2M6;Q71V07;Q7Z3C0;Q86X80	SRP72;DKFZp686A04192	1	14	31	2.35e-123	0.074726	47.136	1.5018	11.002	1.2425	78.243	1.1633	74.353	1.5345	82.625	1.7307	98.691	0.0365987	0.898807	0.0458364	0.018758
O75841;B2R9H7;Q6IAS0;C9J027;B4E1P0;C9J9M7	TSPAN20;UPK1B	4	2	8.5	5.47e-30	0.076462	118.34	0.68262	38.757	0.68751	67.256	0.64071	60.068	1.2062	87.962	1.3654	90.518	0.0630522	0.168972	0.081064	0.686912
P09601;B2R7U4;Q6FH11;Q96DI8;B1AHA8	HMOX1;HO;HO1;hCG_40033;CTA-286B10.6-002	2	14	59.4	8.63e-255	0.10132	64.752	2.2661	24.455	2.3564	97.228	2.7977	55.459	3.743	74.379	4.3222	110.69	0.0678116	0.264341	0.0703323	0.597515
P54819-1;P54819;P54819-2;P54819-5;P54819-3;B4DLK2;P54819-6	ADK2;AK2	6	9	51.9	5.37e-48	0.10622	35.49	0.96258	22.531	0.96815	68.16	0.85697	75.229	1.2595	80.879	1.6363	78.861	0.0838295	0.342664	0.116136	0.457371
P27695;Q5TZP7	APE;APEX;APEX1;APX;HAP1;REF1;hCG_40473	2	12	50	6.92e-53	0.11891	88.043	1.9773	20.023	1.6639	108.95	1.1581	25.936	1.3199	36.77	1.5402	32.039	0.680745	0.0705043	0.241132	0.0076186
P84077;P61204;B4DEB9;B4DN70;B4DJC8	ARF1;ARF3	6	13	70.2	0	0.075538	97.583	1.5624	24.942	1.4073	77.461	0.95618	74.635	1.2196	80.571	1.1522	86.187	0.944015	0.0233398	0.0302457	0.00239948
P18085;C9JPM4;C9JAK5	ARF2;ARF4	6	11	65.6	6.34e-287	0.086255	51.044	1.4395	19.228	1.5497	86.496	0.92309	47.675	0.54272	181.73	1.2988	44.262	0.353315	0.238408	0.313095	0.0951817
P62330;Q5U025;Q6FGZ2;Q6FH17	ARF6;hCG_2013574	4	8	53.1	7.48e-97	0.033139	71.849	1.2221	27.425	0.88614	78.39	0.57519	70.97	0.75695	68.488	0.81911	86.232	0.588642	0.0641772	0.3402	0.00698115
P35221-1;P35221;B3KSR8;B4DKT9;B4DU00;B4E2G8;Q8N1C0;P35221-2;C9JMP9	CTNNA1;hCG_1782385	7	51	68.1	0	0.034584	99.707	0.79383	37.904	0.51329	71.178	0.33104	60.767	0.49645	66.583	0.6367	56.504	0.0549138	0.0440532	0.894183	0.00684961
P09651-1;P09651;P09651-2;Q3MI39;Q6IPF2;Q9BSM5;P09651-3;P0C7M2;C9JCD7;Q0VAC0;Q32P51	HNRNPA1;HNRPA1;HNRPA1L3;HNRNPA1L;HNRNPA1L2	16	17	44.4	7.09e-177	0.16401	80.309	2.4547	52.359	1.843	47.945	1.7648	68.169	2.1254	77.684	2.3701	73.764	0.115804	0.689653	0.170102	0.0244417
Q92692-2;Q92692;A8K5L5;Q7Z457;Q7Z458;Q9UEI6	HVEB;PRR2;PVRL2	1	10	24.8	1.05e-127	0.084897	100.53	1.4743	33.096	1.0221	85.347	0.72382	39.77	1.1103	83.126	1.3618	41.063	0.0836302	0.126051	0.774482	0.0158368
P26006-2;P26006;B4DDT0;B4E0H8;Q59F03;P26006-1;B7ZM80;Q86SW1	ITGA3;MSK18	2	31	30.4	0	0.039905	124.82	1.3206	25.465	0.85048	35.73	0.60158	31.909	0.8243	31.424	1.0773	27.655	0.0262553	0.0240341	0.947305	0.00240552
P21926;A6NNI4;B4DPP0;B4DK09;Q56CY1	CD9;GIG2;MIC3;TSPAN29;BTCC-1	5	4	14.5	4.25e-41	0.036717	35.546	1.3689	22.422	1.1007	30.753	0.6731	53.152	0.85839	18.073	1.1826	55.975	0.229119	0.127909	0.631887	0.0110855
P08962;C9JV86;Q8N6Z9	CD63;MLA1;TSPAN30	11	3	7.6	1.36e-31	0.16678	45.293	3.046	53.967	2.8201	48.704	1.918	45.096	2.0552	36.808	1.9433	24.531	0.837776	0.0618817	0.0893122	0.0110301
P11413-2;P11413;P11413-3;A8K8D9;P11413-1;Q0PHS4;Q2Q9B7;Q2Q9H2;Q2VF42;B4DYA7;Q0PHS1;A2IBT6;A7IZZ3;B6ZHS6;Q0PHS2;Q0PHS3;Q0PHS5;Q0PHS6	G6PD	5	49	82.7	0	0.039709	82.613	0.89456	41.464	1.0535	57.642	0.79701	54.301	0.961	50.758	1.0322	48.273	0.181818	0.67029	0.09884	0.0490521
P45880-3;P45880;B4DKM5;P45880-1;P45880-2;Q5JSD1;Q5JSD2	VDAC2;RP11-375G3.1-010;RP11-375G3.1-005	10	15	65.3	0	0.022737	54.244	0.64991	38.653	1.091	79.159	1.3598	64.696	2.1573	97.386	3.6105	129.64	0.00922161	0.0212274	0.00991735	0.959634
Q00796;B4DKI2	SORD	3	5	22.4	5.94e-131	0.041689	45.489	1.4475	11.866	1.1234	13.545	1.1829	29.073	1.2835	14.545	1.5869	11.968	0.101209	0.76135	0.100115	0.0373254
Q6Q3G8;P13473-2;P13473;B4E2S7;P13473-1;B7Z2R9	hCG_39412;LAMP2	5	5	10.9	1.02e-27	0.18755	81.645	2.2703	40.823	2.2011	50.022	1.4696	32.1	1.6984	37.366	1.4962	21.153	0.793225	0.0785424	0.112878	0.0153546
Q07157-1;Q07157;A9CQZ8;Q9H317;B4DZK4;Q68DX9;Q6MZU1;Q07157-2	TJP1;ZO1;DKFZp686M05161;DKFZp686A1195	5	48	41.8	0	0.061278	92.736	2.0089	47.953	1.3036	36.841	0.85608	37.42	1.2766	29.178	1.644	46.53	0.0155863	0.0141627	0.968636	0.0016148
P23229-6;P23229;P23229-9;P23229-2;P23229-1;P23229-3;P23229-4;C9JK10;P23229-5;P23229-7	ITGA6	10	44	48.9	0	0.042905	73.481	1.3388	25.109	0.89654	25.758	0.61668	32.8	0.89025	29.842	1.1053	30.166	0.021061	0.0200878	0.956995	0.001856
Q9Y3U8;Q9BYF3	RPL36	1	6	33.3	2.49e-72	0.068509	40.734	1.1867	32.52	1.2366	44.759	1.0822	28.971	1.5996	60.509	1.7964	60.538	0.0848279	0.636292	0.0940384	0.184841
P55036-2;P55036;Q5VWC4;P55036-1;A6PVX3;A6PVX4	MCB1;PSMD4;hCG_1741224;RP11-126K1.1-002;RP11-126K1.1-014;RP11-126K1.1-008	6	6	19.5	2.78e-61	0.111	82.805	1.5316	104.31	1.4806	74.009	0.73413	61.789	1.2818	130.59	1.057	87.939	0.473019	0.165665	0.32309	0.0382256
P10599;Q9UDG5;B1ALW1;O60744	TRDX;TRX;TRX1;TXN;hCG_28763;RP11-427L11.1-002;TXN delta 3	2	10	65.7	1.31e-111	0.29746	51.093	2.0308	9.6553	1.823	64.068	1.1217	69.051	1.2688	193.41	1.34	96.253	0.480747	0.142361	0.336956	0.0399354
P21796;B3KTS5;C9JI87	VDAC;VDAC1	3	18	77.4	0	0.023288	62.959	0.59384	60.989	0.95861	97.581	1.1978	67.187	1.7916	82.282	3.0139	99.281	0.00880973	0.020537	0.00948278	0.961171
P31946-1;P31946;B5BU24	YWHAB	3	19	73.2	0	0.079678	50.43	1.6487	33.367	1.3298	67.813	0.88957	60.646	1.0089	98.418	1.0418	67.247	0.820837	0.0476075	0.124051	0.00750448
Q04917;B2R6N6;A2IDB2;Q9H4N8	YWHA1;YWHAH;LL22NC03-44A4.1-004	4	15	53.7	0	0.057248	88.392	1.5242	27.704	1.1745	79.975	0.76253	48.823	0.93647	66.247	0.88257	72.319	0.806858	0.0522897	0.132367	0.00848532
P62241;Q5JR94;Q5JR95;Q9BS10	OK/SW-cl.83;RPS8;hCG_2031852;RP11-269F19.3-001;RP11-269F19.3-003	2	12	52.4	0	0.10818	73.747	2.0583	24.629	1.7379	72.386	1.4041	55.551	1.7891	73.869	2.1203	75.315	0.0533161	0.86031	0.0777842	0.00858958
Q14978-2;Q14978;B2RAU8;Q14978-3;Q14978-1;Q96J17	KIAA0035;NOLC1;NS5ATP13;hCG_25636	3	5	8.6	1.75e-20	0.19372	71.112	2.6503	57.767	1.7822	58.671	1.948	22.933	2.2915	64.206	3.4274	39.558	0.132445	0.474362	0.255556	0.137637
Q15417;B4DFK6;Q6FHA7;B4DP09;Q9BWY6	CNN3;hCG_31913	3	5	22.8	3.1e-52	0.047195	57.239	1.1871	19.139	0.8318	31.576	0.41893	2.5332	0.54462	54.872	0.49993	13.485	0.474458	0.143431	0.340928	0.041183
P07737;Q53Y44	PFN1;hCG_32691	2	13	91.4	0	0.11863	59.777	1.6744	66.338	1.6411	61.603	1.0934	51.888	1.3043	76.004	1.2214	63.359	0.913007	0.0354669	0.0463879	0.00513836
P13797;A8K579;B4DPW9;B7Z6M1;Q53GY0;Q96HI1;A7E2S2;B4DG31;B4DGB4;B4DI60	PLS3;hCG_18485	5	34	71.7	0	0.051349	119.24	1.8935	32.034	1.3189	57.206	0.82116	58.937	1.0463	68.475	1.0535	67.286	0.663192	0.0688975	0.256868	0.0110423
P61978-2;P61978;B4DFF1;Q5EC54;Q6IBN1;P61978-1;P61978-3;B4DUQ1;Q5T6W2;B3KU16;Q5T6W5;Q5T6W1	HNRNPK;HNRPK;hCG_1985922;RP11-575L7.1-003;RP11-575L7.1-005;RP11-575L7.1-001;RP11-575L7.1-006	7	20	53.9	0	0.17041	72.571	2.2324	35.643	1.782	71.916	1.3215	51.858	1.5915	102.13	1.6397	86.738	0.729731	0.0534108	0.2108	0.00605754
P14868;Q53R85;Q53T60;Q68CR9	DARS;PIG40;DKFZp781B11202	6	21	52.5	7.66e-227	0.073216	116.62	1.5068	50.399	1.1145	29.253	0.97406	31.517	1.3396	54.903	1.7403	74.407	0.0862284	0.672831	0.201437	0.0395036
O14653-2;O14653;O14653-1;B4E141;Q8N4B8	GOSR2;GS27	7	4	31.5	1.15e-44	0.029557	32.009	0.79138	1.1792	1.1626	21.72	1.2295	30.865	1.7371	41.867	2.5796	57.994	0.00918405	0.0266149	0.00964415	0.954557
P62701;B2R491;Q53HV1;Q96IR1;P22090;A4FU11;Q496E4;Q53HI6;Q8TD47;C9JEH7	CCG2;RPS4;RPS4X;SCAR;hCG_18634;PRO2646;RPS4Y;RPS4Y1;RPS4Y2;RPS4Y2P	8	19	61.2	0	0.11195	58.485	1.8593	19.568	1.616	67.792	1.2468	62.287	1.644	70.816	1.9889	75.423	0.0630388	0.810337	0.114533	0.0120908
Q8IVL6-1;Q8IVL6;Q59FY9;Q8IVL6-2	LEPREL2;P3H3	6	8	15.5	4.73e-67	0.039192	48.403	0.63489	53.24	0.87868	26.463	0.7929	27.891	1.2889	28.26	1.4991	18.698	0.0265316	0.0820461	0.0276515	0.863771
P30622-2;P30622;P30622-3;O43667;P30622-1;Q6P5Z9	CLIP1;CYLN1;RSN;CLIP-170	6	19	18	1.13e-169	0.12715	96.361	2.1145	34.757	1.9313	19.274	1.2137	36.112	1.6719	26.864	1.9282	14.296	0.31072	0.194775	0.479256	0.0152494
Q8IVT2	C19orf21	1	24	50.7	1.69e-269	0.035443	118.9	0.92448	50.067	0.58791	49.947	0.38347	45.458	0.59877	38.47	0.94389	56.326	0.123311	0.187431	0.652788	0.036471
Q8IW48;B3KYA5		7	12	34.8	0	0.012289	113.62	0.38637	47.354	0.7971	33.491	0.88098	35.709	1.3658	44.296	2.294	69.192	0.0125608	0.0284643	0.0129988	0.945976
O75347;Q6FGD7;B4DT30	TBCA;hCG_2016016	2	8	56.5	2.59e-51	0.12386	38.985	1.6225	33.307	1.4058	68.428	0.80355	30.919	1.1029	64.899	1.0001	65.101	0.586066	0.108778	0.281516	0.0236398
Q8IWU2;A2VDI9;A4D272	AATYK2;BREK;KIAA1079;KPI2;LMR2;LMTK2	2	7	5.9	6.62e-70	0.067811	88.077	1.1552	26.164	0.8575	15.565	0.7272	9.7699	0.61195	41.142	0.76493	61.227	0.537224	0.152489	0.280639	0.029648
Q7Z478	DDX29;DHX29	3	10	9.7	1.45e-72	0.043687	36.565	1.2416	17.336	0.79668	68.368	0.67332	52.176	1.1799	10.374	1.4897	12.742	0.124633	0.481823	0.308648	0.0848963
P16403;A8K4I2	H1F2;HIST1H1C;hCG_1640485	3	16	42.3	2.29e-138	0.086471	88.688	1.3255	54.089	1.2865	59.064	1.1377	65.547	1.4138	114.95	1.9193	118.8	0.0701368	0.75277	0.0910559	0.0860374
P10412;A3R0T7;A3R0T8;B2R984;Q4VB24	H1F4;HIST1H1E;hCG_1645742	1	13	39.3	1.17e-125	0.11636	5.8048	1.3217	37.95	1.2702	69.945	1.0695	126.73	0.84677	252.04	1.1882	139.05	0.456576	0.250453	0.24477	0.0482012
P16401	H1F5;HIST1H1B	2	8	30.5	5.42e-56	0.12645	49.729	2.2087	31.277	2.0487	81.377	1.6556	174.32	0.13621	206.48	1.2828	151.59	0.290802	0.24911	0.277508	0.182581
Q53EP0-1;Q53EP0	FAD104;FNDC3B;NS5ABP37;UNQ2421/PRO4979/PRO34274	3	17	22.4	5.87e-217	0.035328	85.654	0.74544	27.392	1.0827	21.451	1.2534	20.966	1.9503	58.718	2.7462	32.928	0.000634424	0.00160627	0.000680543	0.997079
P11233;A4D1W3;Q8N836;C9JZC9;C9JPE8	RAL;RALA	4	10	52.9	6.16e-292	0.083586	160.56	2.088	15.507	1.5921	72.252	1.0283	58.361	1.3558	69.744	1.5596	76.038	0.281164	0.0609041	0.651506	0.0064265
P05556-1;P05556;P05556-3;P05556-4;P05556-5;P05556-2	FNRB;ITGB1;MDF2;MSK12	15	35	46.5	0	0.050218	93.954	1.2673	60.564	1.0383	63.043	0.88706	56.975	1.2747	63.008	1.7116	59.248	0.0663894	0.765401	0.115383	0.0528274
Q14108;Q53Y63;B4DKD8	CD36L2;LIMPII;SCARB2;hCG_23840	2	12	31.6	1.47e-212	0.093404	76.729	2.1789	29.022	1.8293	87.742	1.2429	69.733	1.3886	80.865	1.0999	91.547	0.693644	0.113038	0.167749	0.0255692
P20340-2;P20340;Q9UL30;P20340-1;B7Z5Z9;B7Z772;Q53ET8;Q6FGX3;Q9UL29;Q1W5D8	RAB6;RAB6A;RAB6A;RAB6B	10	14	62.5	0	0.049838	41.034	1.5673	39.581	1.9335	79.819	1.6059	63.463	2.0041	77.046	2.1434	90.802	0.135282	0.672191	0.0934189	0.0991081
Q06210-1;Q06210;Q06210-2	GFAT;GFPT;GFPT1	2	25	49.1	3.43e-286	0.044222	95.438	1.3944	38.961	1.9128	63.236	1.4556	67.927	1.503	54.027	1.3027	53.355	0.409062	0.358375	0.14987	0.0826936
Q9BXB1;Q59ER8;C9JCH9;Q8N537	GPR48;LGR4	3	9	12.8	5.95e-59	0.067947	94.55	1.0068	20.915	1.0786	49.933	1.0352	28.628	1.3159	45.445	1.6671	52.432	0.0850855	0.506403	0.0929776	0.315534
P35613-1;P35613;B4DNE1;P35613-2;B4DY23;Q54A51;A6NJW1	BSG;UNQ6505/PRO21383;hCG_20562;hEMMPRIN	4	10	34.8	0	0.08711	90.024	1.5341	54.981	1.0942	63.558	0.74616	47.965	1.0817	53.706	1.4199	60.292	0.0639635	0.0809233	0.844722	0.0103909
Q8IZV5	RDH10;UNQ9375/PRO34191	1	9	34	1.83e-85	0.051357	66.603	0.27531	66.378	0.34699	31.978	0.35595	64.421	0.67793	53.924	0.90814	63.276	0.071292	0.135516	0.0838105	0.709382
P36873-2;P36873;P36873-1;B4DNE3;Q9UPN1	PPP1CC	3	12	35.6	0	0.071324	55.375	1.6359	19.431	1.2206	11.926	0.82668	32.409	1.1517	17.726	1.2963	41.734	0.103076	0.0482239	0.844472	0.00422878
P62140;B4DJ75;B7ZB67;C9JP48;B4E163;C4TNW5;C9J9S3	PPP1CB;PPP1CA	5	12	37.3	0	0.046407	91.451	1.4448	31.098	1.0425	7.5287	0.89455	28.723	1.1177	17.286	1.1796	19.018	0.301248	0.413795	0.264903	0.0200531
P06753-2;P06753;B2RDE1;Q5VU66;Q5HYB6;Q5VU59;Q5VU58;Q8TCG3;P06753-3;B4DQ80;Q5VU61;Q6LDX7;Q8NI98;Q5VU72;B4DWT5;Q8NAG3	TPM3;RP11-205M9.1-009;DKFZp686J1372;RP11-205M9.1-003;hCG_1997142;RP11-205M9.1-006;RP11-205M9.1-005;OK/SW-cl.5;RP11-205M9.1-010	12	26	68.5	4.71e-227	0.089519	99.276	1.2274	39.882	0.92934	48.317	0.56987	48.293	0.64921	84.355	0.7899	52.064	0.404786	0.117835	0.450659	0.0267197
P11586;B2R5Y2;B7Z809	MTHFC;MTHFD;MTHFD1	2	46	60.1	0	0.043921	82.156	1.0974	35.521	1.1007	37.81	0.91981	41.326	1.1286	45.74	1.3069	31.295	0.041377	0.910704	0.0330751	0.0148436
Q9BQE3;Q53GA7;B7Z1K5;Q8N532	TUBA1C;TUBA6	6	23	61.7	0	0.076391	95.793	1.8256	23.875	1.4514	83.145	1.1137	53.543	1.4781	73.611	1.7322	72.834	0.146088	0.557552	0.281728	0.0146313
Q9Y6M4-2;Q9Y6M4;Q9Y6M4-1;A8K040;B7Z9Q4;Q9Y6M4-3;B4DSH2;P78368;B5BU42	CSNK1G3;hCG_21492;CSNK1G2	8	10	28.6	7.58e-42	0.064926	100.72	1.7303	18.732	1.4646	68.226	0.71064	63.697	1.1691	26.868	1.5537	91.353	0.185666	0.135594	0.656696	0.0220441
Q9Y3D7	CGI-136;MAGMAS;TIM16;TIMM16	1	2	27.2	5.4e-184	0.043047	100.57	0.76053	2.7337	1.2144	14.933	1.3567	10.968	2.1744	1.4086	3.5658	7.0261	0.0137849	0.0313043	0.0151567	0.939754
B4DR61;P61619-1;P61619;B3KNF6;P61619-3	SEC61A;SEC61A1;hCG_40108	15	10	28.6	3.19e-262	0.034178	104.94	0.70927	25.66	0.99888	78.81	1.1785	50.003	2.0371	73.392	2.7324	94.634	0.00394347	0.00961517	0.00430095	0.98214
P00492;Q6LET3;A8MSU4	HPRT;HPRT1	2	9	58.7	7.21e-148	0.076184	49.651	2.013	19.257	1.8546	73.642	1.205	77.437	1.4386	72.88	1.168	77.963	0.801688	0.0805164	0.102892	0.0149032
P61457;Q6FGB3;Q6LEE0;Q6LEE1;Q6LEE2	DCOH;PCBD;PCBD1	1	6	73.1	8.14e-47	0.24044	59.833	1.5428	24.077	1.3814	7.8735	0.85411	26.714	1.1101	23.353	0.98847	73.917	0.496898	0.14421	0.318562	0.0403292
P62266;A8K517	RPS23;hCG_38189	2	6	49	1.53e-54	0.092334	37.025	1.9118	14.501	1.6715	63.092	1.4971	54.513	2.033	82.024	2.4994	123.71	0.0430793	0.863013	0.0589014	0.0350066
P07741	APRT	3	10	67.2	2.99e-133	0.092984	156.5	1.5585	21.387	1.3047	15.753	0.84544	27.086	1.0047	30.416	1.0777	30.458	0.771125	0.0503378	0.171155	0.00738206
Q12959-2;Q12959;Q12959-4;Q12959-7;B4DGU1;Q59FC4;Q12959-1;Q12959-6;Q6PJH1;Q12959-3;Q12959-5;B4DF78;B4DGZ8	DLG1	28	21	41.7	9.99e-174	0.054902	69.973	1.6119	54.136	0.92955	19.843	0.5532	32.326	0.79977	25.063	1.0273	40.556	0.175689	0.0888579	0.717063	0.0183908
P00441;A8MST3	SOD1	2	6	63	7.9e-179	0.15995	45.708	2.1464	40.298	1.8418	78.148	1.0477	50.47	1.3309	56.745	1.2664	106.72	0.575018	0.113156	0.28536	0.0264656
O15127;A8K769;Q6IBK3	SCAMP2	2	3	13.7	7.39e-218	0.080791	15.671	1.3675	31.589	1.241	29.608	1.2001	38.561	1.1805	47.543	1.606	23.655	0.119783	0.720139	0.11462	0.0454579
P04083;B5BU38;Q05BR2;Q5TZZ9;Q5T3N1;B4DL19	ANX1;ANXA1;LPC1;hCG_17305;RP11-71A24.1-002;RP11-71A24.1-004	4	29	74.6	0	0.088484	88.345	1.6544	36.514	1.614	61.463	1.1315	59.101	1.4172	67.232	1.3632	73.321	0.75827	0.137545	0.092882	0.0113033
Q9UGP8;B3KQF0;B3KNE7;B3KWU4	SEC63;SEC63L	4	15	24.5	5.05e-102	0.027175	186.38	0.67445	17.693	0.87663	73.667	1.0307	57.225	1.5465	41.771	1.8801	81.545	0.0104269	0.0304535	0.0107947	0.948325
Q99653;B4DSB5	CHP	3	16	85.6	0	0.037765	88.039	1.0517	27.48	1.4149	15.07	1.5165	60.435	2.2841	40.73	2.3977	78.631	0.0510476	0.161987	0.0484921	0.738473
Q02790;B2R9U2	FKBP4;FKBP52	1	30	72.1	0	0.10796	101.63	2.5139	72.471	2.2391	98.563	1.5257	59.242	1.8916	81.046	1.7405	92.299	0.956141	0.0180728	0.0236305	0.00215549
P17174;B7Z7E9;Q2TU84;B7Z1I2	GOT1;GIG18	2	15	56.7	0	0.056114	49.889	1.5531	17.886	1.5488	122.39	1.061	55.804	1.1807	82.196	1.0871	92.889	0.828886	0.0844377	0.0746618	0.0120147
P51970;B1AM93;B7Z768	NDUFA8;hCG_29045;RP11-456D21.1-001	1	7	52.3	4.99e-41	0.017371	101.99	0.45426	42.072	0.74431	49.176	1.0307	46.692	1.5188	42.758	1.5998	90.452	0.0255515	0.0584862	0.0244789	0.891483
P09960-1;P09960;B4DVZ8;P09960-2;B4DNQ9	LTA4;LTA4H	10	20	47.3	0	0.087515	96.77	1.7879	34.893	1.7645	69.359	1.1426	40.107	1.3283	36.451	1.3979	70.501	0.908697	0.0397688	0.0470292	0.00450483
P16615-1;P16615;A6NDN7;P16615-2;B0FYL2;B1PM99;B4DF05	ATP2A2;ATP2B	15	51	49.6	0	0.024973	113.67	0.69586	36.621	0.96415	43.624	1.0591	43.859	1.7372	48.371	2.3106	59.107	0.00190452	0.0053671	0.00204194	0.990686
Q15629;A8K032;B4E0K2;Q6FHL3;Q6FHU7	TRAM;TRAM1;hCG_18447	3	4	9.1	7.77e-12	0.046406	90.295	0.36744	5.8782	0.65507	40.904	0.83248	46.66	1.317	83.527	1.9845	65.328	0.0570105	0.105869	0.0609288	0.776192
P35268;B8Y929;Q7Z4W8;Q8WYP0;Q9BYF5	RPL22;RPL22L2	3	7	59.4	3.74e-303	0.1173	43.582	1.4863	40.713	1.2379	56.261	1.1081	36.466	1.4165	63.461	1.7082	60.844	0.044377	0.85804	0.0768019	0.0207813
P61353;B2R4D8;Q6LCU2	RPL27	3	10	55.1	4.68e-77	0.06343	136.12	1.269	27.299	1.1758	37.868	1.1258	61.307	1.5725	52.171	1.9307	63.753	0.0792617	0.656568	0.0985818	0.165588
P07195;Q5U077;A8MW50;C9J7H8	LDHB;hCG_24788	4	26	74	0	0.077278	67.201	1.7876	45.725	1.7461	86.434	1.2427	70.836	1.5368	80.195	1.5656	80.466	0.573372	0.283489	0.126274	0.0168655
P09382;B2R5E8;Q15954	LGALS1;HL14	2	10	94.1	0	0.21433	28.198	1.428	44.347	1.145	80.453	0.71454	58.8	0.79303	87.45	0.64092	82.26	0.417915	0.192752	0.309995	0.0793386
P29966;Q05C82;Q6NVI1	MACS;MARCKS;PRKCSL	1	11	51.8	0	0.080548	114.3	1.2671	31.575	0.96919	61.607	0.64364	63.789	0.75243	66.793	0.83729	104.5	0.529681	0.080815	0.375826	0.013678
P26038;Q6PJT4;A8MZ70	MSN	3	60	77.8	0	0.030776	89.93	0.86677	37.666	0.64583	54.971	0.46361	46.348	0.66024	62.46	0.73058	49.057	0.194032	0.214393	0.579906	0.0116685
P30086;B4DRT4	PBP;PEBP;PEBP1	5	11	76.5	3.54e-302	0.15873	99.498	1.698	21.379	1.5389	79.136	0.94931	62.446	1.0855	97.194	1.1019	83.918	0.635739	0.102157	0.239555	0.0225488
P40616;B4DWW1;Q53XB1;B4DZG7;B4DR16	ARL1	3	5	37	1.25e-54	0.080507	56.034	1.6169	11.127	1.5139	118.11	1.3779	37.252	1.6946	68.738	1.897	47.891	0.0348038	0.917912	0.0313416	0.015943
P52209;A8K2Y9;B4DQJ8;B4DV68;B4E2U0;B4DL86	PGD;PGDH;hCG_2006054;RP4-736L20.2-001	4	32	75.8	0	0.049407	77.027	1.1997	46.509	1.2678	62.416	1.0048	58.585	1.1414	75.063	1.0963	78.822	0.411832	0.423036	0.127001	0.0381308
P36871-1;P36871;B4DDQ8;B4DFP1;B4DPV0;Q9H1D2;P36871-2;B7Z6C2;Q16106	PGM1;phosphoglucomutase 1/ PGM1	2	16	36.7	7.24e-204	0.045708	42.01	1.3345	26.665	1.3774	56.087	0.95754	42.19	1.1913	58.688	1.0747	27.706	0.651242	0.215553	0.111516	0.0216892
Q13867;B4DXF3	BLMH	2	3	8.8	1.06e-19	0.038497	29.428	1.261	47.592	0.91566	58.289	0.9402	16.786	1.3556	70.883	0.90048	2.5117	0.329901	0.396044	0.201711	0.0723439
Q02750;A4QPA9;B4DFY5	MAP2K1;MEK1;PRKMK1;hCG_24510	3	6	18.8	9.12e-18	0.050318	100.88	1.5193	47.768	1.3458	77.975	0.87248	14.779	1.2513	100.92	1.3053	10.513	0.452829	0.28448	0.247949	0.014742
P60891;B2R6T7;B4DNL6;Q53FW2;B1ALA9;B7ZB02	PRPS1;RP11-540N4.1-003	3	11	46.2	3.21e-132	0.057115	41.265	1.4713	32.209	1.4678	70.861	1.0905	49.492	1.4594	68.711	1.3887	67	0.277415	0.57919	0.116489	0.0269055
P25787;Q53GF5;Q6MZI6;C9JCK5	HC3;PSC3;PSMA2;DKFZp686D09174;hCG_19883	4	11	59.4	0	0.071796	34.165	1.7129	19.176	1.4052	83.172	0.98297	72.257	1.2941	73.964	1.3313	85.274	0.675565	0.110138	0.20635	0.00794738
P63000-2;P63000;A4D2P0;P63000-1;A4D2P1;A4D2P2;P15153	MIG5;RAC1;TC25;hCG_14926;tcag7.839;RAC2	8	12	49.8	1.13e-184	0.075988	57.87	1.9126	40.898	1.4216	73.586	0.932	55.136	1.1505	71.036	1.3236	78.854	0.46456	0.0666655	0.460351	0.00842318
P05198;Q53XC0	EIF2A;EIF2S1;hCG_21909	2	10	45.7	6.48e-127	0.11804	59.876	1.6851	68.743	1.5029	82.237	1.1385	137.88	1.4276	79.454	1.5275	77.041	0.373948	0.385949	0.225475	0.0146283
P27105;B4DZK8;B4E2V5	BND7;EPB72;STOM	6	15	58.3	0	0.047166	67.328	1.5426	36.358	1.0854	76.131	0.72112	58.772	0.88631	63.594	0.95477	65.33	0.631814	0.0649638	0.294363	0.00885888
Q02978;Q6IBH0	SLC20A4;SLC25A11;hCG_32694	4	12	46.5	3.82e-182	0.017217	58.579	0.48628	13.339	0.89341	71.817	1.0727	60.237	1.623	74.807	2.9172	83.557	0.0135861	0.0306254	0.0144819	0.941307
Q9Y6A9;C9JBL1	HSPC033;SPC12;SPCS1	3	2	18.9	2.77e-17	0.060078	10.105	0.69572	56.928	0.94414	62.524	0.96203	41.401	1.6572	94.943	2.1518	131.61	0.0100711	0.0243549	0.0112961	0.954278
P09211;C7DJS1;C7DJS2;A8MX94;B2C310	FAEES3;GST3;GSTP1	3	10	52.4	0	0.088765	40.58	1.5635	19.171	1.4278	55.824	0.91096	50.071	1.1081	49.649	1.0325	45.065	0.895773	0.0354024	0.063184	0.00564031
B1AVU8;P07602-3;P07602;B4DEK5;B4DRB7;O75905;Q59EN5;C9J7I6;P07602-2;C9JIZ6;Q53FJ5;P07602-1;Q53Y86;Q5BJH1	PSAP;RP11-472K8.1-002;GLBA;SAP1;hCG_1787837;RP11-472K8.1-001	6	6	12.3	5.26e-36	0.044585	43.699	1.0609	20.636	1.455	33.476	1.2864	37.048	1.7513	25.594	1.6925	24.75	0.136267	0.474278	0.105048	0.284407
P53680-1;P53680;P53680-2	AP17;AP2S1;CLAPS2	2	5	39.4	3.19e-30	0.096579	58.766	1.5034	13.862	0.95483	10.799	0.87906	34.154	1.2651	23.602	2.0173	30.932	0.14226	0.380254	0.338427	0.139059
P24666-1;P24666;Q59EH3;B5MCC7;C9J4E5	ACP1	10	7	39.9	9.55e-86	0.19756	44.867	1.7511	10.153	1.6285	69.19	0.91858	32.638	1.3364	67.232	1.2908	55.02	0.455556	0.135549	0.379335	0.0295596
O60716-3;O60716;Q68DU0;O60716-5;O60716-1;O60716-2;C9JZR2;O60716-7;O60716-8;C9JKX3;O60716-4;O60716-6;O60716-11;O60716-13;O60716-9;O60716-10;O60716-15;O60716-16;O60716-19;O60716-21;Q7KZJ3;Q96FS1;O60716-12;O60716-14;O60716-17;O60716-18;O60716-23;O60716-24;O60716-20;O60716-22;O60716-27;O60716-29;O60716-25;O60716-26;O60716-31;O60716-32;O60716-28;O60716-30	CTNND1;KIAA0384;DKFZp781O2021	35	47	62.4	0	0.038153	71.695	0.91767	26.118	0.62064	43.497	0.44371	47.558	0.62675	39.931	0.81054	29.982	0.0422403	0.0539454	0.898421	0.00539349
P30043	BLVRB;FLR	2	11	65.2	0	0.13673	97.79	1.5796	27.197	1.3544	40.786	0.90627	36.546	1.0137	20.075	1.0243	37.683	0.708273	0.0790411	0.197293	0.0153935
P30085;B2R6S5;B4DDL4;B4DPU7;B4DFW6;Q5T0D2;Q5T0D3	CMK;CMPK;CMPK1;UCK;UMK;UMPK;hCG_1780368;RP11-511I2.1-004;RP11-511I2.1-003	5	11	50.9	1.3e-158	0.18031	69.211	1.6834	28.167	1.7151	88.605	1.1175	65.376	1.4209	86.895	1.4307	71.651	0.730402	0.104912	0.151799	0.0128863
Q13907-2;Q13907;Q13907-1	IDI1	4	4	18.7	1.49e-62	0.088826	28.968	1.2546	6.6111	0.89224	85.801	0.76122	83.231	1.0554	59.241	1.0574	39.681	0.195934	0.309473	0.471217	0.023375
Q9Y4I1-3;Q9Y4I1;O95317;Q9Y4I1-1;A8MZC5;Q9UES4;A8CDT9;B4E147;B5LY56;Q59FF5;Q9UES3;Q9Y4I1-2	MYH12;MYO5A	10	14	10.1	8.66e-102	0.052475	128.45	1.0859	25.194	0.81404	33.723	0.68908	42.427	0.84899	47.128	1.4472	10.824	0.128512	0.484562	0.307205	0.0797208
P35606;B4DZI8	COPB2;hCG_17220	3	22	36.3	3.95e-243	0.073082	89.899	1.3585	25.876	1.2752	27.187	1.0325	51.668	1.4268	42.636	1.2344	40.398	0.271024	0.557896	0.135038	0.036042
P30041;A4UCS6	AOP2;KIAA0106;PRDX6	2	17	77.2	0	0.10613	45.517	1.818	42.991	1.612	79.746	1.0561	62.019	1.3058	68.353	1.1827	65.547	0.887537	0.0377481	0.0687395	0.00597526
P61604;Q53X54;Q9UNM1;B8ZZL8	HSPE1;EPFP1;hCG_21429	7	11	81.4	2.52e-72	0.11954	140.64	0.9693	48.547	1.43	111.08	1.2456	57.064	1.8164	78.717	2.55	72.214	0.0222656	0.0551329	0.0245028	0.898099
P14735;B2R721;B3KSB8;B7Z7W6;Q59GA5;B7ZAU2	IDE	3	20	24.1	1.48e-80	0.037406	90.344	1.1853	16.441	1.149	31.223	0.86219	37.951	1.1102	36.251	1.0318	31.809	0.418173	0.427413	0.128019	0.0263953
P14927;B2R4A2;Q6FGD1;B7Z2R2	UQBP;UQCRB	4	6	52.3	3.58e-63	0.05174	67.021	0.48925	26.925	0.95809	84.037	1.1109	52.1	1.8383	105.62	1.4831	133.85	0.0688315	0.127337	0.0634493	0.740382
O75947-1;O75947;B2R5L6;O75947-2	ATP5H;My032	6	10	78.3	1.27e-183	0.028438	125.77	0.4763	90.085	0.84878	81.135	1.1024	74.786	1.8878	74.02	2.9963	138.58	0.0328002	0.0664965	0.0353002	0.865403
Q13561;B2RBK5;B3KTX4;Q53H88;A8K8J9	DCTN2;DCTN50;hCG_2016464	6	7	23.2	5.85e-104	0.068693	49.619	1.2529	37.838	1.2543	47.252	0.86535	55.842	1.1044	7.3464	1.0281	104.16	0.735939	0.150713	0.0995084	0.0138388
Q13596-2;Q13596	SNX1	1	13	37	4.2e-161	0.1092	129.66	1.7958	98.363	1.8444	69.052	1.2629	48.98	1.3114	27.835	1.6024	74.566	0.642282	0.174667	0.16378	0.0192711
P08754;Q5TZX1	GNAI3;hCG_1997731;RP5-1160K1.2-001	8	20	59.6	0	0.071701	46.181	1.5972	37.023	1.0668	41.149	0.75303	51.317	0.98217	73.706	1.1168	57.149	0.139437	0.0465516	0.807988	0.00602344
P61981;B3KNB4;B4DHC4;B4DE78	YWHAG	2	22	76.9	0	0.073965	98.686	1.7318	59.095	1.4361	74.312	0.9379	68.873	1.2055	77.247	1.1679	80.397	0.935623	0.018367	0.0437546	0.00225563
O00264;Q6IB11;B7Z1L3	HPR6.6;PGRMC;PGRMC1;hCG_23188	2	14	61	0	0.028018	122.65	0.71492	39.777	0.94014	50.919	1.0885	44.411	1.7956	53.022	1.7248	79.931	0.0374781	0.104843	0.0364867	0.821192
P13010;Q53T09;Q53TC2	G22P2;XRCC5	4	30	59.3	0	0.10918	60.764	1.4618	18.661	1.1823	80.528	1.0277	65.6	1.3044	81.86	1.797	74.217	0.0926606	0.648314	0.205601	0.0534249
Q93008-2;Q93008;Q93008-1;Q59EZ5;Q6P468;Q86X58	DFFRX;FAM;USP9;USP9X	5	46	22.6	0	0.049129	76.472	1.1488	30.131	1.0821	30.744	0.89299	16.74	1.1718	25.276	1.1743	41.858	0.0912165	0.831267	0.0598914	0.0176252
P20290-1;P20290;P20290-2	BTF3;NACB;OK/SW-cl.8	5	8	56.8	4.99e-263	0.14355	84.245	2.4193	22.884	1.8882	82.335	1.1228	63.595	1.4228	72.221	1.6188	79.783	0.423729	0.0897452	0.470194	0.0163318
P46781;A9C4C1;B7Z732;C9JM19;B5MCT8;A5D904	RPS9;hCG_2009111;XXbac-BCX105G6.6-001;XXbac-BPG111L9.6-001	9	14	51	2.22e-59	0.10238	64.992	1.922	54.744	1.7013	48.3	1.2066	88.834	1.5527	139.82	1.9889	116.85	0.156423	0.510613	0.314133	0.0188308
P62277	RPS13	1	11	49	0	0.099045	119.78	1.9518	28.965	1.7044	51.778	1.2991	55.258	1.8317	52.695	2.0386	67.825	0.0504626	0.869508	0.070645	0.00938473
P62244;A8K7H3;B2R4W8	OK/SW-cl.82;RPS15A;hCG_1994130	5	11	67.7	1e-69	0.12755	87.259	1.7841	77.435	1.4531	70.309	1.0787	38.93	1.6882	46.213	2.0158	72.096	0.116974	0.507663	0.327598	0.0477648
P62249;B4DP32	RPS16	3	13	65.1	1.18e-40	0.11463	64.18	2.1006	38.22	1.5338	56.822	1.1386	40.928	1.653	59.149	2.0514	65.123	0.0973448	0.229807	0.654473	0.0183749
P08708;A6NH77	RPS17	6	12	65.9	1.6e-231	0.11277	41.228	2.1411	44.024	1.5957	77.39	1.1087	64.824	1.7468	93.213	2.0424	89.465	0.107775	0.212317	0.66093	0.0189785
P04818;A8K9A5;Q53FB7;Q53Y97;Q8WYK3;Q8WYK4	OK/SW-cl.29;TS;TYMS;hCG_1994842	4	5	22	1.4e-19	0.15301	16.278	2.2994	111.88	1.2147	190.81	2.249	135.93	2.3138	26.958	2.8864	20.648	0.161679	0.355505	0.206103	0.276713
P53999;B7Z1Z0;Q59G24;Q6IBA2	PC4;RPO2TC1;SUB1;hCG_1781938	3	7	48.8	2.85e-119	0.13753	10.939	2.1073	23.585	1.4579	89.665	0.87017	59.572	1.3096	49.745	1.3565	90.432	0.275202	0.104984	0.597682	0.0221313
P15144;B4DP01;B4DP96;B4DPH5;B4DV63;Q59E93;Q71E46;Q8IVL7	ANPEP;APN;CD13;PEPN	1	18	21.3	1.56e-132	0.0318	63.835	0.50139	18.127	0.33808	55.84	0.18343	25.889	0.32687	81.029	0.41208	23.002	0.183734	0.155542	0.61943	0.0412938
P08133;A8K3Q7;B7Z582;B7Z8A7;A6NN80;Q6ZP35	ANX6;ANXA6;hCG_39152	3	28	51.6	0	0.050784	48.153	1.5166	18.42	1.2759	69.383	0.88523	59.528	1.0694	57.727	1.1432	63.022	0.879744	0.0467882	0.0696244	0.00384365
Q9UBI6;Q53GD1;Q69YP5	GNG12;DKFZp762E193;hCG_1640926;RP5-975D15.2-001	1	7	70.8	4.61e-95	0.56172	54.365	1.8055	25.329	1.2727	50.526	0.77809	61.015	1.0798	62.77	1.3251	60.128	0.278912	0.224663	0.368962	0.127463
P49419;B4DMA0;C9J4D7	ALDH7A1;ATQ1	6	12	31	1.97e-110	0.038493	81.028	0.80827	87.879	0.87127	87.737	0.57718	54.948	0.92002	30.567	1.005	36.02	0.0989652	0.754557	0.104661	0.0418166
P49792;Q13073;Q5JC45;Q5JC46;C9K0H5	NUP358;RANBP2	19	15	8	2.36e-143	0.077004	95.557	1.1313	31.732	1.1221	17.312	1.0913	10.97	1.5737	29.108	2.8737	23.407	0.0724815	0.210484	0.0999493	0.617085
Q8WWI5-1;Q8WWI5;Q8WWI5-2;B3KWF2;Q8WWI5-3	CD92;CDW92;CTL1;SLC44A1	4	7	14.8	1.49e-105	0.038896	32.512	1.1081	29.199	0.78002	29.137	0.53434	30.903	0.66507	22.668	1.0188	34.875	0.098013	0.106422	0.783393	0.0121724
P47813;O14602	EIF1A;EIF1AX;EIF4C;EIF1AY	5	8	44.4	2.28e-123	0.16981	41.669	2.3706	107.01	2.2035	67.558	1.5263	17.365	1.9252	78.489	1.8422	109.49	0.925019	0.0307011	0.0411068	0.00317278
B4DYR6;B4DSU8;Q59GN9;O00429-1;O00429;O00429-2;O00429-5;O00429-3;O00429-4;B4DPZ9;Q32Q67;B4DGC9	DLP1;DNM1L;DRP1	11	24	44.6	0	0.070425	90.544	1.598	49.413	1.6006	52.355	1.4501	52.561	1.6687	39.847	1.725	32.217	0.141164	0.733451	0.0840456	0.0413398
Q02952-1;Q02952;Q86TJ9;Q02952-2;Q02952-3;Q5CZB5;A6NEC7	AKAP12;AKAP250;DKFZp686M0430	5	53	44.3	0	0.12518	88.95	1.7532	66.171	1.6733	34.466	1.1716	29.112	1.5316	35.726	1.6548	25.91	0.360624	0.391454	0.230303	0.0176199
Q86SJ2;B3KRK1;B3KS95	ALI1;AMIGO2	1	5	17.8	2.04e-141	0.10802	34.948	1.9503	23.508	1.7389	76.798	1.3226	62.541	1.773	56.843	1.9131	97.619	0.115694	0.759061	0.113024	0.0122208
P49773	HINT;HINT1;PKCI1;PRKCNH1	1	9	72.2	1.98e-221	0.27851	38.33	1.9005	62.968	1.6702	62.403	0.93765	59.202	1.4133	46.221	1.354	92.61	0.36968	0.158657	0.426888	0.0447744
B1AKJ5;Q6UUU9;O43847-2;O43847;O43847-1;B4DRI0;B4DYV0;Q96L67	hCG_40292;NRD1;RP4-657D16.2-002	4	17	17.1	3.39e-65	0.07029	38.584	2.0812	121.23	2.0105	70.738	1.4244	50.044	1.5991	69.524	1.1033	88.746	0.646892	0.158783	0.156808	0.037517
P46778;Q6IAX2;C9JHA8;Q59GK9	RPL21;hCG_2020044;RP11-428O18.5-001	9	8	43.1	1.5e-162	0.079953	68.133	1.3457	11.871	1.2824	66.236	1.304	90.615	1.845	75.383	2.1236	90.049	0.0861225	0.501492	0.100235	0.312151
Q9Y6M9;Q5JVG7;Q9UQS5;B7Z7N1	LYRM3;NDUFB9;UQOR22;DKFZp566O173	4	6	45.3	2.99e-81	0.036168	224.04	0.94941	57.89	0.78438	95.752	0.83679	60.646	1.2866	66.845	1.1865	78.823	0.115604	0.613937	0.121692	0.148768
Q9UPN3-2;Q9UPN3;Q13696;Q9UPN3-1;B1ALC6;B1ANR6;B4DNC4;Q6IPG6;Q6ZQZ4;Q9UPN3-4;B1ALC4;B1ANR3;B1AP66	ABP620;ACF7;KIAA0465;KIAA1251;MACF1;RP11-69E11.1-010;RP11-69E11.1-003	8	136	31.9	0	0.06857	102.55	1.5306	36.368	1.0413	26.519	0.7588	22.845	1.0317	31.506	1.4956	37.758	0.0909184	0.152993	0.737858	0.0182314
Q16555;A8K5H2;A9CQZ2;B4DR31;Q53ET2;Q59GB4;Q8NAN9	CRMP2;DPYSL2;ULIP2	5	24	67.7	0	0.042108	63.231	1.0312	43.758	1.0414	28.078	0.8211	55.609	0.94778	65.967	0.86371	77.962	0.524031	0.317407	0.126917	0.0316451
Q13454-2;Q13454;A8MSM0;Q13454-1	N33;TUSC3	3	7	20.5	1.73e-43	0.040921	80.056	0.70213	16.511	1.0755	78.121	1.1826	66.015	1.919	78.302	2.1087	117.54	0.00917944	0.0226614	0.00920426	0.958955
P12955;A8K3Z1;A8K416;A8K696;B4DDB7;A8MX47	PEPD;PRD	3	7	20.7	7.11e-64	0.072273	139.71	1.6901	7.3471	1.7873	73.915	1.1312	65.99	1.2757	23.899	1.2141	6.1731	0.830642	0.078762	0.0784025	0.0121937
Q7Z2K6;B2RNA4;B3KSB1;Q4VXJ7	ERMP1;FXNA;KIAA1815;RP11-207C16.6-001	3	18	23.3	3.15e-257	0.031981	137.02	0.54832	48.853	0.70682	71.235	0.82357	54.879	1.3914	72.887	1.8359	73.099	0.00485729	0.0121805	0.00540663	0.977556
P35637-1;P35637;Q13344;P35637-2;B4DR70;Q70T18;A6NMX6	FUS;TLS	9	5	10.8	9.13e-63	0.14173	32.395	1.6845	25.226	1.2073	83.067	1.7278	14.613	1.4021	68.747	2.4725	106.49	0.158402	0.388597	0.204763	0.248239
P50148;B7Z581	GAQ;GNAQ	2	18	52.6	0	0.057336	56.427	1.3391	18.587	0.85772	65.981	0.61568	60.445	0.88303	65.569	0.96959	72.262	0.0768245	0.0428881	0.87501	0.00527755
P54760;B4DVT5;Q541P7;Q59F17;Q7Z635;B5A970;B5A972;Q96L35	EPHB4;HTK;TYRO11;hCG_20448;tcag7.1248	7	12	15.3	2.54e-71	0.06127	84.194	1.1521	42.111	0.86095	19.324	0.55572	27.404	0.88042	34.529	1.0394	69.868	0.0826153	0.0987188	0.807409	0.0112574
P31939;B2R7P8;A8K202;B4DP06	ATIC;OK/SW-cl.86;PURH;hCG_16691	7	35	75.2	0	0.071069	45.175	1.6708	28.978	1.7438	72.716	1.2209	51.837	1.4514	60.806	1.3166	63.948	0.714941	0.164921	0.100754	0.019383
P17655;B2RCM3;B4DN77;B4E1R7	CANPL2;CAPN2	4	15	30.7	1.27e-220	0.077695	127.1	2.0635	64.754	1.9662	63.306	1.2603	56.782	1.6228	46.776	1.3389	56.279	0.844762	0.0684962	0.076343	0.0103991
P11717;A0N9R6;A0N9R7;B4DUY7;Q59EZ3	IGF2R;MPRI;igf2R	2	72	38.1	0	0.031075	93.403	0.92233	38.274	1.2327	23.886	1.2956	21.199	1.7346	32.578	2.0637	39.179	0.0645832	0.228398	0.0610016	0.646018
O15400-1;O15400;O15400-2;B4DH37	STX7	4	9	58.6	6.47e-293	0.091376	50.494	1.6375	22.859	1.5475	82.95	1.1286	85.931	1.5468	71.942	1.3118	93.453	0.587606	0.245082	0.144425	0.0228868
Q9H5V8-1;Q9H5V8;Q9H5V8-2	CDCP1;TRASK;UNQ2486/PRO5773	3	11	17.2	8.69e-49	0.23625	36.32	2.9854	58.621	2.7382	87.592	1.8064	62.85	2.2685	37.468	2.1212	117.75	0.889081	0.0357861	0.0698334	0.00529946
Q12864;B2R778;B4DUG5;B4DVA8	CDH17	2	18	34.9	8.69e-227	0.035399	91.507	1.01	24.992	0.53093	51.364	0.28742	65.861	0.4357	45.387	0.6243	55.2	0.224987	0.140542	0.595394	0.0390772
P17812;B4DMB5;B4DR64;B4E1E0	CTPS	2	15	32.5	1.04e-227	0.078057	62.981	1.5283	54.738	1.4579	59.191	1.1336	44.957	1.3807	46.271	1.3143	46.492	0.51238	0.338571	0.127103	0.0219458
Q12913	DEP1;PTPRJ	12	32	29	0	0.12193	31.507	2.2472	39.953	1.5244	17.628	1.0614	21.147	1.5212	38.169	1.8884	20.739	0.0311889	0.0288989	0.936167	0.00374539
Q12929;A8K6W2;A8KA66;B4E3T6;B4DX66	EPS8;hCG_1811074	3	29	48.4	0	0.026327	80.017	1.2606	43.596	0.7301	41.183	0.49884	41.169	0.70407	13.892	0.83645	14.145	0.0861517	0.0404076	0.868433	0.00500742
O75821;A8K5K5;Q6IAM0	EIF3G;EIF3S4	2	7	22.5	5.26e-18	0.12432	71.732	1.5343	76.001	1.2915	28.253	0.96182	11.121	1.411	21.282	1.7607	28.142	0.113548	0.513868	0.328055	0.044529
P17987	CCT1;CCTA;TCP1	2	33	72.5	0	0.069071	73.812	1.485	60.92	1.2549	72.58	0.94854	53.273	1.5082	59.261	1.6837	74.462	0.0713733	0.775132	0.126624	0.0268713
Q14344;B2R977;B4DWV9;B7Z7R0	GNA13	2	17	51.5	0	0.062713	101.04	1.4837	49.84	0.82139	31.478	0.55082	51.817	0.79756	40.102	1.0585	65.046	0.134499	0.0970647	0.748121	0.0203144
A4D1H7;B4DJD5;Q5FBX7;Q15165-1;Q15165;Q86X69	PON2;tcag7.307	5	14	67.8	0	0.023318	105.07	0.504	25.862	0.62325	65.394	0.78402	59.586	1.2027	75.816	1.7026	72.31	0.00393469	0.0103711	0.00436836	0.981326
P40926;Q0QF37;Q6FHZ0;Q75MT9;B4DE44;B3KTM1	MDH2	3	18	61.8	0	0.030941	79.804	0.73853	46.026	1.1006	83.072	1.0775	71.314	1.3587	90.532	2.0315	95.325	0.039941	0.124748	0.0402151	0.795095
P19404;A8K750;Q6IB76;Q6IPW4;Q6LEN9;Q9UEH5;A6NK33	NDUFV2;hCG_1994226	3	7	46.2	3.6e-48	0.018243	10.395	0.39857	40.909	0.81127	84.138	0.7687	67.709	1.3291	71.91	2.3375	104.05	0.022786	0.0498534	0.0245169	0.902844
Q8WVC6-1;Q8WVC6	DCAKD	2	6	30.7	1.54e-25	0.030998	50.562	0.38938	16.707	0.56012	116.43	0.59212	104.49	1.128	75.28	1.5049	47.674	0.0224657	0.0496538	0.0252029	0.902678
P12236;Q59EI9;Q6I9V5	ANT3;CDABP0051;SLC25A6;hCG_1746794	3	21	58.7	8.47e-194	0.025414	20.706	0.78805	69.6	1.3252	122.32	1.5767	106.31	2.351	90.522	3.5694	141.41	0.00338051	0.00833733	0.00351099	0.984771
P42330;B4DL37;Q2XPP3	AKR1C3;DDH1;HSD17B5;KIAA0119;PGFS;hCG_19343	4	26	82	0	0.088926	74.805	1.3989	38.522	1.2439	58.24	0.78251	52.43	1.0146	54.438	1.0119	62.78	0.83907	0.0419225	0.113409	0.00559851
P12268;B7Z1G4	IMPD2;IMPDH2	6	23	57.8	0	0.069429	69.996	1.8248	58.544	1.7271	62.625	1.3081	34.092	1.8847	39.906	1.8386	63.68	0.111648	0.79222	0.0774149	0.0187177
Q14534;B4DHX0;B4DX34;Q5HYI4;Q9UNR6	ERG1;SQLE;DKFZp686B0215;hCG_14874	1	4	8.7	7.19e-17	0.026749	109.11	0.24495	16.047	0.37442	41.242	0.40052	42.765	0.63092	16.457	0.93783	21.534	0.0258722	0.0551133	0.0285609	0.890454
Q14573;A6H8K3;Q59ES2	ITPR3	3	27	12.8	2.72e-169	0.037718	88.261	0.57245	23.848	0.55406	22.576	0.74856	15.586	1.305	26.827	2.1405	22.729	0.0494494	0.110893	0.0610741	0.778584
B7ZM99;Q5JYA1;Q6UB35-1;Q6UB35;B2RD24	MTHFD1L;RP1-292B18.2-008;FTHFSDC1	10	7	10.4	1.66e-28	0.085244	20.734	0.84466	13.784	1.0719	28.022	1.2227	33.908	1.8119	14.05	2.1302	97.742	0.00256699	0.006489	0.00274554	0.988198
Q8TEM1-1;Q8TEM1	KIAA0906;NUP210;PSEC0245	2	24	18.3	5.47e-272	0.023937	152.66	0.43191	59.461	0.6743	24.3	0.72409	29.675	1.2131	30.296	1.7846	39.36	0.00664531	0.0157214	0.00724394	0.970389
P0C0S8;A4FTV9;P20671;Q9BTM1-1;Q9BTM1;Q96KK5;A3KPC7;Q99878;A2RUU6;Q9BTM1-2;C9JE22;B4E0B3	H2AFC;H2AFD;H2AFI;H2AFN;H2AFP;HIST1H2AG;HIST1H2AI;HIST1H2AK;HIST1H2AL;HIST1H2AM;hCG_1640463;hCG_1640467;hCG_1641458;hCG_1643754;hCG_1743060;H2AFG;HIST1H2AD;H2AFJ;HIST1H2AH;hCG_1640359;H2AFE;HIST1H2AJ	7	8	57.7	8.23e-212	0.18857	108.99	1.3946	93.638	1.9533	78.387	1.6317	214.77	0.53509	218.64	1.5052	191.07	0.305621	0.260864	0.261566	0.17195
Q8TEQ6;B7ZLC9;Q58EZ8	GEMIN5	1	11	9.7	2.09e-201	0.12018	55.93	2.0507	20.123	1.8134	46.014	1.0075	21.41	1.5737	23.073	1.8325	19.489	0.211442	0.142974	0.626628	0.0189551
Q8WWI1-3;Q8WWI1;B7Z8W3;Q5TBK6;Q8WWI1-1;Q8WWI1-2;Q8WWI1-4;C9JGW7;C9K007;B1AL98	FBX20;FBXO20;KIAA0858;LMO7;RP11-332E3.3-001;RP11-332E3.3-003	7	22	22.2	0	0.029901	61.822	1.145	18.191	0.51901	28.372	0.37714	16.472	0.61002	27.853	0.95948	24.915	0.149596	0.180999	0.624079	0.0453255
P28066;B4E2V4;Q5U0A0	PSMA5;hCG_39916	1	11	61	4.37e-229	0.090095	33.142	1.5851	17.931	1.4406	88.624	1.0453	66.843	1.3371	78.55	1.427	85.236	0.425097	0.356307	0.203786	0.0148096
P61106	RAB14	2	22	88.8	0	0.094942	89.17	1.8437	48.85	1.7464	66.659	1.4039	59.744	1.6688	77.9	1.7693	80.527	0.229656	0.644792	0.105941	0.0196105
Q14677-1;Q14677;B7Z6F8;C9JRR8;Q14677-2	CLINT1;ENTH;EPN4;EPNR;KIAA0171	3	11	23.6	2.39e-171	0.11853	104.08	2.1571	25.083	1.6888	52.796	1.2038	85.639	1.5966	57.855	2.1568	25.247	0.103513	0.203328	0.677576	0.015584
Q14739;C9JXK0	LBR	4	9	15.4	1.36e-153	0.032624	152.55	0.6923	21.971	0.77732	22.764	0.98796	25.953	1.5785	39.258	2.6146	63.991	0.0198236	0.0498437	0.023526	0.906807
Q0VDF9;A8K8F8;B0YIY9;B4DYI5	HSP60;HSP70L1;HSPA14	1	4	9.6	8.53e-10	0.07613	124.42	1.596	165.73	0.29108	71.586	0.27214	164.39	0.31406	86.885	0.2942	96.948	0.300036	0.230982	0.335434	0.133549
Q14914;B4DPK3;Q5JVP3	LTB4DH;PTGR1;hCG_28760;RP11-16L21.1-004	4	19	67.8	0	0.061572	46.474	1.7644	33.503	1.6736	71.912	1.0619	51.738	1.2299	60.456	1.1901	64.564	0.93494	0.0267724	0.0345453	0.00374268
Q14C86-6;Q14C86;Q14C86-1;Q14C86-2;B4DK42;C9IZ08;Q14C86-5;B0QZ66;Q14C86-4;B0QZ64;B3KN67;Q14C86-3;B5MDH9;B0QZ65;B4DGD8	GAPEX5;GAPVD1;KIAA1521;RAP6;RP11-184B22.1-009;RP11-184B22.1-005	12	8	7.9	9.88e-26	0.21773	107.65	1.1876	24.365	1.3746	19.476	0.90147	23.245	1.2005	19.435	1.3301	3.5171	0.268701	0.399289	0.261065	0.0709446
Q7Z2Z2-1;Q7Z2Z2;Q7Z2Z2-2;B3KPR5;Q7Z2Z2-3	EFTUD1;FAM42A	4	8	9.1	4.12e-45	0.055151	70.657	1.5424	9.5273	1.2756	18.935	0.75034	81.512	1.3669	14.013	1.2405	42.085	0.322117	0.238989	0.414017	0.0248765
Q99426;Q6FGY5;A8MVD5	CG22;CKAP1;TBCB	2	6	25.8	2.42e-79	0.11405	62.08	2.0187	1.8659	1.7987	40.745	1.0206	22.447	1.159	40.793	1.4874	36.168	0.502299	0.112892	0.36411	0.0206985
Q99470;Q6IBU4	SDF2;hCG_2039636	2	5	39.8	3.52e-30	0.045128	18.908	0.91645	16.085	1.2769	54.589	1.4258	44.969	2.1972	36.318	2.9227	113.87	0.000301502	0.00081219	0.000321366	0.998565
Q8IXB1-1;Q8IXB1;B3KNK5;Q3B7W8;Q8IXB1-2;B4DP04;Q86XS7;Q8N4C5	DNAJC10;ERDJ5;UNQ495/PRO1012;hCG_22235	3	21	30.9	0	0.034158	92.784	0.81555	36.922	1.097	57.7	1.2293	53.645	2.0124	61.279	2.321	81.893	0.00849553	0.0239817	0.00881049	0.958712
P14174;A6MUU8	GLIF;MIF;MMIF	1	3	23.5	3.3e-13	0.18832	10.856	1.5716	13.062	1.3306	17.402	0.89024	19.682	1.1059	40.875	1.0864	1.0512	0.575807	0.0915306	0.314937	0.0177251
P37108	SRP14	6	7	44.1	2.31e-99	0.075839	25.896	1.1624	8.7609	0.97904	38.437	0.86117	41.138	1.1704	54.888	1.2776	102.47	0.0314592	0.91309	0.0432598	0.0121911
Q16531;B7Z2A1;B4DSA8;B4DZP5	DDB1;XAP1	5	19	23.8	5.22e-75	0.063773	73.194	1.5567	50.235	1.245	22.713	0.8579	32.453	1.0953	24.792	1.1513	17.578	0.763418	0.0596418	0.171622	0.00531774
Q16540;A8MT29;B2R9J4;A6NGQ5;A8MYK1;A8MVT4;A6NJD9;C9JXQ4	L23MRP;MRPL23;RPL23L	7	3	30.7	4.31e-90	0.04469	163.01	0.64701	18.165	1.1056	5.9743	1.3044	44.981	2.054	72.18	2.7097	37.514	0.0148104	0.0321964	0.0153482	0.937645
Q92499;A3RJH1;B4DME8;B4DP70;B4DPN6	DDX1;hCG_15914	1	14	27.6	8.46e-238	0.073938	65.682	1.3957	20.861	1.2217	73.447	1.0454	110.13	1.3523	53.172	1.5649	29.346	0.00443978	0.988748	0.00538376	0.00142872
O95163;B3KMT0;B3KNB2;B3KVS1;B3KXE7;B4E3I9;Q4LE38;Q68DI5;Q8N516	ELP1;IKAP;IKBKAP;IKBKAP variant protein;DKFZp781H1425	1	20	20.6	1.03e-136	0.056098	44.44	1.2993	31.416	1.2808	46.466	1.0892	26.941	1.4555	20.986	1.126	35.35	0.339052	0.456193	0.146218	0.058537
Q99747;Q6FHY4;B4DFC9	NAPG;SNAPG;hCG_37210	2	7	26.9	1.15e-69	0.085611	37.484	2.0069	17.884	1.7689	119.69	1.2336	99.456	1.7403	114.22	1.1856	103.42	0.652821	0.154735	0.163025	0.0294183
Q92575;B3KTD5;B4E240	KIAA0242;UBXD2;UBXDC1;UBXN4	4	8	26.8	1.15e-157	0.017888	149.64	0.53933	32.162	0.72795	24.531	0.8916	33.194	1.6633	60.461	1.7774	67.898	0.0117867	0.0303997	0.0122891	0.945524
Q8TBA6-1;Q8TBA6;A8KAL2;Q2TS49;C9JRU1;Q8TBA6-2;B4E1D4	GOLGA5;PIG31;RETII;RFG5	4	13	21.6	1.7e-129	0.021399	238.55	0.48458	33.8	0.75653	17.407	1.0687	29.626	1.8896	24.273	2.5308	41.909	0.019097	0.0412939	0.0203411	0.919268
P53004	BLVR;BLVRA;BVR	3	7	28.7	5.26e-78	0.055823	49.247	0.93211	11.824	0.8349	54.973	0.6315	57.529	0.71416	54.693	0.63137	31.861	0.854696	0.0641451	0.071768	0.00939098
P53007;Q6LAP8	SLC20A3;SLC25A1	2	7	24.1	8.03e-33	0.011518	116.54	0.41517	12.388	0.73588	88.573	0.87078	63.062	1.3875	96.939	2.1406	89.915	0.00362265	0.00874523	0.00377968	0.983852
Q9Y3A6;B4DDR7;Q49AG2	CGI-100;TMED5;UNQ397/PRO733	3	5	18.3	1.02e-64	0.022833	94.942	0.646	48.691	0.89171	157.59	1.1129	75.769	0.33239	28.021	2.4722	97.558	0.206416	0.287833	0.219619	0.286132
Q9UBM7;A8K0D2;B2R6Z2;B4E1K5	D7SR;DHCR7	1	7	17.1	1.18e-107	0.019986	19.198	0.61626	45.643	0.84797	52.2	0.93059	61.461	1.5739	64.195	2.0551	53.406	0.00305362	0.00870651	0.00327478	0.984965
B4DNJ6;Q9Y3F4;B0AZV0	MAWD;STRAP;UNRIP	6	10	36.4	2.04e-97	0.15533	68.535	2.9754	68.789	2.1695	70.541	1.5787	39.986	1.9605	75.372	1.8081	80.784	0.70597	0.0745097	0.208029	0.0114911
P21980-1;P21980;B4DIT7;B4DTN7;Q6DKH2;P21980-2;A2A299;Q9BXQ0;Q9H035	TGM2;RP5-1054A22.2-004;DKFZp667H046	5	26	55	0	0.075076	71.172	1.7138	34.436	1.7372	54.156	1.1779	58.261	1.5083	49.085	1.647	54.826	0.37256	0.455027	0.151887	0.020526
Q92734;Q7Z426;Q7Z427;C9JJP5;Q8TDJ5;Q05BK6;C9JUE0;C9JTY3	TFG;TFG/ALK fusion	7	6	22	7.3e-134	0.084782	13.819	2.1482	65.28	1.6306	52.358	1.0733	51.538	1.29	18.887	1.3783	46.195	0.738467	0.0529492	0.201161	0.00742279
Q12797;A8K721;B3GQE5;B8Y0L3;B4E2K4	ASPH	14	32	49.3	0	0.032513	68.878	0.5946	42.365	0.83139	64.438	0.95336	48.872	1.6405	56.354	2.2293	72.367	0.00494951	0.012007	0.00544608	0.977597
A8MQ38;P46087-1;P46087;Q3KQS4;P46087-2;Q05BA7	NOP2;NOL1	5	11	15.2	2.62e-146	0.13312	67.815	1.1705	27.349	1.7197	29.21	1.8659	36.154	2.2586	16.405	2.7987	14.04	0.0153428	0.0380524	0.0149563	0.931649
P21912;Q0QEY7;Q70SX8	SDH;SDH1;SDHB	1	7	27.9	1.11e-37	0.020052	122.1	0.46896	65.439	0.77168	65.425	0.9604	87.292	1.4123	90.51	2.155	130.43	0.00668119	0.0156186	0.00701333	0.970687
Q9Y5M8;Q549N5;C9J354	PSEC0230;SRPRB;hCG_2023561	3	17	62.7	0	0.032901	80.246	0.81822	22.104	1.0593	113.67	1.1602	65.611	1.9055	79.434	2.4366	89.004	0.00500958	0.0146512	0.00543234	0.974907
Q92982	NINJ1	1	2	21.1	1.11e-51	0.052002	56.545	2.1237	2.2549	1.1522	64.471	0.96567	85.728	1.0893	48.797	1.574	54.535	0.167028	0.135842	0.678489	0.018641
Q9Y5X3;Q53FH8;Q6P5V6;B7Z476;Q5QPE5;Q5QPE4	SNX5;RP11-504H3.2-013;RP11-504H3.2-012	4	5	14.1	5.4e-22	0.063904	48.938	1.6944	32.745	1.6884	34.835	1.0105	39.163	1.4138	40.859	0.97455	55.518	0.685359	0.135688	0.150317	0.0286352
P16152;A8MTM1;B4DFK7	CBR;CBR1;CRN;hCG_401084	4	16	72.6	0	0.10669	41.176	1.4062	23.942	1.2755	86.812	0.88086	70.726	0.99954	82.736	1.026	67.086	0.946512	0.0171805	0.0339419	0.00236587
P23381-1;P23381;B4DTK8;P78534;P23381-2	IFI53;WARS;WRS	3	12	35.7	1.16e-281	0.080402	73.001	1.884	19.754	1.9881	69.047	1.2061	49.291	1.3602	33.758	1.4865	35.702	0.817081	0.081444	0.0907146	0.0107608
Q02818;A8K7Q1;B3KUR6;Q53GX6;Q96BA4;B4DZX0;C9JMD9;C9JKZ2	NUC;NUCB1	7	20	51.6	5.51e-84	0.063222	116.15	0.66471	37.606	0.77154	37.721	1.1316	35.535	1.5604	93.187	1.8421	117.51	0.0223403	0.0508853	0.0238089	0.902965
P07858;A8K2H4;B4DMY4;Q6LAF9;B4DL49;Q5HYG5;B3KUJ8;Q8TAC7	CPSB;CTSB;DKFZp686N0152	4	6	23.3	2.72e-18	0.066681	144.52	1.0411	61.175	0.91557	40.303	1.1543	66.475	0.94385	65.118	0.97316	50.292	0.292346	0.426634	0.17365	0.10737
Q16850-1;Q16850;Q05D40;B3KRC6;Q16850-2	CYP51;CYP51A1	5	21	56.2	0	0.033644	138.99	0.49615	12.899	0.63094	90.48	0.7878	65.443	1.3177	76.453	1.7035	89.519	0.0108685	0.0256503	0.0120443	0.951437
Q9UGH3;A0MSJ5;B4DJZ1;Q5JSP3	KIAA0238;NBTL1;SLC23A1;SLC23A2;SVCT2;YSPL2;RP1-237C24.1-004	4	7	16.9	2.23e-192	0.069898	52.988	1.3918	28.648	0.99453	20.265	0.71933	32.865	1.1537	22.502	1.2932	29.792	0.118652	0.242942	0.616611	0.021795
P53618	COPB;COPB1;MSTP026	1	21	31.4	1.76e-284	0.066226	72.669	1.2672	34.354	1.1726	35.073	1.0372	43.99	1.5166	44.945	1.5232	20.736	0.0650158	0.8215	0.0671646	0.0463193
P07954-1;P07954;B1ANK7;P07954-2	FH;hCG_40671;RP11-527D7.2-001	2	9	29.2	8.62e-110	0.034045	132.63	0.86735	11.435	1.1995	75.912	0.97918	57.552	1.3002	79.125	1.7776	59.633	0.0981486	0.427224	0.0955413	0.379086
Q6NUM9-1;Q6NUM9;B4DKE1;B9A016;Q6NUM9-2;C9JMC0;C9J0Z7	RETSAT;UNQ439/PRO872	4	6	13.8	3.38e-133	0.016565	172.38	0.51543	53.102	0.82398	14.039	0.81764	51.672	1.2457	80.21	1.9886	72.925	0.00758768	0.0209606	0.00810096	0.963351
Q9BRX8;A6NDF1;B2RD81	C10orf58;PRO2290;PSEC0139;UNQ611/PRO1198	4	8	31.9	5.57e-54	0.092104	195.64	0.75056	26.318	0.8765	74.726	0.97812	72.377	1.4814	77.802	2.028	145.48	0.0180457	0.0432357	0.021104	0.917615
Q9UI12-1;Q9UI12;B3KUZ7;Q8TF11;Q9UI12-2;B4E054	ATP6V1H;CGI-11	4	9	28	3.34e-128	0.055493	28.697	1.5002	38.957	1.6631	50.48	1.3544	68.611	1.3717	79.295	1.4234	13.668	0.399113	0.417052	0.135467	0.048368
Q7Z7H5-1;Q7Z7H5;Q7Z7H5-3;C9JUN6;Q7Z7H5-2	ERS25;TMED4	6	9	41.4	7.64e-239	0.031457	65.359	0.75767	27.091	1.0042	71.972	0.94661	58.166	1.6878	79.958	2.0603	75.983	0.0184349	0.0573355	0.0201416	0.904088
P78527-1;P78527;P78527-2;B4DL41	HYRC;HYRC1;PRKDC	3	153	42.8	0	0.076853	78.87	1.1029	35.57	0.98158	33.237	0.89402	33.65	1.2096	24.414	1.5914	30.624	0.0813676	0.670165	0.122997	0.12547
O14763-1;O14763;B5BU36;Q6FH58;O14763-2;B7Z3M7;B7Z588;Q7Z2I8;Q7Z360	DR5;KILLER;TNFRSF10B;TRAILR2;TRICK2;UNQ160/PRO186;ZTNFR9;hCG_1645072;DKFZp686A24188;DKFZp686B23188	2	6	18.9	1.65e-61	0.068649	66.843	1.5354	49.383	1.2141	98.064	1.3707	57.751	1.7306	101.23	2.2837	82.096	0.0960223	0.590472	0.127708	0.185798
Q8N3D4	EHBP1L1	1	11	10	3.33e-87	0.11771	48.031	2.0578	46.039	1.5592	17.248	1.0366	33.501	1.4476	35.362	1.2027	42.301	0.633913	0.0992203	0.248842	0.0180244
Q04446;B3KWV3;Q59ET0;B4DNJ3;B4DUF1	GBE1	2	9	17.8	1.04e-33	0.065547	72.692	1.4661	15.36	1.4476	43.548	0.97284	30.842	1.1618	77.674	1.1311	25.989	0.884167	0.0580781	0.0515204	0.00623421
Q15067-1;Q15067;A8KAA0;Q7Z3W5;Q15067-2;A8K6X8;B4DK61;B4DU07	ACOX;ACOX1;hCG_1776087	2	15	36.4	2.05e-223	0.055806	148.73	0.46876	53.954	0.64955	71.012	0.60956	61.127	1.0588	57.628	3.0245	128.83	0.107413	0.189065	0.132044	0.571478
Q9UKK3;A0PJ82;B4E2S2;Q5QNZ9	ADPRTL1;KIAA0177;PARP4;PARPL;RP11-169O17.2-001	1	16	13.3	1.97e-97	0.070833	62.649	1.8914	30.111	1.7206	29.362	1.3069	18.405	1.3589	28.907	1.569	24.849	0.664685	0.185378	0.134747	0.0151901
P30530-1;P30530;P30530-2;Q15839	AXL;UFO;ufo	8	11	17.7	9.84e-203	0.087831	52.737	1.7047	22.667	1.1156	21.556	0.95522	44.952	1.1368	28.448	1.5742	28.278	0.123942	0.209305	0.64516	0.0215931
P39656;B4DLI2;B4DJE3	DDOST;KIAA0115;OK/SW-cl.45;OST48	2	16	58.3	0	0.028625	78.753	0.66501	52.192	0.91245	53.419	1.043	48.111	1.6564	65.704	2.3018	75.155	0.000320281	0.000855741	0.000347803	0.998476
Q13049;Q5JVY0	HT2A;TRIM32;RP11-67K19.4-002	2	4	8.7	4.79e-27	0.059387	21.833	1.7974	33.072	2.3816	64.222	1.7159	53.791	2.4496	8.6237	2.0882	24.922	0.233008	0.54182	0.126786	0.0983868
P40189-1;P40189;Q17RA0;Q5FC04	IL6ST	4	4	6.8	1.93e-36	0.037942	103.01	0.79601	16.513	0.74616	43.041	0.73719	58.46	0.95554	49.398	1.2679	41.801	0.0823245	0.629779	0.100986	0.186911
O60291-2;O60291;O60291-1;O60291-3;O60291-4;B4DR12	KIAA0544;MGRN1;RNF156	4	8	24.3	4.42e-35	0.034609	83.125	1.1606	39.375	0.79842	118.44	0.79188	106.19	1.4311	54.676	1.238	182.03	0.141199	0.576444	0.180464	0.101894
P18031;A8K3M3;B4DSN5	PTP1B;PTPN1;hCG_37134	1	14	48.7	0	0.04004	82.874	0.8783	26.205	1.1494	71.752	1.2329	69.229	2.4079	84.511	2.5915	133.82	0.0133996	0.0353555	0.014437	0.936808
P46977;B4DJ24	ITM1;STT3A;TMC	1	15	22.8	1.35e-104	0.032234	116.25	0.78106	24.408	1.0114	63.743	1.1579	44.764	1.9508	80.958	2.8669	106.26	0.00383123	0.0101262	0.00433126	0.981711
O00186	STXBP3	11	23	45.8	0	0.075827	72	1.7595	19.361	1.1225	56.994	0.74639	70.032	1.0357	78.797	1.2703	79.364	0.0664024	0.0347475	0.893532	0.00531811
P78371;A8K402;B5BTY7;B7Z243;B7Z4R3;B7Z7K4;B7ZAT2;Q9H369	99D8.1;CCT2;CCTB;hCG_24460	2	37	77.6	0	0.13441	76.042	2.2376	72.416	2.2163	78.681	1.5125	46.387	1.9375	70.173	1.8609	59.997	0.760251	0.130345	0.0981269	0.0112772
O14684;Q5SZC0	MGST1L1;PGES;PIG12;PTGES;RP11-483H20.1-001	1	4	29.6	3.51e-61	0.20393	6.0968	2.4966	84.505	3.0387	84.629	2.5494	41.375	5.0468	113.55	4.5686	110.07	0.0795054	0.226206	0.0849789	0.60931
P41091;A8K2Y2;B2R5N2;B5BTZ4;Q53HK3;Q2VIR3-1;Q2VIR3;Q2VIR3-2	EIF2G;EIF2S3;EIF2S3L	5	16	49.4	0	0.084351	17.143	1.5925	32.544	1.3758	74.947	1.0978	47.812	1.3286	64.406	1.6108	84.337	0.102382	0.760915	0.124439	0.0122644
Q9UNQ0-1;Q9UNQ0;Q4W5I3;Q8WZ76;Q9UNQ0-2	ABCG2;ABCP;BCRP;BCRP1;MXR	2	12	23.4	1.29e-58	0.095276	92.057	1.7228	40.268	1.213	37.058	0.87168	25.662	1.1848	48.109	1.5103	39.826	0.0266853	0.0284122	0.941848	0.00305444
P11047;Q6NVY8	LAMB2;LAMC1	2	35	29.3	0	0.044529	92.368	0.95028	25.332	1.1136	32.264	1.203	21.482	1.6339	24.879	1.9494	40.114	0.0553732	0.211294	0.0562654	0.677067
Q9NQC3-2;Q9NQC3;Q53R94;Q6IPN0;Q7L7Q6;Q9NQC3-1;Q9NQC3-4;Q3LIF4	KIAA0886;My043;NOGO;RTN4;SP1507;hCG_1784307;Nbla00271	7	11	52.3	1.67e-279	0.04532	98.298	0.80615	24.702	0.85004	83.567	0.9335	62.633	1.3984	83.474	1.7742	76.906	0.0324929	0.113768	0.0376234	0.816115
Q16836-2;Q16836;B3KTT6;Q16836-1;B2RB06;Q4W5B4	HAD;HADH;HADHSC;SCHAD	3	6	26.2	3.49e-66	0.041429	52.848	0.37286	2.1488	0.61055	73.361	0.69924	61.02	0.93849	65.414	1.5345	73.47	0.031374	0.0649971	0.0337281	0.869901
B0YIW6;Q6MZV5;P48444;B0YIW5;B4E1X2	ARCN1;hCG_40220;DKFZp686M09245;COPD	4	16	35.1	1.6e-71	0.074341	92.717	1.737	30.709	1.483	35.102	1.0024	52.249	1.578	27.451	1.2208	21.989	0.583286	0.190994	0.20199	0.0237301
Q99497	PARK7	1	12	69.3	1.07e-207	0.10659	107.04	1.5389	20.496	1.3846	76.141	0.95781	69.838	1.129	99.319	1.2623	89.662	0.784883	0.0646198	0.144496	0.00600107
Q9BUL8;C9J5C3;C9J6F3;C9JPL6;C9JND6;C9JSA3;C9J363	CCM3;PDCD10;TFAR15;hCG_27561	11	8	42.9	1.57e-58	0.040254	71.615	1.2844	12.573	1.0969	101.76	0.84096	68.028	0.93209	16.536	0.89314	49.463	0.826259	0.0860284	0.0782971	0.00941507
P07948-1;P07948;A8K379	LYN	4	23	56.4	0	0.092325	54.588	1.9789	28.313	1.3207	78.051	0.89183	56.128	1.2855	48.837	1.4844	64.977	0.0348014	0.0195358	0.943088	0.00257459
P48509;Q53FU5	CD151;TSPAN24	1	3	10.7	1.07e-21	0.074625	93.524	1.5309	32.312	1.2378	57.662	0.89083	22.648	1.0775	13.882	1.3621	28.096	0.231663	0.17739	0.579478	0.0114688
O14976;B4DS37;Q59HA5;Q5U4P5;B3KUQ6;Q3B835;Q6P490;Q86U72	GAK	3	2	3	3.53e-48	0.33398	87.337	1.4962	50.36	0.98223	22.984	0.7509	6.9757	1.5673	1.3201	1.1821	7.471	0.245621	0.258722	0.347303	0.148355
O14980;B3KWD0;B4DR01;B7ZB16	CRM1;XPO1	13	23	32.1	0	0.099108	59.262	1.6451	35.323	1.5177	47.713	1.3276	33.654	1.7315	37.38	1.9333	38.309	0.0151986	0.961214	0.0163164	0.00727132
Q2M389-1;Q2M389;B7ZKT9;C9JK42;Q2M389-2	KIAA1033	3	22	24.3	1.25e-248	0.14087	122.51	2.602	52.825	2.4434	41.02	1.9495	37.466	2.3086	60.546	2.1407	28.626	0.592667	0.263677	0.122308	0.0213482
Q9Y490;Q5TCU6	KIAA1027;TLN;TLN1;RP11-112J3.1-001	3	114	62.1	0	0.044729	102.02	1.2649	30.729	1.0813	21.639	0.84006	40.561	1.0619	36.518	1.1883	33.579	0.178346	0.675037	0.132734	0.0138835
Q9UQ80;A8K6Y1;Q6PIN5;Q05D08	EBP1;PA2G4	8	22	64.7	0	0.11103	94.44	1.9876	23.313	1.8405	81.597	1.418	75.485	1.7983	81.676	2.4186	93.924	0.0572827	0.833001	0.0899366	0.0197797
P80723-1;P80723;P80723-2	BASP1;NAP22	2	25	93.8	0	0.17921	120.64	2.1228	83.938	1.7983	58.09	1.1552	57.569	1.2913	115.86	1.3499	74.509	0.624273	0.0966013	0.258785	0.0203406
Q13576-1;Q13576;A8K4V1;B7Z7U6;B7Z7X2;Q59HA3;Q13576-2	IQGAP2	2	69	54.3	0	0.016538	127.31	0.44283	32.648	0.27284	31.456	0.15163	49.245	0.21383	49.314	0.27689	41.28	0.229128	0.102965	0.645131	0.0227767
Q13586	GOK;STIM1	2	17	32.3	8.56e-113	0.031911	120.89	0.50418	42.687	0.74076	32.837	0.82276	48.129	1.3971	45.572	2.0041	42.369	0.00938242	0.0218546	0.010358	0.958405
P57088;A6QKW0	DB83;TMEM33;SHINC3	1	11	36	3.9e-137	0.028275	95.211	0.89789	13.235	1.1705	41	1.3397	38.037	2.2545	46.065	2.7532	83.239	0.00813033	0.02377	0.00863146	0.959468
O00560-1;O00560;B2R5Q7;O00560-3;B4DQ93;B4DHN5	MDA9;SDCBP;SYCL;hCG_1787561	4	13	60.4	0	0.062814	11.111	2.135	43.805	2.2155	95.232	1.525	51.684	1.6818	65.698	1.865	92.66	0.612217	0.243275	0.123921	0.0205874
O60749;B3KML1;B3KN57;B4DEK4;B7Z408;Q53GG3	SNX2;TRG9	1	12	27.6	2.78e-103	0.081332	55.396	1.5991	50.133	1.4935	45.48	1.1254	39.869	0.90379	27.705	1.4058	42.679	0.453581	0.230184	0.27471	0.0415256
P25789;B2RDG0;Q7Z474;Q567Q5	HC9;PSC9;PSMA4	6	14	63.6	0	0.071753	76.546	1.5786	19.743	1.4196	71.482	0.97259	69.274	1.3989	76.211	1.3575	72.834	0.441743	0.325306	0.215303	0.0176475
P15151-1;P15151;A8K4I1;B3KSS4;P15151-2;P15151-3;P15151-4	PVR;PVS	4	7	20.4	1.28e-112	0.12151	62.859	2.3007	52.172	1.4778	33.418	0.99479	39.482	1.317	36.558	1.634	59.154	0.119555	0.0583106	0.812046	0.010088
P57105	OMP25;SYNJ2BP	1	5	54.5	4.98e-40	0.033523	78.545	0.41903	16.87	0.69302	12.861	0.89379	18.865	1.7965	24.158	2.959	40.365	0.0584847	0.11063	0.0651984	0.765687
O60841;A0JLR8;B3KM86;Q05CQ1;Q8N5A0	EIF5B;IF2;KIAA0741	1	30	35.3	5.15e-218	0.1102	99.578	1.8626	107.89	1.6268	24.953	1.2225	23.341	1.7759	30.078	2.0601	58.979	0.065395	0.7939	0.122644	0.0180613
P48723;B3KY30;B4DQX6;Q53FK2	HSPA13;STCH	1	8	18.9	2.06e-22	0.033945	64.261	1.0751	52.341	1.398	61.559	1.5607	83.956	1.7638	68.598	2.3689	124.09	0.0837463	0.29943	0.077895	0.538929
O00767;Q59GX7	SCD	3	7	25.1	1.81e-43	0.021537	88.433	0.31086	56.228	0.37986	71.61	0.59858	51.697	0.83324	75.418	1.099	79.42	0.0233612	0.0520409	0.0250731	0.899525
Q15003;A8K4T8;B4DRG7;C9J470;B4E189	BRRN;BRRN1;CAPH;KIAA0074;NCAPH	6	7	11.7	3.01e-27	0.072484	218.52	1.5903	3.1444	1.4511	46.724	1.3505	24.518	1.5757	47.601	1.2627	27.545	0.415664	0.377564	0.154595	0.0521768
P21359-1;P21359;P21359-2;A8K1M1;Q4W6X4;Q59FX3;P21359-4	NF1	7	28	13.1	0	0.034572	92.414	1.1606	24.534	0.71146	41.971	0.54342	24.911	0.77867	23.37	0.83088	31.379	0.161765	0.108552	0.718852	0.010831
Q15021;B3KMS0;B3KY03;B4E0B7;Q6ZV00	CAPD2;CNAP1;KIAA0159;NCAPD2	4	30	30.2	0	0.10071	109.98	1.6342	32.059	1.445	39.064	1.2104	29.215	1.7833	40.802	2.1937	43.413	0.0710649	0.745167	0.114034	0.0697342
Q15084-2;Q15084;B3KY95;B5MBW7;B7Z4M8;Q15084-1;B7Z254;Q53RC7	PDIA6;TXNDC7;hCG_22033;P5	2	23	50.2	0	0.033951	77.415	0.75912	32.074	1.0141	46.661	1.0583	55.296	1.6484	72.536	1.9777	69.643	0.0149286	0.0459315	0.0154807	0.923659
P62424;Q5T8U4;Q5T8U2;Q9BY74	RPL7A;SURF3;SURF-3;hCG_2032998;RP11-244N20.10-009;RP11-244N20.10-005;RP-L7a	4	20	48.9	0	0.063773	84.931	1.3718	20.694	1.3901	65.633	1.2651	68.595	1.6919	68.235	2.1014	77.296	0.0739902	0.715087	0.0822608	0.128662
O14786-1;O14786;A8K9V7;B0LPG9;Q59F20;Q68DN3;Q6X907;Q86T59;Q5JWQ6;Q9H2D7;Q5T7F0;Q9H2E1;O14786-2;Q5T7F1;Q96I90;Q5JWQ5;Q6AWA9;Q7Z5M2;Q9H2D9;Q9H2E0	NRP;NRP1;VEGF165R;DKFZp781F1414;RP11-342D11.1-002;RP11-342D11.1-005;hCG_19074;RP11-342D11.1-004;RP11-342D11.1-011;DKFZp686A03134;DKFZp686M1967	8	16	25.6	0	0.070465	96.845	1.5592	33.792	1.2506	45.578	0.93438	37.479	1.4202	42.848	1.8862	74.481	0.0960084	0.614784	0.246777	0.0424308
Q99460-1;Q99460;B2R6D0;Q05BX4;Q05CW6;Q99460-2	PSMD1	6	30	42.9	0	0.069265	107.85	1.5972	26.24	1.3461	34.659	0.98653	47.631	1.3612	32.114	1.4276	18.513	0.271465	0.468407	0.244348	0.0157797
Q9NR09;Q9H8B7;Q9H8D8	BIRC6;KIAA1289	3	21	6.3	3.97e-147	0.053003	52.191	1.0238	25.364	0.95592	19.884	0.82583	21.425	1.0683	30.552	1.2033	46.646	0.0131831	0.967912	0.0132251	0.00567964
Q13488-1;Q13488;Q64F87;Q13488-2;Q6QBN6;Q6QBN7;Q6QBN8	ATP6N1C;ATP6V0A3;TCIRG1	4	15	22.8	2.74e-58	0.11196	59.99	1.8482	40.151	1.9494	32.146	1.4639	22.177	1.5863	20.497	1.4418	79.202	0.696743	0.16829	0.110221	0.0247455
P33993-1;P33993;A4D2A1;B2RBA6;B3KUD7;B4DDF5;C6EMX8;A4D2A2;Q9H4N9;P33993-2	CDC47;MCM2;MCM7;hCG_2023614;tcag7.648	4	7	13.5	1.01e-25	0.13521	27.264	1.259	36.21	1.3006	77.061	2.0789	23.314	1.7445	2.9403	1.0813	22.735	0.27489	0.312462	0.182623	0.230025
Q9NRX4;Q6FIE5	CGI-202;HSPC141;PHP14;PHPT1	3	5	55.2	3.89e-59	0.3445	37.393	2.0361	6.4246	1.6039	59.773	1.1189	31.776	1.4896	71.707	1.412	50.99	0.373893	0.129254	0.465683	0.0311705
Q9NSD9;A8K666;B4DFM0;B7ZB32;Q4ZFX1;Q57ZJ5;Q9BR63	FARSB;FARSLB;FRSB;HSPC173;hCG_2012454	1	11	20.5	4.86e-57	0.098995	81.955	1.7484	22.946	1.1962	43.35	0.82423	36.121	1.3954	39.238	1.7759	60.677	0.127586	0.236113	0.594729	0.0415715
Q9H089	LSG1	4	11	20.1	1.3e-49	0.032316	50.441	1.098	14.55	1.3769	77.624	1.7026	110.68	2.5415	68.323	3.2581	66.397	0.0140086	0.0422477	0.0146915	0.929052
Q15286;B4E390	RAB1C;RAB35;RAY;hCG_27777	14	12	71.6	0	0.11949	81.785	2.5867	19.717	1.819	76.378	1.1622	66.397	1.5914	74.699	1.4203	77.192	0.564638	0.0977221	0.319013	0.018627
P61009	SPC22;SPCS3;UNQ1841/PRO3567	1	3	17.8	1.56e-45	0.026133	15.347	0.79947	5.8661	0.96624	83.254	1.1367	68.111	1.8065	75.816	2.5235	104.18	0.00777263	0.0232164	0.00865929	0.960352
Q15369	TCEB1	5	6	58.9	3.4e-253	0.19508	5.4075	1.8214	8.5914	1.5705	80.521	0.94687	13.817	1.2875	68.353	1.2787	100.86	0.468474	0.110868	0.397863	0.0227946
Q15393-1;Q15393;A8K6V3;B3KM77;B3KQH1	KIAA0017;SAP130;SF3B3	3	7	7.7	2.16e-45	0.10544	94.4	1.3191	18.346	1.1998	23.805	1.0369	24.7	1.0986	32.292	1.5574	14.317	0.114747	0.687404	0.159774	0.0380753
P43307-1;P43307;C9IZQ1;B2R6N9;C9J5W0;C9J3L8;P43307-2	PSEC0262;SSR1;TRAPA	7	4	21	3.54e-143	0.069668	84.982	0.6079	21.787	0.90026	79.125	0.98981	47.131	1.6866	82.55	2.3205	112.19	0.0313098	0.0650884	0.0346627	0.868939
P50552	VASP	1	13	46.3	2.53e-95	0.033804	93.613	1.3126	27.365	0.88226	20.812	0.58922	29.207	0.9127	22.221	1.1628	26.599	0.0602536	0.0891217	0.843268	0.00735695
B4DH58;Q9H0U3;Q96SP2;B4DKW5;Q5JTA8	IAG2;MAGT1;PSEC0084;UNQ628/PRO1244;RP11-217H1.1;RP11-217H1.1-003	5	6	17.2	6.56e-223	0.023381	89.555	0.60284	27.573	0.83869	56.873	0.84632	55.435	1.641	69.148	2.0189	91.71	0.0065846	0.0177923	0.00721891	0.968404
P27708;Q53SY7;Q53SZ4;Q96CK3	CAD	5	76	45.4	0	0.04639	72.247	1.2323	30.898	1.025	22.452	0.75774	21.798	1.068	29.394	1.252	28.313	0.0853429	0.755048	0.147161	0.012448
Q9BTV4;Q8TEP9	TMEM43;UNQ2564/PRO6244;FLJ00144	3	14	47.2	2.59e-125	0.026024	101.33	0.80262	35.238	1.1034	50.137	1.1876	37.253	1.8768	61.005	2.4215	63.466	0.0100357	0.0304276	0.0105143	0.949022
Q9NVP1;Q4ZG72;Q53TI6;Q8N254	DDX18	1	4	7	4.08e-10	0.10916	48.116	1.6002	5.4046	1.3463	46.357	1.4024	84.542	2.196	69.926	2.0609	66.713	0.115344	0.530192	0.134873	0.219591
P63208-1;P63208;P63208-2	EMC19;OCP2;SKP1;SKP1A;TCEB1L	3	5	22.1	1.65e-51	0.09717	39.768	1.5924	50.453	1.4446	62.212	0.72234	32.636	1.344	79.985	1.1688	47.789	0.392028	0.174345	0.398122	0.0355061
Q9H3K6-1;Q9H3K6;C9JGX8;Q9H3K6-2	BOLA2;BOLA2A;BOLA2B;My016	4	3	28.9	4.9e-36	0.37946	30.75	1.948	7.7274	1.4258	81.833	1.2084	57.874	1.4464	78.022	1.4241	98.177	0.30368	0.121444	0.549944	0.0249319
Q8TD19;B3KY50;Q6PKF2	KIAA1995;NEK8;NEK9;NERCC	1	7	9.6	5.48e-24	0.13892	95.532	0.89864	31.681	0.70334	31.598	0.7163	43.985	0.89752	34.237	0.8924	67.866	0.136098	0.601371	0.199894	0.0626371
P62314;B5BTZ1;Q7Z5A3	SNRPD1	3	4	54.6	1.04e-63	0.22855	77.834	2.837	23.374	2.4989	107.34	1.8562	48.41	2.5692	75.565	2.4744	97.007	0.383123	0.328576	0.269507	0.0187932
P50991;A8K3C3;B5MCQ1;B7Z2F4;B7Z2Z8;B7Z8B1;B7Z9L0	CCT4;CCTD;SRB	3	36	69.4	0	0.11454	104.44	1.9407	46.375	1.7653	66.907	1.2988	45.832	1.8554	56.923	2.2558	83.35	0.0631912	0.804077	0.112597	0.0201346
Q8NG11-1;Q8NG11;Q8NG11-2;A6NHE1;A6NEP9;B4DHY6	TM4SF14;TSPAN14	5	4	17.8	1.7e-122	0.042791	87.734	1.3263	42.301	1.2354	121.38	0.99739	57.969	1.4156	54.283	1.5402	82.907	0.0171309	0.96018	0.0164962	0.00619246
Q93099;A8K417;B3KW64;Q8WW71	HGD;HGO	5	8	29	7.04e-45	0.017951	66.946	0.53149	18.204	0.57848	74.335	0.70622	56.113	0.72319	6.4266	0.51071	6.6368	0.275337	0.404943	0.156706	0.163014
P61221	ABCE1;OK/SW-cl.40;RLI;RNASEL1;RNASELI;RNS4I	1	22	48.9	0	0.073648	59.406	1.3742	19.415	1.8015	59.23	1.2171	42.11	1.4812	74.328	1.6498	64.179	0.242662	0.558846	0.131418	0.0670738
Q96AY3;Q658U4;Q6ZME7;B4DJJ5;Q8NAG5	FKBP10;FKBP65;PSEC0056;DKFZp666D193	5	14	28.5	3.28e-168	0.02666	74.91	0.70242	29.556	0.8253	100.69	0.96217	47.865	1.5614	68.859	1.8214	69.173	0.0186114	0.0575266	0.0199614	0.903901
Q9NUQ9;Q68D08;Q9NW21	BM-009;FAM49B;DKFZp686B04128	4	13	49.7	2.67e-222	0.070768	26.74	1.321	15.903	0.98609	57.002	0.64581	44.605	0.87456	74.869	0.83384	75.041	0.584551	0.0776641	0.325689	0.0120966
P06576;Q0QEN7	ATP5B;ATPMB;ATPSB	6	27	75.4	0	0.019023	78.566	0.50443	32.641	0.88006	63.633	1.0702	51.207	1.459	78.056	2.398	84.91	0.00925249	0.0218748	0.00958901	0.959284
Q9H7Z7;B3KPZ2;B4DWP1;C9JQS1;A6NHH0	C9orf15;PGES2;PTGES2;hCG_1785478	4	9	34.2	2.37e-91	0.041145	56.998	1.0009	63.928	1.1565	21.703	1.3511	147.46	1.6706	74.27	1.8589	117.73	0.0870346	0.320537	0.0805534	0.511875
O60664-1;O60664;O60664-2	M6PRBP1;PLIN3;TIP47	3	8	29	1.59e-181	0.074409	96.27	1.1528	19.026	1.1663	78.423	1.0244	47.969	1.2828	66.031	1.3247	89.138	0.0710083	0.844151	0.0533744	0.0314662
O43169;Q5HYD9	CYB5B;CYB5M;OMB5;DKFZp686M0619	2	9	69.3	2.83e-234	0.033727	62.573	0.57934	50.979	0.7502	22.335	0.82534	23.962	1.3955	44.061	1.7544	79.16	0.00292356	0.00772464	0.0032224	0.986129
Q96CN7;Q9Y3B5	CGI-111;ISOC1	2	6	29.5	1.32e-34	0.058503	30.839	1.366	34.706	1.5088	101.01	1.07	53.496	0.95273	44.957	1.8632	84.335	0.239644	0.425331	0.250594	0.0844311
Q9BPW8;A8K4I8;B4DQI7;C9JYZ2;C9JHC8	NIPSNAP1	4	6	28.2	9.61e-34	0.10535	195.87	0.5007	14.327	0.66553	19.41	0.62783	9.6378	0.83922	18.887	1.3173	28.951	0.0508087	0.107886	0.0595488	0.781756
O95782-1;O95782;Q8N9K4;O95782-2	ADTAA;AP2A1;CLAPA1	4	29	38.3	0	0.069104	63.101	1.6627	71.705	1.0598	29.268	0.80802	65.554	1.2185	71.794	1.9051	48.902	0.13107	0.310824	0.499599	0.0585076
Q9C0C2-1;Q9C0C2;B3KXS7;Q9C0C2-2	KIAA1741;TAB182;TNKS1BP1	3	39	32.3	0	0.051909	77.947	1.2231	30.07	1.0409	31.271	0.71617	22.9	0.96912	20.883	1.0413	31.491	0.441888	0.236813	0.308808	0.012491
Q15233;A8K525;B7Z4C2;C9IZL7;C9JYS8	NONO;NRB54	7	5	13.8	1.51e-68	0.16976	30.131	1.5393	13.23	1.2099	10.191	1.1842	58.835	1.6038	30.62	2.0078	27.189	0.10952	0.53037	0.199926	0.160183
P40429;Q0VGL3;Q53H34;Q5QTS3;Q8J015;Q9BSQ6;Q5VY36	RPL13A;hCG_1998057;RPL13a;RP11-365K22.1-001	6	12	45.3	1.36e-77	0.069153	69.776	1.2896	25.069	1.437	79.635	1.2954	62.981	1.6993	63.873	2.1269	77.448	0.0877766	0.588637	0.0916455	0.231941
Q03169;A1A584;B4DZH8;B7ZB31	TNFAIP2	2	17	30.1	1.43e-154	0.064067	82.09	1.4373	24.905	1.2874	61.036	0.86847	50.655	1.2484	31.184	1.3317	49.413	0.277183	0.438947	0.266436	0.0174332
P08107;A8K5I0;B4DI39;B4E1S9;Q9UQC1;B4DNT8;B4DWK5;Q59EJ3;B4DNX1;B4E1T6	HSPA1;HSPA1A;HSPA1B;DAAP-21F2.7-001;DAAP-21F2.8-001;DADB-333F21.2-001;DADB-333F21.4-001;hCG_1820593;hCG_43726;HSP70-1	9	38	69.9	0	0.094418	98.705	1.9595	51.203	1.8893	64.375	1.2921	63.508	1.6831	70.133	1.8363	64.634	0.387548	0.412067	0.182861	0.0175244
P16070-1;P16070;P16070-5;P16070-7;P16070-3;P16070-4;C1PHC2;Q9H5A7;Q9P2Z2;P16070-6;P16070-17;P16070-8;B4XHE2;C1PHE6;P16070-16;P16070-10;B4E2X0;Q9H5A6;P16070-11;P16070-13;P16070-14;A6NDN4;P16070-12;A8K309;Q9H5A4;B6EAT9;B4DN59	CD44;LHR;MDU2;MDU3;MIC4;AL133330.1-003;AL133330.1-004;hCG_1811182;AL133330.1-001	20	11	12.1	1.01e-202	0.13665	98.441	1.767	61.288	1.2289	64.963	0.75965	55.022	1.044	61.173	1.3349	76.478	0.178605	0.101852	0.697102	0.0224412
P31040;B3KT34;B4DJ60;B4DYN5;Q0QF12;Q59GW8	SDH2;SDHA;SDHF	2	10	26.2	0	0.012721	106.1	0.45321	36.564	0.74679	3.6621	0.83794	58.337	1.1977	19.876	2.2809	25.649	0.00968341	0.0244492	0.0105061	0.955361
P52732;B2RAM6;Q59GZ5	EG5;KIF11;KNSL1;TRIP5	1	4	5.5	8.97e-61	0.19181	100.9	2.114	35.905	2.2896	22.793	2.5091	78.212	2.293	58.873	2.92	40.769	0.149803	0.526343	0.122717	0.201138
Q96G23;A8K4M4;Q5SZE1;Q5SZE4;Q5SZE3;Q5SZE2	LASS2;TMSG1;RP11-316M1.2-003;RP11-316M1.2-004;RP11-316M1.2-006;RP11-316M1.2-005	6	7	20.3	1.36e-190	0.040546	155.42	0.86821	28.158	1.2539	72.564	1.2948	68.746	2.1612	87.928	2.6441	92.079	0.00374874	0.0102794	0.00393411	0.982038
P22695	UQCRC2	1	16	50.1	0	0.017331	83.81	0.43483	29.176	0.83882	74.652	1.0226	49.831	1.4031	73.748	2.6044	88.546	0.0195731	0.0430287	0.0205381	0.91686
Q96FZ7	CHMP6;VPS20	2	3	16.4	4.48e-22	0.094532	18.601	1.3199	22.48	0.22763	58.278	0.70608	60.253	0.91393	28.347	0.2811	57.425	0.277193	0.25724	0.27522	0.190346
P29992;Q59FM5	GA11;GNA11	3	20	56.3	0	0.072254	34.204	1.643	28.241	1.0887	85.08	0.7511	62.464	0.97869	78.314	1.2277	64.07	0.047964	0.0239551	0.924873	0.00320785
A5YVE9;Q5JPU1;B7Z3X5;Q5JPU0;P08559;A5YPB6;B2R5P7;B7Z3T7;Q53GE3	PDHA1;RP11-723P2.1-009;RP11-723P2.1-001;PHE1A	7	11	32.5	2.78e-54	0.051431	122.85	0.48563	53.13	0.92264	31.636	0.85555	88.656	1.1914	21.968	1.8578	26.16	0.0331847	0.0699123	0.0344771	0.862426
O14828-1;O14828;Q6FHJ5;O14828-2	C1orf3;PROPIN1;SCAMP3	2	8	33.4	0	0.055087	43.546	1.6304	31.81	1.7551	60.215	1.4511	54.286	1.6855	57.266	1.8278	62.145	0.151211	0.724084	0.0850417	0.0396634
P08648;A8K6A5;B2R627	FNRA;ITGA5	2	16	22.7	0	0.047009	50.346	1.1318	24.763	0.77424	25.539	0.51072	28.642	0.71898	24.397	0.87697	49.381	0.00988176	0.00567882	0.983747	0.00069241
P09543-1;P09543;P09543-2;B4DFN6;B4DI06	CNP	3	21	51.5	1.01e-209	0.056101	73.043	1.4596	18.416	1.1623	78.004	0.78342	55.631	1.0258	82.188	1.0628	79.224	0.760476	0.0582247	0.17593	0.00536955
B4DN31;B7Z705;Q9BWS9-2;Q9BWS9;Q9BWS9-1;Q9BWS9-3	CHID1;GL008;PSEC0104;SB139	4	7	21.1	3.04e-33	0.044981	124.52	0.56226	21.987	0.83945	79.145	0.99088	67.404	1.5624	7.7771	2.0205	81.2	0.010153	0.0228746	0.01079	0.956182
O43776;B4DN60	ASNS;NARS	4	20	41.8	0	0.061959	63.926	1.2177	44.42	1.223	34.05	1.3435	35.926	1.2507	32.988	1.1477	53.045	0.30632	0.443274	0.152146	0.0982606
Q9UIQ6-1;Q9UIQ6;B2RAK1;C9JMI1;Q9UIQ6-2;Q9UIQ6-3	LNPEP;OTASE	12	32	32.4	0	0.032943	62.768	0.8143	22.723	0.83647	38.958	0.81731	23.508	1.0696	23.143	1.1524	23.883	0.0930712	0.690056	0.0845773	0.132295
O75116;B4DRJ9;Q14DU5	KIAA0619;ROCK2	3	22	19.3	0	0.0656	57.181	1.5644	22.786	1.2864	24.233	0.80721	41.753	1.1921	80.283	1.2178	27.458	0.43913	0.119916	0.430229	0.0107244
P18206-1;P18206;B4E3Q9;Q5JQ13;P18206-2;B3KXA2	VCL;RP11-178G16.3-002	5	45	50.5	0	0.053025	74.345	1.5411	29.67	1.4774	29.198	1.0154	30.288	1.2627	22.078	1.1426	52.047	0.820254	0.0963566	0.0732551	0.010134
Q96LD4;Q96AD0	GOA;RNF100;TRIM47;hCG_1776094	1	17	40.4	2.38e-154	0.031647	71.935	0.90172	19.792	0.78759	53.807	0.44107	14.327	0.58747	35.494	0.59763	39.758	0.829037	0.0442663	0.120346	0.00635019
O75165;A7E2Y5;B3KN02;Q0D2M7	DNAJC13;KIAA0678;RME8	3	63	35.9	0	0.058055	48.961	1.0958	35.629	1.3016	37.231	1.6249	51.289	2.1479	54.812	1.9312	33.559	0.0921052	0.257156	0.0811129	0.569626
Q9HBH0-1;Q9HBH0;Q9HBH0-2;A8K0B7	ARHF;RHOF;RIF	2	10	65.9	0	0.080077	52.71	2.0463	44.177	1.4351	80.08	1.0254	59.701	1.4197	58.15	1.6102	80.817	0.0829792	0.0519343	0.860733	0.00435334
Q9HBI6;A8K059;Q8N3P5	CYP4F11;DKFZp761K058	15	17	43.5	6.97e-122	0.048718	161.36	0.58275	22.615	0.74279	77.081	0.7856	62.161	1.4685	69.015	1.8383	78.492	0.0188735	0.0444047	0.0215744	0.915147
O75251;Q7LD69;Q9H3K5;Q8NAS7;C9JKS5;A8K0V6;B3KRI2;B7Z1U1;Q6ZQU6;B7Z4P1	NDUFS7	8	3	16.8	8.5e-47	0.014829	31.215	0.48925	24.222	0.87492	11.468	0.95778	57.73	1.7065	40.013	2.9809	68.99	0.0102538	0.0237616	0.011193	0.954792
Q13724;Q58F09;A8K9K4;C9J8D4	GCS1;MOGS	4	27	49.9	0	0.027698	77.633	0.75368	38.38	1.1037	32.643	1.2185	25.125	1.9448	29.377	2.5429	47.995	0.00188956	0.00517778	0.00197571	0.990957
Q8IV08;B4DEL6	PLD3	3	9	25.9	4.32e-133	0.039797	61.277	1.2233	53.067	1.3476	56.609	1.0712	56.787	1.2	24.597	1.4983	70.324	0.121573	0.75947	0.0813987	0.0375586
Q9C0B5-1;Q9C0B5;Q2TGF0;Q9C0B5-2	KIAA1748;ZDHHC5;ZNF375;hCG_39772	5	14	32.4	2.56e-248	0.073928	70.758	1.8774	33.439	1.2574	42.898	0.76261	42.197	1.2104	41.377	1.2808	53.625	0.151942	0.0636888	0.774617	0.00975295
Q8IWW6-1;Q8IWW6;Q504X1;Q8IWW6-2;B3KR88;Q1RLN5;Q8IWW6-3;Q9H6W9;Q9NV28	ARHGAP12;hCG_2017264	5	6	9.5	1.39e-115	0.050545	106.14	1.1794	11.401	0.72307	32.879	0.55523	7.0268	0.88051	12.99	1.1099	41.169	0.113903	0.217894	0.637752	0.0304509
Q86SF2;Q4W5F7;Q68VJ4	GALNT7	1	15	28.6	0	0.022654	285.73	0.74232	21.938	1.1314	65.796	1.2272	113.39	2.2492	79.359	2.9107	133.71	0.00136486	0.00357543	0.00145074	0.993609
P00387-1;P00387;B7Z7L3;P00387-2;Q6TGM4;Q6TGM5;Q6ZVI6;B1AHF3	CYB5R3;DIA1;Z93241.1-006	5	15	49.7	0	0.021235	71.235	0.50086	21.237	0.68296	51.789	0.69065	48.905	1.2176	48.943	1.598	56.792	0.0044138	0.0124111	0.00486687	0.978308
Q8NI22;B4DF17;Q68D61;C9JW22	MCFD2;SDNSF;DKFZp686G21263;hCG_17035	3	4	68.5	2.9e-74	0.045287	76.807	0.59684	61.148	1.0957	2.3993	1.4535	122.62	2.07	20.959	0.77352	176.28	0.213637	0.276565	0.157817	0.351981
Q86UE4	AEG1;LYRIC;MTDH	1	25	47.3	0	0.019432	109.51	0.59847	27.543	0.87449	53.516	0.93725	51.053	1.6236	70.415	2.2725	100.54	0.000717544	0.00194249	0.000777928	0.996562
Q86UN3;B7ZLI0	NGRH1;NGRL3;RTN4RL2	2	11	25.2	5.57e-56	0.086801	55.428	1.316	19.388	0.91547	46.462	0.66485	32.502	0.93034	29.507	0.98668	29.998	0.0935198	0.0464489	0.854201	0.00582981
A8K878;P55145	ARMET;ARP;MANF	3	15	41.5	5.61e-188	0.022264	66.287	0.72861	21.729	0.99948	58.371	1.1392	49.704	1.838	62.154	2.1076	71.633	0.0166962	0.0489305	0.0168893	0.917484
Q86UP2-1;Q86UP2;Q5GGW3;B4DZ88;Q86UP2-2;B3KP76;Q3SWV9;Q6NZ46;Q6PDF7;B3KWP6;B7Z6P3;Q17RZ5	CG1;KIAA0004;KTN1	4	83	65.4	0	0.028215	150.64	0.69439	31.728	1.1235	21.564	1.3302	30.332	2.3625	71.776	3.3551	79.64	0.00715216	0.0165406	0.00767676	0.96863
Q86V81	ALY;BEF;THOC4	1	5	28.4	1.07e-89	0.066503	8.3437	1.4462	9.8747	1.1072	57.307	0.9876	13.607	1.3563	27.809	1.6026	36.659	0.0553383	0.825375	0.097539	0.0217477
P12931-2;P12931;P12931-1;Q71UK5;Q9H7V3	SRC;SRC1	6	27	66.6	0	0.06251	91.087	1.358	35.669	1.0331	55.416	0.75147	45.931	0.9189	52.399	1.0357	59.19	0.448758	0.0921962	0.45099	0.00805551
Q86VI3;A2RRC9	IQGAP3	1	10	7.4	4.08e-127	0.03586	41.188	0.88924	27.606	0.77844	24.283	0.41778	13.366	0.75279	46.998	0.9043	32.146	0.176492	0.261539	0.529802	0.0321676
Q86VR7	VSIG10L	1	11	24.3	2.36e-95	0.03081	119.94	0.55462	18.07	0.36924	21.469	0.28979	40.82	0.34669	26.482	0.46905	4.4257	0.0803768	0.0737302	0.836937	0.00895608
Q8N5M9;Q9BY51	JAGN1	2	5	14.2	2.82e-28	0.043678	46.837	0.64791	63.95	1.0983	56.92	1.1606	74.816	1.9197	4.0641	2.4681	62.101	0.00954753	0.0216927	0.0099303	0.958829
Q8N5N7;B7Z358	MRPL50	2	4	41.1	3.69e-157	0.03687	13.403	0.70928	30.325	0.95255	6.1957	1.4042	12.108	1.3327	27.293	2.7474	0.66977	0.0440835	0.10275	0.0472393	0.805927
Q86Y07-1;Q86Y07;Q05CR6;Q86Y07-3;Q86Y07-5;A8K9L2;Q53S39;Q86Y07-2;Q86Y07-4;Q53TU1	VRK2	7	3	7.7	5.18e-48	0.037761	28.741	0.75087	27.092	1.1128	34.116	1.3476	44.052	1.8921	9.594	2.607	42.565	0.00271791	0.00684506	0.00281803	0.987619
Q15075;A8K7J3;Q05D76;C9JSL9	EEA1;ZFYVE2	2	33	28.9	0	0.22401	79.748	3.1837	59.214	2.9316	73.813	2.1768	58.32	2.1483	59.053	1.8698	70.542	0.686414	0.124737	0.159849	0.0289991
Q8NBQ5	DHRS8;HSD17B11;PAN1B;PSEC0029;UNQ207/PRO233	1	12	46.7	0	0.032243	57.979	0.57086	44.644	0.70825	85.162	0.80968	50.111	1.2823	71.471	1.6392	105.93	0.00272433	0.00751225	0.00299918	0.986764
Q8NBX0;Q5VTK4	CGI-49;SCCPDH;RP11-439E19.2-003	2	6	21.4	1.02e-83	0.04595	60.186	0.5245	19.287	0.68234	97.25	0.71883	85.592	1.2026	23.656	2.05	121.29	0.0362315	0.080482	0.0431027	0.840184
B4DU42;Q969Z0-1;Q969Z0;A4D2L2;B3KMT3;B3KRS4;C9JY22;C9IZN7	CPR2;FASTKD4;KIAA0948;TBRG4	7	9	19.2	8.71e-53	0.056404	182.29	0.54179	13.705	0.98474	31.458	0.97269	34.332	1.4616	51.375	1.993	59.976	0.0232819	0.0494233	0.0240066	0.903288
Q99615;A8K4T2;B7Z9W6;Q59EH7;B4DKK3;Q7Z784	DNAJC7;TPR2;TTC2;hCG_16581	3	12	28.9	8.52e-83	0.070227	102.1	1.5021	47.987	1.8438	40.398	1.2185	47.457	1.6795	46.013	1.7032	39.785	0.223464	0.602424	0.12235	0.0517618
Q12965;Q4KMR3	MYO1C;MYO1E;hCG_38672	5	29	31.4	0	0.040386	82.072	1.1074	93.62	0.74502	21.296	0.58533	30.457	0.75677	24.93	0.93654	34.189	0.113269	0.141338	0.73531	0.0100838
P30419-1;P30419;Q96HI4;Q9Y465;P30419-2	NMT;NMT1	8	11	32.7	1.59e-197	0.060929	81.487	1.4234	9.4903	1.16	100.7	0.65127	39.987	1.1399	93.828	1.2543	160.45	0.172414	0.159522	0.64894	0.0191236
P08758;B4DNG6;Q6FHB3;A8MTE3	ANX5;ANXA5;ENX2;PP4	2	28	78.4	0	0.059082	53.465	1.1936	40.442	1.1502	72.059	0.80651	55.278	1.0444	67.876	1.0557	62.032	0.534849	0.303096	0.145647	0.0164078
Q96AQ6-1;Q96AQ6;Q96AQ6-2;B4DV94;B4E0K4;B4E1J0;Q96AQ6-3	HPIP;PBXIP1	3	6	10.7	1.06e-52	0.027983	60.084	0.24083	171.87	0.643	49.011	0.58148	17.852	0.89342	15.193	1.0812	46.532	0.0670527	0.121243	0.0641041	0.747601
Q86T03-2;Q86T03;Q86T03-1	C14orf9;TMEM55B	3	4	19	3.15e-79	0.066146	28.254	2.0323	24.174	1.8797	45.64	1.0134	89.772	1.3192	59.12	1.3235	15.446	0.849835	0.0456273	0.0974847	0.00705259
P17858-1;P17858;B3KNQ7;B4E108;Q6MZK4;Q7L2M7;Q7Z3R9;Q9BSP4;P17858-2	PFKL;DKFZp686L2097;DKFZp686G1648	3	14	24.9	1.98e-299	0.034185	52.433	1.0085	25.415	1.0834	107.75	0.77264	86.253	0.67097	43.145	0.76998	64.845	0.645947	0.176997	0.146168	0.0308869
P78324-3;P78324;B2R6C3;B4DP97;P78324-1;A2A2E1;P78324-2	BIT;MFR;MYD1;PTPNS1;SHPS1;SIRP;SIRPA;RP4-684O24.2-003	6	3	10.5	4.65e-83	0.02259	176.33	1.6197	7.4855	1.0909	18.198	0.703	66.183	0.86641	6.2239	0.91488	58.261	0.783514	0.0517741	0.158159	0.00655377
Q96BY6-1;Q96BY6;B3FL70;Q3LIC8;Q4ZG60;Q68DA4;Q96BY6-2;C9JRI8	DOCK10;KIAA0694;ZIZ3;DOCK10.2;Nbla10300;DKFZp781A1532	4	13	8.5	8.53e-44	0.050715	111.51	1.3739	19.367	1.0055	14.324	0.76095	33.901	0.94395	50.882	0.96967	29.155	0.645473	0.0991934	0.246336	0.00899754
Q05682-5;Q05682;B4DPW5;B4E3I0;Q6P707;Q6PJM5;Q7Z2Y9;Q05682-3;Q5HY93;Q05682-4;B7Z6G4;Q9NYG1;Q05682-1;Q05682-2;A8K0X1;C9J813	CAD;CALD1;CDM;DKFZp686P03208;DKFZp779D0769;hCG_17453	10	15	36.7	2.37e-184	0.041339	73.094	1.1016	24.967	0.62384	46.733	0.45121	48.098	0.38559	98.62	0.69352	24.891	0.313038	0.172668	0.466956	0.0473377
Q92823-2;Q92823;Q4KMQ7	KIAA0343;NRCAM	3	12	14.6	2.56e-107	0.05745	92.735	1.2746	12.214	1.1918	72.973	0.97831	39.737	1.3317	24.067	1.4763	21.947	0.00993748	0.976354	0.0100632	0.00364492
A2RRP1-1;A2RRP1;A2RRP1-2;Q4ZG05	NAG;NBAS	8	25	14.2	1.29e-145	0.028078	146.35	0.81256	45.202	1.0147	12.975	1.2356	53.266	2.092	29.734	2.5943	54.492	0.00576515	0.016043	0.00624215	0.97195
O43688-2;O43688;O43688-1	LPP2;PPAP2C	4	7	29.8	2.54e-217	0.069314	34.875	1.3878	38.137	0.92073	63.847	0.76095	56.575	1.3116	67.194	1.7049	56.73	0.132083	0.429937	0.33751	0.10047
P61758;B4DWR3;Q6FH24	PFDN3;VBP1;hCG_17616	1	7	33.5	8.67e-77	0.074534	75.927	2.0443	7.4262	1.8793	82.111	1.1609	78.344	1.3865	50.734	1.571	102.99	0.87138	0.0441496	0.0797966	0.00467426
Q9UJZ1;B4E1K7	HSPC108;SLP2;STOML2	3	11	46.1	0	0.024161	43.917	0.52252	24.316	0.96764	45.244	1.1606	37.662	1.6729	73.535	2.5316	74.016	0.0124305	0.0278562	0.0127424	0.946971
Q92520;C9JMN4;C9JP35	FAM3C;GS3786	4	9	50.7	2.44e-242	0.042666	39.232	1.3329	10.309	2.1058	87.094	1.8864	65.553	2.7602	87.099	3.0134	120.04	0.0831384	0.265311	0.0734243	0.578126
Q99729-3;Q99729;Q99729-2;B4DMY3;Q53F64;B5MD22;Q99729-4;Q99729-1	ABBP1;HNRNPAB;HNRPAB	5	7	31.9	2.44e-57	0.14947	23.456	2.2846	25.835	1.8857	70.064	1.2622	158.43	1.7364	168.91	1.9697	125.01	0.142163	0.0823372	0.768493	0.00700731
P63096;B4E2V1;O43383;C9J3A4;C9JPP4	GNAI1	5	21	59.6	0	0.066869	39.909	1.3862	43.522	0.97137	45.53	0.61202	35.47	0.83807	45.912	0.9511	50.602	0.192134	0.0578125	0.741112	0.00894102
Q6NUK1-1;Q6NUK1;B4E290;B7ZB41;Q6NUK1-2	APC1;MCSC1;SCAMC1;SLC25A24	2	6	16.6	5.92e-53	0.013126	134.27	0.56179	90.642	0.85836	77.732	1.0161	68.404	1.4252	109.56	2.4415	85.71	0.00678566	0.0185044	0.00722132	0.967489
O00469-2;O00469;B4DHG3;O00469-1;Q59ED2;B3KWS3;Q96AR9;Q96QU5;Q9Y6D3	PLOD2	6	29	44.6	0	0.025501	72.404	0.70271	32.163	0.97187	54.949	1.0093	48.092	1.6277	46.558	1.9729	37.153	0.0144375	0.0440065	0.0149225	0.926633
Q8TC12-1;Q8TC12;B3KQ19;Q0QD40;Q8TC12-2;A8K062;B4DDW0	ARSDR1;CGI-82;PSDR1;RDH11;hCG_21906	4	12	46.5	2.74e-193	0.02189	27.337	0.69629	95.468	0.88663	72.596	0.94387	49.783	1.568	64.307	2.0058	74.486	0.0144242	0.0459361	0.0156141	0.924026
O00468;Q15952;Q5XG79	AGRIN;AGRN	3	47	30.2	0	0.038878	90.153	0.95002	37.257	1.1422	31.426	1.0481	21.907	1.4483	47.101	1.8436	38.055	0.0827289	0.409624	0.0851965	0.42245
Q08722-1;Q08722;Q08722-4;Q71A41;C9JWA1;Q08722-3;Q08722-2	CD47;MER6	5	2	5.9	0.000273	0.075499	15.187	1.7133	13.161	1.2735	71.433	0.77098	18.853	1.1285	73.501	1.29	71.229	0.107141	0.0411235	0.846436	0.00529871
P02792;B1Q387;B1Q3B3;B2R4B9;O00563;Q4FCH6;Q6DMM8;Q6IBT7;Q6S4P3;Q86WI9;Q8WU07;Q96AU9;Q96CU0;B1Q3B4	FTL;FTL variant	2	11	54.9	2.79e-164	0.18125	76.005	2.5032	89.588	2.5739	90.507	1.9969	87.994	2.1836	84.838	2.0645	56.843	0.686228	0.184839	0.106855	0.0220786
P63241-2;P63241;P63241-1;Q6IS14	EIF5A;EIF5AL1	7	15	70.1	0	0.14485	75.276	2.2807	79.161	1.9522	88.138	1.2832	47.156	1.4201	75.152	1.5361	79.677	0.77201	0.0599298	0.158125	0.00993563
Q7Z6B7-1;Q7Z6B7;Q7Z6B7-2;O75044;A2RUF3;B7ZM87;Q5VZB5;B3KM24;B4DDU0;B7Z3G4;Q5VZB4	ARHGAP13;KIAA1304;SRGAP1;ARHGAP34;FNBP2;KIAA0456;SRGAP2;RP11-421E17.2-001;RP11-421E17.2-002	6	4	4.4	4.21e-27	0.067444	23.315	0.85015	15.774	0.31259	131.07	0.29868	54.08	0.55999	117.59	0.9795	17.655	0.198223	0.26614	0.350732	0.184904
O43795-1;O43795;B0I1S9;B3KQI2	MYO1B;hCG_25797	18	67	57.9	0	0.089855	73.489	2.0596	46.087	1.3811	22.607	0.97504	25.722	1.3152	45.088	1.8443	30.401	0.0560541	0.0649475	0.870993	0.00800525
Q6ZRP7;B3KY64;Q5TB38	QSCN6L1;QSOX2;SOXN;RP11-83N9.4-002	2	16	32.4	1.04e-193	0.029805	60.895	1.0033	50.4	1.5124	87.241	1.694	67.471	2.4985	78.567	3.2685	45.736	0.0113984	0.0325466	0.0114676	0.944587
O15347;Q16466;Q3SYE8	HMG2A;HMG4;HMGB3;HMG4L;HMGB3L1	12	5	19.7	4.96e-23	0.070194	36.692	1.2529	24.413	0.98413	87.281	0.63309	135.88	0.92475	82.114	1.2806	143.85	0.10909	0.172984	0.696486	0.0214396
P62913-1;P62913;Q08ES8;Q5VVD0;Q5VVC8;Q5VVC9	RPL11;hCG_1739238;RP11-223J15.3-001;RP11-223J15.3-005;RP11-223J15.3-004	5	12	73	5.54e-245	0.10114	63.032	1.4204	21.812	1.2064	83.048	1.2013	55.597	1.603	72.181	2.0392	95.765	0.0878799	0.616745	0.127182	0.168193
P07900-2;P07900;Q86SX1;P07900-1;Q2VPJ6;Q86U12;Q8TBA7;O75322;Q96HX7	HSP90A;HSP90AA1;HSPC1;HSPCA	8	57	51.9	0	0.092199	77.815	2.0394	40.626	2.0678	67.434	1.4312	59.966	1.7313	67.018	1.7849	54.508	0.638954	0.227651	0.117007	0.0163873
Q9H1C7	C5orf32;ORF1-FL49	1	2	11.3	1.69e-16	0.058605	23.969	1.4116	17.304	0.9953	41.406	0.80941	0.23471	1.2385	36.441	1.2594	20.909	0.1601	0.466421	0.347287	0.0261914
O75942;Q6SES1;P04156;A1YVW6;B2R5Q9;B4DDS1;B4DI53;B4DJ65;Q53YK7;Q540C4;Q5U0K3;Q6FGN5;Q6FGR8;Q86XR1;A2A2V1;B3KQX7;B2NI04;B2NI05	PRNP;PRIP;PRP;hCG_1785425;RP5-1068H6.2-004	5	4	14.7	1.63e-22	0.17118	60.045	2.1866	23.571	1.6216	25.285	1.0498	27.883	1.2969	36.179	1.6364	21.352	0.207372	0.0831134	0.694047	0.0154681
Q14UF2;Q8TD11;Q8TD13;B1AP16;Q14UF3;Q8TD14;P08174-2;P08174;B1AP13;Q14UF6;Q14UF4;P08174-1;B1AP14;B2R658;Q14UF5;B4DUF2;B1AP15;Q76N74;Q8TD12	DAF;CD55;RP11-357P18.1-008;CR;RP11-357P18.1-003;hCG_22206;RP11-357P18.1-002	9	7	18.9	5.58e-167	0.087147	42.987	1.7231	20.679	1.1957	77.29	0.74732	35.752	1.1391	63.22	1.503	63.948	0.076455	0.0727339	0.839212	0.0115992
P04920-1;P04920;Q59GF1;Q99654;Q9UEY5;Q9UEY6;B4DIT0;Q9UEY4;P04920-2;Q6PJY3;Q8TAG3	AE2;EPB3L1;HKB3;MPB3L;SLC4A2	14	27	30.6	7.23e-277	0.36222	81.111	3.9144	60.36	3.1341	59.916	2.6258	75.238	3.3206	63.419	4.3348	73.956	0.105965	0.524522	0.333273	0.0362405
Q9NZB2-6;Q9NZB2;Q9NZB2-1;Q9NZB2-4	C9orf10;FAM120A;KIAA0183;OSSA	6	11	11.8	7.26e-55	0.068251	89.413	1.0999	86.35	0.91916	30.045	0.60902	24.858	1.0298	54.913	1.1827	47.72	0.141897	0.401622	0.414422	0.0420595
Q9UHG3;B7Z3Y2;B7Z8A2;B7Z9P8;Q584P1	KIAA0908;PCL1;PCYOX1;UNQ597/PRO1183	5	22	58.6	0	0.028603	100.21	0.7357	48.868	0.93137	58.415	0.95038	48.766	1.7504	58.249	2.1267	82.422	0.0122262	0.036268	0.0135619	0.937944
Q6Y1H2	PTPLB	3	9	24.4	7.06e-37	0.026315	139.81	0.65607	20.252	0.97238	62.478	1.1302	58.768	1.3062	107.83	2.5106	80.129	0.0249848	0.0653063	0.0268449	0.882864
Q6P996-1;Q6P996;B4DHL7;B5ME35;B4DR55;B4DSL3	KIAA0251;PDXDC1	8	9	14.7	3.65e-135	0.057891	58.101	0.88574	50.544	1.2517	68.155	0.98936	34.733	1.2514	49.764	0.90873	17.668	0.315138	0.389536	0.154475	0.140851
Q643R3-1;Q643R3;B7ZM32;Q643R3-2	AGPAT7;AYTL3;LPCAT4;LPEAT2	2	8	23.3	2.12e-44	0.05368	124.03	0.42461	80.671	0.7422	62.685	0.74236	37.821	1.2292	32.061	1.7184	17.978	0.0379324	0.0758515	0.0406873	0.845529
P08240;B4E0H3;Q6IAX9	SRPR	1	11	23.7	7.77e-129	0.061463	114.88	0.67787	18.988	0.91813	98.115	1.0806	84.795	1.6388	87.229	2.5779	104.01	0.0219966	0.0489405	0.0249006	0.904162
Q13857;P13688-1;P13688;Q069I7;A6NCS5;Q96CA7;Q16170;Q3KRG8;Q7KYP5;P13688-2;P13688-5;Q13854;P13688-6	BGP;BGP1;CEACAM1;hCG_21881;BGPc	13	7	19.4	2.64e-232	0.0199	121.41	0.4953	38.713	0.3053	43.469	0.16567	45.264	0.29007	47.372	0.3558	27.939	0.163144	0.111595	0.700307	0.024954
P17252;B5BU22;Q2TSD3;Q59FI5;Q7Z727	PKCA;PRKACA;PRKCA;hCG_29268	6	29	56	0	0.037479	63.797	0.93641	30.009	0.63168	70.27	0.37282	67.4	0.49578	78.97	0.43926	63.027	0.521109	0.119345	0.331401	0.028145
Q9H553-1;Q9H553;Q9H553-2;B3KNL8	ALG2;UNQ666/PRO1298	2	10	28.6	2.06e-123	0.05434	15.357	0.72601	13.104	1.0543	68.274	1.2793	54.247	1.6834	35.165	2.2888	53.616	0.00519646	0.0125886	0.00537235	0.976843
Q9BXJ9-1;Q9BXJ9;B2RBE5;B4E2T6;Q9BXJ9-4;Q58F05	GA19;NAA15;NARG1;NATH;TBDN100	7	13	16.6	8.58e-39	0.10419	150.22	2.0013	53.631	1.9091	49.036	1.5486	30.915	1.6604	42.662	1.8536	61.525	0.407443	0.429748	0.139039	0.0237705
O75746;B3KMV8;A8MUJ5;B3KR64	ARALAR1;SLC25A12	4	13	26.1	6.42e-116	0.026774	134.87	0.80376	12.997	0.97907	19.361	1.2119	37.338	1.7485	72.304	2.9911	90.583	0.0112432	0.0312208	0.0128572	0.944679
Q96HE7	ERO1L;UNQ434/PRO865	2	25	63.9	0	0.036856	77.028	1.0352	34.307	1.4323	47.351	1.5324	45.097	2.1948	70.319	2.3068	85.482	0.0615285	0.193618	0.056593	0.688261
Q14847-2;Q14847;C9JVR8;Q14847-1;A8K1D2;C9J9W2;B4DGQ0	LASP1;MLN50	9	15	44.6	6e-99	0.05351	105.03	1.5166	46.666	1.1751	57.129	0.72829	84.047	0.92106	52.1	0.9666	54.807	0.758027	0.048807	0.186332	0.00683467
P51648-2;P51648;P51648-1;Q59H65;Q68D64;Q6I9T3	ALDH10;ALDH3A2;FALDH;DKFZp686E23276;hCG_30680	3	22	54.5	0	0.016708	100.34	0.60256	36.283	0.8345	63.376	0.9423	58.4	1.498	67.243	2.0518	78.248	0.00492796	0.0144256	0.00523211	0.975414
Q92888-3;Q92888;Q92888-1;Q92888-2;Q6NX52	ARHGEF1;hCG_22327	6	10	13.3	4.32e-89	0.12426	171.68	1.3871	26.207	0.80995	38.856	0.66651	35.849	1.0848	23.348	1.1038	31.156	0.180975	0.208734	0.559476	0.0508153
Q9HB71-1;Q9HB71;Q5R371;Q6NVY0;B3KSF1;Q5R370	CACYBP;PNAS-107;S100A6BP;SIP;hCG_2024873;RP1-102G20.6-001;RP1-102G20.6-002	6	15	71.9	0	0.080602	70.315	1.8298	60.667	1.8142	59.097	1.1453	54.661	1.367	70.814	1.3856	47.806	0.922211	0.0338622	0.0398887	0.00403853
Q13277-1;Q13277;B4DME0;Q53YE2;Q7Z338;Q13277-2	STX3;STX3A;hCG_40920;DKFZp686L1857	3	4	15.9	1.45e-30	0.12599	56.886	2.5439	1.3133	1.5521	33.958	1.3756	49.756	1.5654	70.009	1.6275	117.44	0.389757	0.14413	0.444989	0.0211244
Q9H3N1;B7Z7R5;B4DZX7	PSEC0085;TMX;TMX1;TXNDC;TXNDC1;UNQ235/PRO268;hCG_2042974	2	15	37.9	4.35e-94	0.027664	86.483	0.83344	44.223	1.1186	65.894	1.2477	59.606	1.8567	73.801	2.3372	94.657	0.0173848	0.0539558	0.0178277	0.910832
Q9NUM4;A4D108;Q8N353;C9JZ87;C9J4Q6	TMEM106B	4	10	36.9	1.03e-80	0.073851	34.001	1.8917	30.722	1.6246	59.523	1.1931	32.789	1.5059	48.087	1.615	44.534	0.490494	0.299228	0.196793	0.0134857
Q13085-4;Q13085;Q13085-1;B2ZZ90;Q13085-2;Q13085-3;B4DIG6;B4DIR2;B4DIW1;B4DK31;B4DWK9;Q59FY4;Q7Z5W8	ACAC;ACACA;ACC1;ACCA;hCG_30204	15	43	25.2	0	0.051589	76.343	0.77794	33.866	0.75249	26.388	0.63876	20.594	0.97626	113.33	1.09	26.388	0.0808353	0.692924	0.102641	0.123599
P27816-1;P27816;P27816-6;B4DM10;P27816-2;Q05D06;Q6NX68;P27816-4;Q86Y04	MAP4	16	34	40.5	0	0.06513	102.93	1.324	30.61	0.9723	22.829	0.75492	51.931	0.9974	28.297	1.2803	55.314	0.108091	0.278366	0.597301	0.0162422
Q6P3W7	CVAK104;KIAA1360;SCYL2	4	5	7.9	1.72e-19	0.077316	57.289	2.2013	16.907	1.5987	13.946	1.0953	34.786	1.3462	2.0568	1.7118	6.9437	0.169253	0.0640413	0.760392	0.00631412
Q8NB49-1;Q8NB49;C9J4R2;Q8NB49-4;Q8NB49-3;Q8NB49-2	ATP11C;ATPIG;ATPIQ	5	7	8	4.64e-39	0.058368	33.771	1.3673	23.376	1.2185	36.37	0.89346	61.828	1.3273	34.106	1.1412	26.921	0.395267	0.397974	0.179813	0.0269461
Q7Z460-1;Q7Z460;C9JW97;Q7Z460-3;B7Z7Q8;A2RU21;B7ZLX3;Q6TAR3;Q7Z460-2;B7Z2P0;B7Z4E5;B7Z4J0;B7Z5R7;B7Z7C4;Q68D09	CLASP1;KIAA0622;MAST1;DKFZp686D1968	9	18	15.9	9.07e-152	0.071406	154.16	1.4095	22.074	1.0742	69.327	0.74737	27.496	1.0265	26.192	1.116	24.678	0.179795	0.0738865	0.740053	0.00626541
Q96AG4;B2RE83	LRRC59;PRO1855	1	18	48.9	0	0.040024	70.563	0.73152	30.6	0.99351	74.737	1.1398	67.375	1.8724	82.739	2.6487	107	0.00356311	0.00888487	0.00395362	0.983598
P22626-1;P22626;P22626-2;B8ZZ37	HNRNPA2B1;HNRPA2B1	4	14	39.9	2.85e-70	0.16542	36.05	1.9599	32.82	1.4263	77.104	1.1656	155.27	0.32271	198.73	0.52343	170.49	0.330048	0.238138	0.284032	0.147782
O96005-1;O96005;B4DDS3;B4E2X9;B7Z9X9;O96005-2;B3KQH2	CLPTM1;hCG_20220	2	13	25.4	0	0.039789	84.889	0.90974	48.012	1.2882	64.651	1.5101	61.571	2.0533	91.132	2.8549	95.677	0.00585023	0.0161429	0.00604607	0.971961
O43143;B4E0S6	DBP1;DDX15;DHX15	1	4	6.8	2.05e-23	0.15353	24.442	1.9396	33.683	1.5544	85.7	1.3595	48.331	1.3996	27.769	1.9595	79.937	0.191523	0.402307	0.375	0.0311707
Q9UJU6-2;Q9UJU6;B4DXL9;Q9UJU6-3;B4DDD6;B4DUF9;B4DDP6;B4DEM2;B4DKZ4;Q59FH4	CMAP;DBNL;PP5423;SH3P7	14	12	33.4	2.69e-254	0.075718	61.248	1.8787	34.735	1.5664	26.716	0.9613	38.861	1.288	25.171	1.2666	16.209	0.861244	0.0347027	0.0996172	0.00443658
P68104;A8K9C4;A9X7H1;B4DV42;B4E2C5;Q16577;Q53G85;Q53G89;Q53GA1;Q53GE9;Q53HM9;Q53HQ7;Q53HR1;Q53HR5;Q6IPN6;Q6IPS9;Q6IPT9;Q8IUB0;Q96RE1;Q9H2I7;Q9NZS6;Q5VTE0;Q5JR01;A6PW80;Q2F837;Q504Z0;Q6IQ15;Q6P082;Q6P4C9;Q8TBL1;Q96C29;Q96CD8;Q96EB3;B4DNE0	EEF1A;EEF1A1;EF1A;LENG7;EEF1A1L14;PTI-1;hCG_2033271;RP11-505P4.2-001;EEF1AL3;RP11-505P4.2-015;RP11-505P4.2-003	10	32	75.8	0	0.077694	105.9	1.6066	57.741	1.7512	70.694	1.4295	74.534	1.7765	81.838	2.079	89.555	0.0654301	0.844304	0.053929	0.0363366
P48960-1;P48960;A8MZ46;P48960-3;B4DTS6;P48960-2;B3KUI0;B4E336	CD97	5	10	14.9	8.22e-89	0.06501	94.988	1.5913	21.51	1.0375	90.127	0.7839	51.723	1.3819	27.116	1.536	52.159	0.136181	0.336262	0.486244	0.0413134
Q9UNZ2-5;Q9UNZ2;Q53FF5;Q9UNZ2-1;Q53FE8;Q9UNZ2-4;A2A2L1	NSFL1C;UBXN2C;RP4-776F14.2-005	5	11	35.2	1.99e-197	0.12323	108.79	1.8241	38.312	1.6052	109.2	1.0211	47.581	1.3812	22.114	1.5134	0.15428	0.410051	0.105958	0.47336	0.0106311
P00167-1;P00167;P00167-2;Q59F44	CYB5;CYB5A	5	8	56	0	0.020589	223.89	0.78241	35.464	1.0912	62.41	1.1873	70.659	1.7141	73.963	2.0218	52.47	0.0451521	0.147221	0.0434573	0.764169
Q8N1F7;A8K897	KIAA0095;NUP93	2	5	11.8	6.36e-140	0.096026	25.897	1.6622	16.044	1.2553	26.872	1.148	55.143	1.5184	58.933	1.7173	27.247	0.0747885	0.770493	0.131973	0.0227446
Q8TEX9-2;Q8TEX9;B3KQ33;Q59FI4;Q8TEX9-1;B3KPS9;B3KPY9;B3KSQ4;B3KT38;B3KTB3;B4DXR7;Q6I9Y8;Q59H62	IMP4B;IPO4;RANBP4	3	18	24.2	4.46e-262	0.067713	88.402	1.362	23.409	1.3634	15.603	1.0908	21.414	1.3885	25.622	1.4525	47.723	0.085042	0.843559	0.0541926	0.0172062
Q14696	KIAA0081;MESD;MESDC2;UNQ1911/PRO4369	2	11	42.3	6.43e-117	0.031299	47.384	0.9613	20.948	1.3491	53.54	1.4689	37.924	2.2289	83.881	2.4238	89.004	0.0386685	0.117798	0.0371073	0.806426
Q5JWU6;Q5U0E0;O43399-3;O43399;O43399-1;B4DDV4;Q53GA0;Q6FGS1;O43399-4;O43399-2;B4DPJ6;Q5J908;Q68E05;A6NG42	hCG_22755;RP4-591C20.2-003;TPD52L2;RP4-591C20.2-007;DKFZp686A1765;RP4-591C20.2-005	7	7	43.2	2.35e-158	0.10789	63.472	1.5966	25.015	1.5554	67.977	1.2124	64.935	0.8549	65.581	1.4292	42.608	0.412754	0.243994	0.281379	0.0618732
A8MU24;B3KRK5;P42785;B3KR26;B5BU34;B7Z7Q6	hCG_27286;PRCP;PCP	2	6	16.8	9.45e-30	0.042341	135.49	1.903	33.661	1.4185	55.295	0.78234	44.472	1.1246	60.774	0.59792	49.107	0.528958	0.169105	0.249587	0.0523506
P10909-2;P10909;P10909-1;B3KSE6;B4DW11;Q6LDQ3;Q8IWL5;Q8IWM0	AAG4;APOJ;CLI;CLU;KUB1	4	7	19.8	5.43e-188	0.044783	23.061	0.92011	20.067	1.3471	62.062	0.97671	53.036	1.5341	55.93	1.9192	80.892	0.0955649	0.355995	0.0961047	0.452336
Q9BS26	ERP44;KIAA0573;TXNDC4;UNQ532/PRO1075	1	13	43.6	2.15e-203	0.036598	44.091	0.77483	33.306	1.0056	47.325	1.1739	57.199	1.9497	95.347	2.1009	68.438	0.0123908	0.0337283	0.0127983	0.941083
O60506-3;O60506;Q59GL1;O60506-4;Q05CK9;Q5TCG1;O60506-1;B2R8Z8;O60506-2;O60506-5;B7Z213;B7Z645	HNRPQ;NSAP1;SYNCRIP;RP1-3J17.2-003;hCG_401112	6	17	34.2	4.17e-135	0.1049	83.616	1.6703	102.82	1.4169	87.26	1.1656	117.43	1.2943	102.13	1.7305	100.63	0.154359	0.578749	0.24455	0.0223421
Q9H3Z4-1;Q9H3Z4;Q6AHX3;Q8TET0;Q9H3Z4-2	CSP;DNAJC5;DKFZp761N1221;FLJ00095	2	5	50.5	8.69e-22	0.072051	72.617	1.9345	56.705	1.5652	90.822	1.2314	13.435	1.2348	30.698	1.0661	67.646	0.721589	0.11345	0.142963	0.0219983
A0FGR8-2;A0FGR8;A6NJB3;A0FGR8-6;A0FGR8-1;A0FGR8-4;C9JGI7	ESYT2;FAM62B;KIAA1228	8	23	39.4	0	0.034559	93.245	0.77492	27.588	0.76765	65.774	0.93562	38.543	1.4714	37.958	1.9072	28.668	0.0298496	0.0946078	0.0351412	0.840401
Q9Y2A7-2;Q9Y2A7;Q9Y2A7-1;B3KMK7	HEM2;KIAA0587;NAP1;NCKAP1	3	32	34.5	4.74e-288	0.037377	82.478	1.263	29.353	0.92842	21.769	0.70652	21.659	0.97631	27.812	1.2353	25.296	0.118087	0.504631	0.360088	0.0171939
Q96QD8-1;Q96QD8;A8K6H9	ATA2;KIAA1382;SAT2;SLC38A2;SNAT2	3	5	15.6	0	0.22006	58.41	3.0614	49.48	2.9559	78.004	2.2879	69.395	2.7094	91.421	3.3309	75.533	0.0921778	0.801026	0.0920305	0.0147658
Q7Z2W4-1;Q7Z2W4;A8K9U6;Q7Z2W4-3;C9J6P4;Q7Z2W4-2	PRO1677;ZC3HAV1;ZC3HDC2	6	22	31.2	0	0.077016	30.081	1.7065	47.084	1.4832	63.338	1.2741	44.817	1.8605	55.054	2.1883	49.488	0.044715	0.858858	0.0629663	0.0334608
B7WPD3;Q15370;B8ZZU8	hCG_1778969;TCEB2	3	6	34.2	9.42e-43	0.14641	112.63	1.8684	60.542	1.5659	10.071	0.78461	37.398	1.2802	72.245	1.2634	23.272	0.36223	0.142628	0.460047	0.0350959
Q9Y6R1-1;Q9Y6R1;Q9Y6R1-4;Q68DB0;A5JJ20;C4B714;Q9Y6R1-2;Q9Y6R3;Q9Y6R1-3	NBC;NBC1;NBCE1;SLC4A4;DKFZp781H1314	6	10	17.1	1.35e-34	0.043428	202.53	0.38303	20.653	0.29748	18.18	0.20264	19.709	0.28208	24.248	0.43653	43.821	0.165661	0.247959	0.512777	0.0736023
Q5ZPR3-1;Q5ZPR3;A8K6Q6;A8K9J6;B4DK26;Q5ZPR3-4;Q5ZPR3-3;Q5ZPR3-2	B7H3;CD276;PSEC0249;UNQ309/PRO352	5	7	32	1.32e-153	0.057236	71.848	1.2607	17.62	0.96806	31.444	0.62191	26.288	0.93767	25.075	0.92721	10.397	0.342736	0.0995943	0.546927	0.0107423
Q8IUH4-1;Q8IUH4;A8K5N3;C9JYJ4	HIP14L;HIP3RP;ZDHHC13;hCG_15305	4	3	6.8	2.91e-08	0.060784	210.22	0.64807	46.232	0.86914	85.346	0.92545	34.343	1.5343	32.015	2.0662	149.45	0.0121508	0.0285564	0.0136804	0.945612
Q14160-3;Q14160;Q14160-1;Q14160-2;A0PJK8	CRIB1;KIAA0147;LAP4;SCRB1;SCRIB;VARTUL	5	63	52.2	0	0.085718	82.853	1.6692	40.166	1.1378	23.525	0.73806	33.999	1.0704	24.365	1.4281	31.388	0.0624306	0.0560133	0.872866	0.0086897
Q8NC51-1;Q8NC51;Q8NC51-3;Q8NC51-2;Q63HR1;Q8NC51-4;Q5VU21	CGI-55;PAIRBP1;SERBP1;DKFZp686P17171;RP11-393N21.3-001	4	15	45.1	7.11e-297	0.10314	132.97	1.9173	55.948	1.2294	55.57	0.98314	81.181	1.2715	87.3	1.9832	81.015	0.128211	0.23543	0.59629	0.0400689
Q9UN37;Q49AN7;Q9NXK5;Q9UF30	VPS4;VPS4A;DKFZp434E0418	4	6	18.8	1.44e-12	0.10997	122.11	1.2819	16.074	1.2358	62.331	0.94132	47.44	1.1445	71.169	1.4456	55.72	0.0931013	0.757355	0.129466	0.0200774
O75436;A8K3C1;B4DLT1;A8MZ56	VPS26;VPS26A	2	9	42.5	1.66e-74	0.099896	47.127	2.4761	67.075	2.2083	79.54	1.5676	64.87	2.0049	59.127	2.023	131.78	0.692868	0.168745	0.128007	0.01038
Q9NTJ3-1;Q9NTJ3;B3KXX5;B3KVJ5;Q9NTJ3-2;Q58F29;Q6NSG3	CAPC;SMC4;SMC4L1	13	32	31.4	5.55e-236	0.077535	89.226	1.6033	28.981	1.3266	45.131	1.0798	59.353	1.4355	39.024	1.7862	35.981	0.0396025	0.87688	0.0723565	0.0111614
Q8N8S7-1;Q8N8S7;D0PQI2;Q6ZSB8;Q8N8S7-2;A8K2B4	ENAH;MENA	7	11	24.7	1.07e-69	0.038543	70.862	1.4311	41.545	0.98142	41.938	0.72767	21.27	1.0162	32.311	1.1475	31.189	0.187137	0.183394	0.61826	0.0112088
Q658P3-2;Q658P3;Q658P3-1;Q658P3-3;B8ZZX6;Q658P3-4	STEAP3;TSAP6;hCG_18273	5	7	20.3	9.76e-18	0.074304	23.736	1.9434	25.291	1.4744	68.057	1.2682	41.348	1.8389	38.931	1.9807	65.714	0.0690884	0.80548	0.106829	0.0186025
Q5W111-1;Q5W111;B2RE68;Q5W111-2	C13orf1;CLLD6	2	6	48	7.19e-53	0.072159	22.914	1.7519	5.9604	2.5212	78.711	2.1395	67.22	2.1756	93.189	1.5529	97.212	0.377498	0.338109	0.163112	0.121281
Q6P1M0;B3KNH1;B3KQE8;Q9BTA1	ACSVL4;FATP4;SLC27A4	5	9	18.7	1.5e-100	0.028039	82.853	0.65436	76.039	1.0146	19.639	1.0296	12.687	1.7922	46.477	2.2232	13.742	0.00339461	0.00889482	0.00354814	0.984162
Q9BZH6;B2RCJ6;Q659C9;Q9NVU3;Q9NWV7;C9J8X2	BRWD2;KIAA1351;WDR11;WDR15;DKFZp434L1715;hCG_40468	3	9	11.6	1.43e-133	0.040779	70.45	1.1441	39.336	1.0403	31.166	0.67359	25.708	0.86315	19.444	0.95606	11.75	0.686018	0.1391	0.165481	0.00940089
Q9Y4D7-1;Q9Y4D7;B4DRU3;Q6P657;Q9Y4D7-2;C9JPZ6	KIAA0620;PLXND1	8	26	19.9	5.12e-289	0.062889	148.05	1.3725	28.406	0.90693	35.697	0.74394	50.174	0.95703	20.52	0.97812	20.177	0.316325	0.144424	0.524737	0.0145147
B1AKR6;B4DFR2;Q9NP97-1;Q9NP97;Q8TF09	DYNLRB1;RP5-914B9.1-004;BITH;DNCL2A;DNLC2A;HSPC162;ROBLD1;DNCL2B;DNLC2B;DYNLRB2;ROBLD2	6	4	39.2	1.61e-27	0.29179	27.748	2.0058	25.54	1.5395	80.642	0.85323	62.866	1.4157	91.022	1.3904	116.38	0.299731	0.178352	0.461273	0.0606445
P62906;Q1JQ76	NEDD6;RPL10A	5	16	58.5	2.95e-215	0.07032	52.266	1.3238	37.62	1.3092	76.608	1.1537	58.926	1.6438	77.663	1.9567	90.583	0.0721423	0.722767	0.0854889	0.119602
P42766;A4D2M5	RPL35;LOC154880;tcag7.829	3	8	43.9	2.08e-170	0.078684	79.463	1.3548	56.441	1.2379	48.261	1.1101	40.343	1.492	67.105	1.9417	56.328	0.0678555	0.748628	0.0948489	0.0886674
Q9Y5K6	CD2AP	1	9	17.5	8.49e-41	0.053906	28.398	1.1269	48.733	1.0709	60.003	0.75843	66.04	1.4192	74.969	1.3002	54.774	0.135244	0.631981	0.159543	0.0732321
P60983;B2R499;Q9BS35;Q59G69	GMFB	4	6	62.3	9.23e-74	0.16788	25.262	2.1288	13.913	1.8516	58.456	1.1448	12.426	1.3823	11.938	1.1901	112.5	0.628041	0.116217	0.227411	0.0283308
P08865;C9J9K3;A6NE09;Q96RS2;C9JKH4	LAMBR;LAMR1;RPSA;LAMR1P15;hCG_1984468	18	14	62.3	0	0.20252	79.835	2.3033	80.444	1.8111	65.363	1.0352	72.695	1.2992	78.04	1.3984	74.138	0.426079	0.130901	0.409123	0.0338968
Q05193-1;Q05193;Q05193-4;Q05193-3;B3KU80;B4DHH5;Q59GI5;Q05193-2;B4DK06;B7ZAC0;Q05193-5	DNM;DNM1	6	31	40.9	0	0.05633	43.515	1.2961	29.583	1.0934	53.837	0.86749	43.443	1.0712	17.351	1.357	21.004	0.0768132	0.796931	0.114239	0.0120172
B4DGM9;O14656-1;O14656;B3KPA1;O14656-2	hCG_30595;TOR1A;DQ2;DYT1	4	10	32.4	1.27e-47	0.044348	86	0.85379	9.7736	1.3297	98.493	1.3431	66.641	2.051	105.19	2.5292	110.11	0.00816283	0.0219586	0.00822626	0.961652
P18621;B4E3C2;A8MU02;B5ME31	RPL17	11	12	49.5	4.4e-191	0.068963	69.443	1.5223	23.944	1.3036	88.326	1.2016	73.195	1.6554	86.006	1.8732	92.775	0.0413778	0.878835	0.0510241	0.0287636
Q9Y281;Q549N0	CFL2;hCG_21174	2	9	59.6	0	0.10911	23.351	2.4003	72.977	2.0553	66.887	1.1718	66.461	1.549	59.66	1.4701	82.942	0.746958	0.0668359	0.174437	0.0117696
B2RBA8;Q59F97;Q7Z2Y7;P35237;Q8IXH2;Q9UDI7;Q5TD02	PI6;PTI;SERPINB6;RP1-90J20.6-007	3	5	18.3	4.87e-43	0.066356	39.355	1.338	29.507	1.0985	75.818	0.71909	35.847	0.76268	68.236	0.95227	96.03	0.603106	0.0903143	0.292693	0.013886
P11387;B9EG90;Q6NWZ5;Q6PK95;Q9BVT2	TOP1	3	8	13.6	3.95e-43	0.098846	83.232	1.4529	54.954	1.0508	32.432	1.3119	40.337	1.5771	12.705	2.1746	27.696	0.112947	0.443769	0.161965	0.281319
P15121;Q59EL5	AKR1B1;ALDR1	3	17	61.1	1.57e-179	0.14279	71.448	1.9649	56.809	1.7966	75.677	1.1907	72.715	1.5515	68.109	1.6185	82.74	0.703078	0.0893382	0.199353	0.00823132
Q0VDC6;P62942;Q1JUQ3;Q3V793;Q9UH88;Q5W0X3	FKBP1A;FKBP1;FKBP12;FKBP12-Exin;RP11-314N13.2-004	5	3	31	5.7e-100	0.1742	68.447	1.7559	31.486	1.3888	22.115	1.0468	10.012	1.2881	17.883	1.307	14.506	0.523614	0.0702719	0.397466	0.00864841
P11388-2;P11388;P11388-4;P11388-1;C9J5P2;P11388-3;C9JGD1;A6NDM0;C9J4C3	TOP2;TOP2A	10	21	17.1	2.12e-138	0.091499	50.867	1.7598	45.127	1.531	61.059	1.2859	37.874	1.6134	31.944	2.4379	48.639	0.0870511	0.695638	0.153073	0.0642384
P43487;Q53EY3;C9JXG8;B4DE76;B7Z6U1;C9JJ34	RANBP1	10	11	66.2	7.88e-43	0.14605	76.645	2.1471	27.428	1.7216	113	1.0757	65.959	1.2604	80.695	1.3252	85.56	0.588838	0.0935066	0.298768	0.0188875
Q7Z4F1-1;Q7Z4F1;Q5I0F9;Q66K21;Q6IAK3	LRP10;MSTP087;SP220;UNQ389/PRO724	3	5	10	3.15e-165	0.11902	156.33	1.0084	55.572	1.0944	60.944	0.91887	24.507	1.4206	17.124	1.8689	21.021	0.0749662	0.254449	0.100058	0.570526
Q6YN16-1;Q6YN16;Q6YN16-2;B2R923;B4DWC7;B4E136;B5MD98	C9orf99;HSDL2	3	7	26.1	1.57e-177	0.016097	208.44	0.64429	34.931	1.0254	91.453	0.90573	104.67	1.6222	90.105	2.7672	101.42	0.0143625	0.040233	0.0161293	0.929275
Q96JB5-1;Q96JB5;B7Z6N4;Q96JB5-2;B4DWZ1;Q96JB5-3	CDK5RAP3;IC53;MSTP016;OK/SW-cl.114;PP1553	4	15	29	1.04e-122	0.041929	78.584	0.71832	48.296	0.84465	17.819	0.89808	25.503	1.8054	23.804	2.0162	86.899	0.0215582	0.0558036	0.0246068	0.898031
Q9BPX5;B3KPC7	ARPC5L	1	6	53.6	2.5e-56	0.067693	144.88	1.9764	52.938	1.6316	19.511	1.2285	15.488	1.4794	34.125	1.6054	22.881	0.590305	0.215051	0.182646	0.0119979
Q2TB90-1;Q2TB90;A8K4Q9;B3KT70;B4E0J9;B5MDN9;Q2TB90-2;Q2TB90-3	HKDC1	4	25	27.7	5.27e-94	0.04641	39.991	0.45697	80.957	0.85025	16.573	1.1719	22.801	1.6117	31.335	2.7577	65.042	0.0535524	0.100849	0.0566718	0.788927
Q92896-2;Q92896;B7Z8Y4;Q92896-1;Q6ZMF1	CFR1;ESL1;GLG1;MG160	5	20	21.9	3.44e-176	0.031272	120.28	1.0469	33.869	1.1336	37.325	1.0796	29.933	1.4179	43.892	1.9574	65.276	0.0871291	0.551301	0.0942759	0.267294
Q92882;A8K646	OSTF1	1	3	21	1.43e-33	0.051918	17.104	1.3244	7.5925	1.0316	85.736	0.67873	82.802	0.80982	109.59	0.8767	145.29	0.790081	0.044783	0.159226	0.00591
P61513;C9J4Z3;Q6P4E4	RPL37A;hCG_16380	5	6	51.1	1.57e-128	0.088429	53.284	1.3271	96.884	1.3044	112.87	0.6715	79.279	1.7385	75.454	2.1829	112.84	0.167531	0.335717	0.279942	0.21681
Q9Y6N7-2;Q9Y6N7;Q9Y6N7-1;A6NH24;B4DMJ0;Q9Y6N7-3;B7Z687;C9JHF2;C9JAW6;B2RXI1;Q1RMC7;Q1RMC8;Q2M1J3;C9JVN5	DUTT1;ROBO1	12	6	5.2	3.46e-174	0.049758	130.24	1.3735	21.56	1.1958	23.283	0.63154	36.771	0.92525	29.405	1.4021	24.198	0.174202	0.185728	0.614328	0.025742
P09972;B7Z1N6;B7Z1Y2;B7Z1Z9;B7Z3K9;A8MVZ9;B7Z3K7;C9J8F3	ALDC;ALDOC	5	7	22.2	0	0.11718	60.298	1.6514	27.378	1.3896	39.899	1.0731	38.102	1.2602	63.826	1.5549	47.762	0.225079	0.311493	0.448356	0.0150715
Q12906-4;Q12906;Q12906-1;Q12906-3;C9JFV5;Q12906-6;A8K590;Q12906-2;Q12906-5;B4DDF3;B4DFG4;Q59GP7	DRBF;ILF3;MPHOSPH4;NF90	9	10	14.7	1.26e-112	0.07963	112.83	1.1888	18.034	1.0715	22.286	0.95171	18.068	1.18	14.069	1.5612	35.916	0.0528306	0.829658	0.0766455	0.0408655
Q6P4Q7;C7SQM3;C7SQM4;C7SQM5	ACDP4;CNNM4;KIAA1592	2	8	12.4	1.61e-262	0.099121	43.464	2.167	31.424	1.2931	80.452	0.79836	61.859	1.1818	22.479	1.5506	55.108	0.144291	0.0937984	0.741942	0.0199683
P08670;B0YJC4;B0YJC5;B3KRK8;Q53HU8	VIM	5	25	54.1	7.72e-159	0.44483	44.254	3.0551	68.891	3.7089	86.48	2.7189	85.862	3.2507	144.7	4.8785	130.9	0.146158	0.43787	0.18246	0.233512
Q3ZCQ8-2;Q3ZCQ8;Q0VAB1;Q330K1;Q3ZCQ8-1	PRO1512;TIM50;TIMM50	2	10	24.1	4.45e-266	0.015606	227.45	0.57846	27.841	1.0267	85.368	1.2717	77.337	1.8567	92.423	2.758	110.19	0.00612529	0.0149306	0.00621743	0.972727
P28838-1;P28838;P28838-2;B4DQG5	LAP3;LAPEP;PEPS	3	11	27	1.26e-117	0.053109	37.239	1.3894	15.591	1.4128	47.096	1.067	36.856	1.2537	46.312	1.6038	52.003	0.0916076	0.817485	0.0721972	0.0187102
P25788-1;P25788;B2RCK6;Q6IB71;P25788-2	HC8;PSC8;PSMA3	2	10	43.1	9.32e-68	0.074995	56.539	1.5985	29.299	1.487	71.607	0.9376	82.518	1.2028	70.226	1.3222	85.826	0.735402	0.0956633	0.160756	0.00817853
P09429;B7Z965;Q59GW1;Q5T7C4;Q5T7C6;Q9UGV6;B3KQ05	HMG1;HMGB1;RP11-550P23.1-003;RP11-550P23.1-002;HMG1L10;HMGB1L10	16	11	42.8	4.23e-98	0.15111	102.13	2.2408	99.618	1.9573	39.146	1.0836	28.36	1.2094	45.051	1.8552	48.068	0.322896	0.154407	0.487814	0.0348827
P56556	LYRM6;NADHB14;NDUFA6	2	5	39.6	8.47e-42	0.023278	23.205	0.38662	5.4818	0.73623	64.277	1.031	51.988	1.8067	121.48	2.8279	109.28	0.0430251	0.0836297	0.0458348	0.82751
Q6WKZ4-4;Q6WKZ4;Q6WKZ4-3;B3KRW2;Q307T1;Q4JIW2	RAB11FIP1;RCP	7	3	3.8	2.41e-27	0.1124	76.356	1.2462	11.696	1.2213	20.99	1.3321	20.916	1.8736	8.9258	1.9203	10.622	0.0803952	0.325493	0.0867453	0.507366
P62937;A8K220;A8K486;B2RE56;Q71V99;B4DM82;C9J5S7;C9JQJ3;Q567Q0	CYPA;PPIA	11	13	75.2	0	0.15363	84.439	1.9627	43.529	1.5435	73.308	0.97559	49.988	1.1084	93.111	1.1894	51.567	0.524353	0.110709	0.340002	0.0249351
Q6UWP7-1;Q6UWP7;B4DYR5;A6H8Z7;B4DM26;B4DLE7;Q6UWP7-2;C9K0C3	AGPAT8;ALCAT1;LCLAT1;LYCAT;UNQ1849/PRO3579	11	6	20	9.94e-73	0.020724	135.54	0.63279	11.02	0.91971	62.822	1.0252	57.096	1.648	72.051	2.3317	78.427	0.000644342	0.00176352	0.000689025	0.996903
P61247;A8K4W0;B7Z3M5;Q6NXR8;C9JC00	FTE1;MFTL;RPS3A	5	19	67.4	2.28e-184	0.10598	64.163	1.8965	32.004	1.5565	60.305	1.1542	81.281	1.4624	78.422	1.8599	75.397	0.148695	0.351109	0.484488	0.0157072
Q6IQ22	RAB12	1	10	42.2	3.48e-140	0.087522	26.311	2.0093	23.007	2.1122	21.361	1.3922	51.521	1.9558	68.486	1.882	67.046	0.39253	0.433049	0.147472	0.0269502
O75643-1;O75643;A2RRQ7;A4FU77;B4E150;Q5ZF01;Q7L5W4;Q9H8B9;Q9P172;Q9UNV9	ASCC3L1;HELIC2;KIAA0788;SNRNP200	5	11	6.4	8e-68	0.16481	87.838	1.7553	89.869	1.3241	71.063	1.0132	32.895	1.5069	30.817	1.6236	105.39	0.121651	0.213238	0.64274	0.0223714
P55957-2;P55957;B3KT21;P55957-1;A8ASI8;B1PL87;C9JQ20	BID;hCG_21529	6	5	34	3.39e-132	0.080999	143.36	0.99028	28.095	1.014	18.089	0.7104	18.096	0.96421	21.098	1.1034	19.677	0.123884	0.714376	0.136527	0.0252135
P36957;B7ZAZ8;Q6IBS5;B7Z5W8;Q86TQ8;Q86TW7;Q16187;Q6LEQ7;Q86SW4	DLST;DLTS;hCG_22359;DLSTP;E2k	5	8	23	7.76e-145	0.091998	134.74	0.60017	65.953	1.0025	73.308	1.022	47.341	1.2977	82.203	2.1238	74.229	0.0416475	0.0845249	0.0445858	0.829242
P01116-2;P01116;Q14014;Q14015;P01116-1;B0LPF9;P78460;Q14007;Q15285;Q16525;Q71SP6;Q7KZ06;Q92668;Q96T27	KRAS;KRAS2;RASK2;HRAS;K-RAS;K-ras	3	11	67	0	0.078747	54.226	1.9125	14.528	1.3734	13.538	0.89052	11.359	1.0227	4.6607	1.0173	12.441	0.626556	0.0929703	0.26187	0.0186037
Q7Z4S6-4;Q7Z4S6;Q7Z4S6-1;Q7Z4S6-2;B0I1R9;B9EGE4;Q2UVF1;Q7Z4S6-3;Q68D13	KIAA1708;KIF2;KIF21A;DKFZp779C159	4	3	2.5	2.15e-25	0.043663	9.3112	1.2463	17.563	1.0927	15.523	0.96372	28.185	1.2551	34.423	1.2315	15.134	0.1102	0.791431	0.0756846	0.0226841
O60656;A9UKF4;A9UKF7;B8K285;Q330M4;Q4R0Z6;Q4R0Z7;Q53E75;Q5DSZ5;Q9HAW9;A9JQZ1;A9JQZ2;A9JQZ4;B8K290;Q13460;Q5DSZ6;Q9HAW7;B8K293;Q13407;Q4R0Z5;Q5DSZ7;Q5K632;Q5K672;Q5K673;Q5K674;Q96PN9;Q96PP0;Q96PP1;Q9H3G0;Q9H3G1;Q9H3G2	GNT1;UGT1;UGT1A9;UGT1A9S;hCG_2039726;UGT1A8;UGT1A8S;UGT1H;UGT1A7;UGT1G	13	14	36.6	0	0.015862	118.83	0.24855	5.573	0.40754	75.491	0.42001	35.186	0.73151	21.099	1.2123	13.253	0.0228882	0.0502737	0.0255506	0.901288
Q9BTT6-1;Q9BTT6;A8K883;Q5TGN3	LANO;LRRC1	2	9	24.6	8.25e-134	0.052297	45.508	1.3081	37.22	0.83302	24.963	0.50241	38.981	0.60631	1.0423	0.7049	49.972	0.393918	0.113889	0.466651	0.025542
Q9ULD2-1;Q9ULD2;Q9ULD2-2;B4E246;Q9ULD2-6;B4DH03	ATBP;ATIP;GK1;KIAA1288;MTSG1;MTUS1	7	9	9.2	3.28e-29	0.068894	61.311	1.0218	28.96	0.82979	36.787	0.18408	55.475	0.72612	21.688	0.93869	12.539	0.256372	0.240042	0.357822	0.145765
Q6JUT2;Q9Y3B3;B4E2C1;Q3B7W7;Q8NBU8	hCG_37564;TIRAP3;CGI-109;TMED7	3	9	23.5	1.54e-51	0.025081	108.24	0.64892	30.745	0.95515	73.507	1.1185	64.136	1.7519	72.709	2.0198	80.823	0.00914305	0.0242301	0.00916158	0.957465
P62495;B7Z7P8;Q96CG1	ERF1;ETF1;RF1;SUP45L1;hCG_1981800	1	15	34.8	1.74e-163	0.07362	73.855	1.7895	21.573	1.6366	84.841	1.4226	42.216	1.7325	50.383	2.0055	72.825	0.022423	0.951283	0.0198184	0.00647522
Q8N3C0;B4DR60;Q4G1A0	ASCC3;HELIC1	2	8	4.7	6.8e-25	0.084487	69.832	1.1438	84.184	1.1241	66.965	0.78833	41.365	0.53535	85.166	0.7606	64.039	0.470365	0.197039	0.269738	0.0628576
P62633-1;P62633;P62633-2;A8K7V4;Q5U0E9;Q4JGY1;P62633-3;B4DP17;Q4JGY0;Q6T598	CNBP;RNF163;ZNF9	6	8	53.7	1.23e-208	0.17009	60.176	2.9056	69.948	2.3721	56.807	1.7205	42.847	1.7211	24.231	2.2536	65.666	0.520573	0.121302	0.341454	0.0166705
Q96PD2-2;Q96PD2;Q96PD2-1;B7Z7Y3	CLCP1;DCBLD2;ESDN	7	23	39.5	0	0.091106	93.042	1.7827	50.842	1.2648	48.842	0.89404	39.505	1.3316	27.08	1.6357	30.927	0.0673457	0.102977	0.819456	0.0102209
P22309;B8K286;Q5DT03;Q9BX76;Q9H3F9;Q9UK62	GNT1;UGT1;UGT1A1;UGT1A1S;hCG_2039726	2	13	34.1	0	0.026859	38.916	0.53955	31.955	0.74285	43.763	0.8253	40.638	1.3487	40.326	1.8405	62.193	0.000687418	0.00179607	0.000751626	0.996765
Q9UMY4-1;Q9UMY4;A6NMW4;Q9UMY4-2;Q3SYF1	SNX12;hCG_1990496	3	11	52.9	3.54e-49	0.3055	18.523	3.2002	93.333	2.9203	112.1	1.797	78.352	1.7974	51.67	1.7929	79.127	0.542415	0.148252	0.265833	0.0434997
Q13263-1;Q13263;B2R8R5;Q13263-2	KAP1;RNF96;TIF1B;TRIM28	2	7	10.3	6.04e-31	0.16801	36.464	1.5435	25.538	1.5349	70.997	1.5619	33.628	1.5788	28.667	1.4439	49.35	0.320499	0.453565	0.146532	0.0794041
Q96RT1-1;Q96RT1;B7ZLV9;Q1RMD0;Q96RT1-2;A0AVR1;B4E3F1;Q1RMC9;Q96RT1-3;Q96RT1-5;Q96RT1-4;Q96RT1-7;Q96RT1-6	ERBB2IP;ERBIN;KIAA1225;LAP2	12	25	28.1	0	0.048265	53.879	1.1882	27.745	0.68122	36.043	0.45961	29.82	0.67967	21.157	0.91485	16.473	0.1008	0.0849679	0.79819	0.0160424
P25705;A8K092;B4DY56	ATP5A;ATP5A1;ATP5AL2;ATPM	5	33	60.6	0	0.017908	116.29	0.45528	42.02	0.83583	63.52	1.0481	57.236	1.4836	79.505	2.3855	105.67	0.0123321	0.0278163	0.0127382	0.947113
Q6P4H0;Q9Y2Q3;Q2NLC8;Q6FII1;B4DSY2;B3KTA6;B4DIH1;C9JNT3	GSTK1;hCG_20682;HDCMD47P;LOC51064;tcag7.883	6	9	43.6	1.47e-163	0.026939	64.034	0.46578	27.425	0.71961	82.703	0.65086	74.774	1.0536	77.257	2.4188	88.111	0.051496	0.11314	0.0615037	0.773861
Q13443-1;Q13443;B4DDM8;A0AVL1;C9J643;Q13443-2;B7ZLN7;C9IZ16	ADAM9;KIAA0021;MCMP;MDC9;MLTNG	5	25	36.8	0	0.043367	80.738	0.84946	40.018	0.84196	57.603	0.85227	72.198	1.3989	65.923	1.7512	70.125	0.0572038	0.22059	0.0708218	0.651384
O14744;B2RDD7;B5BU10;A8MZ91;B4DV00;B4DX49;B4DY30	HRMT1L5;IBP72;JBP1;PRMT5;SKB1;hCG_41976	5	14	27.3	1.74e-105	0.084746	24.125	2.0583	26.922	1.642	67.181	1.214	60.518	1.6867	75.277	1.6775	80.486	0.405715	0.284672	0.294442	0.0151709
P21291;A8K268;B3KVC9;B4DY28;Q5U0J2;Q6AI18;Q6AWD1;Q6ZMS3;Q9BTA4;B4E2T4;Q59EQ5	CSRP;CSRP1;CYRP;hCG_17679;DKFZp686M148;DKFZp686P2249	2	10	64.2	0	0.058176	43.409	2.5826	51.404	1.4342	73.949	0.8878	54.43	1.054	93.642	1.024	68.777	0.479172	0.129167	0.360079	0.0315826
Q9Y2B0-1;Q9Y2B0	CNPY2;MSAP;TMEM4;UNQ1943/PRO4426;ZSIG9	6	11	54.4	5.4e-180	0.11046	224.54	1.05	8.2304	1.3017	73.13	1.5229	43.989	2.2431	77.147	2.6161	94.369	0.00415974	0.0103973	0.00446473	0.980978
Q07812-2;Q07812;Q5ZPJ1;Q07812-1;Q07812-8;Q07812-7;Q07812-5;O95074	BAX;BCL2L4	6	4	26.1	1.32e-76	0.047001	39.017	0.88628	6.7742	1.0484	3.4882	0.91444	11.176	1.5037	19.888	2.0637	11.024	0.0489331	0.17732	0.0588762	0.714871
P09874;B1ANJ4;B2R5W3;B4E0E1;Q05D33;Q96P95	ADPRT;PARP1;PPOL	4	21	28.7	1.8e-214	0.10903	79.82	1.9574	31.496	1.4879	28.584	1.2982	27.054	1.9188	26.15	2.6441	59.488	0.105605	0.57002	0.221863	0.102511
B0QYN7;Q7KZS0;P63279;A8K503	LA16c-358B7.1-006;UBE2I;hCG_42687;UBC9;UBCE9	2	4	19.6	7.79e-20	0.1639	0.7409	0.98571	115.06	2.122	86.971	1.2724	48.662	1.896	86.723	1.8467	110.18	0.173357	0.275845	0.14063	0.410168
P19224;B8K289;Q5DSZ8;Q8WUQ4	GNT1;UGT1;UGT1A6;UGT1A6S;hCG_2039726	3	19	40.2	0	0.015108	150.3	0.42124	48.657	0.48201	76.453	0.5765	70.987	0.9766	84.027	1.4374	90.71	0.0106251	0.0296806	0.0123703	0.947324
P62805;B2R4R0;Q0VAS5;Q6B823	H4/A;H4/B;H4/C;H4/D;H4/E;H4/G;H4/H;H4/I;H4/J;H4/K;H4/M;H4/N;H4/O;H4F2;H4FA;H4FB;H4FC;H4FD;H4FE;H4FG;H4FH;H4FI;H4FJ;H4FK;H4FM;H4FN;H4FO;HIST1H4A;HIST1H4B;HIST1H4C;HIST1H4D;HIST1H4E;HIST1H4F;HIST1H4H;HIST1H4I;HIST1H4J;HIST1H4K;HIST1H4L;HIST2H4;HIST2H4A;HIST2H4B;HIST4H4	1	11	54.4	1.19e-85	0.26712	81.814	2.9099	86.559	2.4744	100.96	2.2093	91.689	1.1761	157.44	2.5174	118.24	0.335228	0.249965	0.310746	0.104061
Q5JRA6-1;Q5JRA6;Q5JRA6-2;C9JFR0	KIAA0268;MIA3;UNQ6077/PRO20088	7	43	31	0	0.027947	110.46	0.59116	37.349	0.85859	31.323	1.027	18.17	1.634	34.507	2.4543	35.207	0.00427726	0.0103615	0.004675	0.980686
P46776;Q6NZ52;Q9BQQ5	RPL27A;L27a	1	7	43.9	4.84e-96	0.095043	134.38	1.2839	24.417	1.3231	59.452	1.2125	35.634	1.6681	52.856	1.9221	61.56	0.0834399	0.61186	0.0933279	0.211372
P98196;Q5T556;Q6PJ25	ATP11A;ATPIH;ATPIS;KIAA1021;RP11-120K24.1-003	5	7	8.3	5.03e-43	0.050799	92.9	1.3363	122.89	0.60346	55.703	0.29319	44.509	0.29838	65.89	0.75839	61.5	0.284151	0.210639	0.410081	0.0951293
Q53HE2;P60174-1;P60174;B4DUI5;B7Z5D8;Q2QD09;P60174-2	TPI;TPI1	5	20	77.3	0	0.11853	59.072	2.1158	22.223	1.8858	84.675	1.1541	63.497	1.293	76.894	1.3132	85.549	0.751749	0.0745614	0.159293	0.0143964
Q9P265-1;Q9P265;Q96IB4	DIP2B;KIAA1463	9	13	11.5	2.25e-107	0.041374	33.033	1.1936	86.203	1.1251	23.668	0.93224	57.107	1.0922	9.8167	1.3964	40.238	0.0390889	0.914351	0.0358004	0.0107601
Q6ZTT1;P08237-1;P08237;B4E162;P08237-2;Q96I60;Q7KYX9	PFKM;PFKX	8	17	28.1	0	0.050014	97.034	1.5449	85.46	1.7441	73.779	1.3795	58.835	1.6364	96.047	1.5548	57.067	0.288716	0.539472	0.119591	0.0522215
P27216-2;P27216;A8K2L6;Q53FB5;Q6FHB6;P27216-1;C9JGC7	ANX13;ANXA13	3	23	60.2	0	0.028746	61.484	0.68998	34.68	0.45709	71.172	0.26717	53.638	0.36318	73.722	0.38894	89.941	0.379664	0.101114	0.498373	0.0208488
B0QY89;B3KPB9;Q9Y262;B4DQF6;B4DYB2;B0QY90;B3KNG0;Q7Z5X3;Q8N7H0	AL022311.1-001;EIF3EIP;EIF3L;EIF3S6IP;HSPC021;HSPC025;MSTP005;AL022311.1-002;hCG_41840	10	17	37.4	0	0.13584	55.002	2.2204	45.471	1.6464	34.873	1.0708	34.649	1.7554	40.779	1.6617	50.52	0.23277	0.126781	0.622783	0.0176654
Q7Z3J2-1;Q7Z3J2;B3KT69;C9J7I2;Q7Z3J2-2	101F10.2;C16orf62	5	9	13.2	1.25e-48	0.092073	65.005	2.1636	22.346	1.492	83.699	1.4497	12.337	1.5795	35.56	1.3673	70.242	0.543698	0.210944	0.214142	0.0312161
P06733-1;P06733;A4QMW8;A4UCS8;Q96GV1;Q9BT62	ENO1;ENO1L1;MBPB1;MPB1	6	32	76.5	0	0.077199	92.316	1.7593	42.617	1.7301	77.294	1.1249	83.301	1.2762	83.226	1.2843	77.97	0.918858	0.0353072	0.0411975	0.00463743
Q9UIJ7;B3KWD9;Q7Z4Y4;Q7Z531;Q9HC01;B4DP58	AK3;AK3L1;AK6;AKL3L;hCG_2011468;RP11-6J24.4-001	3	7	37.4	1.47e-107	0.062231	83.417	0.73556	35.905	0.93069	25.117	0.95722	65.873	1.226	116.85	1.8778	16.29	0.017771	0.0516224	0.0200231	0.910583
Q96S52-1;Q96S52;B2RBB2;Q8NBL9;Q96S52-2;B3KXD2;B4DLL0;Q6MZW5;Q96IR5;Q96NG1;Q9BVC1	PIGS;UNQ1873/PRO4316;DKFZp686K20216	2	15	46.7	0	0.03478	123.74	0.44449	24.045	0.67208	87.381	0.73159	70.625	1.2268	41.964	1.727	71.191	0.0137968	0.0310169	0.0151268	0.940059
P99999;Q6LER6;C9JFR7	CYC;CYCS	5	7	57.1	3.25e-113	0.16197	61.638	1.388	24.612	1.0454	35.833	0.95709	54.179	1.4131	70.769	1.7366	79.94	0.127791	0.451323	0.272414	0.148472
P26373;A8K4C8;B4DLX3;O60250;Q6NZ55	BBC1;OK/SW-cl.46;RPL13;hCG_1723872	3	15	48.3	7.26e-74	0.072789	67.381	1.2547	27.489	1.2677	36.393	1.1542	55.124	1.4426	106.66	1.7846	93.873	0.0652421	0.7828	0.0698807	0.0820771
Q709C8-1;Q709C8;Q709C8-3;B3KW10;B4E2S9;Q709C8-2;Q709C8-4;Q6ZQY1	KIAA1421;VPS13C	5	62	24.8	0	0.053931	101.03	1.2343	29.927	1.2815	26.445	1.0059	21.736	1.2218	19.258	1.343	25.318	0.115199	0.794863	0.0678364	0.0221016
P17931;Q59FR8;Q6FGL0;Q6IBA7;Q6NVH9;Q86TY5;Q8IXB9	LGALS3;MAC2	1	7	31.2	8.8e-67	0.34637	74.715	2.3829	43.525	1.8279	63.119	1.2381	45.16	1.3683	70.03	1.2599	67.363	0.444792	0.166408	0.332894	0.0559062
Q5JPE7-1;Q5JPE7;Q4G177;Q5JPE7-2;P69849;Q1LZN2;Q15155;Q9H049	NOMO2;NOMO3;NOMO1;PM5;DKFZp547A1913	5	44	50.7	0	0.024967	74.816	0.67943	20.177	0.96225	26.965	1.1609	20.186	1.8682	33.045	2.4525	35.848	0.000982233	0.00256936	0.00103868	0.99541
P04040;B4DWK8;Q8TAK2	CAT	1	25	52.4	0	0.020188	97.236	0.5758	49.24	0.77081	23.492	0.81123	40.185	1.1908	37.079	2.6461	77.272	0.0324878	0.0827951	0.0388737	0.845843
P61313;Q5U0C0;B4DLP4	EC45;RPL15;TCBAP0781;hCG_1996483	10	10	43.1	8.54e-188	0.067329	93.251	1.332	23.519	1.4625	61.409	1.2631	59.123	1.8328	87.289	2.2015	75.298	0.0862398	0.584284	0.0945735	0.234902
Q969V3-1;Q969V3;B2RA56;Q969V3-2	NCLN	2	17	37.3	0	0.049708	160.96	0.72741	32.959	0.97287	26.216	1.2032	42.424	1.9442	45.934	2.6956	76.113	0.0106824	0.0248141	0.0118152	0.952688
Q14156-1;Q14156;Q14156-2;A0PJL1;A2VDI4;B4DG97;B4DZ89;A6NJG4;Q14156-3	EFR3A;KIAA0143	9	15	27.6	1.82e-173	0.048846	84.064	1.087	34.863	0.73335	61.673	0.41768	54.126	0.57984	46.177	0.73246	50.257	0.212052	0.0881159	0.682244	0.0175881
Q68CS5;P28472-2;P28472;B2RCW8;B7Z2W1;B7Z825;P28472-1	DKFZp781L0846;GABRB3	7	5	10.8	1.96e-47	0.04212	15.754	1.2777	16.793	0.98961	29.01	0.73146	17.976	0.88193	18.589	0.97504	38.062	0.63322	0.126552	0.231101	0.00912718
Q9Y6W5;B4DZN0;B4E3J5;Q05BU7;Q8NBU0;Q8IV90	WASF2;WAVE2;SCAR2;WASF4	4	6	16.3	7.87e-182	0.037195	43.633	1.2036	14.887	0.8588	54.53	0.6736	60.547	0.71776	12.059	1.0719	102.72	0.223936	0.231896	0.523721	0.0204472
P25786-2;P25786;A8MVJ4;Q53YE8;P25786-1;B4DEV8;B4E0X6	HC2;NU;PROS30;PSC2;PSMA1	5	15	71.4	1.23e-148	0.06975	54.28	1.714	24.431	1.3221	74.168	0.89424	57.248	1.2892	72.831	1.2816	129.24	0.447492	0.119648	0.422491	0.0103692
P16188;P30447;A6YT90;A8YQE6;B1PKY3;B6ETN7;C0KLT0;C5IWY3;C5IWY4;C5IWY5;C9EIW0;Q29689;Q29907;Q708C4;Q860B4;Q860B5;Q8MGZ1;Q9MY51;Q9TQ74	HLAA;HLA-A;HLA-A24AK;HLA-B	3	15	58.4	7.02e-265	0.037113	74.065	0.83194	25.407	0.57464	15.806	0.40761	21.391	0.56795	25.833	0.79437	28.196	0.0756031	0.11806	0.793043	0.0132945
Q15005;B4DDB9	KIAA0102;SPC25;SPCS2	2	15	65	0	0.022401	72.451	0.73362	96.613	0.97465	37.878	1.0979	49.888	1.7574	49.828	2.2567	70.915	0.00866209	0.0260209	0.00915726	0.95616
P60981;B4DYA6;B7Z9M9	ACTDP;DSN;DSTN;hCG_2019292	7	15	73.9	3.47e-136	0.076217	53.788	1.9922	21.709	1.6142	51.079	0.91158	63.245	1.1617	71.611	1.1328	57.494	0.69927	0.0758157	0.210668	0.0142466
P54619;B4DDT7;B4E094;Q8N7V9	PRKAG1	6	6	23.2	1.52e-154	0.067505	68.922	1.8044	127.26	1.5062	139.58	0.98267	65.737	1.2294	106.67	1.2922	56.723	0.932916	0.0188438	0.0462823	0.0019584
Q6NUQ4;B3LEU8;B2RD07;B3KUI9;B4DLT7;B5MCD8	PP446;TMEM214;FLJ20254;hCG_23721	8	17	33.4	1.04e-220	0.02534	95.828	0.44354	71.842	0.6144	73.547	0.70579	61.341	1.2753	74.531	1.8299	89.578	0.0130226	0.0302762	0.014652	0.942049
P07910-1;P07910;A8K9A4;B2R603;P07910-2;B2R5W2;B3KX96;B4DY08;P07910-4;P07910-3;B4DQQ2	HNRNPC;HNRPC	15	5	13.7	1.17e-49	0.094914	103.13	1.9367	21.879	1.6276	40.821	0.035093	207.83	0.020406	237.57	0.014982	161.2	0.289731	0.242802	0.277701	0.189767
Q9Y5S2;A9JR72;Q86TR8;Q86XZ8	CDC42BPB;KIAA1124	1	26	18.8	2.37e-180	0.060778	136.63	1.2135	25.883	0.8991	13.845	0.66647	59.546	0.9017	25.076	1.0353	36.173	0.105122	0.106489	0.781332	0.00705735
P61586;B4DKN9;Q53HM4;Q9BVT0;C9JX21;C9JNR4	ARH12;ARHA;RHO12;RHOA	6	12	72	0	0.08799	116.76	1.828	63.973	1.4647	80.908	0.95169	63.459	1.1914	71.495	1.0993	80.009	0.804084	0.0539013	0.133103	0.00891171
P36542-1;P36542;Q6I9V2;Q8TAS0;P36542-2;B4DFE6;B4DL14	ATP5C;ATP5C1;ATP5CL1;hCG_25112;RP11-401E9.1-001	2	10	40.9	6.1e-62	0.046133	86.986	0.52265	48.115	0.90593	93.868	1.2198	74.23	1.9505	77.652	3.0608	115.99	0.0456123	0.0882832	0.0490121	0.817092
Q8WVX9;B2RDG1;Q9H600	FAR1;MLSTD2;UNQ2423/PRO4981	2	10	23.9	5.62e-214	0.025186	48.05	1.0832	17.085	1.4433	75.898	1.5538	60.594	2.4581	89.397	5.0751	88.157	0.0201231	0.0551527	0.0237498	0.900975
P62841	RIG;RPS15	2	8	69.7	2.17e-176	0.086926	57.861	1.8928	41.63	1.518	53.495	1.0799	39.132	1.5739	69.986	1.606	57.404	0.286748	0.286447	0.411312	0.0154939
P28074	LMPX;MB1;PSMB5;X	3	14	54.8	9.34e-276	0.086805	93.132	1.6465	20.243	1.4842	69.66	0.94614	71.568	1.263	78.591	1.2183	84.091	0.895549	0.0347989	0.06576	0.00389264
P35580-2;P35580;Q149N4;Q15753;Q9UE82;P35580-3;B2RWP9;Q4LE45;P35580-1;Q6PK16;Q9BWG0;Q9UMG3	MYH10;MYH10 variant protein	4	86	51.4	0	0.033848	83.81	1.014	26.688	0.99122	36.585	0.8306	34.975	0.94913	35.729	1.1126	47.725	0.0981866	0.817045	0.0640286	0.0207394
Q06323;Q6FHU3;Q6IBM2;A6NJG9;Q86SZ9	IFI5111;PSME1;hCG_40175	2	11	50.6	3.13e-56	0.042228	70.19	0.99282	34.012	0.97453	95.42	0.66672	56.345	0.89871	60.06	0.80538	53.315	0.654942	0.206602	0.120699	0.0177575
P49189;B4DE91;B4DX14;B4DXY7;B4DYY1;B9EKV4	ALDH4;ALDH7;ALDH9;ALDH9A1;hCG_21745	1	5	11.4	2.9e-14	0.038529	11.403	1.2171	88.565	1.4034	25.923	0.71441	36.322	1.2382	85.585	0.68208	62.712	0.544475	0.20329	0.196877	0.0553573
O96000;A8K761;Q96II6;Q96RX5	NDUFB10;hCG_42700	2	7	44.8	1.58e-33	0.034358	122.65	0.37084	22.032	0.7496	64.843	0.91957	57.967	1.4552	72.179	2.491	100.88	0.0534933	0.100623	0.0570231	0.788861
P16949;B5BU83;Q96CE4;B7Z8N4;A2A2D0;A2A2D2;C9JR06	LAP18;OP18;STMN1;RP1-125I3.5-004;RP1-125I3.5-006	12	10	55	9.08e-29	0.24293	67.777	1.4577	29.074	1.2125	37.931	0.48584	138.66	1.0125	116.18	1.0254	96.609	0.29203	0.220754	0.374628	0.112587
Q7Z5G4	GCP16;GOLGA7;HDCKB03P;HSPC041	2	7	54	2.14e-134	0.13549	68.264	1.7381	15.216	1.2353	52.467	1.0989	17.243	1.3879	56.238	1.5246	76.019	0.163211	0.307049	0.508982	0.0207581
A6NFN2;Q8IZP0-1;Q8IZP0;B3KX62;A8MPR9;Q8IZP0-9;Q8IZP0-6;Q8IZP0-5;Q5T2R7;Q8IZP0-3;Q59G41;Q8IZP0-4;Q8IZP0-2;B4DKX2;Q5T2R9;Q8IZP0-7;B6VEX3;Q8IZP0-8;B6VEX4;Q8IZP0-10;B6VEX5;B4DQ58;B7Z9E9	ABI1;SSH3BP1;hCG_25238;RP13-16H11.4-003;SSH3BP	17	9	25.5	6.46e-34	0.033885	71.09	1.2312	13.985	0.85233	20.853	0.60362	15.305	0.87891	18.19	0.9551	24.298	0.190452	0.136929	0.662999	0.00961996
P20338;Q53GC2;C9JZA1	RAB4;RAB4A	2	11	58.7	7.03e-167	0.034638	106.59	1.1873	24.975	1.1866	73.099	1.0667	84.584	1.3345	29.895	1.5042	69.971	0.0643796	0.846289	0.052637	0.0366948
Q96N67-1;Q96N67;Q96N67-6;A4FU72;B3KRG0;B4DSH0;Q96N67-2;Q96N67-5;Q96N67-3;Q96N67-4	DOCK7;KIAA1771	9	16	9.9	1.05e-96	0.062041	73.285	1.1388	31.303	1.012	37.488	0.94045	24.854	0.9378	30.667	1.4893	31.206	0.124126	0.646192	0.162689	0.0669919
B1AJQ6;Q86Y82;B0AZT9;B1AJQ7;B4DSZ1;Q6LEU0	RP3-426I6.4-002;STX12;hCG_20170;RP3-426I6.4-001	2	8	33.4	1.13e-98	0.069427	91.752	1.8564	36.045	1.3946	82.933	1.3817	56.981	1.3089	92.211	1.4097	97.1	0.467387	0.298134	0.201598	0.032882
O14936-1;O14936;O14936-3;O14936-2;O14936-6;C9JGY0;O14936-4;B7ZKY2;Q5JS74;O14936-5;Q5JS72	CASK;LIN2;RP11-540L11.1-006;RP11-540L11.1-002	8	25	34.2	2.24e-216	0.04754	80.18	1.4957	30.239	0.89768	38.089	0.55647	24.646	0.77313	27.173	0.92687	29.233	0.186741	0.0710452	0.72959	0.012624
Q5T4L4	RP11-422P24.3-002;RPS27	2	5	40.9	2.43e-29	0.16612	7.8083	1.7259	88.741	1.5138	64.537	1.1789	65.255	1.821	78.936	2.3052	76.29	0.117194	0.525053	0.237035	0.120717
Q5TDF0;Q9BSD7;Q5TDE9	C1orf57;hCG_15829;RP4-659I19.2-002;RP4-659I19.2-001	2	5	29.8	2.26e-26	0.043535	13.452	0.97104	36.803	1.0332	61.599	0.89716	82.73	1.0303	28.844	1.7089	116.69	0.104493	0.590215	0.127742	0.17755
Q5T5C7;P49591;Q0VGA5;Q53HA4	RP11-352P4.2-004;SARS;SERS	2	13	31	3.95e-143	0.044465	63.324	1.3492	22.445	1.3802	43.626	1.2039	26.234	1.1986	30.872	1.3757	53.836	0.271966	0.557624	0.125707	0.044704
Q9Y4E1-1;Q9Y4E1;B9EK53;Q9Y4E1-2;B4DPK9;Q9Y4E1-3;Q641Q2-1;Q641Q2;B4DHJ2;B7ZME8;A8K5W5;Q641Q2-2;B4DZQ6;Q6P0Q7;Q9Y4N4;B4E255;Q5SNT6;Q5T1D7;Q5SNT8;Q9NVB8;A6NLG0;B3KMC4;B4DF48	FAM21C;KIAA0592;FAM21A;DKFZp434O171;FAM21B;RP11-56A21.1-001;RP11-98I6.1-003	14	13	17.3	0	0.30376	49.956	2.8696	50.178	2.684	61.173	2.1045	43.087	1.7966	33.866	2.1333	87.333	0.606856	0.149107	0.211974	0.0320632
Q14157-2;Q14157;B4DYY5;Q14157-3;C9K0B9;Q14157-1;B4DZJ6;Q14157-4	KIAA0144;NICE4;UBAP2L	10	7	10.6	8.19e-68	0.12745	82.008	2.1841	68.966	1.4997	12.919	1.3534	12.745	1.9921	8.1427	2.4803	40.067	0.116242	0.522065	0.294558	0.0671351
Q9Y2H6-1;Q9Y2H6;Q9Y2H6-2;C9JPL1	FNDC3;FNDC3A;HUGO;KIAA0970	5	6	6.6	6.62e-30	0.033774	67.37	0.63691	12.401	0.84564	31.457	1.0667	25.609	2.2886	25.557	2.5172	28.845	0.0264372	0.0583466	0.0289646	0.886252
P06748-1;P06748;A4ZU86;B5BU00;Q9BTI9;Q9BYG9;Q9NX34;P06748-2	NPM;NPM1	6	13	53.4	0	0.27779	95.01	2.3291	63.103	1.8611	56.767	1.0669	61.439	1.3078	83.611	1.5663	74.789	0.354829	0.150217	0.450984	0.0439697
Q15836;Q6FGG2;Q9BRV4	SYB3;VAMP3;hCG_21813	7	6	53	0	0.11695	91.626	1.6423	54.502	1.3834	13.537	1.1022	18.617	1.4579	28.871	1.4891	36.08	0.228422	0.524996	0.229717	0.0168651
Q92599-1;Q92599;A6NKP6;A6NFQ9;C9J9B6;A6NMH6;Q92599-2;B7ZVZ1;Q92599-3;A6NC65	KIAA0202;SEPT8	12	8	20.7	5.45e-33	0.026571	56.787	1.0182	0.39153	0.47567	2.8324	0.39206	23.088	0.51905	20.533	0.73836	10.071	0.142914	0.137671	0.693587	0.0258275
Q9NQR4;B4DFB1;C9JXA9	CUA002;NIT2	6	8	48.2	7.43e-144	0.07393	45.318	1.2689	10.04	1.274	82.561	0.86671	51.439	0.91017	76.077	1.032	79.874	0.802698	0.0883245	0.0980567	0.0109211
Q9UNM6;B2RBM7;B4DJ66;Q53GN6;Q9UNM7;Q9Y6E3;B3KT15	PSMD13;hCG_37689	2	13	40.1	1.19e-177	0.06476	26.024	1.5269	24.738	1.3564	62.021	1.0667	56.737	1.2671	80.595	1.4494	67.185	0.225032	0.621585	0.137443	0.0159405
P18669;B4DJA4;B4DKL5;B4DMJ7;B7Z9E5;Q0D2Q6;Q53G35;Q6FHK8;Q6FHU2;Q6P6D7	CDABP0006;PGAM1;PGAMA;hCG_2015269;hCG_25778;RP11-452K12.8-001	7	19	80.3	0	0.068482	68.295	1.5489	29.954	1.4922	72.775	0.9186	94.482	1.0818	88.792	1.0948	76.967	0.929373	0.0264925	0.0404205	0.00371445
Q7LGA3-1;Q7LGA3;B3KN15;Q7LGA3-2;A6ND99;Q7LGA3-3	HS2ST;HS2ST1;KIAA0448	3	4	15.2	1.15e-54	0.088207	110.09	0.88736	6.1338	1.3851	48.653	1.6949	39.673	2.648	126.34	3.2556	81.593	0.0221099	0.0464496	0.023096	0.908345
P39023;Q96QL0;A6NHB7;B3KS36;B4DN06;C9JFX8;Q49AJ9;Q8TBW1;Q9BT63;Q9NY85;B5MCW2;C9J1Y8	OK/SW-cl.32;RPL3;hCG_2015191;rpl3	10	16	38.2	0	0.070635	72.625	1.318	66.277	1.3707	67.941	1.3157	50.138	1.6895	72.538	2.03	71.21	0.0848767	0.639972	0.0878676	0.187284
P13489;Q59GB3;Q8IZK8;Q96FD7;Q9BQ80	PRI;RNH;RNH1	1	8	29.7	2.49e-188	0.099852	142.38	1.6225	27.239	1.2204	18.454	0.85798	55.888	1.0178	16.47	0.6523	51.291	0.511742	0.174798	0.257138	0.0563215
Q9UQN3;B2RE76;C9J0A7;B4DJG8	CGI-84;CHMP2B;hCG_27849	3	2	9.4	3.92e-23	0.054612	28.422	1.3459	42.714	1.4214	86.832	1.1476	94.664	1.2678	65.935	1.2195	121.63	0.421285	0.409206	0.129291	0.0402176
O15511-1;O15511;O15511-2;B1ALC0	ARC16;ARPC5;RP1-127C7.3-004	4	5	52.3	9.09e-101	0.063354	51.476	1.8726	31.079	1.3227	65.639	1.0449	89.187	1.3153	61.559	1.2566	99.686	0.634238	0.124941	0.228463	0.0123579
Q5T8D3-3;Q5T8D3;B7Z2R7;Q5T8D3-2;B7Z9D0;Q8NCM9;Q5T8D3-1;A8MSV1;Q5T8D3-4;B7Z2A7;Q5T8E0	ACBD5;KIAA1996;RP11-85G18.5-006	10	8	18.1	1.91e-172	0.031361	190.69	0.60907	56.011	0.87372	40.529	0.73338	42.811	1.6465	46.765	3.3275	138.03	0.0589872	0.126606	0.0727344	0.741672
B3KQV7;Q99808;C8KHU1;C8KHU2	hCG_19000;SLC29A1;ENT1	2	7	14.8	1.24e-136	0.1379	43.936	2.2882	105.59	1.7367	26.413	1.2032	27.953	1.7816	26.38	2.1073	59.15	0.0751433	0.107153	0.807977	0.00972692
Q8N357;B4DLH2;B4DS67;C9JDR4	C2orf18;UNQ3047/PRO9863;hCG_2039809	4	2	7	1.26e-26	0.054843	107.74	1.7854	24.317	1.4715	100.01	1.4339	30.158	1.5418	29.106	1.4065	62.815	0.403413	0.396193	0.158985	0.0414093
P62136;Q07161;B3KXM2;A6NNR3;C0STL0;C4TNW6	PPP1A;PPP1CA	4	16	45.2	0	0.055767	42.928	1.5817	36.209	1.0707	64.679	0.72931	61.112	0.98184	85.269	1.0941	78.267	0.184877	0.0519488	0.757108	0.00606557
Q6DD88-1;Q6DD88;B4DXC4;Q6DD88-2;C9JUU1	ATL3	2	18	50.6	0	0.028534	73.951	0.82308	17.359	0.95225	48.686	1.0073	68.533	1.7786	44.531	2.0765	61.742	0.0281751	0.0933717	0.0311757	0.847278
Q5M7Z5;Q9UBQ7;Q5T945;Q5T946	GRHPR;GLXR;MSTP035;hCG_30089;RP11-397D12.2-002;RP11-397D12.2-004	4	7	34	2.59e-228	0.030842	59.023	0.89378	18.366	0.89139	82.599	0.72992	69.465	1.027	80.92	1.2767	77.17	0.0451709	0.863283	0.0512787	0.0402676
Q9Y3I0;B4DNA0	C22orf28;HSPC117	6	13	36	2.73e-182	0.074917	126.29	1.4699	24.759	1.1129	17.588	1.0967	55.992	1.5135	75.818	1.7017	86.686	0.0764086	0.759135	0.113526	0.0509308
Q9Y266;A8MU04;Q9H2R7	NUDC;NPD011	4	11	32.9	2.05e-48	0.1067	124.64	2.2725	44.066	1.8692	81.5	1.3028	62.425	1.6339	70.824	1.8416	77.548	0.525105	0.116577	0.349787	0.00853073
Q6IBS0	MSTP011;PTK9L;TWF2	6	8	32.1	5.5e-50	0.041119	87.336	1.2699	38.592	1.263	19.296	0.7742	57.987	0.7233	27.782	0.98757	81.279	0.636819	0.142042	0.198213	0.0229257
Q9UIW2;B3KY38;B4DE20;Q6ZTY7;Q9NSM6	NOV;PLXN1;PLXNA1;DKFZp761P19121	8	21	14.1	9.34e-82	0.10991	91.911	2.4102	43.781	1.5937	43.125	1.308	16.649	1.6185	21.059	1.7074	54.312	0.329874	0.130591	0.526016	0.0135195
P49368;B4DUR8;Q2TU64;Q59H77;B3KX11;Q5SZY0;A6NE14	CCT3;CCTG;TRIC5;RP11-443G18.6-002	7	40	76.1	0	0.058884	89.62	1.2675	47.074	1.1826	61.914	0.98976	44.466	1.5986	57.613	1.8485	75.25	0.080558	0.691471	0.108124	0.119847
P02794;A9JQE1;B3KXC3;Q6NS36;Q6NZ44	FTH;FTH1;FTHL6;OK/SW-cl.84;PIG15	5	13	74.9	2.59e-112	0.14566	70.31	2.4665	65.742	2.2318	90.869	1.6957	51.518	1.9864	70.014	1.9201	45.147	0.857588	0.0730071	0.0628558	0.00654871
A1L0T0-1;A1L0T0;Q59GP4	AHAS;ILVBL	3	15	38.9	0	0.041788	80.751	0.65317	24.767	0.82593	39.136	0.96154	55.045	1.5076	66.746	1.8647	77.142	0.00217327	0.00574954	0.00235765	0.98972
Q9H2M9-1;Q9H2M9;A6H8V0;B3KNG8	KIAA0839;RAB3GAP2;hCG_25741	3	11	11	6.56e-103	0.061655	218.7	1.4713	30.469	1.2726	47.618	1.1026	11.036	1.2466	17.405	1.4454	24.777	0.139385	0.744818	0.0986181	0.0171788
P05787;A8K4H3;Q7L4M3;Q969I0	CYK8;KRT8	18	54	75.8	0	0.11718	105.85	1.7867	71.999	1.2548	116.05	1.0815	105.42	1.0335	149.18	1.6497	126.42	0.218198	0.225494	0.520067	0.0362411
Q16718;B2RD98;Q5H9R2;C9JAL4;C9IZN5;C9J343	NDUFA5;DKFZp781K1356	5	6	66.4	2.36e-196	0.038081	22.761	0.44597	37.454	0.92995	102.72	1.1938	64.342	1.6621	68.7	3.0006	115.16	0.0511716	0.0970477	0.0537501	0.798031
P14923;Q7KZ86	CTNNG;DP3;JUP	1	40	71.1	0	0.050543	78.032	1.0379	30.129	0.74776	60.634	0.48699	52.132	0.66569	51.973	0.87192	51.643	0.0286421	0.0205111	0.948263	0.0025838
P30153;A8K3H8;A8K7B7;B4DDF7;B4DQY1;B4DE69;Q8NB89;B3KQV6	PPP2R1A;hCG_19686	7	30	59.9	0	0.067098	71.992	1.7347	43.256	1.6955	54.992	1.2006	52.857	1.4627	67.844	1.341	60.461	0.761693	0.136229	0.0884173	0.0136608
P08243;A4D1I8;B4DXZ1;B4DY32;B7ZAA9;C9JW77	ASNS;TS11	8	15	34.8	1.87e-256	0.099921	23.614	2.5888	79.974	2.4316	61.515	1.7713	39.044	2.0231	15.011	1.8459	32.924	0.832368	0.0858482	0.0712986	0.0104847
P05783;B2RA03	CYK18;KRT18;PIG46	12	35	79.1	0	0.12863	59.934	1.8545	42.066	1.4246	87.145	1.2785	63.679	1.191	118.9	1.9457	113.68	0.212147	0.346988	0.390769	0.050097
Q96ME4;Q9Y3E5	BIT1;CGI-147;PTH2;PTRH2	2	6	50.6	0	0.037038	103.25	0.76873	23.044	0.99136	77.618	1.1779	62.486	1.8019	75.189	2.4371	112.97	0.00135561	0.00367264	0.00147574	0.993496
Q5BJD5-1;Q5BJD5;B4E0E0;Q5BJD5-2	KIAA0033;TMEM41B	2	2	9.6	1.74e-36	0.018279	29.895	0.6142	15.159	0.93322	1.2589	1.1422	45.826	1.4775	15.634	2.1136	25.113	0.0153187	0.042023	0.0152961	0.927362
P50914;A8K3Q9;A8K7N0;Q6IPH7;B7Z6S8;A0PJ62;A6NIH1	RPL14	4	8	39.1	2.98e-225	0.071829	48.637	1.2503	17.153	1.4685	77.492	1.3414	61.069	1.699	78.195	2.0377	99.347	0.0967304	0.553059	0.0917551	0.258456
P28070;B4DFL3	PROS26;PSMB4	1	6	41.3	7.56e-273	0.07741	31.292	1.5862	33.311	1.5113	83.641	1.0033	63.675	1.2711	82.544	1.295	80.093	0.83335	0.0797867	0.0803104	0.00655289
Q9BRR6-1;Q9BRR6;B4DDP8;B4DG35;Q9BRR6-2	ADPGK;PSEC0260	8	9	31.8	2.51e-129	0.036613	84.528	1.0235	47.487	1.2775	65.321	1.339	47.057	1.88	77.452	2.1165	97.627	0.0697455	0.263164	0.0668591	0.600232
Q59F30;P22455-1;P22455;Q6LBK2;Q96KE5;P22455-2;B4DVP5;C9JI99;P11362-1;P11362;P11362-19;P11362-2;P11362-7;P22607-2;P22607;Q8NI16;P22607-1;A8E633;Q0IJ44;Q8NI15;P11362-3;P11362-4;Q59H40;P11362-14;P22607-3;P11362-5;P11362-6;Q59FL9;Q96T36;P21802-2;P21802;Q9UMA9;P21802-11;P21802-16;P21802-19;P21802-3;P21802-1;P21802-18;Q9UMB0;P21802-5;P21802-9;P21802-10;P21802-7;P21802-6;P21802-12;P21802-17;P21802-13;P2…	FGFR4;JTK2;TKF;FGFR-4;FGFBR;FGFR1;FLG;FLT2;FGFR3;JTK4;BEK;FGFR2;KGFR;KSAM;K-SAM;FGFR2 AT-I	45	4	3.8	1.65e-11	0.10248	48.915	1.6737	38.468	1.4821	30.391	1.2452	16.937	1.4585	40.032	2.072	15.438	0.0754012	0.769309	0.123081	0.032209
P38117-2;P38117;P38117-1;A8K766	ETFB;FP585	2	15	41.3	3.65e-289	0.026132	64.413	0.49598	24.582	0.7826	58.401	0.77427	63.283	1.0626	55.628	1.6036	66.295	0.011528	0.031095	0.0120087	0.945368
Q53HL1;O14950;P19105;Q2F834;Q53X45;C9JKZ0;P24844;Q6IBG1;Q71U02	MRLC2;MYL12B;MYLC2B;MLCB;MRLC3;MYL12A;RLC;hCG_2045956;MRCL3;MLC2;MRLC1;MYL9;MYRL2	11	9	60.5	0	0.048207	64.304	1.2854	26.016	1.788	62.888	1.3226	61.563	1.1408	76.819	1.0439	74.691	0.488542	0.27204	0.164399	0.0750194
Q32Q12;P22392-2;P22392;P22392-1;Q6FHN3	hCG_2001850;NME1-NME2;NM23B;NME2	8	19	75.7	0	0.08186	105.85	1.7319	37.642	1.86	79.996	1.1588	71.675	1.3243	92.728	1.2177	84.906	0.806613	0.0877292	0.090729	0.0149289
P19338;B3KM80;B3KTP9;Q6ZS99;C9JWL1;Q9BQ02;C9JFE9	NCL;hCG_33980	7	31	37.2	0	0.18386	101.63	2.2795	49.245	2.016	70.175	1.4935	58.765	1.7379	68.072	2.0037	56.05	0.512096	0.163236	0.313615	0.0110528
O95819-3;O95819;B7Z388;Q53TX8;O95819-5;B7Z3V5;C9JEV7;O95819-1;O95819-2;C9JRC3;O95819-4;C9J840;Q53TW0;Q5MD60	HGK;KIAA0687;MAP4K4;NIK	26	13	14.9	1.69e-61	0.051682	76.071	1.4211	20.634	1.0054	27.524	0.67383	23.579	1.0762	41.374	1.2631	21.073	0.0831865	0.122107	0.784164	0.0105417
B4DJA0;P28331;B4DIN9;B4DUC1;B4DPG1;B4DJ81;Q9P1A0	hCG_17250;NDUFS1	7	19	35.4	0	0.056063	89.975	0.42672	13.002	0.7543	114.07	1.0527	75.939	1.5474	67.567	2.3812	95.938	0.0623448	0.113808	0.0661875	0.757659
Q9H330-1;Q9H330;Q9H330-2;B4DSW7;Q9H330-4;C9K005;C9J6Z0	C9orf5	5	4	5.6	4.07e-46	0.022904	213.92	0.59399	21.087	0.80825	52.968	0.97692	45.153	1.5483	41.453	2.0967	74.193	0.000835838	0.00221766	0.000897699	0.996049
Q9BQG0-2;Q9BQG0;Q9BQG0-1;B4DE42;B4DZZ1	MYBBP1A;P160	4	24	22.4	3.94e-213	0.10515	53.648	1.4932	38.021	1.6528	41.032	1.8159	52.579	2.0525	76.345	2.4521	87.439	0.0949641	0.405489	0.0897205	0.409826
O95479	GDH;H6PD	1	10	15.7	3.11e-88	0.046687	72.641	0.33843	10.477	0.2893	106.42	0.57553	24.01	0.86477	80.529	0.90087	52.745	0.089499	0.165919	0.0993243	0.645258
Q53GB9;Q5VV89;O14880;Q2F833;Q5VV87	MGST3;RP11-466F5.1-002;RP11-466F5.1-005	3	4	31.3	8.99e-70	0.025949	128.43	0.21578	29.625	0.46508	17.795	0.6308	23.909	1.0976	32.129	1.7145	56.806	0.0762101	0.132814	0.0805691	0.710407
Q5SRQ6;P67870;B0UXA9;Q5SRQ3	CSNK2B;DADB-127H9.2-004;DAMA-236L13.2-004;DAMC-157M7.2-004;DAQB-195H10.8-004;DASS-336N12.7-004;hCG_43725;XXbac-BCX88C14.4-004;CK2N;G5A;DADB-127H9.2-001;DAMA-236L13.2-001;DAMC-157M7.2-001;DASS-336N12.7-001;DADB-127H9.2-002;DAMA-236L13.2-002;DAMC-157M7.2-002;DAQB-195H10.8-002;DASS-336N12.7-002;XXbac-BCX88C14.4-002;XXbac-BPG32J3.6-002	6	7	41.9	1.15e-50	0.082168	47.221	1.7474	30.639	1.6088	57.608	1.3387	67.121	1.6469	58.568	1.7765	85.645	0.0751876	0.861958	0.0512852	0.0115692
Q5VZU9;P29144;B7Z920	RP11-29B2.2-002;TPP2	2	16	19.2	6.41e-112	0.068987	65.569	1.4893	12.658	1.2452	17.543	1.1327	16.827	1.4345	54.269	1.3957	16.179	0.148568	0.722516	0.104066	0.0248496
Q14318-1;Q14318;Q14318-2;B2R8G6;B7Z6M0;C8C9T5	FKBP38;FKBP8	3	5	21.1	6.13e-142	0.040001	48.723	0.53707	42.173	0.96527	47.251	0.86041	32.568	1.3512	15.738	1.5257	49.045	0.0278738	0.066308	0.0268243	0.878994
Q53EY8;Q5T9B7;P00568;Q6FGX9	AK1;RP11-203J24.1-009;hCG_2039407;RP11-203J24.1-008	3	5	28.6	5.14e-25	0.10351	23.586	1.4669	2.4446	1.177	82.993	0.83375	101.33	0.85723	26.177	0.93396	23.601	0.667447	0.0887938	0.226959	0.0168001
Q8IY17-1;Q8IY17;B4DFB9;Q8IY17-3;Q8IY17-2;B4DEV3;B7Z7T2	NTE;PNPLA6	4	11	11.8	1.8e-86	0.038452	124.3	0.50552	29.286	0.63976	27.453	0.71717	20.916	1.3469	32.31	1.7896	20.377	0.0220268	0.0504734	0.025329	0.902171
A6NI00;Q5FWY2;P63092-1;P63092;B0AZR9;Q5JWF2-1;Q5JWF2;P63092-2;P63092-3;Q5JWF2-2;Q14455	GNAS;GNAS1;GSP;hCG_1788380;GSA	16	23	63	0	0.078277	52.605	1.5992	43.885	1.1642	64.45	0.76229	55.021	1.0211	56.769	1.2783	67.538	0.0281941	0.0145918	0.955441	0.00177352
Q96PU5-1;Q96PU5;Q96PU5-5;Q96PU5-2;Q96PU5-7;B7Z6K0;Q96PU5-6;B7Z2P9;Q96PU5-3;Q96PU5-4;Q3LSM7	KIAA0439;NEDD4L;NEDL3;hCG_23086	8	9	12.4	3.38e-119	0.066721	60.27	1.6012	12.341	1.5402	37.522	0.86484	41.362	1.2884	39.384	1.3598	17.467	0.520049	0.172233	0.291303	0.0164149
P49006	MARCKSL1;MLP;MRP	3	3	33.8	8.1e-66	0.1087	33.319	1.9628	9.0144	1.0029	93.149	0.48786	206.85	1.0926	80.319	1.1769	60.168	0.253997	0.195102	0.475613	0.075288
Q7KYR7-1;Q7KYR7;B9ZVU6;Q7KYR7-2;B4DLP9;Q9H459;Q96AV7;Q59EN4;Q7KYR7-3	BT2.1;BTF1;BTN2A1;CTA-14H9.1-001	12	6	16.6	1.62e-64	0.068021	110.53	1.0971	21.912	0.93135	18.439	0.48748	11.821	0.43741	35.98	0.61654	85.268	0.428546	0.172171	0.343379	0.0559038
B1ALU4;B1ALU5;O95490-1;O95490;B1ALU3;A5XEI2;B1ALU2;Q9UJ51;Q9UJ52;O95490-2;B1ALU0;B1ALU1;O95490-4;A8MW65;B1ALT8;A6NE11;O95490-3;B1ALT9;B1ALU6	hCG_14669;LPHN2;RP11-563M18.1-010;RP11-563M18.1-011;KIAA0786;LEC1;LPHH1;RP11-563M18.1-009;RP11-563M18.1-008;RP11-563M18.1-005;RP11-563M18.1-012	14	26	24.1	0	0.11359	99.703	2.1932	54.248	1.4397	30.177	1.0991	23.178	1.4086	21.09	1.803	25.728	0.0433077	0.0380367	0.914195	0.00446017
B2R960;O43396;B3KT45;Q59G46	TRP32;TXL;TXNL;TXNL1	3	9	41.2	2.92e-153	0.096205	30.199	2.0132	12.647	1.6796	78.045	1.0115	82.104	1.4432	94.294	1.4371	97.13	0.627429	0.0745455	0.288685	0.00934056
P47756-2;P47756;B1AK87;Q32Q68;Q7L4N0;B1AK88;B2R7T8;B4DWA6;P47756-1;B1AK85;B1AK86;B1AP83	CAPZB;hCG_41078;RP4-657E11.7-001;RP4-657E11.7-008;RP4-657E11.7-002;RP4-657E11.7-009	6	16	55.1	2.33e-205	0.079677	69.488	1.9461	38.981	1.5642	57.716	0.99704	59.682	1.1805	75.103	1.2679	84.881	0.808983	0.0442292	0.140418	0.00636992
Q8TB61-1;Q8TB61;B4DDM2;B4DDU9;B3KVY9;Q8TB61-2;Q8TB61-3	PAPST1;PSEC0149;SLC35B2	4	3	8.6	4e-14	0.023944	19.653	1.3521	1.7821	1.9219	34.433	2.0685	70.663	2.3692	100.53	2.9334	93.936	0.111694	0.38815	0.0940547	0.406101
Q8N766-1;Q8N766;Q8N766-2;Q8N766-3;C9JL95;Q5TG59;Q8N766-4;Q5TG60	KIAA0090;PSEC0263;RP4-657E11.8-006;RP4-657E11.8-001	7	42	52.7	0	0.037981	81.178	0.74786	33.892	1.0297	26.134	1.2295	32.956	2.0875	50.753	2.5086	53.318	0.00388498	0.0096748	0.00413256	0.982308
Q92791;B4DVZ5	NOL55;SC65	1	4	8.5	1.03e-30	0.040265	121.96	0.58602	1.0456	0.66882	19.502	0.68672	28.346	1.2198	9.0484	1.7429	104.3	0.0238307	0.0623889	0.0290261	0.884754
P29692-2;P29692;B2RAR6;Q71RH4;Q9BW34;Q9H7G6;P29692-1;B4DDU4	EEF1D;EF1D	7	10	19.3	0	0.13454	58.065	2.3118	102.45	1.8309	101.55	1.4968	98.101	1.6819	86.294	2.3101	76.311	0.166175	0.404666	0.406467	0.022693
B3KQ79;C9J0M4;Q53G72;Q53HT6;P51572;C9JQ75;C9JSP1;C9JMD7	BCAP31;hCG_2004982;BAP31;DXS1357E	6	19	44.4	0	0.030026	107.01	0.92186	39.541	1.2627	75.685	1.4998	56.385	2.3259	72.702	2.6455	95.972	0.0172185	0.0491538	0.0172364	0.916391
P67809;A0JLU4;Q05D43;Q6PKI6;Q7KZ24	NSEP1;YB1;YBX1	5	12	42.2	0	0.083016	120.97	1.6198	65.541	1.2208	49.679	1.0924	44.873	1.4668	52.398	1.908	99.142	0.0792392	0.712654	0.167788	0.0403186
B3KNW1;B3KXW5;Q8IY97;O43747;B4DS96;B4DDL1	AP1G1;ADTG;CLAPG1	8	19	32.7	0	0.059518	74.774	1.3182	38.669	1.2631	48.345	1.145	51.573	1.3756	60.03	1.675	40.093	0.0394055	0.898577	0.0384872	0.0235307
B4DE31;P29401;A8K089;B4E022;Q53EM5;B3KSI4;B4DVU1;B3KPZ8	TKT	10	37	74	0	0.078926	85.953	1.3549	37.452	1.6463	69.956	1.2353	49.98	1.2932	68.659	1.44	76.107	0.346264	0.459583	0.138817	0.0553357
P41252;B4DVX2;Q7L4K8;Q7Z355;Q7Z3U5;Q9P1N9;Q5TCC4;Q6P0M4	IARS;DKFZp686L17145;DKFZp686L0869;RP11-62C3.1-003	7	43	46	0	0.06922	66.03	1.4227	32.906	1.2151	31.411	0.91687	21.731	1.3763	23.391	1.7555	41.349	0.0741057	0.738483	0.151879	0.0355325
Q7L576-1;Q7L576;B3KWV6;Q7L576-2;B3KWT5	CYFIP1;KIAA0068	11	48	44.9	0	0.038893	114.28	1.1891	23.81	0.9177	27.154	0.71681	30.463	0.96689	30.472	1.1223	29.566	0.130353	0.636696	0.218552	0.0143994
B4DM01;B4E0N1;Q59F56;Q5ST66;Q9BQJ5;Q9NPK3;O76046;Q5JP73;Q96BC0;B4DSY1;C9J9Y3;Q15477	SKIV2L;XXbac-BCX116I9.5-001;XXbac-BPG116M5.1-001;DDX13;SKI2W;DADB-112B14.3-001;DAMC-178C20.6-001;DAQB-331I12.7-001;DASS-264H16.1-001;hCG_43698;SKIV2;W	5	7	8.8	1.53e-78	0.047566	70.672	0.82358	8.6363	0.84366	20.96	0.88225	29.674	1.0291	26.288	1.0515	23.512	0.124521	0.63891	0.0985254	0.138043
B4DX78;Q13838-2;Q13838;Q13838-1;O00148;Q69YT6;Q5STA0;Q5STU3;A2AB31;A2BF53;A6PWH0;B0S4X1;B0S8C2;B0UZ17;B0UZ98;B4DP52;B0V2L1;B0V2L2;Q8N5M0;B1Q2N1;A2BF54;A6PWH1;B0S4X2;B0S8C3;B0UZ18;B0UZ99;A2BF56;B0S4X4;B0S8B3;B0UZ21;B0UZA2;Q59G92;Q5STA2;Q5STU9;A2BF57;A6PWH2;B0S4X3;B0S8B2;B0UZ20;B0UZA1;A2BF55;A6PWH3;B0S8C4;B0UZ19;B0UZA0;Q5RJ65;A6PWH4;B0S4X5;B0S8B4;B0UZ22;B0UZA3;Q5HYU0;Q5STU2;A2AB34;A2BF61;Q7KYK3;A2A…	BAT1;UAP56;DDX39;DKFZp547B159;XXbac-BCX270M2.2-006;DADB-26I14.7-006;DAMA-25N12.12-006;DAMA-BMC190B12.8-006;DAQB-72H16.1-006;DASS-161H22.1-006;XXbac-BPG296P20.6-006;XXbac-BPG296P20.6-019;DASS-161H22.1-019;XXbac-BCX270M2.2-019;DAQB-72H16.1-019;DAMA-25N12.12-019;DADB-26I14.7-019;DAMA-BMC190B12.8-019;hCG_2005638;DAAP-97M17.4-003;DAAP-97M17.4-006;hCG_1776331;DASS-161H22.1-017;XXbac-BCX270M2.2-017;DAQB…	25	2	4.3	1.16e-05	0.10759	35.5	1.9609	77.501	1.8364	35.97	1.1319	31.885	1.4692	15.975	1.5033	3.4348	0.868232	0.0425953	0.0842678	0.00490514
Q15262-2;Q15262;Q5TG11;Q68DT8;Q86WJ2;Q15262-1;B2RTQ8;B4DHC3;B7ZMG0;Q5TG12;Q5JT32	PTPK;PTPRK;DKFZp686C2268;RP3-480J14.1-004;RP3-480J14.1-008	7	7	6.6	1.56e-27	0.021283	77.12	0.57947	38.122	0.73581	40.148	0.43243	78.654	0.5201	31.729	0.73832	53.391	0.245434	0.515477	0.182412	0.0566772
P12956;B2RDN9;B1AHC9;B4DE32;B4E356;Q6IC76;B1AHC8;B1AHC7	G22P1;XRCC6;CTA-216E10.7-005;CTA-216E10.7-002;hCG_2013151;CTA-216E10.7-004	4	30	50.2	0	0.10137	40.666	1.4145	22.301	1.1488	82.691	1.0332	57.384	1.3539	78.191	1.7817	86.14	0.0793681	0.709632	0.152113	0.0588867
P22314;B4DDE4;B4DL67	A1S9T;UBA1;UBE1	9	34	44.2	0	0.065231	97.725	1.4806	35.153	1.5416	41.294	1.044	34.657	1.1877	34.511	1.1717	27.36	0.799726	0.107448	0.0802575	0.0125682
Q96L92-1;Q96L92;Q96L92-3;Q96L92-2	KIAA0488;My014;SNX27	5	14	33.8	1.96e-74	0.081788	77.36	1.617	90.359	1.7431	72.887	1.2411	45.56	0.90537	69.175	1.6021	70.197	0.398254	0.270258	0.267018	0.0644693
Q5T0V7;Q8WXY3;B4DSS9;Q9HDA7;Q03001-1;Q03001;B4DGY0;Q5TBT1;Q5TBT2;O94833-2;O94833;O94833-3;Q86T18	DST;RP3-361I14.2-009;MACF1;CATX-15;BPAG1;DMH;DT;KIAA0728;RP3-361I14.2-001	15	73	16.8	0	0.059715	99.169	1.3794	38.139	1.0229	26.442	0.85065	24.095	1.0591	26.185	1.3255	29.624	0.134277	0.510017	0.337259	0.018447
Q9H4G0-2;Q9H4G0;B3KUB6	EPB41L1;KIAA0338	4	33	53.7	0	0.033723	63.482	1.264	51.038	0.782	63.343	0.49803	58.556	0.74938	41.048	0.94104	38.215	0.0176131	0.0116196	0.969263	0.00150445
B4DQN9;B7ZAF0;B7ZAK1;Q5JP53;P07437;B4DY90;Q5SU16;Q6LC01;B4DXZ5;Q1KSF8;Q5ST81;Q6P602;Q96B85;Q9BUU9	DAAP-285E11.4-003;DADB-118P11.3-003;DAMA-26D6.3-003;DAMC-316D20.4-003;DAQB-47P19.9-003;DASS-191K16.2-003;TUBB;XXbac-BCX111D4.2-003;XXbac-BPG252P9.4-003;OK/SW-cl.56;TUBB5;DAAP-285E11.4-001;DADB-118P11.3-001;DAMA-26D6.3-001;DAMC-316D20.4-001;DAQB-47P19.9-001;DASS-191K16.2-001;hCG_26016;XXbac-BCX111D4.2-001;XXbac-BPG252P9.4-001;XTP3TPATP1;DAAP-285E11.4-002;DADB-118P11.3-002;DAMA-26D6.3-002;DAMC-316D…	3	29	73	0	0.066514	85.721	1.2636	35.366	1.1783	63.238	0.93356	60.592	1.154	68.501	1.3892	70.346	0.0261694	0.941917	0.0267337	0.00518026
B7Z2T5;B7Z3V1;P05023-1;P05023;P05023-2;B7Z1N5;B7Z3U6;Q5TC01	ATP1A1;hCG_37943;RP4-655J12.1-002	20	49	47.6	0	0.075045	65.356	1.603	37.978	1.0519	45.017	0.70239	41.896	0.96561	45.418	1.3097	37.225	0.0553057	0.0433528	0.894698	0.00664373
P23284	CYPB;PPIB	2	19	59.3	0	0.045605	108.03	0.86411	32.305	1.2514	67.97	1.3304	58.008	1.9703	79.06	2.2623	87.709	0.0152198	0.0426266	0.015042	0.927112
P35658-5;P35658;P35658-3;B4DYZ6;B4DZN4;B7ZAV2;B7ZAX0;Q5JUP9;Q7Z3C4;P35658-1;P35658-4;P35658-2	CAIN;CAN;KIAA0023;NUP214;RP11-544A12.7-003;DKFZp686J0330	5	15	10.3	6.7e-81	0.092618	133.69	1.3758	33.994	1.275	10.249	1.0074	28.352	1.1453	42.508	1.8229	62.119	0.128319	0.584856	0.222425	0.0643996
P53621-2;P53621;P53621-1	COPA	2	44	47.6	0	0.054597	70.913	1.3077	40.493	1.2169	24.98	1.0013	31.718	1.4908	24.647	1.3832	50.378	0.095927	0.795245	0.0777521	0.0310755
Q9BRA2	TXNDC17;TXNL5	3	4	38.2	1.14e-30	0.29346	72.622	1.8049	3.8715	1.6046	82.525	0.86501	69.911	1.2534	64.447	1.2166	102.65	0.378211	0.170703	0.394724	0.0563617
A6NFX8;Q9UKK9;A6NHE8;A6NJU6;A6NCQ0	NUDT5;HSPC115	6	10	52.6	7.72e-126	0.093321	68.412	1.8229	74.656	1.5945	61.969	0.99295	103.85	1.1604	70.166	1.2267	96.147	0.840719	0.0434	0.109173	0.00670871
Q9BUF5;B3KS31;Q2NKY5	TUBB6;hCG_1641604	1	18	49.4	0	0.07791	73.261	1.7071	33.621	1.7208	28.895	1.0859	63.496	1.449	48.524	1.2938	36.921	0.817702	0.0891248	0.0826069	0.0105663
Q4LE55;Q5VVW7;Q96TA1;Q5VVW6;Q9H6L6;Q9H8K1	C9orf88 variant protein;C9orf88;FAM129B;hCG_17928;OC58;RP11-356B19.6-004	3	19	34.9	0	0.02878	75.901	1.0418	25.423	0.69402	77.599	0.5221	43.994	0.6961	40.081	0.74116	38.012	0.332826	0.132	0.524006	0.0111687
A6NKB8	RNPEP	1	16	37	4.97e-128	0.049151	79.454	1.218	85.016	1.122	66.359	0.72923	50.173	0.83926	21.624	0.7879	49.976	0.916546	0.0324582	0.0460359	0.0049595
P37802	CDABP0035;KIAA0120;TAGLN2	5	18	80.9	0	0.065322	116.24	1.5609	19.717	1.1465	76.16	0.69148	60.62	0.89009	78.999	0.82319	91.441	0.613486	0.0942181	0.273129	0.019167
Q13557-4;Q13557;B7Z2B0;Q13557-11;Q13557-6;Q13557-3;Q13557-1;Q13557-5;Q13557-10;Q92991;Q13557-9;A8MVS8;Q13557-8;C9J9N7;C9JDC0;C9J5I0;Q4G1A8	CAMK2D;CAMKD	28	7	15	2.54e-98	0.034324	61.426	0.98119	42.472	0.72681	34.265	0.46569	75.887	0.84077	26.749	1.0492	68.871	0.127916	0.337697	0.496534	0.0378529
Q59FB9;Q9H0E2;B3KR28;B3KXC6;Q6FIE9;Q8N8J5	TOLLIP;hCG_40380	3	5	17.6	7.06e-22	0.090656	10.507	1.5842	57.029	2.0075	50.344	1.1428	46.366	1.4997	125.19	1.9725	50.551	0.253962	0.473978	0.210088	0.061973
Q6PKA6;P30838;A8K828;C9JMC5;Q8N9T9;B3KSJ6;A8MYB8	ALDH3A1;ALDH3;hCG_30682	8	26	61.3	0	0.033113	101.54	0.61965	32.482	0.64289	68.866	0.4009	70.938	0.50666	72.356	0.54939	85.42	0.665262	0.169203	0.150631	0.0149035
Q3KQZ2;O43760	SYNGR2;UNQ352/PRO615	5	5	16.7	4.45e-15	0.032426	17.776	1.0525	58.165	0.97962	65.215	0.82174	45.625	1.1004	73.084	1.1554	48.668	0.0436761	0.909631	0.0342052	0.0124874
B3KSH1;O00303;B4DEW9;B4DMT5	hCG_1784554;EIF3F;EIF3S5	2	7	26.1	8.87e-205	0.15811	36.079	2.2152	19.546	1.7437	83.574	1.2643	58.619	1.8483	92.346	2.0585	89.759	0.116702	0.205115	0.663443	0.0147404
P62854;Q76N56;Q5JNZ5;Q5JVH5;Q75MH1	RPS26;RPS26L1;RPS26P11;RP11-151A6.3-001;hCG_1745083;LOC285938;tcag7.125	11	4	44.3	7.05e-100	0.10953	130.86	1.5411	34.609	1.4265	56.561	1.207	82.765	1.5904	72.492	2.0486	61.193	0.055324	0.815776	0.0827005	0.0461993
Q9UM22-2;Q9UM22;A4D1W8;Q96J80;Q9UM22-1;C9JYS3	EPDR1;MERP1;UCC1;hCG_16680;tcag7.449	4	6	18.3	5.13e-30	0.074973	69.537	1.6752	38.754	1.2876	59.943	0.63759	85.073	0.58513	88.363	0.58002	78.618	0.440624	0.182623	0.30809	0.0686632
Q96N66-1;Q96N66;B4DDH8;Q96N66-2;Q96N66-3;B5MEE6	BB1;LENG4;MBOAT7;OACT7	8	6	19.3	2.13e-79	0.029653	69.722	0.81084	33.304	1.0181	30.555	1.0044	51.662	1.5175	59.776	2.0232	112.49	0.0357668	0.130579	0.038669	0.794985
A6NMH8;P60033	CD81;TAPA1;TSPAN28	2	4	23.7	0	0.062424	52.954	1.6479	73.208	1.5912	82.296	1.2651	146.43	1.6833	63.722	1.8502	125.67	0.0240069	0.949821	0.0197916	0.00638016
Q68CZ2-1;Q68CZ2;B2RNV1;Q59GW4;Q68CZ2-2;Q8NDL6;Q9H8D5	TEM6;TENS1;TNS3;TPP;DKFZp434I2435	20	23	28.4	0	0.055663	56.468	1.2417	27.602	1.0336	21.302	0.75385	30.616	1.1257	16.279	1.4169	16.615	0.0847546	0.685333	0.203938	0.0259737
A8MWK3;P19022;B0YIY6	CDH2;CDHN;NCAD	3	5	12.2	3.99e-52	0.030807	52.063	0.38515	71.012	0.27975	68.341	0.29992	61.475	0.2979	76.4	0.27962	107.54	0.448149	0.278855	0.229724	0.0432719
O00471;B2R6C5;B4DHG4;B4E0U7;Q658M3;Q8IW24	EXOC5;SEC10;SEC10L1;DKFZp666H126	2	8	15.4	1.55e-32	0.16673	1.2502	1.5071	30.622	0.91959	77.931	0.70171	73.984	0.94071	92.285	1.203	31.918	0.173919	0.15023	0.635648	0.0402029
A8MWQ3;Q2M5E1;O14578-1;O14578;O14578-3	CIT;KIAA0949;STK21	5	19	11.7	1.66e-61	0.095981	49.136	1.8242	22.08	1.5091	21.585	0.92055	67.091	1.3641	33.119	2.0754	22.832	0.14366	0.263007	0.552883	0.0404502
O14617-5;O14617;O14617-1;Q6PK82;O14617-4;O14617-2;O14617-3;B0AZV8;B3KSV6;Q9UEA9;Q9UEB0	AP3D1;PRO0039	5	11	12.7	1.2e-64	0.099911	133.52	1.4823	17.357	1.0066	23.153	0.90075	67.164	0.96748	40.95	1.4001	4.3564	0.158775	0.244794	0.566321	0.0301104
Q5H9R7-5;Q5H9R7;Q5H9R7-1;Q5H9R7-2;Q5H9R7-6;B4DTT7;B4DYU6;Q5H9R7-4;B4E0C2;Q7L294;Q9H880;Q9NPQ7;Q5H9R7-3	C11orf23;KIAA1558;PP6R3;SAPL;SAPS3	7	7	10.9	3.07e-97	0.080226	85.131	1.5071	16.84	1.2565	11.86	0.58272	28.411	0.84145	24.746	0.83456	1.6045	0.464123	0.135274	0.365197	0.0354057
P55884-2;P55884;P55884-1;A4D210;B4DV79;B4DXN6;Q86UM1;Q96G38	EIF3B;EIF3S9;hCG_1998988;tcag7.544	4	27	39.6	2.85e-209	0.11695	48.356	2.0376	47.995	1.6144	61.638	1.0726	34.39	1.7952	24.425	1.8508	26.387	0.169746	0.255326	0.550881	0.0240466
Q9H3U1-2;Q9H3U1;A8K6F7;Q9H3U1-1	SMAP1;UNC45A;hCG_32584	5	14	23.4	6.02e-294	0.064843	80.306	1.5411	18.79	1.3241	25.712	1.1662	46.593	1.2731	32.311	1.3845	32.7	0.309748	0.521798	0.144105	0.0243485
Q9NP58-1;Q9NP58;Q9NP58-4;C9JBN8	ABCB6;MTABC3;PRP;UMAT	4	13	25.3	0	0.050157	67.373	1.2732	21.112	1.3075	39.316	0.93994	40.434	1.163	42.296	1.0492	40.763	0.606521	0.251303	0.117942	0.0242334
P56199;B4DTY8	ITGA1	1	19	19	9.3e-170	0.025891	72.689	0.41931	29.362	0.27684	28.902	0.16637	36.71	0.20213	20.375	0.31649	34.056	0.22671	0.141166	0.595611	0.0365136
P30453;B1PKZ1;P18462;P30456;P30457;C5IWY6;Q5SPM3;Q9MY52;P30450;A0EVK0;A0FKC6;A0T4C1;A2BCQ5;A2Q116;A4FRB7;A5A8M7;A5JSF6;A5YVG2;A8D714;B0JE61;B6VAX0;B7VGE8;C1KBJ5;C5IWY9;C6H0P1;C9E1F0;O02860;O19559;O19620;O78096;P79500;P79556;Q06FC4;Q0PQ79;Q0VJ91;Q0VZ44;Q0ZB68;Q19BJ8;Q1ELT0;Q27I56;Q29739;Q2MGW5;Q2Z194;Q38MU7;Q45NE2;Q45YJ7;Q4QZC0;Q4ZG94;Q4ZJJ1;Q53ZN6;Q5NTA2;Q5SPM2;Q6E5A2;Q6I6G7;Q6L625;Q6R740;Q700J7;…	HLAA;HLA-A;DAQB-90C11.16-002;DAQB-90C11.16-001;HLA-A*0201V3;HLA-A*03;DAQB-90C11.16-003	76	17	61.4	0	0.047062	72.376	1.0957	24.89	0.75341	26.92	0.46344	50.324	0.69309	46.016	0.85057	45.17	0.0476598	0.0289686	0.919178	0.00419336
P18433-1;P18433;B7Z2A4;P18433-3;P18433-4;B7Z4F4;B7Z4Q5;Q59EV9;P18433-2	PTPA;PTPRA;PTPRL2	6	19	33.3	4.63e-237	0.048634	70.282	1.1295	28.612	0.82114	21.734	0.55605	27.148	0.70941	26.01	0.97379	29.247	0.0537583	0.0415146	0.900236	0.00449148
Q9H8Y8-2;Q9H8Y8;B4DKT0;B4DQF1;Q9H8Y8-1;B4DNR1;Q53TE3;B4DEI4;C9JSS6	GOLPH6;GORASP2	12	6	23.3	3.95e-79	0.11416	111.2	1.8996	25.119	1.9433	57.449	1.6718	40.153	2.0899	47.029	2.1251	19.449	0.0897431	0.817167	0.061108	0.0319814
Q13409-1;Q13409;Q13409-5;Q13409-2;B4DPZ3;Q59GU5;B7ZA04;Q13409-3;B4DX93;Q9H5W7;Q13409-6	DNCI2;DNCIC2;DYNC1I2	18	10	26.8	6.1e-163	0.05898	92.936	1.4574	24.031	1.0791	47.102	0.81094	42.081	0.97597	65.431	1.3689	54.785	0.135554	0.203237	0.646594	0.0146146
P37837;B4DID5;Q8WZ45;Q9UMF8	TAL;TALDO;TALDO1;TALDOR;hCG_18330;TALH	1	13	40.1	2.34e-124	0.074902	55.043	1.8285	96.7	1.5171	102.75	0.91222	84.558	1.1084	94.469	1.091	102.91	0.792228	0.0563081	0.141717	0.00974693
Q8TCS8;C9J7G3;C9JAH3	PNPASE;PNPT1	3	4	7.3	5.44e-57	0.039566	150.7	0.72877	24.409	1.4476	103.57	1.3505	120.55	1.9774	13.789	2.9947	94.225	0.0192174	0.0444746	0.0194578	0.91685
Q13190-1;Q13190;Q13190-3;B7WP07;Q13190-2;B4DKR0;C9JMG2	STX5;STX5A;hCG_1734926	5	5	25.9	4.7e-34	0.023421	38.986	0.64795	43.531	1.004	15.848	1.2281	35.959	1.6496	52.503	2.3911	21.82	0.00678859	0.0176068	0.00691379	0.968691
Q9UII7;P12830;A5D8W4;A8K1U7;B3GN61;Q9UII8	CDH1;CDHE;UVO;hCG_28201	5	9	13.7	0	0.057359	59.918	1.0723	37.285	0.61116	46.201	0.35704	50.875	0.54157	57.301	0.84557	32.734	0.194518	0.163852	0.592518	0.0491121
P35610;A8K3P4;B4DFD8;B4DU95;B7ZAT6;B1APM4	ACACT;ACACT1;ACAT;ACAT1;SOAT;SOAT1;STAT;hCG_23564;RP11-215I23.1-002	2	6	12.4	3.83e-31	0.012627	135.99	0.66518	46.532	0.76103	70.277	0.97157	60.682	1.8613	104.21	2.5432	76.49	0.0117989	0.0336073	0.0134148	0.941179
O60271-1;O60271;A6H8U5;O60271-4;B4DHH2;B4DS36;Q5JB53;Q719J0;Q7Z5Q8;O60271-2;O60271-3;O60271-5;C9J404;O60271-6	HLC6;HSS;KIAA0516;MAPK8IP4;SPAG9;SYD1;HLC4	10	25	25.8	4.2e-272	0.070051	72.913	1.4737	39.819	1.2533	36.703	0.93281	47.355	1.252	14.739	1.2368	30.569	0.45897	0.314658	0.210951	0.0154207
O75083-1;O75083;A8MVA9;Q53GN4;Q53H17;Q59ER5;B3KXN4;O75083-3;B4DY05	WDR1;hCG_19377	9	24	64	0	0.085806	44.148	2.1689	55.588	1.7204	66.034	1.0645	51.934	1.3762	58.982	1.2786	81.466	0.793949	0.0540952	0.14311	0.00884616
Q9BSJ8-2;Q9BSJ8;B3KMV5;Q9BSJ8-1;B3KY56	ESYT1;FAM62A;KIAA0747;MBC2	4	38	46.2	0	0.034394	74.06	0.87604	45.786	1.004	33.049	1.0864	33.798	1.7624	26.928	2.1597	46.243	0.0256848	0.0868451	0.0284493	0.859021
Q96A57-2;Q96A57;Q96A57-1;Q5JWB9	C20orf30;HSPC274;UNQ2432/PRO4992;RP5-1116H23.2-004	3	3	14.2	1.49e-26	0.10173	112.06	0.84352	18.411	1.142	93.322	1.2336	28.815	2.0492	76.227	2.0631	82.215	0.0189229	0.0433092	0.0196335	0.918134
Q5T4S7-2;Q5T4S7;Q5T4S7-1;Q5T4S7-4;Q5T4S7-3	KIAA0462;KIAA1307;RBAF600;UBR4;ZUBR1	12	117	30.7	0	0.056544	92.409	1.2747	34.679	1.1498	31.24	0.86823	29.241	1.1298	34.855	1.3949	40.17	0.0426801	0.893483	0.0559337	0.0079028
O60684;B4DII5;B4DWX3;P52294;B3KWR2;B3KXZ2;Q5BKZ2;Q5TFJ7;O15131	IPOA7;KPNA6;KPNA1;RCH2;RP4-622L5.1-004;KPNA5	10	5	12.4	3.32e-142	0.082981	170.07	1.382	43.67	1.2095	80.071	0.95958	12.565	1.5113	70.704	1.2988	33.165	0.193988	0.594836	0.169385	0.0417911
Q96IH1;Q16658;B3KTA3;B3KTM9	FSCN1;FAN1;HSN;SNL	5	22	51	0	0.071497	75.552	2.0634	62.874	1.7996	72.756	1.2112	39.745	1.6268	67.209	1.4754	60.646	0.871607	0.0571607	0.0656739	0.00555798
P05026-1;P05026;A3KLL5;B4DJG0;B7Z9S8;Q58I20;Q6LEU2;P05026-2;A6NGH2	ATP1B;ATP1B1;hCG_37798	2	17	47.5	1.11e-252	0.056934	75.424	1.2992	38.096	0.865	72.442	0.58269	60.49	0.80693	74.465	1.1222	69.922	0.0513807	0.0494965	0.892205	0.00691796
P04899-1;P04899;Q93020;Q96C71;Q6B6N3;B3KTZ0;P04899-2;B3KX51;B4DYA0;B3KP24;B4E2X5;Q6LCB5	GNAI2;GNAI2B;WUGSC:H_LUCA16.1;hCG_1997820;WUGSC:H_LUCA15.1	8	23	69.3	0	0.076848	95.142	1.4322	31.563	1.0295	75.454	0.68488	60.772	0.98461	69.032	1.0751	88.335	0.0802639	0.0341017	0.881431	0.00420383
Q96DZ1-1;Q96DZ1;B5MC72;Q96DZ1-2	C2orf30;ERLEC1;UNQ1878/PRO4321;XTP3TPB	4	8	24	2e-36	0.032685	216.74	0.46435	47.824	0.6093	45.096	0.75351	33.072	1.4467	38.511	2.054	43.461	0.0320078	0.0685449	0.0365144	0.862933
Q53EL1;Q12768;B4DLF2	KIAA0196	2	27	31.7	1.18e-214	0.13674	49.347	2.8589	62.205	2.3863	66.218	1.9032	20.929	1.8978	70.941	2.226	60.464	0.691571	0.131641	0.1634	0.0133885
O75718;B3KME2;B3KS71;B3KX16;B4DPA3;Q8NB01;C9JP16;B3KQR7;B3KUP0	CASP;CRTAP;hCG_1996245	5	5	11.7	2.93e-11	0.028652	27.048	1.0487	24.871	1.4558	89.155	1.3774	54.242	2.1307	91.632	2.3268	107.21	0.0747579	0.2727	0.0699834	0.582559
P55196-5;P55196;Q5JPV5;P55196-4;A8MQ02;P55196-3;P55196-1;C9JX92;C9IYT9;Q5TIG5;Q59FP0;Q96C95;P55196-2;Q5TIG7	AF6;MLLT4;RP3-470B24.4-003;RP3-470B24.4-002;RP3-470B24.4-005	11	18	14.2	3.7e-226	0.032133	85.131	1.1215	54.107	0.73203	58.813	0.45937	39.683	0.59704	42.806	0.77613	66.523	0.126724	0.0464251	0.820239	0.00661137
Q1HDL3;B4DLH7;O75352;B2RB74;B4DTB4;Q9H3L2;B4DMY7;Q96N63;Q96K24;B4DT74	HBEBP2BPA;hCG_42012;MPDU1	8	5	17.4	2.32e-31	0.02636	10.503	0.81689	28.767	1.129	74.481	1.2114	71.442	1.9958	73.255	2.6342	82.413	0.00506825	0.0148842	0.0054095	0.974638
P20810-5;P20810;P20810-2;B7Z4U9;Q59HE3;P20810-3;B2RCJ7;B7Z6N0;B7Z7L4;Q6AZE3;Q86YM9	CAST	6	19	42.3	3.36e-224	0.058722	105.74	0.86313	45.576	0.62547	29.148	0.47222	67.137	0.60944	18.278	0.82024	22.792	0.0736701	0.109296	0.805108	0.0119254
Q92614-1;Q92614;Q92614-4;Q5QD01;Q92614-3;B4E0T8;Q92614-2;Q92614-5;B3KVF8;B4DFN7;B4DYM1;B4DZ32;Q9NYE8	KIAA0216;MYO18A;MYSPDZ;hCG_27198;MAJN	5	102	59.4	0	0.019953	126.93	0.64424	48.456	0.43982	37.326	0.33871	42.133	0.50189	31.158	0.79049	27.856	0.119523	0.439299	0.385491	0.0556867
P41250;Q75MN1	GARS	3	20	42.4	0	0.067953	110.97	1.6814	78.877	1.7368	64.63	1.3137	56.269	1.42	77.479	1.4554	78.642	0.574176	0.277531	0.122389	0.0259035
P42704;B4DSR0	LRP130;LRPPRC	5	85	65.6	0	0.028485	128.37	0.77255	43.884	1.1922	38.672	1.3374	40.395	1.8346	32.129	2.6089	59.454	0.00862377	0.0236064	0.00875811	0.959012
P06737;B2R825;B4DUB7	PYGL	3	18	27.5	1.23e-252	0.049324	42.511	1.2614	31.087	1.2353	37.748	0.99037	23.115	1.0293	67.647	0.96786	16.967	0.647314	0.2067	0.119814	0.0261718
Q9C0C9	KIAA1734;UBE2O	2	13	14.4	3.08e-62	0.053504	37.249	1.4442	33.501	1.338	23.003	1.0047	37.435	1.0666	61.667	1.4742	32.264	0.270044	0.494869	0.209218	0.025869
Q96KP1;B2RBE6;B3KPN7;B4DZI7	EXOC2;SEC5;SEC5L1	1	10	13	4.57e-104	0.052558	12.908	1.4163	31.19	0.76184	28.652	0.54616	15.097	0.83006	9.6249	1.0959	17.32	0.108896	0.106149	0.764942	0.0200127
P31641;B2RNU7;B4E140;Q59GD7	SLC6A6;hCG_1995322	8	7	12.6	9.23e-38	0.055514	126.13	1.358	62.874	0.90364	61.846	0.59856	41.45	0.92114	42.4	1.2858	39.751	0.0859365	0.122317	0.774113	0.0176333
O15230;O75079	KIAA0533;KIAA1907;LAMA5	6	73	28.7	0	0.026052	86.619	0.74486	36.624	0.85327	30.53	0.8486	40.863	1.1911	26.626	1.5565	40.385	0.0703962	0.324274	0.0754174	0.529913
A8K1U0;B7Z4J4;Q5J7Q8;Q14596-1;Q14596;Q14596-2;B7Z5R6;Q3LRI0;Q3LRI6;Q3LRI9;Q3LRJ5;Q3LRJ8;Q3LRK1	1A13B;KIAA0049;M17S2;MIG19;NBR1	3	14	23.9	1.3e-221	0.046026	86.612	1.3094	35.183	1.6676	43.449	1.3117	28.136	1.5228	27.93	1.6587	24.054	0.183483	0.626998	0.107269	0.0822501
Q14444-1;Q14444;B3KXU8;Q14444-2;B4DSF8	CAPRIN1;GPIAP1;GPIP137;M11S1	3	7	11.1	1.97e-87	0.19654	72.819	2.9465	42.099	1.6296	57.762	1.4694	61.745	1.8332	7.7149	2.4298	32.895	0.150576	0.175303	0.639126	0.0349944
Q86YS7-2;Q86YS7;B4DJ03;B7ZLL0;B4DRN7;B7ZLK1;B7ZLK2;Q86YS7-1	KIAA0528	4	10	11.5	2.33e-60	0.061776	117.14	1.2428	21.123	0.83126	47.153	0.4177	24.319	0.60741	32.59	0.72657	43.44	0.312897	0.133351	0.518434	0.035317
C9JL30;Q8NBJ7-1;Q8NBJ7;A8MXB9;B4DLK7;C9J660;C9JA78;Q8NBJ7-2;Q8NBJ7-3;Q75LP3;B4DQ27;A8MTN9;B4DWQ0	SUMF2;PSEC0171;UNQ1968/PRO4500;DKFZP566I1024	18	10	33.7	4.17e-121	0.040432	67.243	0.79418	14.967	1.1287	55.364	1.2824	38.723	1.8321	76.422	2.1381	85.722	0.013215	0.0363633	0.0130805	0.937341
Q9Y678;A8K6M8;B3KMF6;B3KW21;Q54AC4;Q8WUI6	COPG;COPG1;hCG_1791262	3	18	28.7	0	0.051185	73.182	1.1115	32.244	1.2728	48.824	0.96449	32.613	1.253	33.02	1.3279	30.042	0.119818	0.759836	0.0778968	0.0424492
P23458;Q0VGA4;Q4LDX3;Q6P669;Q8IV82	JAK1;JAK1A;JAK1B	1	26	29.8	1.38e-248	0.059194	77.045	1.9943	47.54	1.6954	40.998	1.5181	57.312	1.6537	44.512	2.6049	38.273	0.0880974	0.752192	0.118754	0.0409564
P50990;B4DEM7;B4DQH4;Q53HU0;Q7Z759	C21orf112;CCT8;CCTQ;KIAA0002;hCG_1810843	4	38	66.2	0	0.083261	79.807	1.6917	51.069	1.5262	74.402	1.1379	51.979	1.4818	60.547	1.339	79.614	0.661602	0.197002	0.126042	0.0153545
Q15904;A6ZKI4;B3KR70;B4DWM8;Q8NBT4;Q8NF19;Q9H0C7	ATP6AP1;ATP6IP1;ATP6S1;VATPS1;XAP3;FLJ00383;DKFZp434B0535	6	9	23	4.77e-125	0.050986	104.56	1.0942	45.922	1.1454	67.908	1.1172	69.396	1.5065	63.238	1.7191	84.851	0.0895895	0.592084	0.0904804	0.227846
P10809;B3GQS7;B7Z4F6;B7Z532;B7Z597;Q53QD5;Q96RI4;B7Z5E7;C9JCQ4	HSP60;HSPD1	10	51	81.3	0	0.053427	89.904	0.96693	37.651	1.3433	74.638	1.3951	83.966	1.9336	106.65	2.643	113.39	0.00982582	0.029056	0.0102825	0.950836
Q6Y7W6-1;Q6Y7W6;B4DRT8;B4DLU7;B9EG55;Q6Y7W6-3;A6H8W4	GIGYF2;KIAA0642;PERQ2;TNRC15;hCG_33451	15	5	6.1	6.39e-36	0.08608	46.767	1.7919	63.827	1.2401	31.234	0.99072	24.16	0.6679	36.886	2.0776	32.617	0.25253	0.266109	0.371943	0.109417
P63010-2;P63010;A8K0G3;A8K916;B4DWG4;B4E261;Q68DI0;Q96EL6;P63010-1;Q7Z451	ADTB2;AP2B1;CLAPB1;DKFZp781K0743;hCG_1992160	5	39	50.9	0	0.06747	68.333	1.844	41.061	1.2728	38.874	0.93936	65.285	1.3205	36.933	2.0149	22.72	0.116012	0.304908	0.545146	0.0339342
Q96QF2;A2VCQ5	Ov/Br septin;MAFK	9	26	57.5	0	0.046308	88.385	1.0684	29.367	0.76265	101.74	0.67092	59.478	0.82972	60.072	1.1865	69.203	0.110562	0.559476	0.293163	0.0367997
Q32MZ4-1;Q32MZ4;Q32MZ4-2;Q32MZ4-3;Q05D04	GCF2;LRRFIP1;TRIP	14	15	24.1	3.22e-290	0.091327	78.027	1.4033	37.338	1.2797	44.092	0.9708	11.269	1.2659	32.121	1.5078	20.811	0.0611775	0.839017	0.0889907	0.0108144
Q96JP2	KIAA1783;MYO15B;MYO15BP	1	17	16.3	0	0.02294	79.84	0.85748	27.786	0.45185	30.217	0.23002	38.803	0.49401	65.092	0.42358	20.842	0.288734	0.1519	0.519581	0.0397856
Q9NX62	IMPA3;IMPAD1	1	7	29	5.87e-102	0.033933	69.439	1.3798	34.585	1.539	21.046	1.0288	67.274	1.8072	85.281	2.1879	71.176	0.0850877	0.727671	0.0990401	0.0882017
B3KUY2;Q15185;B4DP11;B4DP21;B4DHP2;B4DDC6	hCG_2016483;PTGES3;P23;TEBP	7	7	37.6	1.03e-128	0.22016	108.85	2.2419	55.252	2.0257	71.676	1.3111	61.92	1.6026	76.664	1.5516	89.395	0.743005	0.0697737	0.174599	0.0126227
B3KPG9;B3KQF5;O43852-1;O43852;Q6IAW5;O43852-2;B3KNG6;B3KQK3	CALU;hCG_41656;tcag7.422	4	17	58.5	0	0.035588	86.49	0.81792	43.005	1.1903	67.861	1.2247	51.696	1.8704	78.215	2.1426	86.059	0.022116	0.0648928	0.0217885	0.891203
A8MXP9;P43243;B3KM87;B4DF66;B4DRS1;B7ZAV5;Q5CZA7;Q68D11;Q9H4N1	MATR3;KIAA0723;DKFZp686K0542;DKFZp686K23100	3	4	6.8	3.44e-22	0.21129	159.59	2.5127	87.069	1.8312	25.654	2.1044	19.219	2.3611	13.114	2.9706	21.292	0.119473	0.593574	0.178132	0.108821
P60660-2;P60660;Q6IBG5;B7Z6Z4;P60660-1	MYL6	14	11	84.1	0	0.067516	52.151	1.1659	40.423	1.3765	70.696	1.0754	55.903	1.0144	97.337	1.0471	88.765	0.509781	0.292662	0.146679	0.0508782
Q14257;A8MXP8	ERC55;RCN2	3	12	43.6	0	0.059129	58.477	0.99508	10.258	1.2686	75.796	1.4138	65.547	2.1701	108.66	2.286	99.263	0.0218448	0.0630342	0.0219877	0.893133
B2R9Y2;Q9P0E1		3	5	4.1	2.09e-26	0.036014	125.29	0.73866	139.58	1.3076	14.633	1.2328	35.652	1.8981	99.857	1.7739	26.453	0.0686155	0.167078	0.0596959	0.704611
P63027;Q9BUC2	SYB2;VAMP2	2	7	59.3	0	0.066933	103.37	1.2887	23.23	1.1158	65.14	0.79874	30.641	1.1823	70.773	1.4293	64.124	0.0904215	0.685837	0.200769	0.022972
B2R4K7;Q9HBB3;Q02878;B4DRX3;Q8N5Z7;Q8TBK5	RPL6;TXREB1	6	19	52.9	1.02e-225	0.079553	86.678	1.2475	31.443	1.3	43.05	1.2962	49.392	1.6415	53.89	2.0629	58.118	0.0847803	0.496533	0.0927919	0.325894
A2A274;Q99798;B2RBW5;B4DEC3;B4DJW1;B4DLY4;B4DZ08;Q71UF1;B4DW08	ACO2;RP3-347H13.8-002	4	17	29.7	2.44e-284	0.053081	97.403	0.53761	64.262	0.64426	101.12	0.85398	58.231	0.98142	32.222	1.3985	42.94	0.0154886	0.0388538	0.0165935	0.929064
Q969Q0;B2R4V2	RPL36AL	4	9	37	5.1e-23	0.087623	92.317	1.3933	30.97	1.5021	71.691	1.1515	67.602	1.4903	92.051	1.7543	56.051	0.0549617	0.868955	0.0506769	0.0254063
A8MWD3;O15371;B4DTF8;B4DVY1;B4E1K8	EIF3D;EIF3S7	8	11	29.2	4.88e-167	0.12415	19.722	1.8902	33.991	1.4773	20.051	1.2745	28.127	1.8784	35.111	1.9144	19.348	0.0997683	0.702563	0.166249	0.0314197
B5MDF5;P62826;A8K3Z8	hCG_1744585;RAN;ARA24;OK/SW-cl.81	8	14	44.9	9.18e-123	0.15831	90.914	2.0148	31.323	1.9415	100.19	1.3267	77.743	1.4264	75.358	1.7062	86.125	0.70551	0.104898	0.177062	0.0125296
Q9Y4B5-1;Q9Y4B5;Q9Y4B5-3;Q9Y4B5-2	KIAA0802	4	11	7.6	3.68e-64	0.067222	136.63	1.1562	20.579	0.77171	15.665	0.73882	39.879	0.79443	42.206	1.264	13.856	0.153674	0.389433	0.399041	0.0578525
Q9H7D0-1;Q9H7D0;Q5H9P3	DOCK5;DKFZp779M164	4	8	5.6	3.55e-29	0.066021	54.336	1.0991	49.403	0.77048	39.537	0.57333	14.18	0.92402	10.565	0.97505	13.124	0.133933	0.22352	0.618484	0.0240634
Q59G94;O43670-1;O43670;O43670-2;A8MTG3;O43670-3;Q8N395;B4DQT7	ZNF207;DKFZp761N202	7	3	9.3	2.25e-31	0.22098	115.63	1.8129	10.501	2.0311	9.2355	2.0271	4.8488	1.0162	95.531	3.1407	43.082	0.236828	0.295649	0.251391	0.216132
C9JI96;A8MYQ9;Q9BZG1-1;Q9BZG1;Q6NXT3;B4E3A0;B4DNC0;Q9BZG1-2;C9JBG0;C9J3R5;Q96PJ7;C9JY26	RAB34;RAB39;RAH	17	13	50.6	1.76e-174	0.063263	58.983	1.6687	44.749	1.1803	70.372	0.81457	59.742	1.0799	84.162	1.4016	67.421	0.0270022	0.0214626	0.949534	0.0020008
Q6LES2;P09525;B4DDF9;B4DDZ4;B4DE02;B4E1S2;Q59FK3;Q6MZI0;Q6P452	ANXA4;hCG_39482;PIG28;ANX4;DKFZp686H02120	2	29	76.6	0	0.020769	100.08	0.56111	29.362	0.56419	58.757	0.40449	52.4	0.54406	60.1	0.4929	57.608	0.436174	0.403425	0.132736	0.0276649
B4E1S7;Q12904;B4DNK3	AIMP1;EMAP2;SCYE1	3	7	37.8	9.83e-67	0.076625	106.16	1.5143	20.943	1.1347	64.58	0.92295	48.172	1.2045	97.889	1.5488	96.394	0.108397	0.505172	0.364416	0.0220149
C9IZE4;Q15008;A8K2E0;Q6UV22;B3KT66	hCG_23509;PSMD6;KIAA0107;PFAAP4	9	16	38.2	3.52e-76	0.081695	236.04	1.7044	26.804	1.2296	81.336	0.99915	40.706	1.316	60.081	1.4685	46.089	0.18018	0.29634	0.508193	0.0152874
P83731;C9JNW5;C9JXB8	RPL24;hCG_2023003	5	10	47	7.57e-61	0.071977	87.082	1.4179	44.954	1.3456	80.359	1.1556	55.764	1.598	73.443	1.9889	82.677	0.0534826	0.820732	0.0685627	0.0572228
A8MV58;Q16643-1;Q16643;B3KSQ7;B7Z2Z0;Q16643-2	DBN1;D0S117E;hCG_2039393	3	11	18.1	8.77e-267	0.058554	79.443	1.7114	57.548	0.90014	47.239	0.50085	24.227	0.69555	29.27	0.91547	22.001	0.273812	0.136768	0.552227	0.0371929
P52565;B2R5X1;Q6IBM5;A8MXW0;B4DUV9	ARHGDIA;GDIA1	7	8	42.2	3.17e-168	0.091892	71.789	1.5162	46.386	1.4059	82.234	0.8751	58.892	0.9219	89.987	1.0023	111.84	0.737863	0.0826034	0.163715	0.015818
B4DW28;P60866;B2R4F4	RPS20	9	5	26.1	1.43e-43	0.13366	37.202	1.882	19.949	1.5415	53.354	0.98573	64.879	1.5475	81.503	2.0787	62.594	0.138539	0.270563	0.547754	0.0431428
A8MVJ7;Q53GW1;Q8WVM8;B7Z738;B7Z4U7;B7Z594;B7Z5N7;A8MU36	SCFD1;C14orf163;FKSG23;KIAA0917;STXBP1L2;hCG_40906	4	9	22.4	1.05e-104	0.060527	55.93	1.5883	18.249	1.5637	84.693	1.3271	64.67	1.4421	87.661	1.8551	68.594	0.0916022	0.812768	0.0707756	0.0248541
P49281-3;P49281;P49281-2;B3KY44;B4DK84;B7Z9M2;P49281-4;P49281-1	DCT1;DMT1;NRAMP2;OK/SW-cl.20;SLC11A2;hCG_36908	6	2	3.4	0.000987	0.1263	43.209	1.7687	49.864	1.5297	17.585	1.2736	38.182	1.4815	24.743	1.7636	37.827	0.12039	0.725131	0.140796	0.0136834
Q53G62;Q9Y2Q9	HSPC007;MRPS28;MRPS35	7	3	15.1	3.22e-11	0.040196	33.009	0.8076	25.166	0.94361	0.26271	1.0998	13.03	1.6697	94.048	2.3577	8.9079	0.0074607	0.0215347	0.00849043	0.962514
Q14254;Q6FG43;Q9BTI6	ESA1;FLOT2;M17S1;hCG_1998851	3	23	49.1	9.39e-262	0.058218	62.321	1.2537	23.557	0.83965	60.031	0.54512	76.035	0.76722	54.35	0.93243	84.905	0.0530332	0.027457	0.91546	0.00404964
P04075;A4UCS9;A4UCT0	ALDA;ALDOA	3	34	78	0	0.077143	107.09	1.7489	44.672	1.4849	61.242	1.123	58.541	1.4054	89.368	1.8081	73.065	0.117872	0.662509	0.203997	0.0156224
Q59HD4;Q6IPF4;Q15366;A8K7X6;Q32Q82;Q68Y55;B4DLC0;B4DXP5;B4DRD7	hCG_2017557;PCBP2	19	8	29.5	5.28e-158	0.10276	82.797	1.4173	45.072	1.7886	72.303	1.4419	92.572	1.768	78.753	2.3098	86.392	0.111474	0.566902	0.106743	0.214882
B4E0X1;P61769;A6XND9;A6XMH4;A6XMH5;Q9UM88	B2M;CDABP0092;HDCMA22P;beta 2-microglobulin	4	4	36.9	2.11e-66	0.10988	9.7791	1.2174	54.43	0.84671	115.47	0.70241	3.581	0.88561	16.057	1.1031	70.429	0.0793524	0.11125	0.796242	0.0131552
Q53GI2;Q9Y6I9;B3KN87;C9JHH5;C9JXQ7	TEX264;UNQ337/PRO536;ZSIG11	11	8	27.3	1.62e-33	0.040108	50.945	0.73385	21.165	0.97878	79.765	1.0131	63.609	1.5458	103.01	1.7102	86.37	0.0243584	0.0742774	0.0244223	0.876942
Q5QPK0;Q5QPK2;O60762;Q96HK0;Q5QPJ9	DPM1;RP5-914P20.2-003;RP5-914P20.2-005;RP5-914P20.2-004	4	12	46.1	1.38e-198	0.020528	87.053	0.62252	15.217	0.83163	75.016	0.91088	61.768	1.5625	73.001	2.1111	97.357	0.00289222	0.00824842	0.00317055	0.985689
B7Z6Q5;P16278-1;P16278;B7Z6B0;Q53G40;Q53H18;A8MZ11;P16278-2;B7Z5H9	ELNR1;GLB1	11	10	20.7	2.22e-87	0.058146	43.663	1.3397	18.054	1.0301	27.88	0.4859	81.112	0.51572	56.326	0.5412	66.463	0.453394	0.165617	0.325602	0.0553859
A8K0H3;P47914;Q5T1D1;Q6IPI1	RPL29;RP11-632C17__A.1-001	7	3	15.1	1.56e-34	0.077323	116.84	1.1641	27.097	1.2114	75.482	1.2412	64.388	1.5582	98.272	2.0852	88.948	0.0767559	0.376341	0.0879099	0.458993
B4DW73;Q6IB91;Q16822	PCK2;PEPCK2	5	10	19.7	4.16e-33	0.037187	96.604	0.48412	30.872	0.71873	20.365	0.781	53.458	0.83868	21.666	1.4492	101.69	0.0349473	0.0881759	0.0364624	0.840414
Q13765;B2R4P8;B4DDI8	HSD48;NACA;hCG_2016482	5	5	7.6	6.48e-221	0.1851	146.02	2.6445	71.316	2.1214	85.026	1.2671	70.853	1.6182	87.197	1.7488	88.505	0.474255	0.0943225	0.413333	0.0180896
Q70UQ0-1;Q70UQ0;Q70UQ0-2;C9J7H4;Q3B7K3	IKBIP;IKIP	2	15	46.6	1.33e-173	0.030657	84.733	0.8921	57.016	1.5807	76.34	1.5782	60.918	2.2888	105.16	3.3277	94.985	0.0125045	0.0329626	0.0125517	0.941981
P14854	COX6B;COX6B1	3	6	56.3	1.94e-95	0.065038	17.979	0.51667	54.025	0.77578	71.145	0.84741	14.697	1.1805	28.798	1.908	84.271	0.0312598	0.0659799	0.0346198	0.868141
B4E1T7;Q56VW8;P63151;B2RBU8;Q66LE6;A8KAK0;Q6IN90;Q6PEG1	PPP2R2A;KIAA1541;PPP2R2D;hCG_23640	11	6	18.4	2.86e-79	0.080322	56.635	1.5791	78.905	1.8157	97.345	1.373	56.275	1.5127	28.158	1.3624	38.83	0.52232	0.298343	0.134611	0.0447258
Q9UBQ0-2;Q9UBQ0;Q9UBQ0-1;Q5JPE4	DC15;DC7;MDS007;VPS29;DKFZp667O202	5	6	35.8	1.25e-58	0.13836	62.87	2.6037	27.298	2.243	72.469	1.8436	46.649	1.9713	48.897	1.7994	73.281	0.778284	0.10685	0.1005	0.0143668
Q13428-4;Q13428;Q13428-3;Q13428-1;Q59FZ2;Q9UFD4;B4DRA2;A0JLU0;B4E111;Q13428-2;Q13428-5	TCOF1;DKFZp434G1035	9	8	6.9	1.18e-45	0.20898	103.65	2.2132	16.278	1.1951	74.115	2.3078	56.282	1.0133	58.108	2.7429	89.687	0.232917	0.290591	0.269638	0.206853
Q68CQ5	DKFZp781N1372	1	19	51.6	0	0.059681	58.091	1.8186	33.39	1.607	79.855	1.2855	63.776	1.5387	70.984	1.4863	85.78	0.513873	0.329956	0.135198	0.0209728
O60493-1;O60493;A8K0B1;O60493-4;O60493-2	SNX3	4	12	77.8	1.98e-105	0.34105	40.268	2.886	95.475	2.8738	81.783	1.9251	65.473	2.2595	69.291	1.7593	70.987	0.617942	0.145982	0.196263	0.0398126
A2ICT2;B3KNM0;B4DXT2;O95757;B4DZR0;Q53ZP9	hCG_37382;HSPA4L;APG1;OSP94	2	19	30.9	1.37e-296	0.064542	52.804	1.6355	18.419	1.5739	21.191	1.1788	31.745	1.2895	14.035	1.3066	27.333	0.733803	0.154998	0.0965019	0.014697
Q63HN8-1;Q63HN8	C17orf27;KIAA1554;RNF213	5	127	31.9	0	0.03055	112.46	0.55659	29.68	0.4476	38.443	0.37512	38.971	0.54066	44.952	0.65393	49.782	0.0641176	0.777888	0.126359	0.0316353
P22061-2;P22061;P22061-1;B7Z972	PCMT1	9	9	46.2	6.12e-78	0.11836	85.017	1.8682	15.005	1.6019	35.81	1.0244	56.437	1.4695	8.879	1.376	35.601	0.650676	0.0905726	0.24774	0.0110114
Q6ZXV5-1;Q6ZXV5;Q6ZXV5-2;A8K321;B4DZ55	TMTC3	5	16	21.2	0	0.040653	64.501	0.83918	26.935	1.0875	60.512	1.3003	56.656	2.1137	48.681	2.6584	61.989	0.00226964	0.00598761	0.00245176	0.989291
O00159-3;O00159;B7Z3E5;O00159-1	MYO1C	2	65	65.2	0	0.058832	86.331	1.5257	26.632	0.98652	29.215	0.7065	33.425	0.97752	29.935	1.3805	29.854	0.065678	0.0868107	0.836874	0.0106368
P15311;B2R6J2;B7Z437;B7Z5V2;B7Z9R6;Q6NUR7;Q9UJZ2;Q9UJZ6;Q9UJZ7;Q9UJZ8;Q9UK20	EZR;VIL2	5	45	63	0	0.054481	113.85	1.3586	37.592	0.91071	65.903	0.6648	42.672	0.94192	67.307	1.1308	64.852	0.0410599	0.0436664	0.911324	0.00394971
O94874;A0PJ53;B4DJ57;B7ZAY8;C0H5X5	KIAA0776;UFL1	1	22	35.6	0	0.032145	90.987	0.584	42.071	0.81099	45.086	1.0171	44.94	1.6546	36.487	2.2198	29.95	0.00610045	0.0144784	0.00660565	0.972816
Q13813-1;Q13813;B4DGT1;Q13813-2;A6NG51	SPTA2;SPTAN1	3	165	73.5	0	0.056792	88.49	1.5926	31.055	0.78565	27.395	0.56028	36.647	0.90855	29.676	1.8455	38.614	0.172583	0.256796	0.472415	0.0982065
Q68DF1;O75534-1;O75534;Q9GZV0;O75534-2;Q8WU01;Q96L66;Q9UG12;Q9UG93	DKFZp779B0247;CSDE1;D1S155E;KIAA0885;NRU;UNR;DKFZp566C233;DKFZp586J0620	3	8	10.3	8.41e-144	0.085241	55.17	1.8623	15.33	1.5176	112.54	1.2752	33.032	1.7202	19.389	2.2144	40.987	0.0459652	0.84986	0.0845366	0.0196386
Q08211;B3KU66;Q05CI5;Q12803;Q32Q22;Q58F26;Q6PJK6	DDX9;DHX9;LKP;NDH2	2	28	26.4	2.47e-292	0.10476	79.817	1.3613	31.751	1.327	25.143	1.3841	21.118	1.6925	28.386	1.9462	41.352	0.0899508	0.602447	0.0942586	0.213343
Q14328;P02751-15;P02751;P02751-7;Q6MZM7;P02751-1;A6YID6;P02751-3;A6YID2;O95617;Q68CX6;P02751-5;A6YID5;P02751-4;A6YID3;Q5CZ99;Q9UQS6;P02751-11;P02751-8;P02751-13;P02751-14;A6YID4;Q59G22;Q6N084;P02751-9;B4DU16;P02751-10;B4DN21;B7ZLE5;B7ZLF0;P02751-6;P02751-12	FN1;FN;DKFZp686O12165;DKFZp686O13149;DKFZp686I1370;DKFZp686L11144;hCG_1813428	20	44	27.9	0	0.01957	134.72	0.27346	48.053	0.34616	40.802	0.30706	25.382	0.39767	62.238	0.51946	42.328	0.0783845	0.329803	0.0807113	0.511101
Q9H0X4-1;Q9H0X4;Q9H0X4-2;B4DGG1;C9K0C5	C16orf9;ITFG3	12	9	22.1	2.41e-46	0.028486	86.586	0.9662	27.179	0.50814	23.341	0.32645	47.718	0.48507	38.093	0.61861	40.243	0.144184	0.0863609	0.752207	0.0172479
Q9H7F0-1;Q9H7F0;Q9H7F0-2;C9JN92	AFURS1;ATP13A3	4	10	13.3	2.8e-38	0.068778	48.393	1.8865	17.153	1.3719	20.724	0.90399	24.517	1.4636	24.309	1.7984	54.487	0.0985465	0.187565	0.697655	0.0162336
Q9BUP3-3;Q9BUP3;Q9BUP3-1	CC3;HTATIP2;TIP30	3	20	68.8	8.08e-217	0.040346	85.425	1.1753	25.584	1.1526	83.226	0.96954	68.562	1.4837	78.223	1.8597	67.545	0.0725624	0.719368	0.090483	0.117586
P63244;B4DVD2	GNB2L1;HLC7;PIG21	4	17	76.7	0	0.16428	76.856	2.1774	61.026	1.868	87.786	1.4936	51.207	1.7441	72.823	1.5761	77.788	0.84127	0.0706725	0.079717	0.00834036
O60610-1;O60610;B4E2I7;Q6URC4;A0RZB7;A0RZB8;B4DVR3;Q17RN4;Q96IL1;Q6UUU0;Q7KZJ7;B9ZVX0;O60610-2	DIAP1;DIAPH1;hCG_42523	6	33	32.5	0	0.067408	70.729	1.5217	24.469	1.2332	31.441	1.0298	30.258	1.3021	43.403	1.356	18.028	0.221113	0.596469	0.165007	0.0174109
O94979-8;O94979;O94979-1;O94979-2;B4DIW6;B7ZKZ7;B7ZL00;O94979-4;O94979-3;O94979-6;O94979-5;C9JEA2;O94979-7	HSPC275;HSPC334;KIAA0905;SEC31A;SEC31L1	9	6	6	1.57e-21	0.097676	50.655	2.0074	10.245	1.1193	9.8505	1.2335	7.6339	1.4357	5.0818	1.306	69.284	0.336445	0.272325	0.344147	0.0470835
O15031;A6QRH2;Q3LIB1	KIAA0315;PLXNB2;RP3-402G11.19-002;Nbla00445	8	56	42.7	0	0.050322	122.96	1.0617	30.089	0.70796	54.852	0.4889	46.49	0.6794	52.091	0.85943	39.951	0.0189942	0.0146884	0.964424	0.00189373
Q5T1M5-1;Q5T1M5;B4DVS2;B4DZS8;Q5T1M5-2	FKBP15;KIAA0674	3	12	16.8	4.61e-265	0.089373	37.933	2.1838	55.753	2.2637	18.823	2.0379	25.916	2.1392	16.911	2.3284	19.18	0.206124	0.636917	0.10749	0.0494684
Q96BS2-1;Q96BS2;Q96BS2-2	TESC	4	7	33	6.26e-59	0.068751	167.65	1.0292	57.288	1.0578	71.789	0.6184	76.049	0.86765	29.257	0.95873	76.463	0.437267	0.230279	0.309077	0.0233778
Q9UPQ0-6;Q9UPQ0;Q9UPQ0-1;B7Z2J4;B7Z3F1;B7Z3G0;B7Z656;Q9UPQ0-4;Q9UPQ0-2;Q9UPQ0-8;A8MXC3;B7Z5G6;B7Z5Q8;B7Z7Z0;Q6N054;Q6NVB9;Q9UPQ0-3;Q9UPQ0-5;Q9UPQ0-9	KIAA1102;LIMCH1;DKFZp686G03277	9	7	8	1.14e-23	0.09029	97.444	0.91886	18.304	0.6335	24.106	0.25828	104.32	0.43932	53.722	0.40085	44.303	0.341827	0.200559	0.367923	0.0896912
Q9UPX8-3;Q9UPX8;C9JFP8;A6NHU9;C9JC31;C9JRJ6;Q9UPX8-1;C0SPH0;C9JP46;Q9UPX8-4	CORTBP1;KIAA1022;PROSAP1;SHANK2	11	14	12.2	3.14e-69	0.034675	98.717	1.1179	27.853	0.61003	19.746	0.42605	46.594	0.40096	28.305	0.92284	41.421	0.235019	0.196981	0.511004	0.0569963
Q7Z3U7-1;Q7Z3U7;Q7Z3U7-4;B7ZM73;B9EGP5;Q7Z3U7-2;B3KW06;A8MVU8	KIAA1040;MON2;SF21	6	7	6	3.11e-31	0.05772	40.515	1.4438	23.268	1.2901	38.043	1.2324	24.934	1.3797	21.149	1.8221	18.336	0.0570065	0.850853	0.0607246	0.0314156
Q8IVF2-1;Q8IVF2	AHNAK2;C14orf78;KIAA2019	2	213	70.1	0	0.047286	89.407	1.7355	39.471	1.0629	32.888	0.65861	32.611	0.92959	39.474	1.2992	32.401	0.0575053	0.0369	0.899951	0.00564411
A7BI36;Q9P2E9-1;Q9P2E9	RRBP1;KIAA1398	2	83	69	0	0.019824	108.28	0.46327	48.436	0.77552	36.425	0.87958	30.407	1.5576	42.48	2.3195	45.504	0.00896447	0.0205251	0.00966916	0.960841
A7MAP0;A7MAP1;B3KN06;Q53G58;Q59EA2;Q9ULV4;B4E3S0;B7Z9V0;B4DMH3	CORO1C;CRNN4	12	21	41.7	1.25e-272	0.083648	93.103	2.3765	72.849	1.7237	55.312	1.1655	43.407	1.4081	54.896	1.7024	61.351	0.356067	0.0719344	0.563787	0.00821148
Q9H6A9-1;Q9H6A9;Q9H6A9-2;Q9H6A9-3	PCNXL3	3	2	1.1	5.16e-07	0.051888	41.157	1.2473	23.992	0.89267	30.792	0.90112	20.095	1.0299	25.74	1.2215	3.8692	0.127184	0.679547	0.162723	0.0305457
B3KWT6;Q2KQ74;Q9ULT8	HECTD1;KIAA1131	2	11	6.1	8.39e-160	0.059868	108.53	1.9948	64.797	1.8188	58.06	1.4482	50.621	1.1931	75.302	1.2109	67.374	0.655384	0.155386	0.15745	0.0317796
A8MVV7;P18124;A8MY04;A8MUD9	RPL7	10	18	46	8.51e-209	0.06698	103.88	1.2928	39.026	1.3434	85.473	1.34	67.774	1.7548	75.058	2.1378	95.083	0.0862648	0.526144	0.0921064	0.295485
Q15019-2;Q15019;Q15019-1;B5MCX3;C9J2Q4	DIFF6;KIAA0158;NEDD5;SEPT2	20	15	54	0	0.043896	130.47	1.122	49.384	0.83176	64.37	0.65406	56.918	0.88654	73.107	1.2043	53.981	0.103799	0.527154	0.343439	0.0256083
A8MYY8;O15145;B2R4D5;Q2LE71;B4DM63;C9JZD1	ARC21;ARPC3	6	9	59	3.33e-81	0.060316	21.631	1.8222	34.228	1.5219	60.324	1.1361	75.179	1.3408	52.995	1.4718	47.171	0.639792	0.186368	0.162638	0.0112019
A8K5U9;A8MX97;Q4LE54;A8MW24;Q13492-1;Q13492;C9JDZ4;Q13492-2;Q13492-3;B4DLM1;B4DTM3;B5BU72	PICALM;PICALM variant protein;CALM	9	12	26.8	0	0.10223	83.779	1.7683	44.358	1.219	75.919	0.75856	55.146	1.0806	44.772	1.4685	108.16	0.103626	0.0783333	0.803605	0.0144358
A8MYU1;O43865-1;O43865;Q2NKW8;O43865-2;B4E168;O43210;Q9BTL0;Q6ZMM9	AHCYL1;DCAL;XPVKONA;hCG_38162	4	21	43.4	6.34e-203	0.075524	99.222	1.863	29.808	1.6279	28.087	1.1446	38.326	1.5984	30.297	1.7067	63.684	0.26619	0.490038	0.227833	0.0159392
A8MY36;A8MWX9;C9JJD0;O95654;Q14203-1;Q14203;Q6MZZ3;B4DM45;Q14203-2;Q6IQ37;Q6AWB1;Q6AWB3	DCTN1;DKFZp686I0746;DKFZp686E0752;DKFZp686E191	16	24	27.8	0	0.06159	83.914	1.2721	28.846	0.9522	38.586	0.75542	37.723	1.1243	35.608	1.2034	78.752	0.130942	0.531225	0.315256	0.0225766
Q59GX2;P11166;A8K9S6;B3KVN0;B4DDR6;Q0P512;A8MWM7;B4DKW1;C9JIM8	GLUT1;SLC2A1	5	10	14.9	7.73e-151	0.083833	36.397	1.6314	20.675	1.0959	39.506	0.75275	43.049	1.0383	43.594	1.3708	40.722	0.0396556	0.0344578	0.921062	0.00482464
B4DRY3;Q9H8S9-1;Q9H8S9;Q7L9L4;Q4W5E0;B7WP91;C9JAZ0;Q9H8S9-2;A6NDE7;B3KSH6	C2orf6;MOB4B;MOBK1B;MOBKL1B;MOB4A;MOBKL1A;hCG_1641487	8	4	22.2	1.01e-14	0.049929	102.48	1.5085	13.831	1.3317	79.849	1.0536	78.969	1.2071	51.592	1.5697	50.961	0.127437	0.738973	0.117175	0.0164152
A8MYA5;P54578;B2RD79;B7Z4N8;A6NJA2;B3KTG4	TGT;USP14	3	10	28	1.28e-106	0.099982	22.091	1.8305	20.036	1.6948	29.532	1.0511	14.853	1.4203	24.835	1.3313	71.334	0.875558	0.0429491	0.0760933	0.00539945
A8MYX5;P62888	RPL30	5	8	59.1	0	0.093716	58.614	1.3538	73.157	1.3414	54.817	1.2141	46.168	1.6149	62.426	1.7402	87.473	0.0621213	0.813654	0.0621437	0.0620812
B2RAN1;B4DUP2;C9JKD6;Q16851-1;Q16851;Q53QE9	UGP2;UGP1	6	14	36.9	0	0.043237	28.314	1.3238	31.94	1.1207	68.32	0.93701	57.311	1.2114	68.603	1.2069	78.767	0.186792	0.68185	0.111517	0.0198416
A8MYH0;P43034-1;P43034;B4DZN3	LIS1;MDCR;MDS;PAFAH1B1;PAFAHA	5	8	23.9	5.37e-54	0.065612	21.781	1.491	16.606	1.4478	79.136	1.1429	47.501	1.2874	61.093	1.4311	58.718	0.306951	0.546632	0.12319	0.0232258
Q9P0V9-2;Q9P0V9;A8K7M3;B5ME97;Q9P0V9-1;B3KRQ9;B7Z371;Q59H84;Q9H9P7;Q9Y3S8;Q9NSH2	SEPT10;hCG_27895;DKFZp564M1416;DKFZp547B243	10	11	29.6	6.19e-111	0.048246	20.114	1.426	25.604	0.8657	56.468	0.87333	109.34	1.1272	55.976	1.3617	55.791	0.142004	0.515975	0.299838	0.0421838
Q9Y320-1;Q9Y320;B2R7I0;B7Z4Y0;B5MD66;Q9Y320-2	CGI-31;My009;PIG26;PSEC0045;TMX2;TXNDC14;UNQ237/PRO270	3	10	44.3	5.96e-136	0.031852	42.961	0.84709	38.945	1.0299	44.178	1.1723	42.5	1.787	69.323	2.3766	66.299	0.0118053	0.0369451	0.0128881	0.938362
Q8NE71-1;Q8NE71;A2BF75;Q59F96;Q8NE71-2;Q2L6I2	ABC50;ABCF1;DADB-129D20.7-001;DAMA-178G23.9-001;DAMC-83F13.6-001;DASS-182C6.1-001;DADB-129D20.7-002;DAMA-178G23.9-002;DAMC-83F13.6-002;DASS-182C6.1-002;hCG_26012	3	13	19.4	2.61e-156	0.070474	74.475	1.5358	22.66	1.1788	18.053	1.0634	29.115	1.4391	18.353	1.9119	35.219	0.0733272	0.740564	0.139876	0.0462324
A8MW66;P60604;A6NMQ7;Q8NDD5	UBE2G2;hCG_1641424;DKFZp586L2318	4	4	42.4	4e-111	0.073786	11.568	0.90658	34.72	1.3174	65.411	1.3906	81.011	2.2592	86.783	2.573	76.378	0.00556292	0.0136119	0.00577964	0.975046
A8KA84;Q2HJ14;Q9Y6K5	OAS3;P/OKcl.4	2	8	9.7	9.28e-35	0.080721	96.247	0.81176	16.125	0.63138	71.472	0.57456	27.569	0.63893	25.003	0.7921	16.049	0.150523	0.449583	0.375427	0.0244668
A6QL63-1;A6QL63;A6QL63-2;C9JV03;A6QL63-3;B3KVD0;B3KXB0;B3KXG3;B3KY13	BTBD11	6	10	12.4	1.09e-100	0.05746	59.474	0.8714	13.716	0.59548	11.347	0.49532	12.306	0.52593	7.0777	0.72617	8.4866	0.174077	0.131463	0.676992	0.0174685
Q4KMP7-2;Q4KMP7;B9A6L0;Q4KMP7-1	FP2461;TBC1D10B	4	4	9.7	7.72e-36	0.018091	46.704	1.1148	33.151	0.78159	33.838	0.49437	39.544	0.66927	10.479	0.98969	41.241	0.105454	0.116368	0.769263	0.00891489
P30046;Q53Y51;B4E259;B5MC82;A6NHG4;B4DJQ7;B7Z522	DDT;hCG_41098;DDTL	9	6	50	6.2e-50	0.18084	23.787	1.619	6.1473	1.414	91.703	0.88289	64.287	1.1887	78.835	1.0717	110.93	0.569711	0.111931	0.294244	0.0241139
Q5UCC4-3;Q5UCC4;Q5UCC4-1;Q5UCC4-2	C19orf63;HSM1;INM02;UNQ764/PRO1556	4	3	13	6.02e-137	0.041825	50.983	0.76154	20.289	1.0814	2.2093	1.1941	29.687	1.6986	37.018	2.4626	65.335	0.00169079	0.00451188	0.00181007	0.991987
A6NFM4;P10253	GAA	3	7	11.2	2.76e-22	0.021671	172.5	0.9694	68.574	0.59131	53.274	0.2715	113.07	0.68485	83.246	0.31719	140.8	0.41288	0.193732	0.328536	0.0648515
Q00839-1;Q00839;B3KX72;Q5RI17;Q00839-2;Q9UEL2;B4DLR3;Q5RI18;Q96BA7;Q5RI19;Q7Z4Q5	HNRNPU;HNRPU;SAFA;U21.1;RP11-11N7.3-002;RP11-11N7.3-003;RP11-11N7.3-004;hCG_22289	5	19	31.8	1.76e-298	0.097825	106.08	1.0208	30.877	1.0133	19.22	0.95723	44.525	1.2327	29.649	1.4669	64.32	0.0802233	0.634278	0.0948294	0.19067
P11279;B3KRY3;B4DWL3	LAMP1	3	6	13.7	1.56e-160	0.13097	91.303	1.8692	59.94	1.9882	58.337	1.5859	32.335	1.7253	36.434	1.4235	64.942	0.603163	0.219872	0.136561	0.0404047
Q16881-1;Q16881;B7Z904;Q16881-3;Q6ZR44;Q16881-4;B7Z2S5;Q16881-6;Q16881-2;Q16881-5;B2R5P6;B7Z1F4;B7Z3Y8	GRIM12;KDRF;TXNRD1;hCG_1812757	12	26	58.7	0	0.13482	83.106	3.1443	95.354	2.7429	107.64	2.2112	56.504	2.4567	75.764	2.252	76.518	0.757959	0.127542	0.0999957	0.014504
Q9ULH0-1;Q9ULH0;Q9ULH0-4;B4DG84;Q9ULH0-2;B4DI12;Q7Z322;B4DK94;Q9ULH0-3;B4DGY1	ARMS;KIAA1250;KIDINS220;DKFZp686H14204	9	27	20	2.21e-183	0.086141	57.225	1.756	32.046	1.4351	21.692	1.217	16.072	1.6974	21.568	2.4726	34.856	0.0923209	0.644596	0.17772	0.0853631
Q5R206;Q5R208;Q5R210;P31327-1;P31327;A8K134;Q05CV6;Q53TL5;Q59HF8;Q5R207;Q5R209;Q5R211;P31327-2;B7ZAW0	CPS1;hCG_16718	5	86	67.6	0	0.026035	114.57	0.60671	35.529	0.97798	28.758	1.0641	30.349	1.382	38.272	2.0378	54.126	0.0132454	0.0352381	0.0133209	0.938196
B0UX85;B0UZ59;B0UZE0;B0UZM1;P46379-3;P46379;B0UX84;P46379-1;B0UX83;B4E3V4;P46379-2;A2AB43;A6PWI7;A6PWT2;B0UX78;B0UZE7;B0UZL4;B1B0I8;B4DZ12	BAT3;DAMA-236L13.16-004;DADB-70P7.10-004;DAMC-157M7.11-004;G3;DADB-70P7.10-003;DAMA-236L13.16-003;DAMC-157M7.11-003;hCG_2005629;XXbac-BPG296P20.4-030;XXbac-BCX270M2.3-030;DAQB-195H10.3-030;DAMA-236L13.16-030;DADB-70P7.10-030;DAMC-157M7.11-030;DASS-336N12.2-030	21	11	15.7	4.92e-124	0.062122	93.154	1.2992	17.478	1.1127	35.177	0.89503	78.144	1.3467	24.814	1.5337	9.5658	0.0435873	0.867707	0.0681374	0.0205681
B7Z3B7;Q5CZH6;Q93050-2;Q93050;B7Z2A9;B7Z2J9;B7Z641;Q53ET5;Q53X12;Q6AHY6;Q93050-1	ATP6V0A1;hCG_16572;DKFZp686N0561;ATP6N1;ATP6N1A;VPP1;DKFZp781J1951	4	18	25.9	0	0.078655	71.38	1.5852	27.656	1.7346	63.255	1.1468	67.784	1.5844	43.98	1.4475	45.331	0.462919	0.361248	0.144205	0.0316281
B0S7Z5;B0S7Z6;A7LB40;B0S7Z4;C6KF33;C7C6F5;Q2UV93;Q29960-1;Q29960;A7MAP5;B1GYE6;B2BD81;C7FDT1;O19553;O19574;O19575;O19654;O19753;O19761;O78179;Q29914;Q30193;Q5K018;Q5K095;Q7JFH7;Q861B1;Q96FQ5;Q9MYH7;Q9MYH9;Q9TNZ7;Q29960-2	DAMA-387C9.3-003;HLA-C;DAMA-387C9.3-004;DAMA-387C9.3-002;HLAC;Cw*08;HLA-Cw;DAMA-387C9.3-001;MHC class I	5	13	50.8	8.15e-291	0.042896	45.222	0.77742	14.992	0.4985	43.228	0.35497	32.86	0.62166	26.548	0.75394	7.9019	0.135082	0.234073	0.585888	0.044957
C9JKU1		1	8	58.5	1.32e-188	0.2296	92.77	0.77441	27.353	0.89347	13.224	1.045	30.404	1.5912	27.471	1.7453	42.513	0.0632758	0.120055	0.0708867	0.745782
B0V043;P26640	DAAP-21F2.2-001;DAMC-117B11.3-001;VARS;G7A;VARS2	12	35	36.5	1.15e-289	0.057345	72.438	1.3204	47.934	1.1275	19.97	0.90983	38.439	1.1837	41.311	1.2332	23.624	0.152448	0.721312	0.111742	0.0144978
B0QZ18;Q99829;Q59EI4;A6PVH9;Q5JX45;Q5JX44;Q5JX60;Q5JX59;Q5JX58;Q5JX56	CPNE1;hCG_38213;RP1-309K20.2-005;CPN1;RP1-309K20.2-032;RP1-309K20.2-013;RP1-309K20.2-007;RP1-309K20.2-009;RP1-309K20.2-008;RP1-309K20.2-016;RP1-309K20.2-012	18	6	13.7	1.95e-89	0.029555	51.997	0.98641	17.849	0.91143	16.614	0.55375	33.098	0.77619	13.707	0.74719	43.111	0.835161	0.0724876	0.085816	0.00653544
Q27J81-1;Q27J81;Q27J81-2;B5MDV6	C14orf151;C14orf173;INF2	6	33	40.5	0	0.047525	97.404	1.1432	39.722	1.0053	28.197	0.77922	27.219	1.0509	40.236	1.3142	23.125	0.022117	0.938415	0.0332981	0.00616993
Q9ULC4-2;Q9ULC4;B4DGY2;Q9ULC4-1	MCT1;MCTS1	3	6	49.7	1.71e-159	0.074001	28.195	2.0368	40.621	1.72	92.056	1.1064	56.522	1.2834	75.178	1.5881	152.95	0.636784	0.0895907	0.264406	0.00921973
B3KX82;Q86TM6-1;Q86TM6;Q86TM6-3;Q86TM6-2;Q8TEH6	HRD1;KIAA1810;SYVN1;FLJ00221	5	5	11	4.83e-10	0.025725	242.7	0.47311	61.744	0.59684	4.8129	0.90495	4.243	1.6069	10.89	2.0931	13.077	0.0276736	0.05988	0.0304849	0.881961
Q9UPU5;B7WPF4	KIAA1057;USP24	2	24	13.2	2.91e-214	0.056771	48.875	1.3518	32.661	1.2527	21.208	1.0741	22.559	1.1893	24.103	1.5358	30.453	0.0678003	0.85452	0.0608942	0.0167854
B3KY94;O14735-1;O14735;A8K3L7;Q53HA5;B3KSW0;B4DUV0	CDIPT;PIS;PIS1;hCG_21626	6	5	24.5	3.03e-25	0.024931	107.46	0.65369	13.166	0.78805	18.451	1.0025	17.424	1.4768	34.601	1.8192	68.823	0.0132811	0.0387488	0.0139848	0.933985
B3KUL1;P52594-1;P52594;P52594-3;P52594-2;B4DHC5;B8ZZY2;C9J2I0	AGFG1;HRB;RAB;RIP	6	7	19.9	1.87e-76	0.1059	38.696	2.7153	84.998	1.7707	25.033	1.1688	32.361	1.5841	28.035	1.8321	71.11	0.138319	0.0473148	0.807486	0.00688033
C9J497	CDC2	1	12	51.2	6.47e-152	0.10561	69.729	2.2912	74.443	2.2295	131.35	1.7721	62.65	2.2397	83.7	2.3382	101.77	0.113709	0.80292	0.0665931	0.0167775
B4DEG8;Q53GX7;P26639;B2RDX5;B3KTN2;Q5M7Z9;B4DKZ9	TARS	6	26	42.2	0	0.056923	65.579	1.555	29.973	1.3561	82.391	1.2469	57.537	1.386	63.827	1.259	62.893	0.421693	0.39294	0.147939	0.0374293
B4DEK8;O60637;B4DP19;A6NEH4	TM4SF8;TSPAN3;hCG_40797	5	4	19.4	2.43e-13	0.16203	65.524	1.7964	63.31	1.5792	70.552	1.2212	44.111	1.3614	28.413	1.4268	39.8	0.934943	0.0236903	0.0390801	0.00228635
B4E1U9;P60953-2;P60953;B4DMH5;B7ZAY4;P60953-1;Q9UJM1;Q5JYX0;Q9UJM0	CDC42;RP1-224A6.5-004	5	9	50.8	1.14e-132	0.080334	35.148	1.803	9.8401	1.3457	80.044	0.91029	64.34	1.0764	84.055	1.0977	98.362	0.723762	0.0621439	0.204287	0.00980791
B4DPJ2;P50995;B4DVE7;B7Z6L0;Q59EP1;Q5T0G8;Q6ICS0	ANX11;ANXA11;hCG_22492;RP11-369J21.10-001	4	19	44.9	6.39e-246	0.032217	96.299	0.91721	31.155	0.87368	45.539	0.65992	41.335	0.91711	44.867	0.79089	47.043	0.375124	0.454291	0.139374	0.0312112
B4DNB9;Q96CW1-1;Q96CW1;B4DFM1;B4DTI4;Q96CW1-2;B4E304;B4DJB1;B7Z4N2;C9JE34;C9JJ47	AP2M1;CLAPM1;KIAA0109	12	12	29.3	4.17e-91	0.053839	27.897	1.7636	33.667	1.0581	73.41	0.82111	28.735	1.1608	54.248	1.945	68.035	0.129463	0.285575	0.536881	0.048081
B4DSZ4;P68036;A8K4W8;B4DDG1	UBCE7;UBCH7;UBE2L3	3	7	35.4	8.88e-91	0.14849	34.658	2.1178	54.034	1.6415	61.184	1.1914	28.835	1.2974	33.419	1.1849	42.916	0.662833	0.102715	0.212357	0.0220948
B4DKS0;B4E106;P53985;B2R6A5;Q5T8R6;Q49A45;Q5T8R5;Q5T8R3	MCT1;SLC16A1;hCG_37455;RP4-580L15.1-001;RP4-580L15.1-002;RP4-580L15.1-005	5	12	20.6	9.71e-96	0.10233	89.22	1.9517	57.489	1.3147	65.216	0.90727	23.114	1.2645	20.332	1.6583	46.766	0.0401927	0.0370533	0.917632	0.00512204
A8K2W7;B2RCT6;Q96GF2;P15170;Q7KZX8	GSPT1;ERF3A	3	16	29.5	5.76e-65	0.1109	69.203	1.8644	44.822	1.5724	77.949	1.1106	60.729	1.3816	86.44	1.2328	57.697	0.893866	0.0365952	0.0643869	0.005152
B4DPY0		1	5	40.5	5.85e-32	0.018035	193.86	0.59361	24.374	0.79865	79.364	0.91718	54.393	1.317	70.868	1.9416	127.97	0.00918429	0.0275461	0.00980619	0.953463
B4DDT4;B4DP36;Q13137;B4DDC4;B4E1X7;B4E0C0	CALCOCO2;NDP52	5	18	44.7	1.12e-157	0.047136	91.661	1.7355	63.269	1.9848	94.55	1.6316	38.335	1.5689	35.142	1.5128	30.129	0.454246	0.346066	0.14379	0.055898
B3KTT5;B4DFN9;B4DVU9;B4E388;B4E3B6;Q5SP16	DAAP-21F2.8-002;DADB-333F21.4-002;DAQB-147D11.2-002;HSPA1A;XXbac-BCX40G17.4-002;XXbac-BPG254B15.2-002	1	33	65.7	0	0.08617	31.693	2.0463	23.867	1.7875	29.185	1.2864	33.147	1.7627	19.342	1.8368	28.532	0.308807	0.467232	0.207944	0.0160173
P14324;B3KMW3;Q14329	FDPS;FPS;KIAA1293	5	5	14.6	1.19e-11	0.062886	140.35	1.3612	15.44	1.2637	15.199	0.81834	20.445	1.0162	75.606	0.83385	155.9	0.820537	0.0717759	0.0950218	0.0126657
P62847-1;P62847;Q5T0P7;Q7Z3D1;P62847-2;Q5T0P8	RPS24;hCG_22610;RP11-6P10.1-001;RP11-6P10.1-003	7	6	16.6	2.97e-59	0.099522	29.208	1.8769	46.002	1.6036	86.534	1.1437	65.332	1.7699	80.939	2.1962	94.57	0.0990067	0.628237	0.236272	0.0364841
B8ZZD4;Q86VP1-1;Q86VP1;A4D196;Q86VP1-2;B4DKU7;B4DSG5;Q86VP1-3;B4DVF9;C9JBZ7	TAX1BP1;PRO0105;T6BP;hCG_39032;tcag7.193	8	22	32	0	0.064365	112.59	2.5374	62.899	2.6239	70.79	2.187	74.746	2.1923	61.249	2.3174	47.506	0.401456	0.420093	0.136071	0.0423787
P40925;B4DUN2;B7Z3I7;B9A041;B8ZZ51	MDH1;MDHA	6	14	41.5	0	0.056536	43.585	1.4335	16.76	1.4466	71.523	0.88637	62.901	1.0494	95.137	1.1297	86.06	0.867085	0.0585495	0.0677508	0.00661445
O14817;A8MVV6;B8ZZR5	NAG2;TM4SF7;TSPAN4	4	3	21.8	1.85e-51	0.0491	53.446	1.1189	17.67	0.77026	28.035	0.64061	45.63	0.87091	64.361	0.53838	79.329	0.526523	0.188945	0.238354	0.0461783
B4DLZ8;Q53FN7;B4DWF7;Q7L1Q6-1;Q7L1Q6;Q7L1Q6-2;C9IZ80;P0C7T9;B3KU41	BZAP45;BZW1;KIAA0005;BZW1L1	12	11	28.8	5.05e-85	0.092507	72.664	2.2276	26.837	1.8978	93.812	1.4397	84.719	1.9509	83.349	2.0385	76.487	0.210561	0.607514	0.166566	0.0153588
A8K140;B3KPP7;B4DYN3;Q3ZAQ6;Q7Z3C6-1;Q7Z3C6;Q7Z3C6-2	APG9L1;ATG9A	16	12	19.1	1.05e-89	0.08735	71.937	1.3337	32.421	1.4739	60.335	1.3132	23.205	1.5785	21.031	1.436	23.408	0.208453	0.596433	0.113776	0.0813383
P62158;B4DJ51;A8K1M2;B2RDW0;Q9BRL5;Q96HY3	CALM;CALM1;CALM2;CALM3;CALML2;CAM;CAM1;CAM2;CAM3;CAMB;CAMC;CAMIII;hCG_20313;hCG_21749;hCG_17033	7	11	64.7	0	0.094765	64.31	1.8593	72.025	1.0146	58.043	0.65779	56.455	0.98782	67.637	1.0734	75.817	0.245482	0.126733	0.596547	0.0312372
Q9NTK5-1;Q9NTK5;Q9NTK5-2;C9JCJ9;Q53SQ6;Q9NTK5-3;B4DK14;C9JTK6;Q53SW9	GTPBP9;OLA1;PRO2455;PTD004	6	12	40.6	8.33e-168	0.072581	80	1.6029	18.588	1.7806	79.679	1.2598	67.373	1.4206	82.264	1.4474	68.376	0.553438	0.291556	0.12588	0.0291263
B9EGG0;Q4KMQ2;B4E1V1;B4DZA5;C9JCS2;B3KX12	ANO6;TMEM16F	7	27	34.2	1.3e-227	0.049983	66.897	1.2423	21.935	0.86292	24.423	0.63386	58.132	0.92622	35.597	1.152	27.484	0.0861203	0.170651	0.730241	0.0129878
B9A001;Q9NZW5;A4D157;B8ZZG1	MPP6;VAM1;hCG_38837	6	21	45.5	2.65e-207	0.049844	54.281	1.3299	26.655	0.9411	26.323	0.55465	68.772	0.82503	58.915	0.83299	44.198	0.371365	0.0807029	0.535186	0.012746
Q14008-3;Q14008;Q14008-1;Q8IYN5;Q14008-2	CKAP5;KIAA0097	4	67	38.7	0	0.064463	108.78	1.2242	33.073	1.0631	26.004	0.83569	28.011	1.1979	36.805	1.516	22.515	0.0556424	0.814442	0.101867	0.028048
B7Z6Q4;P29218	IMPA;IMPA1	3	6	22.6	1.31e-47	0.070518	16.721	1.4698	26.937	1.0948	24.073	0.79254	40.903	1.1588	33.155	1.049	28.862	0.472121	0.150009	0.362588	0.0152827
B7Z3X9;P98194-6;P98194;B4E2Q0;P98194-5;P98194-3;P98194-1;B4E295;P98194-4;B4DSW3;Q59G44;P98194-2	ATP2C1;HUSSY-28;KIAA1347;PMR1L;hCG_14809	10	8	14.1	4.55e-95	0.034373	33.287	1.056	25.206	1.1886	37.134	1.2498	15.09	1.9046	18.538	1.9959	28.087	0.0820712	0.340723	0.0809917	0.496215
B7Z883;C9J1A9;P06756-1;P06756;A5YM53;B4DYQ7;B7ZLX0;P06756-2	ITGAV;MSK8;VNRA	4	50	55.6	0	0.046119	73.353	1.1027	43.786	0.69809	49.346	0.50286	34.788	0.70248	34.048	0.92344	44.263	0.0431741	0.0445138	0.90663	0.00568185
Q8TAD7	C12orf75;OCC1	1	3	57.1	5.33e-176	0.037634	16.424	0.45376	57.98	0.34769	80.318	0.24742	30.473	0.26095	147.61	0.33462	71.229	0.364131	0.106817	0.509971	0.0190805
B7Z3P1;Q15813;A8K8C2;B7Z4X8	TBCE	3	8	19.7	1.69e-49	0.045716	39.246	1.2559	11.358	1.2414	8.1757	0.87862	31.36	0.9477	35.509	0.82953	17.91	0.778713	0.107294	0.0963423	0.0176503
B7Z5W1;Q9Y624;Q6FIB4;Q9Y5B2;B7Z941	F11R;JAM1;JCAM;UNQ264/PRO301;hCG_20857;RP11-544M22.2-001	5	9	38.3	1.07e-163	0.040616	34.676	1.0212	33.298	0.66043	77.433	0.47485	63.308	0.65673	85.565	0.83009	70.484	0.0226931	0.0203117	0.954713	0.00228265
B2R5V0;B4E260;Q13772-1;Q13772;A8K8W5;B4DF87;B4DZ85;Q6TAR0;Q8NI67;Q96E88	ARA70;ELE1;NCOA4;RFG;hCG_1982904;RP11-481A12.4-001;OK/SW-cl.6;RP11-481A12.4-002	7	20	39.4	4.41e-143	0.16454	83.626	2.3347	51.395	2.6327	67.88	2.1685	62.123	2.1999	64.135	2.6678	62.601	0.219561	0.603631	0.12263	0.0541777
B7Z8E7;Q13438-1;Q13438;Q9BR60;A6NLB2;A8K5Q9;Q6IBL2;Q9BW99;Q13438-2;Q13438-3;A4UCT8;B4DE28;B4DPX1;B4E321	OS9;OS-9;hCG_40161	10	5	9.5	3.07e-47	0.019184	84.655	0.5026	8.0145	0.61477	14.025	0.62326	88.525	1.4532	43.648	1.7847	108.53	0.0245426	0.0623614	0.0287292	0.884367
C9JZC1;O15155;Q53XK0;Q68DU7;C9JTT8;Q96EA0	BET1;hCG_19198;tcag7.252;DKFZp781C0425	5	2	21.8	7.67e-182	0.047731	10.253	0.7667	14.362	0.85165	8.1964	1.2052	13.09	2.0155	44.04	2.1377	95.093	0.0245587	0.0589113	0.0265064	0.890024
Q6PIU2-2;Q6PIU2;C9J0X0;Q6PIU2-1;Q6PIU2-3	AADACL1;KIAA1363;NCEH1	5	8	25.2	1.06e-158	0.026111	118.79	0.73831	16.913	0.99904	59.803	1.0184	44.129	1.4568	67.126	2.0328	68.143	0.025277	0.0840561	0.0265513	0.864116
C9JWM7;C9J0N8;P59998;C9JUB3;C9JE29;Q9H7Z5	ARPC4;ARC20	10	9	54	1.85e-270	0.064327	72.584	1.7006	23.305	1.5105	48.791	1.1476	59.255	1.3721	31.104	1.4141	77.409	0.597985	0.254053	0.133517	0.0144446
B2RU10;B4DGF1;Q4LE58;Q04637-3;Q04637;Q04637-4;B2RU06;Q04637-5;B4DSI9;Q04637-6;Q04637-1;Q96I65	EIF4G1;EIF4G1 variant protein;EIF4F;EIF4G;EIF4GI	30	27	22.5	0	0.11104	108.18	1.623	43.753	1.3546	27.847	1.1064	27.183	1.3972	32.733	1.7624	40.406	0.0723701	0.750392	0.159815	0.017423
Q7L2E3-2;Q7L2E3;Q7L2E3-1;C9JC37;Q7L2E3-3	DDX30;DHX30;KIAA0890	8	21	21.1	2.61e-87	0.042472	45.651	0.93878	29.464	1.1654	23.867	1.4325	18.762	1.9143	41.523	2.3115	57.28	0.024698	0.0746027	0.0248989	0.8758
B4DJ38;Q3ZB84;C9J108	PTCD1	5	5	10.1	4.89e-32	0.041338	121.43	0.43701	42.411	0.83232	10.966	0.90363	28.007	1.7527	43.446	2.6629	9.1812	0.0525621	0.099948	0.0571236	0.790366
C9JIF9;P13798;C9J4D4;C9JLZ8	APEH;D3F15S2;D3S48E;DNF15S2	9	8	16.1	3.21e-55	0.060045	76.27	0.8177	6.8903	0.89408	66.046	0.59129	65.139	0.71875	14.385	0.68007	20.827	0.746133	0.133759	0.102809	0.0172991
C9JRZ6;Q9NX63;A4D1N4;C9J4B7;B7Z1X9	CHCHD3;hCG_2014841;tcag7.1158	6	11	32.3	1.62e-103	0.037609	180.05	1.5656	89.312	0.95971	73.186	1.2823	51.873	1.9114	72.076	3.3374	107.88	0.107801	0.345844	0.162846	0.383509
A2VCT3;A5XEI1;A2VCT2;B4DF00;Q02218;B4DH65;B4DZ95;B4E2U9;B4DK55;B4E3E9;Q96DD3	OGDH;hCG_18289	10	12	17.1	6.18e-45	0.061952	177.59	0.50369	55.867	0.85933	24.709	0.95724	51.746	1.3075	26.161	1.9491	37.297	0.0305365	0.062474	0.032094	0.874895
P62333	PSMC6;SUG2	5	12	41.7	2.71e-142	0.097613	91.431	1.8476	23.833	1.3246	73.6	1.002	66.329	1.5572	81.12	1.6148	81.85	0.150939	0.26695	0.561368	0.020744
Q13439-3;Q13439;A8K3D5;B4DTF3;Q59EW8;Q13439-1;Q13439-4;Q9H2G3	GOLGA4	10	18	9.5	6.74e-60	0.072299	47.998	0.77613	36.553	1.061	25.121	1.3638	21.107	1.6926	52.586	2.923	21.598	0.0262532	0.0580541	0.0290636	0.886629
C9JBL2;P62910;B2R4Q3;C9J8W7	RPL32;PP9932;hCG_18290	11	9	43.1	4.73e-129	0.049936	89.56	1.3167	47.634	1.409	72.1	1.2932	44.755	1.6643	82.278	1.8243	93.724	0.0888708	0.742572	0.07566	0.0928973
C9J837;Q15042-1;Q15042;A6H8Z3;B9A6J2	RAB3GAP1;KIAA0066;RAB3GAP;hCG_25660	2	11	16.3	1.07e-47	0.057014	86.683	1.2825	18.97	1.3167	44.054	0.98948	73.266	1.4544	37.644	1.5407	62.904	0.051079	0.880713	0.046964	0.0212443
A8K8N7;A8K9T9;B4DJ26;Q6P4B4;Q9BR56;O15067	hCG_31283;PFAS;KIAA0361	2	26	30.6	0	0.069096	77.647	1.7804	26.779	1.93	32.582	1.4294	33.27	1.4885	19.812	1.438	33.631	0.631427	0.217606	0.121318	0.029649
Q59FD2;O15320-1;O15320;O15320-3;O15320-4;O15320-8;O15320-5;O15320-2;O15320-7;O15320-6	CTAGE5;MEA11;MEA6;MGEA11;MGEA6	22	17	28.3	0	0.033262	110.02	0.7285	46.981	1.0164	27.155	1.1322	43.485	2.0112	45.739	2.1656	57.656	0.00975553	0.0254755	0.0100887	0.95468
Q546F9;Q9UJS0;B7Z2E2;Q53GR7;Q75KX8;Q75M55	hCG_40633;SLC25A13;ARALAR2	2	24	49.1	0	0.02456	100.68	0.67623	15.026	1.025	55.6	1.2004	58.463	1.7038	54.369	2.8743	84.555	0.00499608	0.0127728	0.00539601	0.976835
Q5JTV8-1;Q5JTV8;B1AMI8;C9J3B0;Q5JTV8-2	TOR1AIP1;RP11-533E19.1-002	4	8	19.2	6.66e-58	0.029118	158.42	0.79969	27.157	0.84143	27.161	1.0397	23.258	1.6081	18.817	2.3513	13.116	0.0198007	0.0600344	0.0232375	0.896927
P26641;Q2F838;Q2F840;Q53YD7;B4DTG2;B4DUP0	EEF1G;EF1G;PRO1608;hCG_2039458	6	23	57	1.4e-249	0.13189	85.706	2.5561	68.929	2.3013	72.311	1.8104	55.95	2.3535	88.586	2.8131	91.388	0.01671	0.958361	0.0212614	0.00366751
B4DHD2;B7Z5C1;Q4W4Y1;Q6NUS1;Q8WUM4	DRIP4;PDCD6IP;AIP1;ALIX;KIAA1375	12	30	42	0	0.05006	85.003	1.3653	25.513	1.3456	54.289	1.0302	45.536	1.274	32.867	1.4056	36.463	0.134398	0.77272	0.0757245	0.0171579
B4DNA3;B4DUZ8		1	19	55.2	0	0.056511	6.3261	1.5313	21.071	1.4776	78.817	0.98984	87.487	1.2083	78.27	1.2875	87.12	0.738209	0.145939	0.105384	0.0104675
Q92598-1;Q92598;B4DF68;Q92598-2;B4DYH1;Q92598-3;B4DY72;B4DZB4	HSP105;HSP110;HSPH1;KIAA0201;hCG_32198	8	40	53.1	0	0.10437	73.451	2.2694	49.992	2.2033	42.655	1.5286	46.198	1.8031	49.442	1.8344	29.055	0.839456	0.0854892	0.0674767	0.00757814
O00410-3;O00410;O00410-1;B3KWG6;B4E0R6;Q9BVS9;O00410-2	IPO5;KPNB3;RANBP5	21	34	44.8	0	0.081307	89.734	1.922	48.34	1.9746	32.993	1.5451	29.841	1.8885	56.149	2.13	36.872	0.0860652	0.840465	0.0557374	0.0177327
C9JK41;Q9NQT8;A0JLQ2	KIF13B;GAKIN;KIAA0639	6	11	9.1	5.94e-147	0.040518	117.05	0.87608	48.57	0.91088	59.801	0.43522	51.496	0.46203	22.512	0.79432	44.676	0.371605	0.194432	0.387598	0.0463654
Q9NXW2;Q659G2;B7Z7I3	DNAJB12;DKFZp586B2023	2	10	33.3	1.18e-48	0.1073	127.89	0.75243	24.452	1.1645	26.615	1.3415	54.685	1.9138	101.67	3.0783	94.513	0.0448427	0.0886217	0.0493429	0.817193
O75153;C9J6D7	KIAA0664	2	24	25.4	2.81e-105	0.12673	83.484	1.9759	30.181	1.5543	111.92	1.3652	50.301	1.6671	44.305	2.0254	20.247	0.0820634	0.740901	0.159913	0.0171232
B1B5P7;B1B5R9;B3KUZ6;Q13510-2;Q13510;B1B5Q2;B1B5Q3;B1B5Q8;B1B5S5;B1B5S6;B1B5S7;B1B5S8;Q13510-1;A8K0B6;B1B5P6;B1B5Q0;B1B5Q9;B1B5R8;B1B5T0;B1B5T7;Q53H01;Q96AS2	ASAH1;ASAH;HSD33;HSD-33	4	9	36.1	3.52e-69	0.059684	16.832	1.7253	14.655	1.1122	59.888	0.55104	47.173	0.49878	63.167	0.53607	60.784	0.417952	0.183824	0.328552	0.0696715
B2R7M3;Q13155;A8MU58	AIMP2;JTV1;PRO0992	4	6	30	3.19e-175	0.089215	26.523	1.5242	25.408	1.3854	78.776	1.0677	61.958	1.4047	101.39	1.7122	95.77	0.0330375	0.91004	0.04886	0.00806224
Q2UVJ3;Q07000;C1K0Y5;P30508;Q546I6;P30510;C1K0Y4;Q6ZYB9;A2BCW2;A2BCX0;A2BCY5;A7MA45;A7MAN2;B0BK81;B0FZC9;B1PC45;B1PL06;B1PMU8;B3W6H1;B5AFW1;B5AU43;B5B2D3;B8Y6A9;B9WPQ7;C0KJX2;C0KJY2;C0KK04;C0L3D7;C0M119;C5IZM6;C5IZV3;C5IZZ1;C5IZZ3;C5IZZ5;C5IZZ9;C5J012;C5J032;C6JSX2;C6JSY2;C6K4K6;C6K4L8;C6K4P3;C7C4Z6;C7C5G2;C7FDT7;C7FDU4;C7FDU7;C8CH99;C8CHA1;C8CHA2;C8CHA6;C8CHA8;C8CHB8;C8CJE1;C9E1I2;C9E1I6;C9WES0;…	HLA-Cw;HLAC;HLA-C;HLC-C;HLA-CW;DADB-104B20.5-003;HLA;DADB-104B20.5-001;DADB-104B20.5-004;DAQB-115I13.1-003;DASS-311G1.3-003;DADB-104B20.5-002;Cw;HLA-Cw2;HLA-Cw*;DAQB-115I13.1-001;DASS-311G1.3-001;DAQB-115I13.1-004;DASS-311G1.3-004;D6S204;HLA-JY3;DAQB-115I13.1-002;DASS-311G1.3-002;DAMA-387C9.3-007	58	13	47.7	1.4e-287	0.035427	31.019	0.98957	23.404	0.46122	20.749	0.43089	83.54	0.77009	16.884	1.0966	36.028	0.15955	0.320385	0.406469	0.113596
B4DTA9		1	6	22.1	3.03e-54	0.08551	125.42	1.7798	13.256	1.4494	41.223	1.0458	30.455	1.0529	18.821	0.73372	21.69	0.551433	0.169177	0.227423	0.0519665
B4DKH5;Q20WL3;Q10567-1;Q10567;B4DG47;B4DS79;C9JRD1;Q10567-2;Q86X54;C9J1E7	ADTB1;AP1B1;BAM22;CLAPB2	7	23	28.2	9.34e-276	0.076949	19.661	2.0728	14.899	1.4976	23.96	1.251	13.834	1.4441	52.307	1.2958	25.049	0.70636	0.117845	0.160557	0.0152386
Q5HY50;P27635;C9J6J7;C9J7G5	RPL10;XX-FW83563B9.1-011;DXS648E;QM	9	12	42.2	0	0.073927	52.073	1.4337	25.074	1.324	52.936	1.2134	42.984	1.5141	43.225	1.9027	70.319	0.0428915	0.870805	0.0507844	0.0355195
O60763;Q86TB8	USO1;VDP	2	10	13.8	1.93e-218	0.0544	99.585	1.1845	57.828	1.0032	49.494	0.83534	44.164	0.98943	34.705	1.0889	62.712	0.226352	0.612673	0.144208	0.0167666
Q9ULG6-1;Q9ULG6;Q9ULG6-2;Q9ULG6-4;A8K9T0	CCP8;CCPG1;CPR8;KIAA1254	4	16	25.1	2.2e-155	0.042469	114.62	1.9322	49.516	2.2312	67.276	2.0943	40.423	2.25	48.798	2.1479	60.46	0.235077	0.548961	0.123619	0.0923425
Q16181-1;Q16181;A8K3D0;Q3LIE9;Q59EY4;Q16181-2;A4GYY8;B4DPQ6;B4DUD6;Q3B7A3;Q8TC62;B4DNE4;Q5JXL7	CDC10;SEPT7;Nbla02942;DKFZp686F17268;DKFZp586I031	9	13	38.6	8.02e-214	0.03812	81.071	1.0832	23.778	0.8084	39.686	0.70052	47.33	0.92154	61.116	1.2481	57.246	0.0710538	0.754301	0.148195	0.0264502
Q14784;Q9UM54-3;Q9UM54;Q9UM54-1;Q9UM54-4;Q9UM54-2;Q9UM54-5	KIAA0389;MYO6	8	25	22.8	1.37e-282	0.036548	127.87	0.93788	52.23	0.65114	71.935	0.5115	58.381	0.52005	27.131	0.69877	34.7	0.361332	0.136514	0.485147	0.0170066
P30566-1;P30566;B4DUM2;Q71UA4;B0QY75;B4DP46;P30566-2;A8K4X6	ADSL;AMPS;RP5-1042K10.8-004	7	9	28.7	2.35e-62	0.056636	57.021	1.4053	16.194	1.3083	64.368	1.2518	61.243	1.5079	87.848	1.4255	54.925	0.16496	0.685353	0.100635	0.0490526
Q6NTG0;Q15599-1;Q15599;Q15599-2	SLC9A3R2;NHERF2	4	13	44.6	9.68e-129	0.023148	88.404	0.99624	24.597	0.50424	65.084	0.34891	53.669	0.47218	74.022	0.66648	59.4	0.123507	0.0823186	0.779254	0.0149211
C9JE52;Q9UL46;A8MZ76;Q2TNB3;Q6FHK9;Q86SZ7	PSME2	4	8	42.5	6.35e-203	0.042052	60.173	1.24	26.423	1.0462	59.301	0.721	62.234	0.9487	79.237	1.0229	73.831	0.556045	0.201028	0.231896	0.0110302
Q15833;O00184;Q9BU65;B4E175;Q53GF4;B4DY46	STXBP2;UNC18B;hCG_22249	5	14	33.4	4.64e-254	0.082801	107.2	1.4236	35.517	1.0113	18.012	0.63689	22.536	0.77214	24.699	0.83743	32.626	0.452825	0.103171	0.422475	0.0215295
Q8TCZ2-1;Q8TCZ2;Q8TCZ2-2;Q8TCZ2-3;B3KWG2;B4DDL7	CD99L2;MIC2L1;UNQ1964/PRO4486	5	4	19.1	5.68e-198	0.057967	47.677	1.0773	30.066	0.74938	58.054	0.50621	50.457	0.79614	51.297	0.64043	30.16	0.460342	0.135852	0.379169	0.0246363
P26232-5;P26232;P26232-2;Q49AD3;P26232-1;P26232-3;C9IZ88	CAPR;CTNNA2	5	7	10.1	0	0.051567	19.4	0.63949	59.616	0.48066	86.109	0.34135	54.253	0.5145	94.444	0.7508	54.122	0.141685	0.300674	0.488886	0.0687543
B4DTU0;Q6PEY4;Q13740-1;Q13740;B3KNN9;Q13740-2;B4DX43;C9J007	ALCAM;MEMD	7	36	60	0	0.11925	93.583	2.3719	75.936	1.6593	59.829	1.0863	42.36	1.4829	54.19	1.7866	44.237	0.0509242	0.0231049	0.922784	0.00318713
A8K3B4;Q59ED7;P16435;B4DDH3;B4DKM8;B2R6E5;Q63HL4;Q9UDT3;B4DJI8;B4E305	CYPOR;POR;DKFZp686G04235;WUGSC:H_RG122E10.1	16	47	68.2	0	0.024758	82.506	0.6495	35.702	0.85504	55.239	0.97649	50.625	1.595	63.518	2.0221	69.549	0.00347482	0.00984314	0.00372233	0.98296
B4E2P2;Q9UNL2;C9JA28;C9J365	SSR3;TRAPG	4	3	11.6	1.48e-71	0.022251	59.66	0.57716	19.21	0.90579	25.559	0.96886	21.309	1.6747	23.359	1.8251	27.626	0.0121857	0.0316249	0.0121465	0.944043
Q9P0J0;B4DF76;B4DQP1;B4DEZ3	CDA016;CGI-39;GRIM19;NDUFA13	5	7	32.2	4.62e-32	0.016204	133.85	0.44591	10.46	0.74946	122.13	0.96561	46.889	1.6163	75.009	2.2822	105.57	0.00841301	0.0191618	0.00883623	0.963589
C9J2K4;Q16864;A4D1K0	ATP6V1F;ATP6S14;VATF;hCG_41657;tcag7.419	3	8	68	4.96e-159	0.15596	25.537	1.3716	66.894	1.4867	10.86	1.2808	72.253	1.5068	28.297	1.8487	80.245	0.0797423	0.751007	0.0817676	0.087483
B7Z5E3;P00338-1;P00338;P00338-2;C9J4M5;B4DJI1;B4DKQ2;A8MXQ4	LDHA;PIG19;hCG_96677	12	30	77.6	0	0.072975	82.271	1.4374	57.306	1.6769	72.806	1.2797	61.667	1.323	84.062	1.3215	80.82	0.484382	0.332009	0.13727	0.04634
Q9NVA2-1;Q9NVA2;Q96KC0;Q9NVA2-2	2012-09-11	11	12	29.4	0	0.045081	55.763	1.1876	20.282	0.7354	24.708	0.63545	58.683	0.91878	55.661	1.2259	47.104	0.122867	0.387357	0.447017	0.0427587
P54289-5;P54289;P54289-4;P54289-1;B7Z658;O95026;Q9UDL7;Q9UDU5;Q9UIU0;P54289-2;Q9UDQ3;P54289-3	CACNA2D1;CACNL2A;CCHL2A;MHS3;WUGSC:H_DJ0560O14.1	8	35	40.2	0	0.078599	59.487	1.5639	46.835	1.0401	32.977	0.76102	27.784	1.0671	32.967	1.1943	58.187	0.0486636	0.0312566	0.916516	0.00356409
Q9MYF2;Q9TP38;Q6KBS5;C0LAA9;Q4JHK9;C0LAA8;Q860A6;Q860E0;Q95IA5;Q8MHN6;Q4QYZ8;B9VJG0;B9VU14;C0KLS2;C0LAB1;C0LAB4;C0M136;C4PJL0;C6KIH2;C7E537;C7E578;C7FDT0;C8CH91;C9E854;C9E855;C9E856;C9WCS1;C9WCS2;C9WCS8;C9WCT0;C9WCU5;C9WCV1;C9WCV8;C9WCX1;C9WCX3;C9WCX4;C9WCX9;C9WCY5;C9WEN8;C9WEQ4;C9WEQ6;Q9GJN6;Q9GJN4;Q9MYB5;Q95HL7;Q95IE1;B0BK95;A1DZU0;C0L073;A7E1C3;C5JA70;C7FDQ9;C8CAX9;C8CH80;C9E1H2;C9WCQ2;C9WCZ5;…	HLA-B;HLA-B*4202;HLA-B*07ML	65	7	44.8	4.79e-141	0.040516	43.281	1.0925	41.465	0.64336	40.118	0.42703	58.683	0.94693	70.092	1.3888	69.907	0.159058	0.311115	0.410902	0.118925

## Sheet: ConA2
Protein IDs	Gene Names	Proteins	Peptides	Sequence Coverage [%]	PEP	Ratio H/L ConA2_F1	Ratio H/L Variability [%] ConA2_F1	Ratio H/L ConA2_F2	Ratio H/L Variability [%] ConA2_F2	Ratio H/L ConA2_F3	Ratio H/L Variability [%] ConA2_F3	Ratio H/L ConA2_F4	Ratio H/L Variability [%] ConA2_F4	Ratio H/L ConA2_F5	Ratio H/L Variability [%] ConA2_F5	Ratio H/L ConA2_F6	Ratio H/L Variability [%] ConA2_F6	cluster.1 (AC)	cluster.2	cluster.3	cluster.4
Q14533;Q9NSB5;O43790;A8K872;B4DN72;Q6YFL2;Q6YFL4;Q8N120;Q8NFV0;Q8NFV1;Q9NSB0;P78385;A0JNT2;Q6NT21;A6NCN2;B4DTA1	KRT81;KRTHB1;MLN137;KRT86;KRTHB6;KRT83;KRTHB3	13	13	27.9	7.61e-247	0.30234	23.249	1.984	66.58	1.4818	106.59	1.5253	84.249	1.73	106.18	1.8066	132.28	0.343339	0.601856	0.0444296	0.0103753
Q3KNV1;Q96GE1;P08729;B3KY79	KRT7;SCL	21	37	70.1	2.39e-266	0.36544	43.651	2.1723	55.325	1.5828	73.138	1.672	60.453	2.0859	79.498	3.365	107.63	0.0358105	0.203078	0.696037	0.0650749
P01111;Q5U091	HRAS1;NRAS;hCG_38454;RP5-1000E10.2-001	1	13	67.7	0	0.30818	21.173	1.9415	15.769	1.2071	91.849	1.1339	79.082	1.2943	93.114	1.6197	156.18	0.392076	0.336109	0.254591	0.0172232
P01112;Q92468;Q9BR65;Q9UM97	HRAS;HRAS1;c-bas/has;hCG_18616;H-RAS;N-ras	3	13	67.7	0	0.27431	63.192	2.1131	51.969	1.3105	68.743	1.0971	56.953	1.3671	77.96	1.8874	105.4	0.238345	0.326793	0.415332	0.0195295
P62745;B2R692;B4DMJ8	ARH6;ARHB;RHOB;hCG_31737	2	7	48	0	0.17698	33.456	1.7529	96.169	1.2251	61.485	1.0442	81.345	1.3983	91.175	1.291	199.99	0.834795	0.129123	0.0293277	0.00675464
P01130;B4DII3;B4DTQ3;C0JYY8;Q59FQ1;Q6RCM4;Q9UH51;B4DJZ8;B4DR00;Q6LCH2	LDLR;ldlr	2	15	25.8	0	0.14121	43.822	0.90938	26.385	0.97551	36.321	1.1138	49.103	1.2697	41.856	1.7529	59.151	0.072106	0.276378	0.122804	0.528712
Q14764;B4DDR2;B4DXN0;B4DP93	LRP;MVP	2	40	61.6	0	0.16286	37.899	1.5347	21.076	1.1434	48.31	1.0182	43.545	1.2937	24.216	1.5429	62.579	0.0636555	0.904983	0.0274787	0.00388309
Q9BX68;Q53HJ8;Q8WYJ5	HINT2	1	3	31.3	2.29e-100	0.12068	2.241	0.70602	1.9706	0.84996	91.362	1.0303	92.569	1.7624	100.55	2.744	108.78	0.00255029	0.00627277	0.00612707	0.98505
Q9Y487;B4DQF7	ATP6V0A2	3	16	25	9.8e-257	0.25977	134.82	2.5127	27.778	2.1891	50.399	2.1844	49.557	1.9865	49.334	2.752	118.57	0.302791	0.588863	0.0805238	0.0278219
P46777;A2RUM7;B3KTM6;Q59GX9;Q8WYP1;Q9BUV4	MSTP030;RPL5;hCG_2028912	2	14	39.1	3.02e-218	0.38991	49.12	2.2796	41.481	1.6812	73.56	1.4916	68.732	1.7376	70.311	2.3971	84.773	0.111052	0.549715	0.32567	0.0135626
O95816;B3KM36;B3KN59;B4DXE2	BAG2	2	14	71.1	6.8e-83	0.14315	29.12	1.0508	28.878	0.91617	54.46	1.0439	51.541	1.9391	10.868	2.1551	104.29	0.043163	0.144739	0.116565	0.695532
O95831-1;O95831;O95831-3;Q5RZ99;Q5RZA0;O95831-2	AIF;AIFM1;PDCD8	5	24	53.2	0	0.085468	115.83	0.55065	34.97	0.78506	70.477	1.0737	58.587	1.8219	83.172	3.2677	119.85	0.00717447	0.0159071	0.0153418	0.961577
P28072;Q6IAT9	LMPY;PSMB6;Y;hCG_32695	3	5	33.9	3.3e-18	0.2105	16.938	1.748	8.5594	1.2738	108.23	1.1689	83.992	1.4541	109.91	1.5986	110.43	0.26789	0.67944	0.0453778	0.00729216
P62258;B7ZA86;Q4VJB6;B4DJB0;C9JAV0	YWHAE	7	27	75.3	0	0.1696	56.632	1.7231	25.58	1.1699	58.307	1.0337	50.21	1.2658	69.63	1.4103	74.94	0.720052	0.23636	0.037876	0.00571256
Q16288-1;Q16288;Q16288-4;Q16288-3;B7Z4C5;B7Z7U4;Q16288-2;A9X3Y2;Q96CY4	NTRK3;TRKC;hCG_26627	5	5	8.2	2.73e-46	0.50543	33.574	2.532	22.369	1.5404	21.731	1.7797	17.952	2.1594	16.867	3.6074	21.267	0.032441	0.105861	0.814377	0.0473216
Q06830;B2R4P2;B5BU26	PAGA;PAGB;PRDX1;TDPX2	5	23	84.9	0	0.20608	54.801	1.5573	43.559	1.2958	66.301	1.3254	62.348	1.5256	68.459	1.812	82.953	0.0465536	0.911005	0.0318349	0.0106067
Q9Y4L1;A8C1Z0;B3KXH0;B7Z602;B7Z766;Q05D91;Q68D25;Q6IN67;Q9BST8;B7Z2N4;B7Z909	GRP170;HYOU1;ORP150;DKFZp686N08236	5	48	55.5	0	0.14433	40.772	0.85288	28.893	0.91583	25.043	1.1973	37.876	1.8137	26.067	2.3426	54.298	0.00131641	0.00359215	0.0028808	0.992211
Q9Y4P3;B2RB52;Q8N2L6;Q96E41;B4DY50;B4DY59	TBL2;UNQ563/PRO1125;WBSCR13	5	18	49	1.29e-161	0.13209	60.316	0.82968	176.25	0.95687	53.939	1.2185	53.293	2.0617	65.247	3.3723	83.617	0.00259477	0.00644415	0.00649549	0.984466
Q9Y4W6;Q8TA92	AFG3L2	1	11	14.6	2.52e-38	0.11909	33.284	0.79084	16.69	1.1887	70.335	1.8625	69.157	2.3876	21.753	4.3836	92.725	0.00896528	0.0196298	0.01683	0.954575
Q92616;B4DM32	GCN1L1;KIAA0219	3	124	56.8	0	0.2123	41.497	1.3269	42.351	0.93986	30.622	1.0292	30.009	1.3772	35.276	1.826	34.325	0.0471085	0.397123	0.491131	0.0646376
Q9HC35;A6H8Y6;B5MCW9;B5MBZ0	C2orf2;EMAPL4;EML4	7	14	16.9	1.02e-57	0.1414	15.193	1.2492	21.614	0.71833	23.128	0.6906	14.763	0.86458	17.355	1.342	31.126	0.0261066	0.101148	0.86659	0.00615575
Q14974;B2RBR9;B7Z752;B7ZAV6;Q53XN2;B7Z5M1	KPNB1;NTF97	2	32	49.4	0	0.17016	68.309	1.6172	50.079	1.2955	60.141	1.2951	56.594	1.4694	43.809	1.6628	76.339	0.149939	0.80211	0.036715	0.0112361
Q9Y613;B4DVN5	FHOD1;FHOS;FHOS1	3	10	12.5	8.88e-80	0.1712	24.133	1.6686	33.08	0.91236	13.576	0.84256	22.054	1.5521	25.992	1.9907	17.518	0.0451536	0.165848	0.760134	0.0288642
B4DHQ3;Q9Y617-1;Q9Y617;Q9Y617-2	PSA;PSAT1	6	15	45.5	4.12e-150	0.27154	21.004	2.7654	27.68	2.1088	82.15	1.8049	70.933	2.0236	61.511	2.2324	120.56	0.937931	0.051276	0.00876391	0.00202911
Q96IZ0	PAR4;PAWR	1	3	12.1	9.9e-32	0.22937	38.005	2.0608	15.741	1.3758	32.508	1.3177	35.94	1.5875	47.661	2.5023	6.7984	0.0399006	0.396683	0.551587	0.0118293
Q9Y5X1;B2RAU5;B3KXH8;Q59ES5	SH3PX1;SH3PXD3A;SNX9	3	4	9.1	5.69e-11	0.049609	126.88	0.33281	80.688	0.42451	5.3836	0.42803	49.594	0.41022	63.013	0.42207	82.844	0.306888	0.41895	0.118475	0.155687
Q9Y679-1;Q9Y679;B4DW71;Q9Y679-2;A8KAQ6;B4E3W1;Q9Y679-3;Q68CX8	AUP1;DKFZp686P12272	4	5	12	2.38e-89	0.11219	13.663	0.86	3.9533	0.7807	89.408	1.2864	15.527	1.9585	123.01	2.6988	117.57	0.0058753	0.0156537	0.014003	0.964468
Q8IWT6;A8K1C7;Q96SW8;Q9NW37	KIAA1437;LRRC8;LRRC8A;UNQ221/PRO247	1	15	25.9	7.26e-71	0.21584	33.015	1.4749	20.553	0.90451	19.48	0.97421	13.648	1.3552	19.705	2.1133	27.151	0.0170981	0.0783985	0.882141	0.0223626
Q16401;A8K4T6;B4DZM8	KIAA0072;PSMD5	2	10	28.4	2.6e-167	0.19407	47.285	2.0039	27.881	1.4682	13.062	1.4024	7.1446	1.4411	35.554	0.69062	50.159	0.570753	0.229631	0.124931	0.0746846
P52292;A8K7D9;B9EJD6;Q53YE3;Q6NVW7;Q7Z726	KPNA2;RCH1;SRP1	5	14	38.4	0	0.35328	59.376	2.5092	28.852	2.0292	54.219	2.0464	47.919	2.5444	47.118	2.5742	80.957	0.139461	0.791967	0.0505978	0.0179742
P50851-1;P50851;B3KVI6;Q59HC1;Q68D03;Q6P1X2;Q7KZN3;Q969R7;P50851-2	BGL;CDC4L;LBA;LRBA;DKFZp686K03100	5	5	2.3	9.18e-60	0.22463	93.197	0.97857	28.704	0.94126	12.979	0.92077	51.786	1.378	11.354	1.4581	32.973	0.082765	0.342483	0.17768	0.397072
P28288-1;P28288;B4DZ22;B4DL07;P28288-2	ABCD3;PMP70;PXMP1	4	22	41.6	0	0.10056	65.805	0.61236	49.629	0.65808	67.801	0.85002	24.928	1.7406	68.886	3.7913	85.09	0.0281173	0.0616509	0.0781801	0.832052
Q9H6T3-1;Q9H6T3;B4DRW9;Q9H6T3-2	RPAP3	3	5	8.1	1.04e-15	0.2962	16.363	1.6768	37.072	1.1064	36.558	1.2267	20.462	0.73449	20.207	1.348	3.2863	0.418463	0.278472	0.233672	0.0693931
P18827	SDC;SDC1	3	5	16.1	1.9e-47	0.1542	24.755	1.2317	35.958	0.92205	27.329	0.74223	39.955	0.99578	17.525	1.7164	64.761	0.0443793	0.209611	0.721335	0.0246745
P20073-1;P20073;B2R657;B2R7L2;Q53HM8;P20073-2;B4DT77;B4DWU2;B4DHY4	ANX7;ANXA7;OK/SW-cl.95;SNX	3	12	30.5	2.96e-100	0.11369	111.13	1.0762	32.871	0.89902	32.429	0.88754	65.623	1.2005	53.997	1.2098	8.8186	0.125731	0.775051	0.0675926	0.031625
P42892-1;P42892;B4DKB2;P42892-4;P42892-3;Q2Z2K8;P42892-2	ECE1;hCG_38869	5	17	32.3	1.02e-250	0.12971	47.448	0.93831	16.759	0.81474	18.549	0.91385	81.34	1.0274	21.534	1.4876	17.107	0.076403	0.590312	0.192242	0.141043
Q9Y6M5;Q96KD7	SLC30A1;ZNT1	1	13	31	7.79e-254	0.45248	43.259	2.5565	36.843	1.5945	31.965	1.5429	29.173	2.1073	24.955	2.8546	30.365	0.00742373	0.0295829	0.959754	0.00323947
P34897;B4DJQ3;Q53ET4;Q5HYG8;B7Z9F1;Q8N1A5;B4DW25;B4DP88;B4E1G2;B4DWA7;Q5BJF5;B4DJ63;B4DLV4	SHMT2;DKFZp686P09201;hCG_41231	17	17	50.8	0	0.083042	63.044	0.72653	33.145	0.93052	65.989	1.2035	61.793	1.6227	44.121	2.6516	106.33	0.00476107	0.0130271	0.00955149	0.97266
Q9UMX5	CIR2;NENF;SPUF	1	11	67.4	1.36e-159	0.20651	22.405	1.35	38.328	1.5292	82.414	2.1691	82.721	3.1365	85.445	3.574	116.13	0.0119206	0.0302913	0.0201862	0.937602
P26885;Q53XJ5	FKBP13;FKBP2;hCG_21364	1	9	64.8	1.15e-126	0.10141	27.948	1.0202	11.23	1.1053	71.842	1.5774	87.015	1.8786	80.083	2.5586	145.55	0.0439601	0.13569	0.0705879	0.749762
O00443;B4DG55;B4DRX6;B4E2G4	PIK3C2A	1	12	8.9	1.33e-54	0.16982	28.79	1.3225	11.237	0.6781	25.575	0.7779	24.439	1.1547	41.483	2.09	43.172	0.0371565	0.11234	0.790746	0.0597573
Q9UBV2-1;Q9UBV2;Q3ZCU6	SEL1L;TSA305;UNQ128/PRO1063	2	17	40.1	0	0.077574	40.311	0.55394	16.526	0.68714	42.582	0.90186	60.813	1.5516	28.596	2.1016	73.865	0.0011168	0.00276064	0.00229219	0.99383
P34932;B0AZS1;B0AZT0;B0AZU6;B4DH02;B4DIZ3;B4DN48;B4DSE8;B4DT47;B4DUS3;B4E0H6;B4E354;O14992;Q59GF8;Q7KYN0	APG2;HSPA4;HS24/p52;HS24/P52	2	42	62.1	0	0.25606	43.771	2.175	38.65	1.6315	40.642	1.4154	36.037	1.6145	51.643	1.8365	45.995	0.842199	0.133295	0.0207014	0.00380447
O15460-1;O15460;Q5HYD8;O15460-2;Q05DA4	P4HA2;UNQ290/PRO330;DKFZp686M0919	11	15	41.3	1.82e-267	0.049655	50.062	0.36962	47.932	0.43828	65.619	0.54685	35.507	0.8695	28.321	1.3023	67.45	0.000301968	0.000816377	0.000684207	0.998197
Q562R1;B2RPJ1	ACTBL2	1	8	20.2	1.17e-227	0.22925	55.286	1.8211	128.78	1.0753	50.525	0.95412	47.382	1.2294	67.759	1.3984	79.378	0.485077	0.304784	0.19301	0.0171297
P36404;Q53YD8	ARL2;hCG_23373	3	5	29.9	1.7e-24	0.11338	74.722	1.2341	7.8687	0.83485	8.9749	0.89877	87.522	0.87636	86.893	1.9222	150.19	0.0726746	0.332327	0.545643	0.049355
P36405	ARFL3;ARL3	1	4	34.1	1.28e-45	0.17851	152.31	1.6052	114.93	1.0611	84.817	0.85641	50.071	0.94496	14.227	1.2656	138.47	0.645651	0.224162	0.116422	0.0137652
P62879;Q6FHM2;C9JXA5;C9JIS1;C9JZN1;B3KPU1	GNB2;hCG_20449	8	16	61.2	0	0.19414	18.51	1.4855	38.779	0.85197	64.871	0.83807	47.25	1.0912	46.925	1.6888	87.321	0.00363002	0.0138255	0.981168	0.00137688
P11021;B4DEF7;Q2KHP4	GRP78;HSPA5	4	53	60.8	0	0.14247	78.961	0.99004	58.64	1.0489	58.433	1.3749	53.876	2.0296	61.715	2.5419	103.89	0.00743806	0.0217321	0.0151628	0.955667
Q16698;B7Z6B8;Q7LDK6	DECR;DECR1	2	6	26	2.66e-98	0.026933	101.71	0.41406	55.805	0.63008	71.598	0.4524	138.96	1.1058	130.79	0.27216	6.096	0.370318	0.30163	0.150496	0.177555
O14745;B2R6A3;B3KY21;B3KSV9	NHERF;NHERF1;SLC9A3R1;hCG_29833	3	15	49.4	2.6e-242	0.041778	58.644	0.50814	24.745	0.30935	51.599	0.32948	64.747	0.41484	83.758	0.42627	100.68	0.335198	0.584728	0.0677274	0.0123464
Q16706;A5PKX5;Q49A69	MAN2A1;MANA2	1	32	38.5	0	0.13228	21.62	0.93982	16.97	1.0241	31.005	1.457	30.003	2.2147	33.819	3.1081	46.473	0.000489359	0.00129386	0.00107419	0.997143
Q16719;A8K4D5;A8K7T0;Q53F63;Q53SY0	KYNU	4	18	50.3	0	0.20828	61.706	2.3251	85.733	1.8131	86.868	1.5791	102.2	1.6903	70.096	1.7162	98.174	0.958877	0.0320647	0.00693252	0.00212565
Q9Y6C9;B4DHQ0;Q53G34	HSPC032;MIMP;MTCH2	1	11	50.8	6.09e-116	0.078999	36.763	0.4048	35.022	0.77439	68.71	0.99327	65.109	1.8396	81.453	3.1307	77.044	0.0227234	0.0447439	0.0417311	0.890802
P11142-1;P11142;A8K7Q2;B3KTV0;B4E1Q1;Q53GZ6;Q96BE0;Q96H53;Q96IS6;Q9NWW3;Q9NZ87;P11142-2;Q53HF2	HSC70;HSP73;HSPA10;HSPA8	7	38	66.9	0	0.28701	66.729	2.3162	83.235	1.8072	55.895	1.7337	58.264	2.1315	65.063	2.6447	98.856	0.00485818	0.988917	0.00533192	0.000892456
P11169;B7Z5A7;B7Z966;Q59F54;B7Z5J8;B7ZAC3;Q8TDB8-1;Q8TDB8;Q8TDB8-2;B7Z844	GLUT3;SLC2A3;GLUT14;SLC2A14	6	7	13.1	3.26e-143	0.40927	27.556	2.0928	63.466	1.3272	19.296	1.3179	22.241	1.6486	42.96	2.4349	68.617	0.00205524	0.00745979	0.989434	0.00105094
P36578;B4DFI6;Q53G74;Q59GY2;B4DMJ6;B4DMJ2	RPL1;RPL4	10	28	54.8	8.16e-296	0.2145	48.535	1.2651	40.522	1.2555	53.95	1.3736	47.878	1.7941	53.107	2.4994	107.26	0.0432346	0.181984	0.116537	0.658244
P11172-1;P11172;A8K5J1;B5LY68;B5LY71;B5LY69;P11172-2;B5LY64;B5LY70;B5LY67	OK/SW-cl.21;UMPS;hCG_1780791	9	6	17.9	2.3e-30	0.18945	3.2117	2.264	86.846	1.3369	11.055	1.5153	78.001	2.0097	34.021	1.7635	75.436	0.428052	0.45523	0.0922973	0.0244212
P11177-1;P11177;B2R7L0;P11177-2;B4DDD7;C9J634	PDHB;PHE1B	7	12	39.3	5.43e-179	0.091887	63.711	0.56304	19.084	0.84827	59.332	0.93619	37.903	1.4298	76.92	2.4037	49.832	0.00596959	0.0142279	0.0121857	0.967617
P61088;A8MUJ2	BLU;UBE2N	5	9	71.1	2.16e-88	0.28368	22.843	2.2229	31.852	1.5481	74.717	1.3829	74.858	1.5912	77.185	1.8187	86.176	0.806025	0.155977	0.0332892	0.00470905
Q16795;A8K4V2;Q9BTT5	NDUFA9;NDUFS2L	4	11	36.3	2.55e-82	0.089745	23.197	0.54378	16.173	0.79135	99.353	0.95815	115.5	2.0154	59.439	4.5044	0.31278	0.0251978	0.0526787	0.0593318	0.862792
O43617;A6NDN0;A6NKE1	BET3;CDABP0066;TRAPPC3;hCG_38279	3	4	23.3	1.11e-11	0.18417	13.969	1.1737	16.636	1.1747	23.286	1.1295	6.2996	1.3367	36.339	1.0243	59.523	0.503858	0.339923	0.0885531	0.0676657
P11216;B4DSD8;Q59GM9	PYGB	3	36	48	0	0.19508	38.595	1.7631	32.671	1.4299	47.384	1.2075	58.405	1.3476	38.172	1.4084	67.963	0.935943	0.051529	0.00978147	0.00274635
B4E040;C9JQB3;P11234;B4E364;Q53T32;Q6ZS74;C9J6B1	RALB;hCG_17321	6	12	53.1	1.67e-242	0.17084	34.475	1.68	22.429	0.9097	69.544	0.90273	63.505	1.1434	57.876	1.6559	84.553	0.0668096	0.230362	0.691727	0.0111012
Q10471;B7Z6K2;B7Z462	GALNT2	3	24	51.8	0	0.18097	39.679	1.1812	21.747	1.3796	53.22	2.1275	51.418	2.6961	68.703	4.0197	136.31	0.00325926	0.00811072	0.00635342	0.982277
Q14789;B2ZZ91;B4DTZ9	GOLGB1	11	146	55.9	0	0.19833	54.572	0.46338	49.798	0.76226	30.521	1.3151	29.766	2.1364	49.477	3.2759	77.746	0.0605363	0.102957	0.103733	0.732774
P54136-1;P54136;B2RBS9;B4DXW6;Q53GY4;P54136-2	RARS	2	26	43.8	8.06e-267	0.20926	45.704	1.7966	57.796	1.2615	70.777	1.2324	60.479	1.4973	93.984	1.7746	69.491	0.0358508	0.942774	0.0190378	0.0023373
O00461;C9J8T3	GIMPC;GOLIM4;GOLPH4;GPP130	3	15	29.6	7.7e-250	0.137	64.918	1.016	30.51	1.0219	28.141	1.3896	28.418	1.9522	28.09	2.3328	65.872	0.022287	0.0683858	0.0419332	0.867394
P52758;Q6IBG0	HRSP12;PSP;hCG_18221;UK114	3	4	40.9	8.86e-240	0.14308	6.5584	0.85541	5.2599	0.86348	89.415	0.96067	84.57	1.1528	57.054	2.1867	124.43	0.0364372	0.121307	0.127911	0.714345
Q9NYL9;Q5HYL6	TMOD3;DKFZp686E1899	3	11	51.7	1.12e-112	0.10346	36.876	1.0585	16.695	0.87932	88.412	0.53699	55.075	0.53803	71.01	0.86766	126.3	0.547776	0.257145	0.160371	0.0347081
O15118;B4DIP7;Q59GR1;B4DET3	NPC1	7	15	17.6	6.73e-189	0.33256	39.768	2.3893	60.019	1.7616	26.515	1.5976	40.794	1.5196	66.851	1.6795	21.848	0.937987	0.0430241	0.0151164	0.00387268
P36776;B3KPH8;B3KU28;B3KXS5;B4DPX0;Q2VPA0;Q8N8K8;A4VCH6	LONP1;PRSS15	3	21	30.4	1.2e-226	0.11273	70.8	0.85342	28.216	0.88907	48.548	1.1541	38.538	1.9454	67.714	2.7174	82.097	0.00154766	0.00434367	0.00381119	0.990297
P61160;Q8IY98;B4DHK9;A8MUT7	ACTR2;ARP2	4	16	52.3	1.52e-195	0.20144	49.264	1.9225	58.697	1.2655	77.948	1.2602	64.038	1.4695	63.563	1.7082	89.988	0.284217	0.653367	0.0551621	0.00725456
O15143;A4D275;C9J0Z8;C9J6C8;C9JEY1;C9J4Z7;C9K057;C9JBJ7	ARC41;ARPC1B;hCG_19475;tcag7.662	11	11	38.7	1.46e-162	0.20591	28.065	2.1302	46.185	1.3608	60.876	1.3036	62.945	1.3493	90.93	1.9662	91.177	0.322006	0.51218	0.152436	0.0133777
O15144;Q53R19;Q9BXV5	ARC34;ARPC2;PRO2446;hCG_16304	6	18	54.7	2.11e-198	0.20457	26.594	2.0309	24.584	1.2978	63.327	1.3305	53.736	1.4727	49.851	1.8785	68.532	0.190342	0.728251	0.0737523	0.00765397
Q12905;B4DY09;Q53FG3	ILF2;NF45;PRO3063	3	8	28.2	5.34e-100	0.19887	31.143	1.245	11.336	1.0194	72.303	0.9995	59.092	1.3477	71.951	1.7229	109.16	0.0536097	0.655362	0.230985	0.0600436
O15173	DG6;PGRMC2;PMBP	1	8	39.3	5.87e-142	0.10018	48.894	0.70942	12.94	0.77852	17.22	1.0473	29.07	1.6303	17.071	2.2137	48.725	0.00080967	0.00219943	0.00177183	0.995219
P52815;B4DLN1;Q96Q74	MRPL12;RPML12;MRPL7/L12	2	11	25.6	4.22e-157	0.1128	55.604	0.64434	9.1409	0.85442	99.318	1.1533	89.111	1.6964	111.03	3.392	106.76	0.00918214	0.0208001	0.0211604	0.948857
Q01082-1;Q01082;B2ZZ89;B4DIF8;Q01082-2;Q53RC4	SPTB2;SPTBN1;hCG_17370	7	137	64.9	0	0.24013	39.692	1.4214	25.923	0.61792	27.904	0.64199	28.198	1.146	33.885	2.6053	62.288	0.102483	0.188053	0.537136	0.172328
O15212;Q5STK2	HKE2;PFD6;PFDN6;DADB-159G18.5-004;DAMC-227D19.11-004;DAQB-193B15.2-001;hCG_17527;XXbac-BCX165D10.2-004;XXbac-BPG185D15.3-004	2	5	34.9	8.42e-115	0.22963	88.294	1.8382	37.152	1.4708	32.996	1.202	9.3566	1.6667	15.451	1.7253	31.653	0.312052	0.601897	0.0711793	0.0148725
P52895;B4DK69;Q59GU2;B5ME26	AKR1C2;DDH2	5	21	81.4	0	0.12991	74.82	1.1911	37.985	0.884	41.542	0.73841	48.319	0.84682	51.673	0.99838	44.355	0.820749	0.14689	0.0276652	0.00469624
O15228;B2RAG5;B3KN78;B4DNM9;Q53FI2;Q53H08;Q59EC9;Q71V38;Q5TBH8	DAPAT;DHAPAT;GNPAT;RP5-876B10.1-002	3	15	29.3	2.63e-65	0.19355	46.29	0.59603	39.061	0.58938	87.417	0.90584	86.146	1.5756	148.43	5.6479	95.473	0.0843655	0.147278	0.201509	0.566848
P62820-1;P62820;Q5U0I6;B7Z8M7;P62820-2;Q96RD8	RAB1;RAB1A;hCG_22592	6	15	76.6	0	0.19628	26.599	1.6171	18.198	1.3976	74.305	1.3319	81.226	1.6117	84.625	2.0911	103.34	0.0417278	0.890544	0.0517258	0.0160023
O43813;B2R602;Q53TN2;Q6FHH6;B4DGM7	GPR69A;LANCL1;hCG_16716	5	7	23.3	6.11e-33	0.121	34.179	1.2926	30.379	0.71866	68.389	0.76533	33.131	0.84254	57.096	1.2759	43.411	0.121236	0.459562	0.404381	0.0148203
O15258;Q5T094;Q6IBJ7;Q9P0H9;Q5T091;Q5T092;Q5T093	RER1;hCG_24604;RP4-740C4.2-001;RP4-740C4.2-002;RP4-740C4.2-006;RP4-740C4.2-004	4	4	22.4	4.55e-76	0.082704	41.679	0.61671	12.874	0.73546	57.07	1.0671	63.096	1.8077	73.846	2.3879	154.51	0.0018426	0.0044716	0.00369416	0.989992
O15260-1;O15260;B7Z1G8;B7Z7A8;B7Z8F3;Q5T8U7;O15260-2;Q5T8U5;B7Z605;B7Z6A4	SURF4;SURF-4;hCG_28148;RP11-244N20.4-002;RP11-244N20.4-004	5	5	24.5	1.47e-251	0.10697	48.899	0.77633	27.217	0.86561	23.391	1.1933	23.7	1.6881	135.78	2.5508	74.441	0.000563436	0.00154575	0.00125731	0.996633
O43402;Q53Y03	C16orf2;C16orf4;COX4AL;COX4NB;FAM158B;NOC4;hCG_17045	2	8	46.2	1.43e-99	0.1128	25.454	0.87255	29.311	0.82602	53.404	1.3847	83.413	1.7464	24.956	2.9554	141.66	0.00624447	0.0169525	0.015449	0.961354
O15269;B4DR90;Q59EQ4;Q6NUL7	LCB1;SPTLC1	3	13	32.8	8.66e-122	0.083286	59.969	0.78187	31.044	0.9874	70.825	1.2085	55.246	1.9819	32.989	2.2799	75.932	0.0202484	0.0544135	0.0328136	0.892525
O15270	KIAA0526;LCB2;SPTLC2	1	14	35.4	1.68e-252	0.081308	52.961	0.70294	7.1255	0.74754	24.416	1.0317	29.125	1.4703	17.406	1.9259	74.934	0.0114285	0.0340823	0.0223932	0.932096
Q9UI09;Q53HG1	DAP13;NDUFA12	1	5	34.2	9.82e-86	0.076639	7.7998	0.42742	6.6656	0.7566	94.448	1.0876	70.473	1.8267	26.217	2.7661	93.516	0.0165898	0.0333203	0.0290093	0.921081
P52907;A8K0T9;A8MV55	CAPZA1	2	11	59.4	1.75e-224	0.23689	66.742	1.9833	51.854	1.478	57.854	1.2124	12.96	1.2445	71.915	2.1011	15.369	0.248109	0.436813	0.288413	0.0266648
Q9UHV9;B1AQP2	HSPC231;PFD2;PFDN2;hCG_1995291;RP11-544M22.10-001	1	6	47.4	7.85e-129	0.26097	5.9415	2.044	18.151	1.4428	67.964	1.3506	69.558	1.5625	87.678	1.8868	105.3	0.255988	0.676488	0.0606473	0.00687595
O14964-1;O14964;B4DFP5;B4E1E2;O14964-2	HGS;HRS	3	15	22.5	6.12e-150	0.28052	65.027	2.037	67.108	1.4931	56.914	1.3787	27.676	1.3929	25.644	1.8329	35.918	0.577314	0.337255	0.0750738	0.0103563
O95292-1;O95292;B3KVU7;Q53XM7;A6NLV9;Q6ZSP7	UNQ484/PRO983;VAPB;hCG_26693	5	11	51	8.96e-179	0.12627	35.005	0.88939	16.766	1.0201	74.448	1.3802	75.57	2.2522	82.263	3.0644	154.58	0.000540916	0.00139342	0.00115819	0.996907
Q15154-1;Q15154;B4DYD5;B9EIS5	PCM1	6	48	29.7	0	0.14051	46.222	1.1337	29.96	0.96293	40.512	0.93659	27.562	1.055	44.345	1.2793	50.4	0.0707592	0.886766	0.0325275	0.00994762
P46459;B4DFA2;B4DGR3;B4DH19;B4DSK5;B7Z5J7;B7Z9U2;Q96D47;Q9H3V6;C9JF89	NSF	5	25	41.1	9.81e-223	0.17758	97.598	1.6296	45.611	1.0595	53.256	0.92618	56.868	1.0524	24.176	1.6286	58.557	0.177398	0.4435	0.362409	0.0166933
P13073;Q6P666	COX4;COX4I1	2	11	51.5	1.73e-106	0.11006	23.141	0.53637	26.52	0.75589	70.153	1.1636	67.585	1.9079	80.379	2.9101	136.8	0.014261	0.0293394	0.0275968	0.928803
P05067-1;P05067;P05067-9;B4DM00;C9J740;P05067-8;B4DII8;C9JHU0;P05067-7;B4DGD0;P05067-6;C9J0K4;P05067-5;P05067-4;B4DJT9;B4DQM1;P05067-3;P05067-10;B4DMD5;B7Z313;Q9BYY9	A4;AD1;APP	13	10	15.7	1.17e-84	0.16652	86.094	0.77391	65.731	0.68859	27.323	0.90427	94.662	1.8945	56.032	1.7577	163.5	0.0415233	0.0930754	0.0885512	0.77685
Q9Y237-2;Q9Y237;Q9Y237-1;Q5HYW5;B3KXM0;A8E0G8;Q5HYW4	PIN4;AL135749.5-003;PAR14;AL135749.5-002	6	4	35.3	4.5e-82	0.22629	5.5068	1.4034	13.308	1.0596	11.067	0.97029	47.736	1.2191	13.427	1.4244	86.096	0.044664	0.911988	0.0394285	0.00391931
P05091;Q53FB6;B0LUF9;B0LUG0;B0LUG2;B4DW54;B4YAH7;Q9UN17	ALDH2;ALDM	3	28	53.4	0	0.094311	61.887	0.79116	19.101	0.93389	76.803	1.0934	70.853	1.7167	54.648	2.7606	120.06	0.00261501	0.00758038	0.0063227	0.983482
O15427;Q53G91	MCT3;MCT4;SLC16A3	4	8	18.9	9.37e-21	0.1121	24.042	1.0215	16.608	0.51303	54.583	0.48594	38.879	0.62467	41.695	0.73663	21.694	0.388839	0.291783	0.295233	0.0241454
O15438-1;O15438;B2RPA9;Q59H05;Q96QA9;O15438-2;Q86VN9	ABCC3;CMOAT2;MLP2;MRP3	7	40	34.1	0	0.062528	62.405	0.44835	21.999	0.27769	32.264	0.29504	46.357	0.39594	33.954	0.66063	41.475	0.0143245	0.0656691	0.902035	0.0179716
O15439-1;O15439;A8K2Q2;O75555;O15439-2;B7Z3Q7;B7Z5H4;Q59GY6;Q8IUA3;Q8IVZ4	ABCC4;MRP4;MOAT-B;hCG_2039665	3	48	41.5	0	0.17598	70.926	1.1655	25.561	0.63719	24.962	0.63844	24.238	0.89642	32.936	1.6527	28.481	0.0318425	0.0853073	0.849635	0.0332149
Q13217;A8KA82	DNAJC3;P58IPK;PRKRI;hCG_28703	2	11	35.1	1.47e-126	0.22151	64.045	0.77735	76.891	0.82405	20.068	0.92624	23.579	1.4843	15.171	1.8184	120.91	0.00670184	0.0168314	0.0166859	0.959781
Q99999;B2R7S4;C9JGL4;C9JE31;C9J6M2;C9JYD7;C9J2X7	CST;GAL3ST1	13	4	13.5	2.72e-28	0.077831	41.927	0.46097	23.377	0.31827	54.785	0.41862	34.1	0.63795	24.807	0.79039	68.609	0.0598677	0.218023	0.269727	0.452382
O75396	SEC22B;SEC22L1	1	14	61.4	0	0.08421	21.736	0.67551	18.098	0.74411	23.292	1.0316	65.621	1.5881	53.501	2.262	72.697	0.000688269	0.00188625	0.0015134	0.995912
Q9Y394-1;Q9Y394;B2R896;Q9Y394-2;Q659E8	CGI-86;DHRS7;DHRS7A;RETSDR4;UNQ285/PRO3448;DKFZp564H1664	3	13	49.6	1.78e-172	0.096116	132.43	0.70214	28.111	0.75188	75.666	1.1248	62.941	1.5068	73.213	2.3884	76.532	0.00135326	0.00364406	0.0030788	0.991924
Q9Y3B7;Q53G19;Q32P46;A6NLT0	CGI-113;MRPL11;hCG_2017204	3	6	38	6.68e-72	0.1155	15.651	0.6341	15.486	1.2393	16.997	1.5087	82.09	2.385	15.781	3.3639	107.67	0.0195462	0.0393848	0.0310987	0.90997
Q9Y3D6	CGI-135;FIS1;TTC11	1	6	48	1.34e-127	0.2636	61.48	2.3477	11.123	1.5065	74.166	1.3845	81.378	1.4418	88.001	2.5795	114.08	0.123606	0.325152	0.529274	0.0219681
Q9Y3E0	CGI-141;GOLT1B;GOT1A;HDCMA39P;UNQ432/PRO793	2	3	20.3	5.43e-54	0.10426	60.908	0.7085	59.47	0.87729	85.805	1.4326	12.784	1.7999	167.23	2.9127	123.18	0.00450969	0.0106296	0.008744	0.976117
P54577	YARS	1	17	42.8	5.55e-120	0.20348	45.582	1.7492	16.099	1.3766	57.172	1.2302	28.454	1.2409	21.454	1.493	9.2098	0.857025	0.117032	0.0210837	0.00485958
P05141;B2RCV1;Q6NVC0	ANT2;SLC25A5	2	22	57.4	1.23e-272	0.13243	69.717	0.74032	58.688	1.0017	77.069	1.405	72.204	2.219	90.335	3.701	119.59	0.00622009	0.0138064	0.0130872	0.966886
O14925;Q5SRD1;B4DI18;B7ZB25;B1APJ0;B4DHQ8;B4DDK6;C9JSY4;C9JV18;B1APJ1	TIM23;TIMM23;TIMM23B;RP11-481A12.7-002;RP11-481A12.7-007	12	4	33	2.14e-272	0.10926	4.2022	0.69431	8.8899	1.0681	15.579	1.2953	68.38	2.0052	112.04	4.3685	108.04	0.0126955	0.0282866	0.028234	0.930784
B4DJV9;O75608-1;O75608;Q6IAQ1;O75608-2;B4DP64	APT1;LPL1;LYPLA1;hCG_1983522	5	5	27.4	5.75e-67	0.11835	68.167	1.1986	15.71	0.95021	61.664	0.91781	67.131	1.0793	99.703	2.0376	94.332	0.0624461	0.440394	0.427722	0.0694378
O95373;B3KNG9;B3KQG6	IPO7;RANBP7	1	23	32.5	0	0.24447	38.913	2.0324	47.471	1.7334	32.214	1.7645	40.48	1.7876	56.815	2.2232	56.183	0.180708	0.745388	0.0548664	0.0190381
O75915;B2R6V5;B3KQB4;B4DZZ0;B4DWQ6;C9JVC5;C9JQU6;C9JZ39	ARL6IP5;DERP11;HSPC127;JWA;PRA2;PRAF3	6	3	20.7	5.35e-118	0.097706	40.665	0.68031	14.82	0.68964	25.126	0.9311	32.157	1.5351	74.56	2.1873	20.945	0.00139839	0.00381574	0.00353847	0.991247
B2R7D7;Q4JM47;Q53G64;O95994;Q4JM46;B5MC07;C9J3E2;C9JQD7	AGR2;AG2;UNQ515/PRO1030;hCG_19292;tcag7.197	9	13	59	0	0.054441	94.66	0.31856	38.276	0.33557	70.704	0.45303	63.126	0.8098	70.307	1.2052	78.77	0.00534197	0.0129716	0.0135007	0.968186
Q2PZI1-1;Q2PZI1	DPY19L1;GA0500;KIAA0877	7	12	22.7	2.38e-44	0.11741	43.6	0.85848	31.952	1.138	34.477	1.4645	21.291	1.8312	109.32	2.1446	20.735	0.0445864	0.110529	0.0579741	0.78691
P48047;Q53HH2	ATP5O;ATPO	4	10	62.9	0	0.10326	24.214	0.51274	14.321	0.89134	80.419	1.2653	79.364	2.0164	125.18	3.8313	123.67	0.0213504	0.0425446	0.0407535	0.895352
Q9Y6G9;A2RRG7;B3KM42;Q6MZE7;B4DDM4	DNCLI1;DYNC1LI1;DKFZp686A1525	4	10	27.7	2.06e-241	0.26489	54.861	1.8044	29.466	1.1106	50.799	1.0721	26.646	1.1999	29.681	1.9886	116.3	0.0438715	0.128476	0.816005	0.0116476
Q53GQ0;B3KQJ0;B4DWS6	HSD17B12	2	19	55.8	0	0.084649	34.219	0.7315	18.435	0.77385	71.083	1.0888	84.829	1.6541	106.87	2.8754	119.13	0.000952339	0.0026254	0.00247704	0.993945
P38606;B7Z1R5;B7Z2V6	ATP6A1;ATP6V1A;ATP6V1A1;VPP2	3	26	52.8	0	0.21407	42.274	1.7785	57.456	1.4979	52.329	1.3713	35.148	1.4534	78.666	1.4957	53.606	0.827424	0.14154	0.0230865	0.00794922
P68366;A8MUB1	TUBA1;TUBA4A;hCG_2013418	7	24	62.1	0	0.14013	23.622	1.524	49.462	0.98022	56.138	0.81548	54.63	0.97067	37.683	1.0744	6.3479	0.914609	0.0615733	0.0204638	0.00335361
P68371;Q8IWP6;Q8IZ29;Q8N6N5;Q96HX0;A4UCT2;B3KML9	TUBB2C	14	30	74.2	0	0.18657	43.849	1.5513	45.625	1.1491	53.699	1.1141	50.751	1.4025	57.377	1.7078	72.281	0.00286346	0.99328	0.00340121	0.000454992
Q9UL25;Q96GX3	KIAA0118;RAB21	2	11	54.7	5.55e-300	0.29345	16.744	2.1921	24.348	1.7432	71.792	1.7541	79.404	2.1038	89.906	2.3777	127.29	0.03492	0.940445	0.0194981	0.00513708
P38646;B7Z1V7;B7Z4V2;Q2F839;Q8N1C8;A1XP52;B7Z4T3	GRP75;HSPA9;HSPA9B	2	37	58.2	0	0.1214	53.328	0.898	51.54	1.0862	52.952	1.2867	44.544	1.9215	58.552	2.8459	86.822	0.00276607	0.00785852	0.00599792	0.983377
P21281;B2R5Z3;B4DFM5;B4DQI9;Q59HF3	ATP6B2;ATP6V1B2;VPP3	8	22	58.9	0	0.2759	59.373	1.8402	13.993	1.667	63.119	1.3758	60.772	1.4711	12.928	1.5716	29.094	0.840062	0.125276	0.0261015	0.0085611
O95347-1;O95347;A8K984;B3KM27;B3KMB1;B7ZLZ7;O95347-2;A0JLM9;Q05BV1;Q05D74;Q13497;Q2KQ72;Q32Q15;Q5T821;Q6IPS5;Q6P712;Q7Z2X1	CAPE;PRO0324;SMC2;SMC2L1;RP11-86L19.1-004	2	32	31.7	2.56e-187	0.20887	50.543	1.6371	16.791	1.1155	19.548	1.2747	22.537	1.5058	50.364	1.6933	35.89	0.0598986	0.877533	0.0524038	0.0101645
Q96HC4;B7Z481;Q4W5K9;Q9P1D1;Q59FC9	ENH;L9;PDLIM5;LIM	6	20	44.8	5.03e-164	0.16929	54.027	1.7766	73.351	1.0305	53.184	1.0794	40.206	1.3006	72.094	1.8222	58.383	0.0728285	0.606393	0.310194	0.0105844
B2RDK6;O75477;B4DPN7;B0QZ43	C10orf69;ERLIN1;KE04;KEO4;SPFH1;RP11-316M21.1-003	3	13	46.6	8.58e-218	0.10839	27.791	0.54987	63.707	0.75179	53.543	1.1132	50.117	2.1445	82.864	2.5515	117.96	0.0167348	0.0341969	0.0305003	0.918568
Q9ULF5;B4DGU0;Q8NC35;C9J6M3	KIAA1265;SLC39A10;ZIP10	4	6	6.9	8.69e-14	0.37595	150.16	1.1641	60.978	1.1068	54.355	0.79806	36.643	0.81768	34.744	1.3383	102.25	0.240524	0.298572	0.377582	0.0833217
P54709;B7Z1N7;C9JA36;C9JA09	ATP1B3	12	9	41.6	2.58e-302	0.36483	34.729	2.6125	62.209	1.5279	70.278	1.5874	59.313	2.144	109.67	2.1858	136.12	0.270364	0.481975	0.224307	0.0233535
P54710-1;P54710;Q8N8W8	ATP1C;ATP1G1;FXYD2	3	3	40.9	2.61e-35	0.16796	10.673	0.86833	21.417	0.47279	21.407	0.45474	3.8674	0.63104	17.796	1.1505	73.585	0.0638286	0.133196	0.742709	0.0602668
Q9UKM7;B3KQC5;B4DPS9;Q8N2P4;Q9UFZ8;B4DR05;Q5VSF2;B3KXZ1	MAN1B1;UNQ747/PRO1477;hCG_1818277;DKFZp434I213;RP11-350O14.2-005	6	11	23.2	3.37e-74	0.15526	21.573	0.71956	98.773	0.94509	59.922	1.4838	48.622	1.607	7.8301	2.7761	30.344	0.0137691	0.0300772	0.0257963	0.930357
P48163;A8K168;B4DX99;B4DZ70;Q8WVX2	ME1	1	19	50.5	0	0.13801	64.524	1.5353	36.048	1.0519	67.442	0.85643	57.107	1.1211	66.715	1.1298	120.76	0.884989	0.0892756	0.0215691	0.00416664
P54727;B7Z4W4;B7ZA74;Q53F10;Q7Z5K8;B4DEA3;Q5W0S5	RAD23B;RP11-131A5.1-002	5	6	21	5.34e-72	0.20346	98.276	2.0134	58.75	1.1947	80.848	1.4768	35.453	1.5394	23.635	1.5148	17.644	0.600434	0.308473	0.0721046	0.0189889
P56192;A8K492;B3KVK7;B4DF61;B4E0E9	MARS	6	27	42.1	3.8e-287	0.25418	25.928	1.834	27.917	1.2519	35.829	1.2719	25.664	1.5418	55.129	2.1905	84.512	0.0333223	0.517503	0.437453	0.0117209
Q01518-1;Q01518;B2RDY9;B4DI38;B4DNW7;B4DNY3	CAP;CAP1	10	23	56.8	0	0.19936	56.529	1.682	25.54	1.1176	76.188	1.0977	54.842	1.3592	51.798	1.4465	81.23	0.368791	0.557782	0.0640377	0.00938925
Q9NR28-1;Q9NR28;Q53HB7;Q9NR28-2;Q502X2;Q6W3F3;C9JIQ0	DIABLO;SMAC;hCG_1782202	7	4	14	5.54e-14	0.12821	41.339	0.48042	28.637	0.70865	16.108	1.9156	109.41	1.3068	7.5924	2.3153	37.585	0.0768221	0.129413	0.106793	0.686972
P46782;Q53G25	RPS5	2	13	47.1	0	0.28477	33.124	1.9688	20.736	1.2555	85.363	1.2358	76.487	1.7187	93.939	2.4263	106.63	0.00776364	0.0480724	0.93959	0.00457356
P46783;Q59GE4;Q5TZB9;Q9NQ39	RPS10;RP11-375E1__A.4-005;RPS10L;RPS10P5	8	9	53.3	1.35e-97	0.29378	143.87	1.8724	19.151	1.3659	68.626	1.3314	81.806	1.7402	86.902	2.6461	95.336	0.025984	0.191742	0.755919	0.0263549
Q9UBS4;B3KW63;C9JNR1	DNAJB11;EDJ;ERJ3;HDJ9;PSEC0121;UNQ537/PRO1080	3	10	30.7	0	0.10327	46.942	0.75645	28.51	0.94391	67.515	1.3923	57.845	2.0827	100.25	2.1324	76.149	0.0256738	0.0590377	0.0370098	0.878279
P21399;Q5VZA7;Q9HBB2	ACO1;IREB1;IRP1	3	11	19.6	2.11e-135	0.15579	22.153	1.4501	24.527	1.1388	14.526	0.92848	23.691	0.61876	24.764	1.1278	37.865	0.53606	0.254752	0.161822	0.0473661
[truncated: 1,327 more rows]

## Sheet: legend
				Supplemental Table S7: PCP-SILAC experiments of the vesicluar fraction of ConA-treated cells (n=2). 6 fractions (F1-F6) were collected. The internal standard is light labeled. Protein profiles were analyzed by fuzzy c-means clustering and cluster values are indicated. Minimally two peptides per protein were identified. PEP: posterior error probability.
