# Supplementary material for: Influenza A Virus Induces Autophagosomal Targeting of Ribosomal Proteins
Source: Mol Cell Proteomics. 2018 Jul 6;17(10):1909–21. doi: 10.1074/mcp.RA117.000364 (PMC6166674; doi:10.1074/mcp.RA117.000364)
Supplement: supplemental Table S1 [file 132733_2_supp_163431_pbc35x.xlsx]

## Sheet: IAV1
Protein IDs	Gene Names	Proteins	Peptides	Sequence Coverage [%]	PEP	Ratio H/L FluA1_F1	Ratio H/L Variability [%] FluA1_F1	Ratio H/L FluA1_F2	Ratio H/L Variability [%] FluA1_F2	Ratio H/L FluA1_F3	Ratio H/L Variability [%] FluA1_F3	Ratio H/L FluA1_F4	Ratio H/L Variability [%] FluA1_F4	Ratio H/L FluA1_F5	Ratio H/L Variability [%] FluA1_F5	Ratio H/L FluA1_F6	Ratio H/L Variability [%] FluA1_F6	cluster.1	cluster.2 (AC)	cluster.3 (AC)	cluster.4
O95793-1;O95793;A8K622;Q59F99;O95793-2;B3KRE0;B4DPJ9;Q5JW30;Q5JW29	STAU;STAU1;RP3-470L14.2-007;RP3-470L14.2-006	6	7	24.1	2.95e-129	0.26222	28.56	1.347	7.542	0.50213	14.288	0.4597	5.2018	0.53709	6.7564	0.90948	26.71	0.00990579	0.0529705	0.918861	0.018263
P01111;Q5U091	HRAS1;NRAS;hCG_38454;RP5-1000E10.2-001	1	13	40	1.55e-34	0.49944	14.862	2.0664	13.543	0.70635	15.054	0.39908	22.167	0.4349	29.555	0.46737	46.943	0.898002	0.0743868	0.0207838	0.00682724
P01112;Q92468;Q9BR65;Q9UM97	HRAS;HRAS1;c-bas/has;hCG_18616;H-RAS;N-ras	3	13	21.9	2.95e-43	0.45466	28.846	2.7399	11.987	0.75701	25.069	0.40998	25.874	0.40526	4.5243	0.70665	15.828	0.80329	0.156542	0.032091	0.00807701
Q14738-1;Q14738;A8K6Y2;B4DSD7;Q14738-2;Q14738-3;Q59EF0	PPP2R5D	9	10	25	1.2e-36	0.22377	51.304	1.6178	19.742	0.56944	27.743	0.46799	80.447	0.45128	35.553	0.80785	44.553	0.0399121	0.392571	0.544158	0.023359
P62745;B2R692;B4DMJ8	ARH6;ARHB;RHOB;hCG_31737	2	10	8.8	1.61e-12	0.42996	15.004	2.4038	25.023	0.76919	17.163	0.50718	39.064	0.51797	56.669	0.5194	30.172	0.969788	0.024388	0.00457444	0.00125006
O60925	PFD1;PFDN1	1	3	13.4	1.82e-31	0.35877	21.465	2.3717	8.4891	0.70388	7.0122	0.42381	11.098	0.31768	21.695	0.46077	21.156	0.913777	0.0668836	0.0149804	0.00435941
Q8WU90;B7Z592	DFRP1;HSPC303;HT010;LEREPO4;MSTP012;PP730;ZC3H15	3	7	15.4	1.19e-23	0.24754	30.514	1.6115	20.367	0.56766	7.5908	0.3953	26.24	0.60977	16.22	1.0209	37.766	0.0106794	0.0577721	0.91369	0.0178589
Q9BX68;Q53HJ8;Q8WYJ5	HINT2	1	5	18.4	5.52e-45	0.29335	21.913	1.368	23.605	0.58336	42.495	0.54286	18.896	0.65336	25.235	1.4986	45.333	0.0297365	0.0862506	0.542409	0.341604
Q9Y487;B4DQF7;Q8TBM3	ATP6V0A2;hCG_1786229	3	10	5.9	3.15e-69	0.14227	76.432	1.4489	36.633	0.7089	37.567	0.68322	39.562	0.94094	36.403	1.2103	17.872	0.0297557	0.0769482	0.293617	0.599679
P46777;A2RUM7;B3KTM6;Q59GX9;Q8WYP1;Q9BUV4	MSTP030;RPL5;hCG_2028912	2	15	13.9	2.93e-57	0.42607	27.425	1.9067	18.064	0.75404	27.337	0.49101	27.058	0.53188	31.921	0.61372	25.114	0.938584	0.0541794	0.00594462	0.0012916
B4DPD5;Q659F9;Q96FW1-1;Q96FW1	DKFZp564E242;HSPC263;OTB1;OTU1;OTUB1	3	11	41.3	1.97e-200	0.29904	26.13	1.7379	22.13	0.5619	25.695	0.41884	21.245	0.5607	32.162	0.53671	66.599	0.236879	0.675402	0.075077	0.0126426
O95816;B3KM36;B3KN59;B4DXE2	BAG2	2	6	14.9	0.000509	0.25795	47.83	1.6734	59.537	0.69701	24.317	0.69382	53.435	1.2383	29.3	1.6536	70.245	0.0149397	0.0390097	0.192167	0.753884
O95831-1;O95831;O95831-3;Q5RZ99;Q5RZA0;O95831-2	AIF;AIFM1;PDCD8	5	27	15	2.21e-24	0.091172	99.471	0.8525	32.855	0.41615	29.261	0.40314	48.163	0.69087	20.109	2.4155	42.726	0.00324346	0.00684435	0.0225586	0.967354
P28072;Q6IAT9	LMPY;PSMB6;Y;hCG_32695	3	4	25.4	2.45e-54	0.38728	20.524	1.9316	22.769	0.61538	17.427	0.4547	25.256	0.35108	44.662	0.50735	43.555	0.897333	0.0810285	0.0169629	0.00467585
P62258;B7ZA86;Q4VJB6;B4DJB0;C9JAV0	YWHAE	6	29	26.4	1.09e-07	0.38372	41.101	2.5063	49.262	0.72514	36.316	0.4716	27.824	0.57158	36.737	0.57359	45.942	0.841363	0.137733	0.0171046	0.0037998
Q9Y4J8-1;Q9Y4J8;Q59GK7;Q9Y4J8-2;B7Z3X3;Q9Y4J8-3;Q9Y4J8-4;Q9Y4J8-5;A8K541;B4DGS6;B4DIR0;B4DIU8;Q9Y4J8-6	DRP3;DTNA;hCG_2021826	14	8	8	5.61e-09	0.4072	31.136	2.0092	36.879	0.67956	18.455	0.4786	17.977	0.63637	19.969	0.65317	43.811	0.416641	0.520829	0.052843	0.00968677
Q06830;B2R4P2;B5BU26	PAGA;PAGB;PRDX1;TDPX2	3	21	9.3	2.73e-47	0.32962	68.24	2.0989	41.223	0.90927	24.419	0.48976	26.197	0.52331	63.248	0.60056	47.401	0.481481	0.445995	0.0599447	0.0125791
Q9Y4L1;A8C1Z0;B3KXH0;B7Z602;B7Z766;Q05D91;Q68D25;Q6IN67;Q9BST8;B7Z2N4;B7Z909	GRP170;HYOU1;ORP150;DKFZp686N08236	4	56	30	1.01e-11	0.16911	45.404	1.2	22.296	0.57811	49.708	0.5224	25.516	0.84886	30.324	1.366	60.869	0.00550477	0.0143147	0.0739367	0.906244
Q9Y4P3;B2RB52;Q8N2L6;Q96E41;B4DY50;B4DY59	TBL2;UNQ563/PRO1125;WBSCR13	4	12	19.4	1.64e-25	0.10499	9.0987	0.90595	31.664	0.56567	11.375	0.71929	46.006	0.98322	137.59	1.5232	53.506	0.0121132	0.0246031	0.068106	0.895178
Q9Y4W6;Q8TA92	AFG3L2	1	19	33.2	2.72e-108	0.071688	159.88	0.79959	33.525	0.34059	39.918	0.31848	21.531	0.64077	38.004	1.8619	41.842	0.0010325	0.00227388	0.00825082	0.988443
Q92616;B4DM32	GCN1L1;KIAA0219	3	97	31.5	7.56e-60	0.27059	60.265	1.6312	32.037	0.5052	35.23	0.44384	68.255	0.55644	44.166	0.83106	25.46	0.0387254	0.324433	0.612459	0.0243822
P42771-2;P42771;A5X2G7;A7LNE7;P42771-1;P42772;Q86WJ4	CDKN2;CDKN2A;MTS1;CDKN2B;MTS2	4	4	6.5	4.17e-15	0.33421	6.8788	1.3313	3.7956	0.43645	213.33	0.33441	16.948	0.27671	37.18	0.36512	12.16	0.891146	0.0816271	0.0208314	0.00639519
Q9Y5K8;B2RE33;Q6PJ05;Q8N5Z9;Q9H3H0	ATP6M;ATP6V1D;VATD	2	10	9.9	2.44e-78	0.26587	43.749	2.1724	20.023	0.8179	14.324	0.62557	14.564	0.51293	21.863	0.74898	19.152	0.132223	0.69129	0.153787	0.0227005
Q9Y5L4	TIM13B;TIMM13;TIMM13A;TIMM13B	1	5	12.8	1.23e-43	0.16961	18.685	1.0648	11.256	0.84373	15.202	0.78006	5.5114	0.89477	19.639	1.31	8.9104	0.0259906	0.0561603	0.159166	0.758683
Q9UBB4;Q9NTC6;B4DG05;Q7Z524	ATXN10;SCA10;DKFZp434I1726	7	19	7	7.27e-05	0.29401	27.555	1.2413	19.737	0.47401	45.286	0.32881	21.493	0.38344	35.752	0.53962	30.644	0.182186	0.755183	0.0547348	0.00789585
Q14974;B2RBR9;B7Z752;B7ZAV6;Q53XN2;B7Z5M1	KPNB1;NTF97	2	34	2.6	1.19e-09	0.2695	30.059	1.4787	27.848	0.60513	28.353	0.43133	19.985	0.48323	36.86	0.65416	33.657	0.0142368	0.951807	0.0315341	0.00242209
Q9Y6A4;B4DN94	C16orf80	2	4	12.1	1.46e-06	0.30527	39.038	1.9241	13.867	0.61756	227.76	0.41815	19.942	0.42885	18.849	0.7464	9.8394	0.0817306	0.862365	0.0498565	0.00604764
Q16269;Q6NT97;C9JW69;P18754;Q5T081;C9JQZ4;C9J3R0;C9JMJ4;C9JRH2;C9JHB4	RCC1;CHC1;hCG_27809;RP4-669K10.2-001	8	16	17.3	1.76e-54	0.14515	38.312	1.1339	27.503	0.41781	17.975	0.3824	26.8	0.62161	20.17	1.4532	32.747	0.0121621	0.032287	0.187226	0.768325
Q8TAT6-2;Q8TAT6;B4DG89;Q8TAT6-1	KIAA1499;NPL4;NPLOC4	2	6	9.6	6.68e-39	0.29455	33.202	1.8112	26.099	0.782	28.152	0.42643	23.317	0.50008	43.424	0.73428	32.629	0.0771831	0.842574	0.0718086	0.00843401
B4DHQ3;Q9Y617-1;Q9Y617;Q9Y617-2	PSA;PSAT1	6	19	16.8	3.76e-11	0.3207	35.309	1.8825	47.201	0.64556	96.237	0.44421	20.287	0.47154	37.262	0.57447	39.97	0.404449	0.562346	0.0283001	0.00490414
Q9Y5S9-1;Q9Y5S9;Q9Y5S9-2	HSPC114;MDS014;RBM8;RBM8A	2	4	12.5	1.97e-62	0.43128	12.408	2.9784	19.209	0.75824	11.653	0.5427	14.054	0.61013	108.14	0.86637	42.304	0.295781	0.654084	0.043155	0.0069797
Q9Y679-1;Q9Y679;B4DW71;Q9Y679-2;A8KAQ6;B4E3W1;Q9Y679-3;Q68CX8	AUP1;DKFZp686P12272	4	8	14.5	1.3e-68	0.14196	52.336	0.77851	46.907	0.34408	37.25	0.392	26.481	0.63184	17.039	1.118	36.145	0.0032933	0.0075418	0.0293783	0.959787
Q8IWT6;A8K1C7;Q96SW8;Q9NW37	KIAA1437;LRRC8;LRRC8A;UNQ221/PRO247	1	15	33.9	2.03e-05	0.28757	25.722	1.4783	17.819	0.57284	19.872	0.45123	26.858	0.48832	28.097	0.66972	31.149	0.0120556	0.959512	0.0264379	0.0019942
P52292;A8K7D9;B9EJD6;Q53YE3;Q6NVW7;Q7Z726	KPNA2;RCH1;SRP1	4	22	5.9	5.76e-07	0.25273	22.515	1.2021	25.852	0.46518	36.367	0.37089	39.953	0.42421	27.203	0.63978	30.637	0.0391274	0.669665	0.278031	0.0131766
Q08431;B3KTQ2;B4E396;Q7Z3D2;Q9BTL9	MFGE8;hCG_26628	2	13	18.7	1.12e-62	0.17087	51.614	1.3788	27.713	0.66777	23.992	0.46558	25.294	0.54264	19.621	0.73653	33.223	0.046763	0.21052	0.66673	0.0759869
Q9NZL9-1;Q9NZL9;A8K7A4;Q9NZL9-2;Q9NZL9-4;Q9NZL9-3;B7Z1X8	MAT2B;MSTP045;Nbla02999;TGR;UNQ2435/PRO4995	7	3	13.8	3.55e-11	0.34994	39.459	1.9116	4.7359	0.78439	9.7603	0.37859	2.8706	0.3677	1.6766	0.39812	0.78804	0.876214	0.0932592	0.023289	0.00723805
P28288-1;P28288;B4DZ22;B4DL07;P28288-2	ABCD3;PMP70;PXMP1	4	18	46.2	2.89e-100	0.10637	96.501	1.0029	20.129	0.52463	26.338	0.4647	24.464	1.0049	26.4	2.008	47.643	0.00120043	0.00259858	0.00887756	0.987323
Q9H6T3-1;Q9H6T3;Q9H6T3-2;B4DRW9	RPAP3	3	6	13	3.45e-23	0.34229	29.466	2.2247	9.0515	0.6413	14.072	0.31543	45.681	0.3701	29.369	0.48095	26.174	0.947363	0.0430522	0.00764963	0.0019352
P20073-1;P20073;B2R657;B2R7L2;Q53HM8;P20073-2;B4DT77;B4DWU2;B4DHY4	ANX7;ANXA7;OK/SW-cl.95;SNX	3	11	3.4	2.11e-07	0.41186	12.726	1.8774	16.654	0.62002	13.493	0.45872	15.834	0.42834	32.717	0.6404	27.783	0.748126	0.214499	0.0307063	0.00666845
Q9Y6M5;Q96KD7	SLC30A1;ZNT1	1	6	19.2	5.3e-44	0.30178	13.54	2.2511	24.296	0.89277	11.274	0.62864	39.944	0.77927	17.041	0.91444	30.38	0.0642189	0.575728	0.333056	0.0269978
Q9Y5P6-2;Q9Y5P6;Q9Y5P6-1	GMPPB	3	6	28.1	2.08e-158	0.34722	31.686	1.6937	60.811	0.7837	5.1448	0.40673	39.117	0.35721	31.698	0.48088	19.827	0.810133	0.147712	0.0329164	0.00923775
P34897;B4DJQ3;Q53ET4;Q5HYG8;B7Z9F1;Q8N1A5;B4DP88;B4E1G2;B4DW25;B4DWA7;Q5BJF5;B4DJ63;B4DLV4	SHMT2;DKFZp686P09201;hCG_41231	17	16	10.5	1.49e-51	0.18653	42.668	1.5163	42.356	0.67433	22.066	0.54834	17.049	0.72197	19.571	1.4917	79.008	0.0171501	0.0539231	0.500268	0.428658
Q9UMX5	CIR2;NENF;SPUF	1	9	9	8.25e-07	0.17709	197.4	1.6241	8.8579	0.73481	10.785	0.65699	14.519	0.99027	14.668	1.7897	20.192	0.00807184	0.0218087	0.122739	0.847381
P26885;Q53XJ5	FKBP13;FKBP2;hCG_21364	1	5	2.1	0.000739	0.13663	14.669	1.3483	16.585	0.55232	106.32	0.63974	94.414	0.87957	170.61	1.1271	42.95	0.0261384	0.0674031	0.267332	0.639126
Q9UBF2;B3KND4;Q2NLA0;Q9H9B7;Q9NSM7;Q9NUP3	COPG2;DKFZp761N09121	2	15	10	8.57e-181	0.23963	37.822	1.5756	19.34	0.50292	26.45	0.37713	25.742	0.4955	17.692	0.77793	37.791	0.0349684	0.401008	0.546025	0.0179988
Q9UBV2-1;Q9UBV2;Q3ZCU6	SEL1L;TSA305;UNQ128/PRO1063	2	12	32.9	1.9e-59	0.62785	102.88	0.97547	34.969	0.56129	51.487	0.54552	44.781	0.92335	22.219	1.8223	29.943	0.0994905	0.155304	0.278813	0.466393
Q16527	CSRP2;LMO5;SMLIM	5	5	10.9	1.3e-102	0.40012	40.681	1.7457	61.935	0.80175	39.285	0.2995	21.701	0.43066	19.109	0.84222	19.443	0.345299	0.423519	0.184433	0.0467491
P34932;B0AZS1;B0AZT0;B0AZU6;B4DH02;B4DIZ3;B4DN48;B4DSE8;B4DT47;B4DUS3;B4E0H6;B4E354;O14992;Q59GF8;Q7KYN0	APG2;HSPA4;HS24/p52;HS24/P52	2	37	7	2.03e-08	0.35214	27.73	1.8952	40.031	0.65408	27.36	0.35823	45.838	0.33047	42.929	0.43048	38.179	0.951954	0.037609	0.00811239	0.0023241
Q9H936	GC1;SLC25A22	3	12	12.1	1.02e-23	0.099492	61.551	0.94912	34.56	0.48022	28.944	0.42141	35.747	0.78345	38.66	1.9299	49.965	0.000361375	0.000806116	0.00297839	0.995854
O60256;B2R7R5;B4E1M8;B4E329;B7ZKZ1;C9K0K7;C9JJS3	PRPSAP2	9	7	10.2	1.74e-14	0.23858	3.0532	1.7045	19.951	0.41337	16.988	0.35717	19.561	0.43182	18.633	0.52598	15.629	0.131985	0.774759	0.0820339	0.0112222
Q99436;B2RAQ9;Q6IBT1;Q86U62	PSMB7;Z	3	6	10.4	6.26e-09	0.22616	112.98	1.8478	36.191	0.52561	55.644	0.27745	27.232	0.39153	41.637	0.41442	89.567	0.548345	0.405724	0.0385233	0.00740699
P52434;C9JLU1;C9JCU7;C9J413;C9JBJ6	POLR2H	8	4	7.6	5.27e-26	0.37149	21.16	1.6395	20.69	0.60604	19.156	0.54476	25.016	0.68279	31.92	0.92256	20.352	0.0462606	0.352723	0.572955	0.0280619
P36404;Q53YD8;B4DGG0	ARL2;hCG_23373	3	8	42.6	7.39e-13	0.27096	30.12	1.7863	13.203	0.70547	20.342	0.42421	31.262	0.54486	25.045	0.84865	23.035	0.041252	0.666042	0.278513	0.0141937
P36405	ARFL3;ARL3	1	4	26.4	4.69e-47	0.43008	5.2963	1.6739	5.3846	0.66488	12.016	0.55126	11.039	0.56084	28.91	0.65753	113.11	0.473121	0.486606	0.0341104	0.00616338
P62879;Q6FHM2;C9JXA5;C9JIS1;C9JZN1	GNB2;hCG_20449	8	18	20.7	4.96e-54	0.51307	32.816	2.0717	46.744	0.74084	28.082	0.40754	53.195	0.46014	30.212	0.60201	81.86	0.876198	0.0941722	0.0230001	0.00662919
Q16625;A8K3T2;Q5U1V4;C9J4X4	OCLN	4	8	16.5	4.49e-19	0.39303	96.371	1.7448	24.009	0.78466	41.014	0.5249	93.556	0.6023	36.095	0.66785	87.353	0.237927	0.716157	0.0394339	0.00648159
P62877	RBX1;RNF75;ROC1	1	2	10.2	6.99e-87	0.23989	28.246	1.7276	4.2127	0.62659	11.594	0.46149	2.0611	0.43153	5.1272	0.67476	10.844	0.0480683	0.863164	0.0808607	0.00790665
Q16637-1;Q16637;Q16637-3;Q16637-2;Q16637-4;B4DP61;Q9UNT8	SMN;SMN1;SMN2;SMNC;SMNT	4	6	8	2.34e-11	0.27119	136.29	1.7053	60.254	0.58622	12.882	0.36036	4.2835	0.56257	23.538	1.0053	4.6444	0.0435306	0.243452	0.67687	0.0361482
P28482;B4DHN0;Q1HBJ4;Q499G7;A8CZ64	ERK2;MAPK1;PRKM1;PRKM2;hCG_32557	20	14	6.7	4.33e-09	0.25281	31.516	1.3988	238.5	0.54628	40.549	0.3589	23.781	0.44897	54.427	0.63375	81.358	0.0212577	0.920709	0.054188	0.00384563
Q16698;B7Z6B8;Q7LDK6	DECR;DECR1	2	4	11.3	2.07e-61	0.2068	38.735	1.4474	19.637	0.58025	13.41	0.44903	26.431	0.54973	14.312	1.3807	29.84	0.0204705	0.0703542	0.753822	0.155353
Q15645-1;Q15645	TRIP13	3	15	12.6	1.02e-63	0.31839	17.447	1.7301	28.324	0.63258	14.554	0.41586	21.774	0.49916	26.555	0.70132	34.365	0.0231133	0.959442	0.0157394	0.00170513
O14745;B2R6A3;B3KY21	NHERF;NHERF1;SLC9A3R1;hCG_29833	3	7	20.1	1.76e-66	0.50632	20.192	2.1295	13.815	0.66442	17.251	0.52173	20.261	0.63853	11.432	0.67878	59.41	0.712367	0.236085	0.0418271	0.00972172
O75832;Q5U0B2;B1AJY7;B1AJY5;Q8IZK9	PSMD10;RP5-889N15.3-006;RP5-889N15.3-004;RP5-889N15.3-002	6	7	22.9	4.17e-151	0.43334	10.385	2.1597	13.053	0.77081	18.941	0.36654	45.892	0.40734	33.008	0.63441	48.671	0.789686	0.164916	0.0360517	0.00934661
O43324;C9JLK5	AIMP3;EEF1E1;P18	2	9	13.3	9.33e-79	0.35687	23.547	2.2589	9.0421	0.60088	16.91	0.44896	23.844	0.70519	21.681	0.94865	29.456	0.100581	0.584015	0.286494	0.0289091
O96019-1;O96019;Q53FS0;Q6FI97;O96019-2	ACTL6A;BAF53;BAF53A;INO80K	8	7	8.5	1.05e-15	0.2274	21.537	1.0737	35.41	0.35288	37.978	0.3994	17.815	0.62613	31.787	1.1653	44.859	0.0385803	0.0959308	0.390155	0.475334
O00541-1;O00541;B2RDF2;B3KTZ6;O00541-2;B5MCF9;B3KXD6;C9JXJ1	PES1;hCG_2010949	7	8	34.6	1.84e-29	0.19249	34.532	1.2027	22.913	0.63805	22.011	0.46848	8.4243	0.5623	20.843	0.80856	22.01	0.0260303	0.108235	0.779639	0.0860963
P36507;Q7Z370;B3KS97	MAP2K2;MEK2;MKK2;PRKMK2;DKFZp686L02273;hCG_23544	2	14	25	4.47e-35	0.25612	25.122	1.4685	23.472	0.51421	17.655	0.34701	37.006	0.43659	30.664	0.76738	27.192	0.0585831	0.565608	0.354676	0.0211326
P11117;B7Z552;B7Z6L8;B7Z7D2;B7Z8T9;B7Z4Z2	ACP2	3	14	14.1	7.39e-43	0.19776	71.239	1.8483	31.914	0.88326	22.886	0.57503	31.364	0.6068	32.224	0.64709	119.91	0.144349	0.463336	0.323952	0.0683632
Q9Y6C9;B4DHQ0;Q53G34	HSPC032;MIMP;MTCH2	1	11	19.2	4.1e-10	0.071	50.472	0.6698	33.665	0.38225	28.54	0.38209	21.894	0.56053	31.528	2.1752	62.551	0.00498387	0.0102196	0.0313369	0.95346
P36543;Q53Y06;A8MUE4;A8MUN4;C9J8H1	ATP6E;ATP6E2;ATP6V1E1;hCG_21530	5	14	15.1	4.96e-13	0.21847	20.371	1.6565	25.327	0.76174	38.232	0.65024	18.456	0.47631	23.511	0.70866	24.685	0.136538	0.455827	0.339168	0.0684666
P11142-1;P11142;A8K7Q2;B3KTV0;B4E1Q1;Q53GZ6;Q96BE0;Q96H53;Q96IS6;Q9NWW3;Q9NZ87;P11142-2;Q53HF2	HSC70;HSP73;HSPA10;HSPA8	9	40	19.2	2.25e-22	0.3297	23.575	2.1089	36.349	0.75257	36.405	0.50406	27.309	0.55761	29.172	0.72848	46.288	0.0242024	0.964155	0.0103524	0.00129007
Q16740;A4UCS4	CLPP	1	4	18	1.1e-108	0.16819	53.871	1.878	64.218	0.60959	29.84	0.54094	37.241	0.77721	17.711	1.6018	16.333	0.0156814	0.052794	0.66435	0.267175
P52597;B4DKS8;Q8NI96	HNRNPF;HNRPF;OK/SW-cl.23	1	6	14.6	5.68e-42	0.44833	10.715	2.0451	10.288	0.95232	22.719	0.34437	9.6072	0.41361	10.103	0.47268	46.254	0.772094	0.160709	0.0502275	0.0169693
P36578;B4DFI6;Q53G74;Q59GY2;B4DMJ6;B4DMJ2	RPL1;RPL4	10	23	21.7	5.03e-68	0.28259	27.952	1.5182	30.855	0.57296	25.077	0.46055	23.817	0.64802	27.72	1.0192	39.771	0.00702275	0.0365312	0.942016	0.0144303
P11171-1;P11171;P11171-2;Q1WWM3;Q59F12;P11171-5;P11171-3;B7Z5L2;Q4VB86;Q4VB87;P11171-4;B7Z627;Q29RX4;P11171-7;C9JTS2;P11171-6;A8MU61	E41P;EPB41	11	23	22.5	1.45e-60	0.43061	34.532	2.1986	33.789	0.69783	24.851	0.4547	29.315	0.48179	32.429	0.57886	36.561	0.989873	0.00850493	0.00130408	0.000317996
P11172-1;P11172;A8K5J1;B5LY68;B5LY71;B5LY69;P11172-2;B5LY64;B5LY70;B5LY67;B5LY72	OK/SW-cl.21;UMPS;hCG_1780791	9	13	9.2	8.05e-105	0.30566	137.13	1.7361	13.743	0.64023	26.661	0.4224	17.778	0.45513	19.257	0.70396	37.108	0.0335401	0.942484	0.0215485	0.0024277
P11177-1;P11177;B2R7L0;P11177-2;B4DDD7;C9J634	PDHB;PHE1B	7	13	12.8	8.15e-19	0.18744	36.464	1.3854	58.017	0.72326	43.209	0.64901	28.225	0.79138	28.975	1.7659	80.57	0.00815137	0.0213158	0.109861	0.860672
Q08752;Q05DH6;Q6FGM6	CYP40;CYPD;PPID	1	7	27.1	1.07e-22	0.39479	17.443	2.3666	23.244	0.72446	23.631	0.40955	105.19	0.45382	9.8355	0.54601	37.97	0.990185	0.00821747	0.00128211	0.00031567
Q16775-1;Q16775;B4DT01;Q16775-2	GLO2;HAGH;HAGH1	2	5	14.4	8.34e-12	0.32926	27.559	2.1227	11.774	0.57211	21.606	0.40559	10.5	0.48836	9.3662	0.70868	20.25	0.150566	0.790142	0.0520293	0.00726257
P61088;A8MUJ2	BLU;UBE2N	5	11	42.6	1.14e-23	0.31222	41.672	1.5313	39.201	0.59507	48.539	0.39519	21.947	0.42765	34.883	0.518	59.369	0.559304	0.410991	0.0251398	0.00456446
Q16795;A8K4V2;Q9BTT5	NDUFA9;NDUFS2L	4	18	31.6	2.57e-34	0.065448	76.064	0.73034	32.616	0.33543	27.512	0.32876	22.127	0.64098	23.403	1.9966	54.395	0.00143477	0.00304932	0.0102064	0.985309
Q9Y276;A8JZZ8;Q53EX1;Q53RT4;C9J8G3;C9JKM6	BCS1;BCS1L	8	13	23.3	3.96e-18	0.11812	217.53	0.90901	19.955	0.29301	1.2712	0.39363	26.818	0.70835	21.855	2.0317	41.16	0.0113908	0.0238842	0.0767866	0.887938
O43617;A6NDN0;A6NKE1	BET3;CDABP0066;TRAPPC3;hCG_38279	3	4	14.8	1.05e-09	0.32679	12.503	1.63	32.237	0.62368	19.287	0.42759	16.458	0.56583	37.862	0.71263	30.637	0.0321433	0.918058	0.0456398	0.00415842
P11216;B4DSD8;Q59GM9	PYGB	2	14	12.9	2.36e-08	0.30649	38.332	1.4831	29.817	0.60096	40.158	0.30121	15.817	0.31824	96.801	0.40065	63.79	0.916068	0.0668005	0.0134798	0.00365188
Q10471;B7Z6K2;B7Z462	GALNT2	3	12	31.4	1.48e-99	0.17538	42.219	1.267	27.419	0.59453	2.1582	0.46212	45.411	1.085	18.056	1.378	24.021	0.0164407	0.040317	0.167872	0.77537
P46109	CRKL	1	7	14.4	1.36e-51	0.36398	22.694	1.7098	30.421	0.50429	17.207	0.36297	21.231	0.34259	18.484	0.41786	21.528	0.948167	0.0404558	0.00885195	0.00252523
Q9UFN0;B4DW81	HSPC299;NIPSNAP3A;NIPSNAP4	2	6	44.8	1.29e-304	0.14749	83.295	1.2818	13.323	0.8241	7.9418	0.6804	6.2642	0.94887	29.999	1.8798	28.308	0.00666952	0.0155479	0.0578734	0.919909
P54136-1;P54136;B2RBS9;B4DXW6;Q53GY4;P54136-2	RARS	2	29	27	2.61e-38	0.32784	37.595	1.7657	31.65	0.60304	26.728	0.41524	32.98	0.54062	45.443	0.85389	34.349	0.066127	0.718132	0.200281	0.0154596
Q9UMS4	NMP200;PRP19;PRPF19;SNEV	1	12	22.6	2.62e-23	0.32818	17.993	1.5163	11.786	0.60032	2.4331	0.41535	5.5224	0.55677	8.8495	1.001	20.608	0.0516442	0.268044	0.639218	0.0410938
Q9NQG1;A2A2E0	MANBAL;RP5-1141E15.1-003	2	2	27.4	9.72e-67	0.10071	4.3428	0.7114	19.854	0.38034	7.0442	0.43481	9.7639	0.68015	7.2636	1.3504	36.195	0.00091363	0.00194413	0.00637382	0.990768
O60783;B2R4A5;Q96Q61	MRPS14	1	2	34.7	4.96e-192	0.14494	11.974	1.2972	12.793	0.63567	32.685	0.36209	57.889	0.75122	21.028	0.81044	9.5331	0.0461452	0.146034	0.600601	0.20722
O15118;B4DIP7;Q59GR1;B4DET3	NPC1	7	16	25.6	1.06e-25	0.18802	22.474	2.0009	19.004	0.82913	82.405	0.63795	14.746	0.65025	14.456	0.84292	25.759	0.0763312	0.321917	0.521756	0.0799961
O15126-1;O15126;A8K2G0;B4DP10;B4E2V7;O15126-2	SCAMP;SCAMP1	6	5	17	1.66e-12	0.23754	57.626	1.6908	31.995	0.65888	17.577	0.71711	64.378	1.0016	26.194	1.3975	32.56	0.0227684	0.0672116	0.417802	0.492218
Q08945	FACT80;SSRP1	2	7	5.6	1.19e-05	0.19732	42.095	0.93665	20.242	0.53703	16.955	0.51676	42.107	0.63018	7.9685	1.434	13.955	0.00436289	0.0103314	0.0434123	0.941893
P36776;B3KPH8;B3KU28;B3KXS5;B4DPX0;Q2VPA0;Q8N8K8;A4VCH6	LONP1;PRSS15	3	17	19.2	5.24e-12	0.32161	85.907	1.5193	21.634	0.63732	30.143	0.46545	17.607	0.5426	20.587	1.1579	22.546	0.0388373	0.168801	0.737769	0.0545926
O15144;Q53R19;Q9BXV5	ARC34;ARPC2;PRO2446;hCG_16304	6	11	11.6	4.51e-07	0.26511	22.103	1.9065	22.087	0.66801	54.356	0.60914	214.59	0.66371	18.893	0.89329	34.761	0.0398326	0.302984	0.625473	0.0317104
O15160-1;O15160;Q96HT3;O15160-2;Q5JTE4;Q5JTE0	POLR1C;POLR1E;RP3-337H4.4-009;RP3-337H4.4-004	8	9	40.2	6.91e-55	0.31553	17.922	1.1649	30.699	0.42358	164.42	0.41383	15.142	0.6304	11.176	1.2142	35.084	0.0587742	0.144339	0.486621	0.310266
Q12905;B4DY09;Q53FG3	ILF2;NF45;PRO3063	3	16	11.3	3.22e-08	0.32995	31.596	1.5725	17.087	0.55969	19.138	0.40408	20.832	0.50799	20.035	0.84586	33.201	0.082514	0.593834	0.299033	0.0246195
O15173	DG6;PGRMC2;PMBP	1	12	37.5	2.23e-30	0.13059	37.094	0.9721	29.538	0.43344	78.422	0.42689	43.249	0.76731	22.373	1.4258	35.591	0.00110889	0.00261445	0.0109538	0.985323
Q99959-1;Q99959;B8QFA1;B8QGS6;B8QGS7;B8QGS9;A0AV37;B4DR79;Q99959-2	PKP2;hCG_1685949	5	12	35.7	8.29e-107	0.35341	7.2798	1.7225	60.051	0.64596	11.281	0.46546	12.933	0.66434	33.448	0.68217	24.269	0.111694	0.775818	0.0997077	0.01278
P52815;B4DLN1;Q96Q74	MRPL12;RPML12;MRPL7/L12	2	20	20.1	7.51e-11	0.12508	40.834	0.95729	49.307	0.45733	24.785	0.44282	46.502	0.5194	37.572	2.0336	34.883	0.0117189	0.0263759	0.0965007	0.865405
Q9H223;A8K9B9	EHD4;FKSG7;HCA10;HCA11;PAST4	1	20	17	1.54e-192	0.22734	26.342	1.71	17.053	0.75659	16.655	0.49055	29.092	0.6222	21.407	0.81648	30.065	0.046443	0.324936	0.592102	0.0365189
O14907	TAX1BP3;TIP1	1	2	18.1	5.32e-84	0.41775	22.915	2.3016	21.855	0.69194	6.9292	0.38023	5.3544	0.39978	0.84542	0.3581	2.6821	0.88608	0.0822443	0.0236045	0.00807069
Q01081;B5BU08;Q7Z780;Q69YM7;Q701P4	U2AF1;U2AF35;U2AFBP;DKFZp313J1712;hCG_401287	9	5	13.7	2.94e-07	0.32114	42.821	1.434	16.429	0.86915	25.014	0.4925	19.333	0.6995	29.025	1.3615	66.906	0.0382973	0.124695	0.679728	0.15728
Q01082-1;Q01082;B2ZZ89;B4DIF8;Q01082-2;Q53RC4	SPTB2;SPTBN1;hCG_17370	3	115	21.3	6.96e-64	0.44729	23.884	1.8807	55.744	0.80918	25.485	0.59823	25.553	0.69207	20.915	0.83911	26.558	0.00996051	0.983355	0.00601231	0.00067252
P11441;Q5HY81	DXS254E;GDX;UBL4;UBL4A;XX-FW89031B12.1-002	3	6	4.1	2.55e-07	0.30273	29.396	1.7746	24.877	0.61439	11.187	0.39509	14.039	0.49391	18.691	0.71277	14.019	0.0286512	0.942008	0.0266563	0.00268487
O75794	C10orf7;CDC123;D123	5	3	37	2.71e-180	0.23926	92.281	1.1344	78.911	0.53161	22.697	0.48124	25.628	0.33119	37.442	0.27178	46.971	0.544368	0.294794	0.115883	0.0449551
P62820-1;P62820;Q5U0I6;B7Z8M7;P62820-2;Q96RD8;P62820-3	RAB1;RAB1A;hCG_22592	6	12	9.8	2.87e-07	0.48848	13.402	2.1712	38.886	0.75212	16.656	0.60278	25.413	0.74068	13.427	1.0391	22.519	0.0881987	0.757348	0.140234	0.0142197
P36897;A6MIV6;A6MIV7;B4DXN7;B4DY26;Q5T7S2;Q706C0;Q706C1;Q6IR47	TGFBR1;hCG_30154;RP11-96L7.1-001;TBETAR 1;TBETAR1	9	3	16.8	1.99e-78	0.26546	17.262	1.2022	12.414	0.56944	34.658	0.46571	45.435	0.54225	15.374	0.54531	7.9127	0.104563	0.638999	0.227283	0.0291556
O15260-1;O15260;B7Z1G8;B7Z7A8;B7Z8F3;Q5T8U7;O15260-2;Q5T8U5;B7Z605;B7Z6A4	SURF4;SURF-4;hCG_28148;RP11-244N20.4-002;RP11-244N20.4-004	5	4	13.7	9.25e-26	0.13356	58.572	0.90001	26.23	0.47685	25.222	0.53542	23.274	0.87398	15.971	1.5716	24.664	0.000961761	0.00206588	0.00688687	0.990085
O43402;Q53Y03	C16orf2;C16orf4;COX4AL;COX4NB;FAM158B;NOC4;hCG_17045	2	9	29.8	6.54e-13	0.13205	100.91	1.0427	103.38	0.49049	21.325	0.59891	17.448	1.0537	27.173	1.9557	21.03	0.00189415	0.00400649	0.01294	0.981159
O15269;B4DR90;Q59EQ4;Q6NUL7	LCB1;SPTLC1	3	14	28	2.92e-81	0.16985	27.908	0.9385	24.955	0.56673	29.409	0.54247	21.367	0.87792	33.432	1.4245	30.446	0.000720983	0.00160528	0.00575466	0.991919
O15270	KIAA0526;LCB2;SPTLC2	1	9	7.9	2.84e-09	0.038923	105.61	0.69103	18.849	0.43825	11.357	0.53913	16.061	0.88769	7.0353	1.3577	19.339	0.0180398	0.0357787	0.0930917	0.85309
Q86U42-1;Q86U42;Q86U42-2;B4DEH8	PAB2;PABP2;PABPN1	2	2	29.1	6.56e-24	0.31275	12.545	1.2254	10.99	0.44877	41.643	0.44223	13.805	0.57278	17.445	0.86609	1.0323	0.0455879	0.175985	0.702957	0.0754699
Q9BV20-1;Q9BV20;Q9BV20-2	MRDI;MRI1;UNQ6390/PRO21135	2	10	7.1	1.37e-10	0.35545	40.228	1.6586	42.605	0.66073	22.933	0.35372	16.584	0.48017	29.296	0.71319	29.137	0.243732	0.635144	0.104485	0.0166384
Q9UI09;Q53HG1	DAP13;NDUFA12	2	10	25	9.25e-57	0.057245	20.356	0.70289	15.178	0.34693	33.247	0.29406	29.252	0.54495	27.485	1.5203	23.88	0.000449381	0.00100886	0.00375863	0.994783
P52907;A8K0T9;A8MV55	CAPZA1	2	13	38.1	1.25e-25	0.35794	19.998	2.0496	49.879	0.71586	24.289	0.45108	28.701	0.50073	20.567	0.56243	30.751	0.836913	0.146114	0.0140501	0.00292285
Q9UHV9;B1AQP2	HSPC231;PFD2;PFDN2;hCG_1995291;RP11-544M22.10-001	1	5	31	3.15e-147	0.3733	14.201	1.9202	21.803	0.64603	62.359	0.32695	54.386	0.42029	50.357	0.47711	40.592	0.91643	0.0669255	0.0131774	0.00346678
P60059	SEC61G	1	3	19	7.63e-31	0.12572	10.819	0.78182	8.3013	0.44773	6.7982	0.52308	16.995	0.89983	2.3348	1.5559	10.173	0.00341911	0.00695363	0.0207007	0.968927
P82970;B2RE40;Q5JSK9;Q5JSK6;Q5JSL0	HMGN5;NSBP1;RP11-196G4.1-004;RP11-196G4.1-007;RP11-196G4.1-006	6	7	18.6	3.04e-187	0.29194	35.864	1.4477	44.991	0.30074	25.646	0.17223	46.504	0.32055	20.401	0.80357	29.777	0.240294	0.360415	0.301602	0.0976887
O15355;B2R665;B3KXL8;B4DDC8;Q6IAU5;Q96IN7	PPM1C;PPM1G;hCG_21229	2	8	21.5	6.74e-27	0.31725	12.756	1.7838	45.903	0.53678	35.506	0.27796	33.505	0.37954	24.679	0.32584	26.37	0.887939	0.0845198	0.0210987	0.0064426
Q14980-2;Q14980;A8K394;Q3SYK8;Q59HB8;Q7Z757;Q96HN5;Q9UPG3;Q4LE64;Q14980-1	NUMA;NUMA1;NuMA;NUMA1 variant protein	4	78	17.6	1.41e-17	0.28344	26.559	1.2162	15.357	0.44454	27.573	0.37408	24.566	0.42205	14.307	0.86202	24.394	0.070323	0.276926	0.588698	0.0640524
O95292-1;O95292;B3KVU7;Q53XM7;A6NLV9;Q6ZSP7;Q6ZR82;B4DNS4	UNQ484/PRO983;VAPB;hCG_26693	5	13	37.7	4.1e-87	0.11675	31.42	1.0574	24.207	0.52542	71.196	0.55197	14.031	0.97394	32.321	2.1283	37.669	0.000351209	0.000760574	0.00260708	0.996281
Q9Y2X3;B3KN82;B4DUY3	HSPC120;NOL5;NOP5;NOP58	2	12	25.4	4.37e-36	0.17066	74.016	1.3357	24.619	0.52789	27.322	0.56549	9.7175	0.63668	32.58	1.0482	32.04	0.0242137	0.0787579	0.592437	0.304591
P46459;B4DFA2;B4DGR3;B4DH19;B4DSK5;B7Z5J7;B7Z9U2;Q96D47;Q9H3V6;C9JF89	NSF	6	33	16.1	7.21e-41	0.3898	33.241	2.1057	29.038	0.79552	25.473	0.53355	30.895	0.60177	33.216	1.0266	33.118	0.0528649	0.808532	0.128372	0.010231
Q9NR50-1;Q9NR50;Q9HA31;Q9NR50-2;Q9NR50-3;A8MYS7;Q5QP91	EIF2B3;hCG_18606;RP5-882O7.2-008	6	7	32	1.95e-61	0.36265	29.245	2.3162	50.353	0.76047	32.301	0.32006	4.2321	0.34924	6.2336	0.40691	36.382	0.910849	0.0674087	0.0166496	0.00509259
P13073;Q6P666	COX4;COX4I1	2	14	34.1	8.07e-71	0.069956	40.151	0.81169	43.798	0.37585	24.35	0.36765	16.532	0.60224	28.175	1.6689	54.236	0.000170416	0.000384051	0.00144213	0.998003
Q9Y237-2;Q9Y237;Q9Y237-1;Q5HYW5;B3KXM0;A8E0G8;Q5HYW4	PIN4;AL135749.5-003;PAR14;AL135749.5-002	5	4	16.7	3.86e-18	0.27721	6.7667	1.7338	84.959	0.59139	32.131	0.36357	25.465	0.57267	38.868	0.96387	29.426	0.0492835	0.304209	0.613214	0.0332942
P05091;Q53FB6;B0LUF9;B0LUG0;B0LUG2;B4DW54;B4YAH7;Q9UN17	ALDH2;ALDM	3	13	21.7	4.53e-70	0.20731	21.657	2.0018	20.738	0.78471	27.413	0.68456	14.06	0.91361	170.01	1.884	32.5	0.0166801	0.0527171	0.498793	0.43181
Q13217;A8KA82	DNAJC3;P58IPK;PRKRI;hCG_28703	2	14	23.3	5.12e-14	0.18706	19.888	1.2358	20.317	0.66633	26.581	0.62455	29.55	1.0255	16.119	1.5855	29.836	0.00240981	0.00574515	0.0235717	0.968273
O60216;B3KUT8	HR21;KIAA0078;NXP1;RAD21	2	4	36.9	9.39e-20	0.076557	5.739	0.66555	0.66755	0.40827	16.362	0.2397	11.959	0.44665	2.1628	0.93999	30.287	0.0123844	0.0308568	0.137585	0.819174
O75396	SEC22B;SEC22L1	1	14	21.2	2.67e-200	0.14385	15.728	1.0987	25.773	0.60925	17.55	0.68492	111.32	0.96541	38.602	1.868	35.35	0.00146041	0.00318771	0.0107725	0.984579
Q9Y394-1;Q9Y394;B2R896;Q9Y394-2;Q659E8	CGI-86;DHRS7;DHRS7A;RETSDR4;UNQ285/PRO3448;DKFZp564H1664	3	14	34.6	2.39e-101	0.12138	75.935	0.99413	25.72	0.53743	21.744	0.58999	28.295	1.0341	23.287	1.7276	49.644	0.00251526	0.00535586	0.0171808	0.974948
Q9Y224;Q549M8;Q5RLJ0	C14orf166;CGI-99;hCG_22667	2	13	8.1	2.78e-34	0.36355	36.047	1.6581	23.882	0.59476	18.849	0.4133	71.916	0.51917	32.378	0.74139	29.676	0.112243	0.796534	0.0813217	0.00990118
Q9Y3B7;Q53G19;A6NLT0;Q32P46	CGI-113;MRPL11;hCG_2017204	3	7	16.3	7.5e-13	0.23161	10.612	1.1713	24.348	0.53201	20.368	0.44748	42.171	0.81092	12.804	1.9266	128.23	0.016946	0.0388304	0.150986	0.793237
Q9Y3B9;A0JLN3;A8K201	CGI-115;KIAA0507;RRP15	1	4	27.1	2.05e-12	0.28555	16.207	1.6496	28.829	0.84964	18.883	0.66036	26.754	0.5664	42.838	1.0309	41.563	0.0600899	0.276114	0.596926	0.0668693
Q9Y3C6	CGI-124;CYPL1;PPIL1;UNQ2425/PRO4984	1	4	34.2	2.16e-144	0.30183	10.304	2.007	26.687	0.69502	15.247	0.37385	13.063	0.54297	53.245	0.73442	22.007	0.0775911	0.852239	0.0629026	0.00726737
Q9Y3D6	CGI-135;FIS1;TTC11	1	4	26.8	1.49e-22	0.29061	30.347	1.9932	26.611	0.72926	60.041	0.46183	40.459	0.56887	13.767	1.7824	30.444	0.0489169	0.161846	0.673274	0.115963
Q9Y3E0	CGI-141;GOLT1B;GOT1A;HDCMA39P;UNQ432/PRO793	4	4	13	5.04e-10	0.037086	215.02	0.85956	19.302	0.69168	15.522	0.51355	29.989	0.83202	17.265	1.2891	24.637	0.0303641	0.0628223	0.164122	0.742691
P54577	YARS	1	33	42.4	1.79e-206	0.30525	26.067	1.7645	37.622	0.69491	27.038	0.40232	35.524	0.37874	33.99	0.4771	54.308	0.839371	0.136644	0.0194251	0.00456018
Q9UNX3	RPL26L1;RPL26P1	1	10	50	1.15e-212	0.28645	66.688	1.5993	101.07	0.57871	27.71	0.46974	66.438	0.59486	84.962	0.92677	22.139	0.0136923	0.109614	0.863783	0.0129097
Q9Y221-1;Q9Y221;Q9Y221-2;B3KM49	CGI-37;HSPC031;HSPC180;NIP7;OK/SW-cl.76;OK/SW-cl.78	2	5	35.4	1e-44	0.2348	29.541	2.026	28.849	0.70535	2.7127	0.46829	7.0192	0.44369	21.235	1.1019	41.504	0.0547172	0.347167	0.561824	0.0362918
P05141;B2RCV1;Q6NVC0	ANT2;SLC25A5	2	26	15.5	2.22e-13	0.09861	41.332	1.0359	26.598	0.48842	36.458	0.45996	30.013	0.794	24.18	2.277	55.694	0.000454415	0.0010104	0.00371641	0.994819
O95376;Q53ET9;Q6IBL8;Q59HA2;B3KMG5	ARI2;ARIH2;HT005;TRIAD1;hCG_1779445	3	4	35.4	5.36e-31	0.3017	8.9017	1.0793	41.11	0.53781	6.5913	0.25704	60.864	0.25022	70.528	0.41518	15.748	0.676042	0.23384	0.0694899	0.0206282
O14925;Q5SRD1;B1APJ0;B4DI18;B7ZB25	TIM23;TIMM23;TIMM23B;RP11-481A12.7-002	13	5	33.9	5.52e-22	0.077465	18.575	0.88057	17.705	0.3363	14.152	0.38251	22.83	0.63765	29.922	2.2584	23.79	0.00251492	0.00544884	0.0189963	0.97304
B4DJV9;O75608-1;O75608;Q6IAQ1;O75608-2;B4DP64	APT1;LPL1;LYPLA1;hCG_1983522	5	5	68.2	1.56e-189	0.37041	25.377	2.2858	16.547	0.59947	11.041	0.40308	29.59	0.43136	71.528	0.74894	31.199	0.39246	0.52278	0.0718295	0.0129302
O43447;Q6FH36;Q6FH57;C9JQD4;A6NNE7	CYP20;CYPH;PPIH;hCG_21746	4	5	11.9	1.4e-20	0.43935	68.196	1.8169	17.4	0.61037	56.175	0.42162	73.823	0.37652	119	0.56576	22.094	0.864562	0.105475	0.0235331	0.00643047
O95373;B3KNG9;B3KQG6	IPO7;RANBP7	1	24	14	2.56e-27	0.25318	29.141	1.5917	38.665	0.5234	30.992	0.40764	18.004	0.48123	35.1	0.61729	37.955	0.0188013	0.94545	0.0329588	0.00278972
Q92688-1;Q92688;Q53F35;Q92688-2;Q5T6W8	ANP32B;APRIL;PHAPI2;RP11-535C21.1-003	6	12	46.9	6.16e-24	0.36811	6.5147	1.9899	34.036	0.57673	14.381	0.43406	14.993	0.49914	44.053	0.79706	25.209	0.166184	0.72236	0.0979556	0.0134998
O75915;B2R6V5;B3KQB4;B4DZZ0;B4DWQ6;C9JVC5;C9JQU6;C9JZ39	ARL6IP5;DERP11;HSPC127;JWA;PRA2;PRAF3	6	3	26	7.54e-24	0.11599	24.806	0.86651	11.435	0.36599	124.17	0.45721	22.799	0.79816	18.155	1.4039	30.105	0.00250566	0.00546853	0.0188298	0.973196
P48047;Q53HH2	ATP5O;ATPO	4	13	21.3	5.02e-19	0.053682	117.31	0.52971	41.565	0.30593	35.479	0.29473	25.72	0.58741	20.444	1.7814	47.75	0.00383204	0.00770855	0.0228898	0.96557
Q9Y6G9;A2RRG7;B3KM42;Q6MZE7;B4DDM4	DNCLI1;DYNC1LI1;DKFZp686A1525	4	15	18.8	8.1e-15	0.2645	29.809	1.5644	22.119	0.57712	17.748	0.47043	11.461	0.60429	25.754	0.92793	26.973	0.00428652	0.0304259	0.959616	0.00567109
Q53GQ0;B3KQJ0;B4DWS6	HSD17B12	2	19	14.5	7.62e-84	0.13773	99.836	1.0729	27.706	0.56506	18.819	0.59956	42.427	0.63964	24.729	1.7156	41.187	0.00613714	0.014416	0.0563814	0.923065
P38606;B7Z1R5;B7Z2V6	ATP6A1;ATP6V1A;ATP6V1A1;VPP2	3	29	19.7	2.85e-73	0.24144	46.495	1.7657	23.391	0.71565	30.285	0.60096	27.641	0.64707	29.081	0.76463	29.828	0.0731388	0.417184	0.460865	0.0488116
Q9Y570-1;Q9Y570;Q9Y570-2	PME1;PP2593;PPME1;PRO0750	4	5	15	3.87e-55	0.37448	10.753	1.8439	11.04	0.72406	20.609	0.3329	13.768	0.37029	68.044	0.39562	16.351	0.891364	0.0809496	0.0210481	0.00663805
Q9UKR5;Q6FII3;Q86TW5	AD-011;C14orf1;HSPC288;x0006;hCG_21643	1	4	13.8	5.9e-37	0.10071	12.247	1.0936	29.592	0.53104	7.3362	0.52285	34.226	0.97766	5.9915	1.9337	22.498	0.000613393	0.00136767	0.00491086	0.993108
P68366;A8MUB1	TUBA1;TUBA4A;hCG_2013418	7	21	11	2.68e-89	0.25611	14.854	2.098	11.37	0.70083	18.519	0.40897	20.1	0.43054	25.633	0.50314	32.989	0.458533	0.490492	0.0427786	0.00819591
P68371;Q8IWP6;Q8IZ29;Q8N6N5;Q96HX0;A4UCT2;B3KML9	TUBB2C	14	30	7.5	5.48e-96	0.31914	58.235	1.8335	24.699	0.64565	24.713	0.41711	28.972	0.45176	26.706	0.51794	55.976	0.75948	0.21827	0.0185366	0.00371314
Q9UL25;Q96GX3	KIAA0118;RAB21	2	11	17.6	1.28e-95	0.3775	37.385	1.7479	33.873	0.68199	11.347	0.52946	23.318	0.62145	13.804	1.111	32.745	0.0430481	0.2815	0.645148	0.0303037
Q9UL26;Q96IY7	RAB22;RAB22A	1	9	23.2	1.04e-106	0.39476	84.642	1.8899	32.694	0.6289	17.328	0.66209	26.031	0.69601	37.312	1.0257	214.2	0.0650615	0.392053	0.504071	0.0388146
P38646;B7Z1V7;B7Z4V2;Q2F839;Q8N1C8;A1XP52;B7Z4T3	GRP75;HSPA9;HSPA9B	2	26	41.9	4.61e-267	0.22268	94.963	1.7507	60.802	0.77776	21.534	0.59061	31.608	0.8562	29.694	1.7665	50.209	0.0169052	0.0529718	0.508873	0.42125
Q01469;A8MTQ5	FABP5	4	12	15.6	4.68e-134	0.44741	16.997	1.9071	25.154	0.60192	9.8408	0.39246	8.4091	0.38312	13.608	0.45406	27.266	0.921871	0.0583573	0.0150616	0.00471005
P11802;B2R9A0;B4DNF9;Q6FG61;Q6LC83	CDK4;hCG_40151	3	7	25	2e-31	0.17823	28.026	1.2064	88.266	0.42366	14.107	0.23877	97.181	0.29766	32.035	0.41078	44.227	0.061626	0.909998	0.0251591	0.00321696
P21281;B2R5Z3;B4DFM5;B4DQI9;Q59HF3	ATP6B2;ATP6V1B2;VPP3	7	20	70.8	3.98e-266	0.23616	30.113	1.8456	18.33	0.75791	20.231	0.6176	26.196	0.71018	36.951	0.78102	29.178	0.0781968	0.378462	0.481871	0.0614709
P21283;A8MQ60;B7Z593	ATP6C;ATP6D;ATP6V1C1;VATC	5	16	8.2	2.18e-19	0.30777	18.847	2.2229	22.327	0.83485	18.887	0.63988	36.532	0.73857	37.794	0.73961	27.394	0.127644	0.675362	0.171816	0.0251784
O95347-1;O95347;A8K984;B3KM27;B3KMB1;B7ZLZ7;O95347-2;A0JLM9;Q05BV1;Q05D74;Q13497;Q2KQ72;Q32Q15;Q5T821;Q6IPS5;Q6P712;Q7Z2X1	CAPE;PRO0324;SMC2;SMC2L1;RP11-86L19.1-004	2	48	12.1	2.05e-24	0.11983	58.548	1.6785	15.662	0.54241	43.41	0.43463	28.39	0.58645	37.614	1.216	37.1	0.0128034	0.0482678	0.823975	0.114954
B2RDK6;O75477;B4DPN7;B0QZ43	C10orf69;ERLIN1;KE04;KEO4;SPFH1;RP11-316M21.1-003	3	14	15.8	3.03e-26	0.10064	73.709	0.81732	14.424	0.53567	30.012	0.51776	21.214	0.88494	21.651	1.6045	31.802	0.0036724	0.00765883	0.0234573	0.965211
Q9ULC3	HSPC137;RAB23	1	9	13.7	1.83e-54	0.41367	24.521	1.8612	25.772	0.63288	16.571	0.48955	38.05	0.51656	34.935	0.75352	54.522	0.253231	0.679253	0.0583538	0.0091624
P54709;B7Z1N7;C9JA36;C9JA09;C9JDJ0	ATP1B3	13	18	16.1	9.9e-109	0.36758	56.159	2.029	52.006	0.6743	29.116	0.45445	24.082	0.51464	22.081	0.63919	55.478	0.476082	0.491494	0.0276171	0.00480607
P54727;B7Z4W4;B7ZA74;Q53F10;Q7Z5K8;B4DEA3;Q5W0S5	RAD23B;RP11-131A5.1-002	4	10	22.3	1.58e-13	0.36906	20.298	1.5857	30.251	0.50605	22.967	0.32561	18.625	0.36212	31.227	0.49298	45.85	0.844272	0.124426	0.0249908	0.00631039
P56192;A8K492;B3KVK7;B4DF61;B4E0E9	MARS	8	30	37.5	2.69e-110	0.28034	12.436	1.605	26.617	0.5445	22.732	0.35911	16.708	0.5451	13.141	0.74291	19.223	0.0666729	0.645192	0.268578	0.0195573
Q01518-1;Q01518;B2RDY9;B4DI38;B4DNW7;B4DNY3;Q01518-2	CAP;CAP1	12	22	17.4	3.64e-41	0.39272	26.083	2.1641	39.897	0.73817	33.155	0.48901	29.818	0.48595	23.155	0.45803	24.282	0.925327	0.0589393	0.0122285	0.0035055
P54764;A8K2P1;B2R601;B7Z6Q8;Q53TA0;Q58F15;Q584H6	EPHA4;HEK8;SEK;TYRO1	2	6	12.3	2.24e-34	0.20086	7.8473	1.0431	39.554	0.40775	35.529	0.68583	36.954	0.50442	61.225	0.56123	44.009	0.126825	0.271101	0.389745	0.212329
P67775;B3KQ51;B3KUN1;Q6I9T8	PPP2CA;hCG_16586	2	11	25.5	4.43e-42	0.35673	15.19	1.7339	10.758	0.61791	27.011	0.38405	12.973	0.38631	29.489	0.43407	32.81	0.991899	0.00655187	0.00121835	0.00033039
Q9NR28-1;Q9NR28;Q53HB7;Q9NR28-2;Q502X2;Q6W3F3;C9JIQ0	DIABLO;SMAC;hCG_1782202	7	6	21.5	7.93e-67	0.2373	19.295	1.1818	18.269	0.59489	32.389	0.61007	23.595	0.80254	71.876	1.8235	23.305	0.00430674	0.0101409	0.0426601	0.942892
P46782;Q53G25	RPS5	2	13	12.3	6.91e-77	0.40153	134.51	1.7383	62.436	0.66879	24.807	0.47743	28.944	0.61303	31.071	0.8076	34.262	0.0669718	0.857596	0.0682201	0.00721185
P46783;Q59GE4;Q5TZB9	RPS10;RP11-375E1__A.4-005	8	7	16.5	4.52e-24	0.38262	45.084	2.0122	38.815	0.65679	90.968	0.45343	19.118	0.59193	23.026	0.91705	31.544	0.0922252	0.746813	0.146141	0.0148213
Q9UBS4;B3KW63	DNAJB11;EDJ;ERJ3;HDJ9;PSEC0121;UNQ537/PRO1080	3	12	50	3.78e-28	0.13851	29.937	1.2253	38.811	0.68676	23.002	0.58359	26.72	1.0201	26.834	1.6714	39.354	0.00405431	0.00951682	0.0368128	0.949616
Q01581;Q5XJ04;Q8N995	HMGCS;HMGCS1	3	9	8.1	5.3e-08	0.38519	22.451	1.8133	15.912	0.724	7.079	0.42579	14.423	0.36632	24.563	0.49521	16.209	0.91711	0.0652808	0.0137522	0.00385747
P11940-1;P11940;B4DZW4;P11940-2;B3KT93;B4DQX0	PAB1;PABP1;PABPC1;PABPC2	12	26	64.2	5.31e-304	0.31236	23.945	1.4519	19.469	0.525	34.019	0.40576	104.38	0.52714	51.279	0.7872	34.738	0.0620555	0.53742	0.376994	0.0235304
P05386;Q6FG99;Q6ICQ4;Q7Z612	RPLP1;RRP1	1	5	24.5	1.78e-37	0.33075	7.2401	0.93642	65.201	0.6116	12.622	0.49472	13.215	0.5865	23.789	0.8197	23.185	0.00891028	0.0371146	0.910061	0.0439139
P05387;Q6FG96	D11S2243E;RPLP2;RPP2;hCG_1778304	2	10	30	7.08e-94	0.41412	41.677	1.8108	42.309	0.71393	39.8	0.54509	23.403	0.59309	25.582	1.0001	48.169	0.0717785	0.684505	0.225704	0.018013
P05388;A8K4Z4;Q53HK9;Q53HW2;Q3B7A4;Q6NSF2;Q8NHW5;B4E3D5;Q3MHV2	RPLP0	12	15	27	3.95e-98	0.27545	36.089	1.5942	31.124	0.59711	34.004	0.44981	47.676	0.62148	49.647	0.81276	42.284	0.0286141	0.295948	0.656915	0.0185228
O76003	GLRX3;HUSSY-22;PICOT;TXNL2	1	12	15	4.07e-10	0.38025	30.126	2.0439	23.182	0.63743	25.471	0.42868	41.86	0.46088	42.267	0.57542	75.528	0.920089	0.0702748	0.00793346	0.00170227
Q9NZI8	CRDBP;IGF2BP1;VICKZ1;ZBP1	1	18	24	1.99e-13	0.35729	19.045	1.6335	36.297	0.59869	23.134	0.44428	20.993	0.59766	18.977	0.8904	39.606	0.0692855	0.539584	0.365778	0.0253524
O15498;A4D2J0;B5BU81;Q9UES0;C9J742;B4DR94	YKT6;hCG_18297;tcag7.798	4	10	28.3	2.22e-24	0.44426	32.858	1.5504	21.092	0.59919	27.92	0.49977	35.801	0.60314	14.532	0.94564	34.578	0.120528	0.497156	0.341385	0.0409311
Q07666-1;Q07666;B2R7B5;B4DDX2;B4E043;Q07666-2;Q07666-3	KHDRBS1;SAM68;hCG_41606	9	8	9.6	1.33e-33	0.34718	32.553	1.4812	31.224	0.53857	94.232	0.40315	49.126	0.60218	24.642	0.90755	42.736	0.0759286	0.340868	0.533396	0.0498082
Q15125;C9JJ78;C9J719	EBP	3	3	33.1	7.54e-186	0.11272	14.075	0.86174	44.77	0.5029	48.019	0.57307	55.399	0.9763	15.292	2.0047	32.862	0.00298791	0.0060612	0.0179955	0.972955
O76021;A0PJ87;B4DJ58;Q32Q62;A0PJ61	CATX11;CSIG;L12;PBK1;RSL1D1	2	22	24.8	7.91e-22	0.24983	13.101	1.5624	20.901	0.63983	20.153	0.48793	21.202	0.6084	28.68	1.0463	26.46	0.000831826	0.00467826	0.992573	0.0019168
O76031;Q9H072	CLPX;DKFZp586J151	1	12	10.4	1.92e-63	0.10181	52.809	1.4494	10.043	0.76876	13.829	0.63907	34.045	0.93214	13.673	1.8415	29.336	0.0107893	0.0263516	0.104951	0.857908
P46821;A2BDK6;A5D6X1;A5D8X6;Q05BW8;Q32NB7;Q4VBY4;Q5H9P1;Q6PJD3;Q86X89	MAP1B;hCG_37848;DKFZp686F1345	4	38	12.7	9.83e-42	0.22493	32.48	1.451	25.014	0.46734	22.224	0.49004	36.787	0.59886	12.332	1.3503	21.572	0.0269915	0.0851247	0.651208	0.236676
Q9H0U4;Q92927;Q6FIG4;Q92928	RAB1B;rab1b;RAB1C	4	15	47.2	0	0.50494	30.569	1.9946	19.894	0.70139	21.938	0.58645	37.904	0.67165	21.066	1.0067	34.271	0.146139	0.666973	0.165601	0.0212874
P54886-1;P54886;P54886-2	ALDH18A1;GSAS;P5CS;PYCS	2	30	14.3	8.15e-250	0.14348	32.311	1.5499	44.66	0.82306	50.169	0.64841	18.461	0.7682	20.432	1.4867	28.849	0.026131	0.0731049	0.357027	0.543737
Q01650;Q2MCL6;Q8IV97	CD98LC;LAT1;MPE16;SLC7A5	1	9	13.5	4.42e-22	0.36035	24.454	1.9348	23.268	0.65421	21.145	0.54967	18.325	0.58897	22.477	0.63305	50.435	0.246808	0.689411	0.0545595	0.00922185
Q9P035;B4DRF4	BIND1;PTPLAD1	3	13	41.4	5.22e-158	0.14558	18.752	0.91949	31.449	0.45308	19.611	0.49833	25.919	0.95762	28.129	1.5519	42.17	0.00277386	0.00591279	0.0194614	0.971852
Q9UI30	AD-001;HSPC152;HSPC170;TRMT112	2	4	39.8	3.28e-54	0.29838	10.811	1.4168	3.3329	0.55503	14.191	0.36693	7.5336	0.39198	5.3798	0.45577	13.131	0.835224	0.148635	0.0134038	0.00273795
P05455;B5BUB5;Q14730;Q15367;Q53XJ4;Q9UMH5;Q9UMH6	SSB;hCG_2005701	5	28	27.6	3.1e-67	0.44976	33.816	2.2409	19.479	0.66531	28.594	0.3503	13.944	0.36262	22.408	0.40629	42.519	0.890109	0.0793912	0.0228395	0.00766053
Q9UN86-1;Q9UN86;Q9UN86-2;A8K6V7	G3BP2;KIAA0660	2	6	41.5	1.31e-66	0.33964	42.813	1.5984	26.933	0.52024	0.85466	0.40605	61.727	0.48272	18.456	0.71671	41.521	0.119278	0.754718	0.112482	0.0135224
Q9Y230;B3KNL2;B3KQ59	CGI-46;INO80J;RUVBL2;TIP48;TIP49B;hCG_16214	2	22	25.6	2.61e-22	0.32435	46.73	1.9124	37.884	0.65246	26.5	0.4715	26.17	0.43275	39.244	0.54815	32.482	0.681376	0.287342	0.0260386	0.00524374
Q13641;A8K555	5T4;TPBG;hCG_401114	1	6	48.8	3.38e-106	0.19787	26.023	1.1653	25.215	0.46167	25.845	0.40867	18.202	0.41672	46.509	0.45852	33.79	0.109218	0.663853	0.200244	0.0266855
P80303-1;P80303;P80303-2;A7LNF3;A7LNF4;A7LNF5;Q2L696	NEFA;NUCB2;Nucb2	3	13	34	4.32e-199	0.17925	24.462	1.4526	19.265	0.75172	18.337	0.6834	14.722	1.0519	24.723	1.778	37.193	0.00423791	0.0105511	0.0472924	0.937919
Q9UNK0	STX8	4	9	23.3	1.94e-146	0.18758	27.073	1.7498	34.421	0.91325	20.167	0.65634	27.576	0.7928	24.145	0.86675	20.575	0.0786076	0.245638	0.518994	0.156761
P54920	NAPA;SNAPA	5	19	30.9	1.41e-13	0.35832	25.792	2.3019	27.133	0.84359	17.616	0.61609	13.21	0.59459	73.594	0.72332	36.85	0.196096	0.74635	0.0494627	0.00809152
Q5J8M3-1;Q5J8M3;Q5J8M3-2;Q5J8M3-3	HSPC184;PIG17;TMEM85	9	6	13.5	1.55e-16	0.098541	13.004	0.79011	35.334	0.43712	8.1136	0.55751	24.552	0.92158	18.377	1.6503	31.419	0.00478866	0.00967996	0.0280608	0.957471
P38919	DDX48;EIF4A3;KIAA0111	1	14	13.2	5.51e-26	0.23825	26.576	1.3827	11.194	0.50583	7.3629	0.32786	7.5343	0.51009	46.134	1.2943	40.188	0.046471	0.144026	0.661808	0.147695
P46939	DMDL;DRP1;UTRN	5	91	13	1.12e-11	0.42929	22.14	2.0988	30.101	0.69303	29.871	0.46978	16.048	0.5552	36.224	0.69027	33.637	0.630403	0.333134	0.0306624	0.00580079
P46940;A4QPB0;B4DNP4;B4E2M0;Q05DN7;Q5FWG8;Q6P1N4;Q96PA3	IQGAP1;KIAA0051	2	66	18.9	5.78e-123	0.42749	33.254	2.0617	33.084	0.75805	23.922	0.4873	45.078	0.49735	31.485	0.629	24.719	0.959382	0.0354464	0.00423136	0.000940163
Q9P0S9;Q53F27;Q5T4I6	C6orf53;HSPC194;TMEM14C	1	4	50	7.17e-71	0.11617	75.013	0.90162	16.844	0.45775	15.088	0.41772	21.713	0.60447	30.537	1.4984	34.59	0.00120339	0.00285566	0.0121401	0.983801
Q9H9B4	SFXN1	1	17	9.9	1.26e-17	0.080874	36.252	0.80373	31.725	0.38357	50.508	0.37079	19.635	0.60548	21.155	1.6673	35.108	0.000323875	0.000725435	0.00270458	0.996246
P61803;Q53G02	DAD1	1	4	29.6	2.22e-10	0.10326	23.143	0.82864	24.904	0.53031	34.938	0.58432	7.2914	0.89747	12.488	1.5499	11.14	0.00547747	0.0113035	0.0334297	0.949789
Q99627;B2R8N1;Q53QS9;B4DFF9;A8K1H6;B8ZZP3;C9JW44	COPS8;CSN8;COP9;hCG_1776875	6	5	21.8	2.82e-15	0.31083	10.681	1.9321	35.524	0.55171	21.451	0.39192	19.716	0.39663	31.171	0.41483	33.557	0.955676	0.0369555	0.00588614	0.00148208
Q13425-1;Q13425;Q13425-2;C9JMY8	D16S2531E;SNT2B2;SNTB2;SNTL	2	10	10.5	3.35e-15	0.46893	9.7285	1.9345	12.328	0.66428	9.468	0.51165	10.33	0.56449	14.072	0.6911	41.307	0.696857	0.265319	0.0314365	0.00638756
Q9UNF1-1;Q9UNF1;C9JMB9;Q9UNF1-2;Q5H909;Q5H907;B4DX55	BCG1;MAGED2;RP1-14O9.1-004;hCG_18665;RP1-14O9.1-005	18	12	21.1	6.65e-16	0.28835	36.172	1.0642	25.111	0.44892	19.155	0.30391	26.637	0.48481	20.074	0.62327	41.285	0.109328	0.457165	0.38805	0.0454574
Q9Y3L5	RAP2C	1	13	21	2.19e-84	0.44243	22.098	1.7129	48.843	0.68384	8.4731	0.44449	33.922	0.4611	69.434	0.52146	54.955	0.990551	0.00761035	0.00144623	0.000392075
Q9Y5R8;B2RA50	BET5;MUM2;TRAPPC1	2	5	18.3	9.08e-63	0.28979	28.899	1.4192	18.397	0.60206	12.077	0.4844	12.726	0.4904	9.588	0.44651	121.76	0.436432	0.455687	0.0874679	0.0204132
Q9H9J2	MRPL44	1	7	7.3	1.1e-10	0.12226	31.162	1.251	12.554	0.5716	12.391	0.41165	17.554	0.76738	9.5095	1.9709	41.551	0.00495285	0.012364	0.0600821	0.922601
P48426;B0YJ66;B4DGX2;B4DH09	PIP4K2A;PIP5K2;PIP5K2A	4	5	13.8	2.32e-09	0.31194	26.142	2.6618	21.372	0.74444	20.336	0.49445	22.593	0.46278	24.949	0.94122	57.194	0.0840462	0.835066	0.072426	0.00846212
P48449;B2R694;B4DJZ9	LSS;OSC	5	13	6.8	2.41e-22	0.18453	46.802	0.93147	15.029	0.5169	33.714	0.55128	12.56	1.0445	36.226	1.4573	24.042	0.0048968	0.01026	0.0321999	0.952643
Q03252	LMN2;LMNB2	2	27	12.4	2.25e-20	0.1498	39.495	0.96343	26.946	0.46518	20.758	0.48287	27.309	0.83711	29.694	1.8183	54.199	0.0012363	0.00269939	0.00959475	0.98647
P61011;B4DDS7;B4DUW6	SRP54	3	17	13.1	2.48e-21	0.29439	22.008	2.218	23.66	0.79527	23.919	0.63708	15.777	0.80892	35.282	1.3126	34.08	0.00110239	0.00670765	0.989985	0.00220482
P07099;B2R8N0;Q6FGZ3	EPHX;EPHX1;EPOX	3	19	24.3	2.94e-74	0.16594	33.369	1.1829	25.217	0.65573	26.828	0.63526	23.059	0.92473	24.292	1.6941	28.803	0.00105088	0.00246561	0.00981359	0.98667
P61970	NTF2;NUTF2	4	4	53.6	3.87e-126	0.44554	24.982	2.5096	40.563	0.74968	18.609	0.4135	21.343	0.38211	36.628	0.31296	70.14	0.813253	0.127733	0.042781	0.0162325
P13667;A8K4K6;Q549T6	ERP70;ERP72;PDIA4	3	51	45.7	4.63e-97	0.16724	47.606	1.4072	32.422	0.71136	49.637	0.65167	23.979	0.98299	40.991	1.5592	38.204	0.00828947	0.0211769	0.0975419	0.872992
Q9GZT3	C14orf156;DC23;DC50;PD04872;SLIRP	1	6	10.2	3.31e-30	0.21603	18.033	1.8875	12.109	0.7159	13.603	0.6631	24.859	0.85442	4.5173	1.9558	22.541	0.0164803	0.05	0.425328	0.508192
P13674-1;P13674;P13674-2;Q5VSQ6;C9JL12	P4HA;P4HA1;hCG_19276;RP11-344N10.1-002	3	17	16.6	9.49e-51	0.16523	28.09	1.4053	17.502	0.65624	27.69	0.64808	19.19	1.1008	15.001	1.6233	37.946	0.00604085	0.0147616	0.0620856	0.917112
Q5W0H4;P13693;B4DKJ4;Q86YH5;Q8TBK7	RP11-290D2.1-004;TPT1;hCG_32792;RP11-290D2.1-002	10	9	16.7	9.14e-20	0.37873	28.034	2.271	149.36	0.59978	17.149	0.37617	17.42	0.38572	55.952	0.42951	26.772	0.973937	0.0204569	0.00435784	0.00124844
Q15785;B4DXU3	TOMM34;URCC3	2	12	21.8	1.05e-44	0.27204	15.69	1.4674	28.218	0.54802	28.626	0.38128	26.944	0.42428	33.304	0.66566	22.158	0.0256678	0.929515	0.0413021	0.00351475
Q92530;B4DUJ0;B4DXW9;Q5QPM7;B4DFK1;Q5QPM9	PSMF1;RP4-545L17.1-003;RP4-545L17.1-008	5	5	44.3	8.42e-112	0.34032	27.321	1.3081	22.558	0.49168	31.068	0.32827	16.192	0.43687	45.575	0.58039	32.369	0.30596	0.577446	0.0995224	0.0170712
Q12907;A8K7T4;B4DWN1	C5orf8;LMAN2	1	14	52.2	5.95e-55	0.16896	69.823	1.0324	21.139	0.56011	28.223	0.58208	21.695	0.84849	34.241	1.3569	41.595	0.00158652	0.00372047	0.0146784	0.980015
Q92905;Q59GH5	COPS5;CSN5;JAB1	4	9	25.8	1e-116	0.25645	76.607	2.1825	28.278	0.61391	7.5723	0.43059	35.119	0.42831	38.582	0.45258	58.111	0.614173	0.338859	0.0387334	0.00823477
Q13445	IL1RL1L;IL1RL1LG;TMED1	1	5	10.5	1.63e-48	0.15602	116.71	1.0018	11.711	0.51538	16.949	0.55267	26.941	0.71619	29.523	1.5279	26.757	0.000781412	0.00182867	0.00740775	0.989982
O95747;C9JIG9	KIAA1101;OSR1;OXSR1	3	14	33.7	4.5e-41	0.30415	14.592	1.7865	18.131	0.60211	16.867	0.37224	11.323	0.41166	20.475	0.56027	22.81	0.460697	0.504969	0.0292709	0.0050631
P56537;B7ZBG9	EIF3A;EIF6;ITGB4BP;OK/SW-cl.27;RP4-614O4.1-005	6	7	10.7	6.87e-37	0.29945	3.2009	1.4429	17.963	0.48841	106.7	0.34886	41.958	0.41704	7.0489	0.66528	4.0871	0.116009	0.751453	0.118653	0.013886
Q9NRF9	CHRAC17;POLE3	1	2	21.8	5.56e-64	0.3586	232.6	1.9722	34.064	0.37914	7.4978	0.24651	11.362	0.30748	13.704	0.45009	26.866	0.686906	0.22456	0.0683781	0.0201556
P62829;Q9BTQ7;C9JD32;B9ZVP7	RPL23	6	8	11.8	2.59e-117	0.32342	25.269	1.8886	22.043	0.74502	32.206	0.53964	17.057	0.68994	37.034	1.1906	37.838	0.00660251	0.04533	0.939717	0.00834997
P31150;B4DH24;B4E070;B4DHX4	GDI1;GDIL;OPHN2;RABGDIA;XAP4	3	24	64.8	0	0.28501	38.116	1.9216	38.46	0.63392	51.82	0.37337	73.041	0.37379	31.901	0.37641	36.333	0.923852	0.0618495	0.0112721	0.00302638
P31153;B4DEX8;B4DN45;B4DN74	AMS2;MAT2A;MATA2;hCG_34602	6	8	14.3	3.81e-23	0.24411	29.937	1.4781	12.881	0.57266	16.717	0.31687	45.149	0.32139	25.181	0.32298	23.342	0.868523	0.105261	0.0205818	0.0056337
B4DX18;Q5U0B3;P48556;B4E2Y4	hCG_42853;PSMD8	3	7	53.5	1.97e-22	0.34545	56.386	2.1541	19.906	0.6257	14.847	0.42294	12.591	0.57489	12.801	0.50643	25.283	0.659705	0.285955	0.0442925	0.0100469
P84103;B2R6F3;B4E241	SFRS3;SRP20;hCG_14802	2	9	53.7	5.77e-90	0.24081	119.74	1.5126	27.815	0.53432	48.826	0.45383	27.937	0.43037	18.705	0.80891	32.118	0.046488	0.405917	0.521685	0.0259097
P61960;Q5VXS0;C9JJC2;Q5VXS2	BM-002;C13orf20;UFM1;RP11-131P10.1-003;RP11-131P10.1-005	3	4	10	2.48e-26	0.26062	205.63	1.1491	42.791	0.47658	13.233	0.37235	4.253	0.51855	14.877	0.84686	35.581	0.0169979	0.0786188	0.870412	0.0339711
P63000-1;P63000;A4D2P1;P63000-2;A4D2P0;A4D2P2	MIG5;RAC1;TC25;hCG_14926;tcag7.839	8	12	25.3	1.13e-31	0.37487	26.221	1.7101	98.527	0.69208	20.59	0.48982	16.851	0.49982	61.363	0.57913	79.994	0.724239	0.251121	0.0205606	0.00407925
O00115;B3KQS9;C0LQF2;B7Z4K6	DNASE2;DNASE2A;DNL2	2	4	24.9	4.9e-65	0.25037	11.904	2.479	24.084	1.1421	8.5499	0.56159	21.273	0.40842	25.963	0.25776	19.432	0.561292	0.276256	0.114884	0.0475684
O00116;B7Z3Q4;B7ZAC5;Q53S12;Q53SG6;Q53SN7	AAG5;AGPS	2	26	14.9	2.8e-86	0.15361	33.575	1.0596	40.384	0.5198	28.539	0.59432	21.58	0.92712	29.318	1.7534	43.554	0.000468826	0.00103662	0.00369627	0.994798
O00151	CLIM1;CLP36;PDLIM1	1	14	21.3	1.07e-55	0.42623	28.663	2.0045	76.168	0.72167	98.137	0.50754	23.55	0.40163	103.1	0.51121	32.813	0.924614	0.0586554	0.0129524	0.00377803
O00161-1;O00161;A8K287;O00161-2	SNAP23;hCG_40424	7	13	18.6	7.86e-37	0.41393	30.95	2.4725	60.783	0.73489	27.254	0.48178	28.795	0.47957	44.289	0.60442	43.615	0.985842	0.0121468	0.00163084	0.000380454
P48637;B7Z1C5;B7Z514;Q8TDA8;B6F210	GSS	2	8	26	8.27e-52	0.31093	17.982	1.7756	6.6176	0.63516	6.1457	0.37946	12.397	0.35733	10.451	0.35483	14.677	0.917639	0.0637221	0.0143451	0.00429372
P48643;A8K2X8;B4DDU6;B4DE30;B4DX08;B4DXI1;B4DZT5;B7ZAR1;Q9BU08;B4DYC8;B4DYD8;Q96GI1;Q9HB74	CCT5;CCTE;KIAA0098	3	36	22.9	1.02e-46	0.38199	45.486	2.0733	22.285	0.69527	20.83	0.47021	30.053	0.48487	43.573	0.49877	44.367	0.965171	0.0290295	0.00462637	0.00117309
P23246-1;P23246;Q6PIX2;Q86VG2;Q9BSV4;P23246-2	PSF;SFPQ	2	18	41.6	1.1e-64	0.33954	25.564	1.2524	29.017	0.46692	25.004	0.4051	29.257	0.48933	27.261	0.76359	46.11	0.099945	0.455437	0.402148	0.04247
P07237;B2RDQ2;B4DJS0;B4DNL5;B3KTQ9;B4DLN6;B4DUA5;Q96C96	ERBA2L;P4HB;PDI;PDIA1;PO4DB;hCG_95895	4	33	21.7	7.75e-20	0.19008	48.153	1.5444	23.431	0.76437	23.963	0.72127	21.298	1.1053	34.964	1.6935	47.663	0.00802452	0.0204156	0.093316	0.878244
P15260;B2R6Q9;B4DLL6;Q14936;Q53GX8;Q7Z687;Q9BY69	IFNGR1	1	3	29.6	0	0.17845	67.763	1.6052	20.02	0.67232	14.305	0.51189	14.724	0.64402	30.099	0.74636	45.611	0.054247	0.241694	0.625829	0.0782306
P13804;Q53XN3;B4DT43	ETFA;hCG_39414	3	14	47.2	1.79e-103	0.1887	35.39	1.8736	25.322	0.78178	26.666	0.58966	27.292	0.7247	39.448	1.8244	43.229	0.019792	0.0645247	0.623428	0.292256
O00217;Q08E91;Q53G17;B4DYI3	NDUFS8	2	5	69.5	3.04e-173	0.070243	35.987	0.77948	19.502	0.36209	37.633	0.35969	25.756	0.57527	23.662	1.9114	43.967	0.00116887	0.00255877	0.00906959	0.987203
O00299;Q53FB0;Q5SRT3	CLIC1;NCC27;DADB-110M10.1-001;DAMA-236L13.3-001;DAMC-117B11.2-001;DAQB-350E15.4-001;DASS-312M4.8-001;XXbac-BCX88C14.3-001	2	15	38	1.78e-75	0.40765	15.751	2.1799	30.327	0.66681	20.09	0.41621	16.535	0.52967	21.972	0.56935	56.428	0.887473	0.0953947	0.0139222	0.00320976
P48735;B4DFL2;B4DSZ6;Q53GL5;Q13584	IDH2	2	10	36.3	2.58e-45	0.15744	30.706	1.5692	15.112	0.75905	36.578	0.51065	18.18	0.80237	12.298	1.735	34.823	0.0164539	0.0474812	0.321145	0.61492
P62191;B4DR63;Q53HB3;Q53XL8;Q6NW36	PSMC1;hCG_2029049	5	14	20.1	2.42e-13	0.29605	22.879	1.8073	37.45	0.56922	21.926	0.38998	29.232	0.38223	32.639	0.54607	33.572	0.524505	0.44112	0.0291438	0.00523114
O43175;B3KSC3;Q5SZU1;Q8N5M8;Q96RV5;Q96RV6;Q96RV7;Q96RV8;Q96RV9;Q9UMY2;Q9UMY3	PGDH3;PHGDH;RP4-683H9.1-002	2	25	38.8	3.56e-180	0.27295	30.96	1.4524	22.087	0.5994	32.274	0.41969	24.851	0.47291	26.077	0.63804	36.761	0.00958797	0.973098	0.015973	0.00134063
O43181	NDUFS4	1	5	9.3	1.13e-55	0.071393	56.408	0.78394	43.175	0.37784	31.738	0.3413	40.506	0.63401	15.58	2.3275	28.718	0.00289267	0.00613962	0.0204855	0.970482
P07339;C9JIH9;C9JH19;C9JC30	CPSD;CTSD	6	18	9.5	1.98e-14	0.20477	34.949	2.2717	58.458	0.97563	26.701	0.59767	24.143	0.57715	39.088	0.46647	49.589	0.31645	0.449055	0.181093	0.0534027
P15374;Q5TBK7	UCHL3;RP11-173B14.3-003	2	9	26.6	3.58e-141	0.36308	32.467	2.1218	26.26	0.55103	61.95	0.38909	35.963	0.41096	16.326	0.47177	72.227	0.957797	0.0346425	0.00602517	0.00153502
P23396;Q53G83;Q9NQS8;A7E2S3	OK/SW-cl.26;RPS3	4	23	22.1	1.71e-67	0.32981	43.508	1.8466	31.97	0.69196	26.353	0.51084	31.815	0.6198	44.413	0.8697	43.999	0.0254985	0.825952	0.14147	0.00707926
O14979-1;O14979;B4DGN3;B4DTA2;O14979-2;O14979-3	HNRPDL;JKTBP	3	8	36.4	1.69e-177	0.34221	19.406	1.3226	26.923	0.68117	17.752	0.53958	12.876	0.70945	21.036	1.1394	39.1	0.00978887	0.0389618	0.900158	0.0510916
P21964-1;P21964;B8XPJ7;B8XPJ8;P21964-2;Q9BWC7	COMT	6	18	56.5	5.39e-289	0.13636	36.558	0.97361	17.03	0.50655	12.378	0.52989	19.561	0.76444	21.895	1.4405	65.511	0.000473719	0.00109878	0.00430403	0.994123
P13987;Q6FHM9	CD59;MIC11;MIN1;MIN2;MIN3;MSK21;hCG_2033390	1	6	40	1.41e-36	0.5282	11.293	2.5332	65.477	0.73488	30.633	0.47704	11.274	0.50476	25.352	0.50413	34.715	0.920461	0.0591821	0.0154374	0.00491917
P13995;B2R7W0;B4DY35;Q7Z650;B9A062	MTHFD2;NMDMC;hCG_40734	5	9	45.9	2.46e-264	0.26507	16.708	1.3687	6.6454	0.76533	20.162	0.46088	38.464	0.78387	15.693	1.277	31.099	0.0268432	0.0859252	0.653311	0.23392
Q14697-2;Q14697;B4DZ53	G2AN;GANAB;KIAA0088	1	51	24.3	1.73e-37	0.1535	43.146	1.2218	38.433	0.62331	27.99	0.57185	26.202	0.88994	24.645	1.3679	35.58	0.00741306	0.0187435	0.0847935	0.88905
Q9BXW7-1;Q9BXW7;Q9BXW7-2	CECR5	4	7	37.9	2.59e-16	0.16631	24.679	1.4226	15.732	0.52708	20.431	0.3409	37.158	0.6004	16.649	1.2182	24.628	0.0162808	0.05788	0.799812	0.126027
O43242;B3KNN7;B4DEB0;B4DPM7;B4DT72;B4DV84;Q6IBN0;Q8N9M2;Q96N86	PSMD3	2	15	15	6.87e-20	0.34102	29.035	1.6473	21.905	0.63894	46.054	0.3977	39.366	0.43188	37.25	0.54806	24.265	0.759736	0.217897	0.0187006	0.00366718
O43264;A1A528;B2R7C2;B4DUQ3;B4E1J7	ZW10	1	18	94.7	2.25e-236	0.22667	15.135	1.7021	20.165	0.64691	26.405	0.56053	45.231	0.89327	13.933	1.4227	28.459	0.0173429	0.0575903	0.6497	0.275367
O00483	NDUFA4	2	4	42.6	1.05e-244	0.11814	6.9402	0.88988	15.831	0.35591	14.645	0.33282	26.667	0.63243	14.017	1.8381	8.6718	0.00790803	0.0175649	0.0648912	0.909636
Q13151	HNRNPA0;HNRPA0	1	8	41.4	1.8e-87	0.34603	28.084	1.9211	14.005	0.6132	10.98	0.48779	16.75	0.70856	20.219	1.0204	38.624	0.0488727	0.322935	0.596448	0.0317441
Q13162;A6NJJ0;C9JLQ6	PRDX4	5	18	15.8	1.04e-21	0.16984	23.572	1.5168	53.71	0.70264	18.546	0.61685	18.322	0.83213	36.763	1.3294	38.398	0.0210477	0.0624915	0.393022	0.523439
P56937-1;P56937;P56937-2;P56937-3;Q5T250;Q9H9C0;A6NH47;Q5MGS6;B4DF79;Q9NRW5	HSD17B7;UNQ2563/PRO6243;RP11-331H2.1-003;hCG_2024989	7	5	21	3.78e-104	0.19711	15.061	1.0893	18.598	0.61888	12.234	0.65402	20.849	0.7658	27.441	1.7926	27.516	0.00252897	0.00576337	0.021825	0.969883
P23526;B3KUN3;Q1RMG2	AHCY;SAHH	2	15	26.4	2.41e-52	0.30289	28.543	1.7715	44.801	0.62483	22.836	0.43288	26.503	0.42292	33.33	0.49813	51.127	0.714299	0.257251	0.0236254	0.00482446
P23528;B4E112	CFL;CFL1	2	20	29	1.49e-142	0.42969	25.798	2.5778	50.183	0.82641	20.909	0.53972	25.189	0.58531	22.493	0.683	42.236	0.869523	0.117301	0.0109217	0.00225445
P15529-1;P15529;P15529-10;P15529-13;P15529-11;P15529-14;P15529-12;P15529-15;B4DL30;Q06C42;P15529-8;P15529-9	CD46;MCP;MIC10	9	6	24.8	2.75e-52	0.23512	13.083	1.4907	17.941	0.60379	33.309	0.44689	21.541	0.35132	14.104	0.58995	41.551	0.152376	0.710317	0.119292	0.0180155
P23588;B4DRM3;B4DEP6;B4DS13;Q7Z5Y0;B4DS01	EIF4B	6	10	25.7	1.78e-48	0.30636	27.023	1.9856	20.393	0.59329	28.865	0.36063	18.339	0.45249	36.533	0.47493	61.308	0.826421	0.152671	0.0172267	0.00368169
Q9H773	CDA03;DCTPP1;XTP3TPA	1	10	18.8	4.06e-45	0.38471	31.652	2.2009	27.107	0.68167	62.396	0.41455	11.363	0.41686	86.747	0.45147	105.27	0.984758	0.0121298	0.0024282	0.000683637
Q9BQA1;B4DP38;Q5QNY9	HKMT1069;MEP50;Nbla10071;WDR77;RP11-552M11.3-004	4	5	22.2	1.45e-66	0.2499	29.62	1.9921	18.395	0.60288	26.59	0.6111	10.967	0.5267	23.629	0.56929	29.468	0.211297	0.593896	0.163021	0.0317857
Q9BT67-1;Q9BT67	N4WBP5;NDFIP1;PSEC0192;PSEC0223	2	10	14.1	8.15e-22	0.11541	18.539	1.1677	22.961	0.50973	33.905	0.38228	20.919	0.45318	18.03	0.53445	33.613	0.0649447	0.253179	0.58038	0.101497
Q13200;B4DM22;B4DX07;Q53XQ4;Q59EG8;Q9NSM5;B4DXY1;Q13041	PSMD2;TRAP2;DKFZp564A2282	13	23	25.9	1.22e-128	0.33884	30.049	1.6508	27.837	0.57213	33.593	0.39686	32.908	0.40062	25.215	0.61289	22.929	0.417487	0.52855	0.0459455	0.00801686
Q13232;Q9NUF9	NME3;c371H6.2	1	4	25.6	8.55e-108	0.40318	49.348	1.3391	1.7705	0.45355	24.662	0.26185	33.599	0.70052	40.802	1.2123	28.115	0.147391	0.258072	0.387978	0.206558
Q13242;A8K3M9;B4DFT9	SFRS9;SRP30C	2	4	16.7	1.03e-28	0.44453	47.26	1.5159	13.833	0.46711	22.593	0.42302	48.351	0.48356	5.012	0.53065	8.0627	0.656023	0.25477	0.0698675	0.0193397
Q13257	MAD2;MAD2L1	3	5	34.9	1.68e-104	0.24645	8.548	2.0237	46.291	0.43433	9.9402	0.31441	142.26	0.51514	8.6679	0.94019	11.345	0.0850193	0.390161	0.478435	0.0463844
Q9HB40-1;Q9HB40;B4DP22;Q9H2J9;Q9HB40-2	MSTP034;RISC;SCP1;SCPEP1;UNQ265/PRO302	3	10	19.9	6.03e-33	0.17388	32.193	2.5354	24.564	1.0086	21.784	0.58139	26.972	0.46224	52.448	0.35328	34.511	0.407	0.387662	0.153538	0.0518005
O95772-1;O95772;A4D1X0;O95772-2;C9JKL2;C9JPX5	MENTHO;STARD3NL;UNQ855/PRO1864;hCG_16681;tcag7.481	6	4	8.8	3.19e-157	0.19065	45.073	1.7183	19.444	0.75582	13.362	0.59345	26.718	0.67705	11.652	0.79964	25.572	0.0656429	0.265083	0.575814	0.09346
Q9BTY2	FUCA2;PSEC0151;UNQ227/PRO260	3	9	21.4	2.01e-17	0.14736	14.388	1.9223	20.59	0.87986	29.612	0.53322	24.047	0.55513	13.025	0.79631	41.026	0.0846969	0.32864	0.499579	0.0870837
Q13283;B7Z8K4;Q32P45;Q53HH4;Q5HYE9;Q5U0Q1;Q6FI03;Q6ZP53	G3BP;G3BP1;DKFZp313K0921;DKFZp686L1159;hCG_39146	2	15	30.2	3.18e-101	0.37641	24.863	1.6299	26.267	0.52294	46.566	0.41832	27.996	0.51392	25.826	0.63233	32.814	0.307652	0.599372	0.0794392	0.0135368
Q9H2V7-1;Q9H2V7;Q9H2V7-2;Q9H2V7-3;Q9H2V7-4;Q59FQ8;Q9H2V7-5	PP20300;SPIN1;SPNS1	7	4	30.3	3.37e-101	0.14435	14.308	1.4843	2.9164	0.66186	6.1642	0.42003	31.626	0.5242	40.888	0.54934	23.175	0.104729	0.403458	0.417819	0.0739939
P62070;B7Z5Z2;B7Z6C4;B7Z7H6	RRAS2;TC21	3	7	30.3	1.02e-52	0.5498	9.5123	1.9583	34.323	0.66289	13.386	0.45222	22.44	0.42543	22.571	0.60451	12.242	0.830885	0.123688	0.0346807	0.0107469
P31689;B7Z5C0;Q5T7Q0;Q86TL9;Q9NXZ8	DNAJ2;DNAJA1;HDJ2;HSJ2;HSPF4;hCG_30269;RP11-54K16.1-001	1	14	48.1	2.66e-188	0.27486	48.45	1.7398	20.962	0.77213	14.502	0.60548	23.563	0.77199	23.361	1.0719	38.84	0.00970645	0.0509381	0.91575	0.0236057
O00629	KPNA4;QIP1	2	6	48.6	1.06e-93	0.32777	23.943	2.1222	36.665	0.62995	19.739	0.45591	22.934	0.50898	38.503	0.73694	23.724	0.0444269	0.933436	0.0197282	0.00240905
P07686;Q5URX0	HCC7;HEXB	1	17	52.8	8.91e-85	0.17118	34.777	2.5979	51.494	1.049	26.745	0.51479	23.559	0.42622	48.395	0.34543	78.965	0.438559	0.379081	0.137552	0.0448086
P62851	RPS25	3	5	57	5.23e-54	0.38993	12.477	2.4064	12.021	0.77837	21.335	0.52267	8.3982	0.62725	10.967	1.1376	35.02	0.0674476	0.71311	0.203541	0.0159017
P62917;B4DVG7	RPL8	6	13	43.3	6.83e-13	0.27559	27.15	1.4635	30.071	0.52618	49.799	0.44684	23.908	0.60288	11.958	1.0048	41.649	0.0119691	0.0583302	0.904907	0.0247935
Q13347;Q53HU7;Q5U0F4;Q9P1D9	EIF3I;EIF3S2;TRIP1;hCG_41608;RP4-675E8.1-001	2	10	27.9	1.61e-133	0.40558	29.975	1.7024	18.732	0.51804	33.104	0.59387	40.636	0.51108	25.484	0.70679	59.999	0.293177	0.528205	0.148286	0.0303315
P09110;B4DEN6;Q8NCW8;C9JDE9;C9J6A6;Q96CA6;B4E072	ACAA;ACAA1;PTHIO	12	15	10.5	9.79e-14	0.13058	103.95	1.1846	47.198	0.61701	36.433	0.56795	20.657	0.97987	34.454	1.5924	63.855	0.00331326	0.0077864	0.0303363	0.958564
O43504	HBXIP;XIP	2	5	7.6	0	0.43638	32.245	2.8087	25.557	1.2056	61.711	0.80245	21.101	0.79568	17.148	0.87346	58.702	0.271136	0.618432	0.0926969	0.0177349
P33176;A8K048;Q2TA90;Q66K46;Q6P164	KIF5B;KNS;KNS1	4	50	30.6	1.53e-31	0.34418	21.173	1.9054	24.326	0.58725	18.501	0.41136	28.28	0.58006	30.699	0.86766	23.816	0.0930725	0.673892	0.212729	0.0203063
P23786;Q53G79	CPT1;CPT2	1	10	16.5	2.08e-115	0.17887	39.486	1.5661	18.309	0.72382	25.602	0.57739	28.03	0.61796	26.968	1.4627	24.937	0.0239583	0.0777947	0.616882	0.281365
O00754;A8K6A7;B4E0K9;Q59E90;Q93093	LAMAN;MAN2B1;MANB	3	16	48.8	1.04e-49	0.15884	69.509	2.212	60.605	0.90635	43.198	0.51903	30.103	0.43673	29.879	0.39899	83.203	0.330861	0.447171	0.171715	0.0502538
O00762;B2R4U3;Q5TZN3;A6NP33	UBCH10;UBE2C;hCG_38372	5	7	47.4	4.89e-98	0.46814	9.6219	1.6269	18.994	0.56283	39.45	0.3278	7.9357	0.42498	11.508	0.61093	26.187	0.630044	0.264853	0.0819557	0.0231466
O00764-1;O00764;O00764-3;O00764-2	C21orf124;C21orf97;PDXK;PKH;PNK;PRED79	5	6	38.4	3.16e-99	0.27114	50.745	1.7638	67.271	0.44789	34.106	0.23766	25.172	0.35521	33.302	0.45811	43.941	0.60899	0.324244	0.0550294	0.0117371
P60228;B2R806;B3KW56;Q6IAX5	EIF3E;EIF3S6;INT6;hCG_2008794	2	23	33.8	1.04e-143	0.37651	24.146	1.7897	16.5	0.58553	19.544	0.42731	21.406	0.46672	21.935	0.4924	30.44	0.949543	0.042541	0.00637633	0.00153979
Q16543;A1L0W4;Q6FG59	CDC37;CDC37A;MBD5	1	9	29.7	7.32e-147	0.42956	18.48	2.0971	20.91	0.59275	35.916	0.3481	52.317	0.32395	70.862	0.39427	51.453	0.885197	0.0828057	0.0239595	0.0080376
P82650;A8K9Y7;Q8NBL6;Q59GX8;C9JZT4;Q9H3I1;C9JY34;C9JQ54	C3orf5;GK002;MRPS22;RPMS22	8	8	34.2	1.61e-11	0.14386	18.538	1.719	33.128	0.78573	13.086	0.50203	23.232	0.85649	16.798	1.9657	14.015	0.0157412	0.0448474	0.294841	0.644571
Q96PK6-1;Q96PK6;Q59GV2	RBM14;SIP	7	8	12.4	3.08e-16	0.2599	71.281	1.437	23.532	0.5245	22.189	0.55278	30.286	0.757	15.296	1.2917	23.858	0.0230488	0.0718412	0.591473	0.313637
P41227;A6NM98;B4DFG1;B7Z9N2;Q6P4J0	ARD1;ARD1A;NAA10;TE2;hCG_39228	8	8	9.7	1.65e-180	0.32968	29.677	2.0777	60.703	0.7838	29.054	0.48401	43.694	0.49811	18.751	0.44595	39.079	0.766387	0.185893	0.0374998	0.0102207
Q13405;Q59GE9	C11orf4;MRPL49;NOF1;OK/SW-cl.67	3	5	30.1	1.38e-75	0.13877	12.153	1.5402	37.489	0.55083	10.623	0.4609	10.17	0.75387	16.977	2.0972	29.22	0.00989238	0.0265417	0.159419	0.804147
P41240;A8K3B6;B2R6Q4;B4DMZ0;B5BU52;Q53EL3;B4DP99	CSK;hCG_40804	2	9	38.7	4.03e-15	0.26831	16.3	1.6237	10.336	0.7471	24.66	0.43312	23.099	0.43821	51.312	0.62415	32.348	0.144796	0.757428	0.0851614	0.012615
B2R7C5;B4DWW4;Q53HJ4;P25205;B4DS46;B4DUQ9;Q8NHX6	hCG_22498;MCM3;HCC5	3	12	16.3	6.27e-58	0.33024	18.302	1.6066	15.209	0.54898	31.988	0.37569	38.29	0.32076	22.694	0.46951	14.893	0.911336	0.0729218	0.0125938	0.00314875
Q9BUN8;B4E1G1	DER1;DERL1;UNQ243/PRO276	4	5	23.7	5.99e-101	0.15323	45.859	1.185	9.531	0.49812	4.476	0.48185	8.0948	0.84429	34.545	1.244	9.1499	0.00954485	0.0249123	0.126288	0.839255
P62269;Q5SUJ3	D6S218E;RPS18;DADB-159G18.1-001;DAMC-227D19.3-001;DAQB-314F24.10-001;hCG_1640167;XXbac-BCX165D10.12-001;XXbac-BPG185D15.7-001	4	13	8.7	8.57e-12	0.35508	48.165	1.8127	50.978	0.65852	23.256	0.46181	31.779	0.58503	17.831	0.82492	42.839	0.0363808	0.89158	0.066521	0.00551862
Q13442	HASPP28;PDAP1	2	6	32.1	5.79e-254	0.26758	22.866	2.1276	13.943	0.64578	10.852	0.43607	17.642	0.52639	61.827	0.66722	46.281	0.0131371	0.976193	0.00961622	0.00105352
P62081;Q57Z92;B5MCP9	RPS7;hCG_1784266	6	12	38.1	4.65e-47	0.31898	30.84	1.8819	33.03	0.69019	25.662	0.48014	30.83	0.67116	19.914	1.0468	48.938	0.0242297	0.209619	0.748302	0.0178496
O43657;B3KQJ7;B4DUZ1;Q59ED5;B4DRB0	TM4SF6;TSPAN6;UNQ767/PRO1560	2	11	23.5	1.13e-121	0.16569	26.262	2.6628	24.045	1.2531	26.165	0.78649	26.117	0.82297	20.389	0.78299	46.648	0.148636	0.370617	0.365074	0.115673
P07814;B4DP50;Q3KQZ8;B4DKX5	EPRS;GLNS;PARS;PIG32;QARS;QPRS	2	52	14.8	9.11e-19	0.29855	31.975	1.6908	23.872	0.50099	29.337	0.37952	31.429	0.51371	41.638	0.77632	36.129	0.084291	0.648528	0.24569	0.021491
O43681;B4DEE5	ARSA;ASNA1;TRC40	2	4	23.8	5.62e-23	0.27663	8.5607	1.2166	12.481	0.51336	21.163	0.40636	47.121	0.4146	14.916	0.52482	27.923	0.0273791	0.957419	0.0135409	0.00166128
O43684;B4DDM6;A6NJ42;B5MCE8;A6NGZ9	BUB3	4	6	24.5	2.62e-93	0.26587	50.562	1.1898	24.195	0.5479	14.78	0.36488	7.4707	0.45325	17.272	0.80154	30.205	0.0384004	0.236713	0.693367	0.0315193
Q13885;A5D906;A5D907;B2R6L0	TUBB2;TUBB2A	3	27	15.5	9.87e-29	0.32594	32.295	1.5983	25.862	0.56779	21.363	0.37201	30.75	0.41069	46.674	0.48125	56.808	0.931567	0.0606116	0.00644487	0.0013764
P15880;A4D0Y7;O60249;Q3KQT6;Q6IPX5;Q8J014;Q8N5L9;Q8NI62;Q9BSW5;A6NI39;Q8NI61	RPS2;RPS4;LOC392781;tcag7.979;rps2;OK/KNS-cl.6;hCG_1990006;OK/KNS-cl.7	13	14	28.7	1.84e-159	0.3562	28.801	1.6577	62.748	0.67901	23.052	0.49259	25.524	0.55784	119.68	0.90184	32.887	0.0477528	0.713478	0.225234	0.0135353
Q13526;Q8NFL2;B3KUM4	PIN1	3	7	25.1	4.25e-39	0.41438	26.141	2.3625	14.813	0.76022	17.535	0.46979	20.72	0.43468	20.698	0.54617	33.627	0.987855	0.00993249	0.0017513	0.000460954
P17301;Q16183;Q71V33;Q9NNZ2	CD49B;ITGA2;GPIa	1	16	32.4	2.36e-117	0.44692	26.021	2.1967	18.676	0.60569	44.761	0.4453	20.263	0.54868	10.491	0.46651	19.391	0.845456	0.116807	0.0290408	0.00869603
O43707;Q96BG6;A4K467	ACTN4	9	55	15.8	6.62e-64	0.44352	28.137	2.4298	101.86	0.8834	55.903	0.5848	37.584	0.65612	41.141	0.7404	49.431	0.559125	0.407958	0.0277578	0.0051592
P31930;B2R7R8;B4DUL5	UQCRC1	5	18	57	4.75e-44	0.089718	70.768	0.76638	42.488	0.36784	30.511	0.34761	32.39	0.59413	24.221	1.8949	54.567	0.00281569	0.00607439	0.021038	0.970072
P23919;Q53F55;Q6FGU2;B7ZW70;C9JIK9;C9JW14;C9JL54	CDC8;DTYMK;TMPK;TYMK;hCG_93868;tmp_locus_5;LOC727761	5	12	49.3	1.77e-111	0.31116	41.573	2.3512	13.517	0.69783	14.001	0.37731	16.507	0.41203	28.564	0.75851	21.395	0.231737	0.696895	0.0618233	0.00954512
P31942-1;P31942;Q53F48;P31942-2;P31942-3;B4DHY1;P31942-4;P31942-5;P31942-6	HNRNPH3;HNRPH3	7	3	17.3	5.41e-15	0.24191	82.128	0.779	68.642	0.54807	25.662	0.48125	30.795	0.53865	34.641	0.78434	55.612	0.0205129	0.0595651	0.362916	0.557006
P31948;A8K690;Q3ZCU9;B4DM70	STIP1	4	38	12.2	1.85e-63	0.33931	39.814	1.9927	40.622	0.78131	25.319	0.39579	23.997	0.35855	37.823	0.33997	40.379	0.834134	0.120168	0.0341396	0.0115589
P31949;B2R5H0	MLN70;S100A11;S100C	1	6	25.4	1.8e-39	0.38402	23.07	1.8044	5.9146	0.50152	31.433	0.5143	22.958	0.38878	20.383	0.44502	93.15	0.766051	0.174061	0.0458893	0.0139984
O14672;A0AV88;A8MXI9;A8MY20;B4DU28	ADAM10;KUZ;MADM;hCG_40040	2	5	23.5	1.61e-202	0.32817	24.236	1.4759	59.825	0.49209	25.38	0.41902	28.204	0.44921	51.262	0.67237	30.544	0.119608	0.763556	0.104011	0.0128252
P25398	RPS12	2	8	30.5	1.4e-95	0.48956	76.801	2.4726	55.823	0.95592	30.383	0.60908	30.525	0.63832	30.184	0.69797	34.45	0.926416	0.0634928	0.00819208	0.00189938
O43760;Q3KQZ2;A8MWL6	SYNGR2;UNQ352/PRO615	6	5	18.2	3.07e-30	0.16905	37.284	1.7818	18.59	0.76951	14.055	0.64542	10.581	0.75088	15.87	0.91132	46.409	0.0559141	0.193226	0.59833	0.15253
O43765;B4DEA6	SGT;SGT1;SGTA	2	10	45.2	5.96e-65	0.43023	15.95	2.0807	33.834	0.6726	49.171	0.41084	37.342	0.33502	22.623	0.46104	32.711	0.900011	0.0742103	0.0195723	0.00620647
P07947;B2RA70	YES;YES1	9	17	20.4	3.56e-62	0.44171	21.207	1.628	64.162	0.65946	54.632	0.37969	58.971	0.43785	55.237	0.60413	42.479	0.782406	0.173021	0.0356911	0.00888251
O96008-1;O96008;O96008-2	C19orf1;PEREC1;TOM40;TOMM40	3	17	45.3	3.56e-33	0.053943	76.86	0.5994	43.153	0.35093	64.098	0.39094	30.729	0.6506	28.268	2.1121	47.18	0.0044055	0.00878978	0.0254123	0.961392
Q15006;A8K4K9;Q53HG5	KIAA0103;TTC35	1	12	22.4	3.55e-80	0.11215	25.276	0.89475	26.032	0.51367	35.472	0.62268	40.182	0.80206	61.998	1.9974	40.428	0.00302645	0.00629244	0.0194186	0.971262
Q9UKY7-1;Q9UKY7;Q9UKY7-2	CDV3;H41	6	5	17.4	7.64e-18	0.38081	64.047	2.4915	37.513	0.68957	24.007	0.4263	17.318	0.53916	32.07	0.53825	47.502	0.899709	0.085013	0.0123695	0.00290874
Q07021;A8K651	C1QBP;GC1QBP;HABP1;SF2P32	3	11	14.2	2.45e-23	0.23218	18.305	1.7671	16.646	0.78188	43.719	0.56345	26.145	0.78924	18.826	1.6091	34.262	0.0156515	0.0543017	0.740957	0.189089
Q15041;A8K522;B7Z6R9;B7Z791;B7Z6S5	ARL6IP;ARL6IP1;KIAA0069	2	6	18.9	4.51e-26	0.1869	48.774	1.466	29.003	0.68042	11.568	0.65269	26.07	0.98271	25.378	2.1686	44.136	0.000966895	0.00236149	0.0108278	0.985844
Q15043-1;Q15043;B4DIW3;B6EU88;Q15043-2	KIAA0062;SLC39A14;ZIP14;hCG_15998	3	4	24.9	8.39e-96	0.26429	12.206	1.8132	26.396	0.95198	10.152	0.72493	7.4697	0.91857	24.679	1.0053	36.647	0.0607996	0.213727	0.589401	0.136073
Q15046-1;Q15046;Q15046-2;Q6ZTI3	KARS;KIAA0070	3	15	34.6	2.58e-174	0.28876	75.908	1.8827	50.051	0.60536	23.656	0.40591	29.284	0.50277	21.807	0.80849	28.564	0.035838	0.865791	0.091688	0.00668318
Q15050	KIAA0112;RRR;RRS1	1	8	23	1.57e-59	0.17128	26.509	1.5934	16.125	0.54585	16.862	0.51394	25.344	0.54865	13.083	0.89425	31.515	0.0179718	0.0867815	0.849964	0.0452829
Q15056-1;Q15056;Q75MU2;Q15056-2;A4D198;B4DMV6;Q75MT8;Q75MU1	EIF4H;KIAA0038;WBSCR1;WSCR1;LOC392647;tcag7.1028	2	6	10.2	1.08e-14	0.32768	19.536	1.6401	37.872	0.62519	21.765	0.37026	32.821	0.38901	9.5605	0.50049	73.696	0.908672	0.0797688	0.00948199	0.00207735
Q15070-1;Q15070;Q2M1J6;Q15070-2;Q15070-3;C9JC63	OXA1L	5	6	46.4	2.7e-123	0.43943	62.325	0.80829	62.771	0.4674	27.008	0.32135	63.166	0.83422	36.302	1.849	13.195	0.099241	0.156098	0.28212	0.462541
Q13616;B3KTW0;B3KU45;B4DLA3;Q75MQ1	CUL1	2	22	25.9	1.23e-37	0.26175	12.839	1.6244	39.465	0.71249	20.446	0.60347	27.717	0.60031	18.517	0.76079	32.052	0.0731156	0.457299	0.42701	0.0425762
Q13618-1;Q13618;Q53S54;Q13618-2;Q13618-3;B7Z600;Q53RD1	CUL3;KIAA0617	5	14	16.1	3.85e-41	0.31067	41.747	1.5954	42.551	0.6472	31.366	0.54659	16.699	0.4533	22.764	0.79904	37.496	0.0922442	0.686061	0.200124	0.0215707
Q13636;Q53EY4;C9JY44	RAB22B;RAB31	2	5	50.9	7.64e-84	0.1939	112.24	1.6299	42.448	0.6709	11.009	0.48279	40.621	0.53897	15.569	0.79239	9.727	0.0374791	0.250116	0.675835	0.0365705
Q13637;B2R5I8	RAB32	3	10	35.4	3.29e-196	0.34958	61.485	1.7033	18.184	0.60257	21.792	0.44373	18.53	0.59908	30.855	0.94178	17.878	0.0647573	0.46756	0.439367	0.0283156
P17480-1;P17480;A8K962;P17480-2;B4DLB0;B4DNQ1;Q05BZ1;Q9BQR2;O00164	UBF;UBF1;UBTF;hCG_30294	3	11	22.6	3.24e-161	0.27396	76.626	1.2322	12.684	0.40121	27.298	0.39065	5.9053	0.83679	10.549	1.789	25.345	0.0482653	0.10225	0.303483	0.546002
Q9NP72;Q56UN9;B7Z5V3;Q5W0I9;B7Z4P9;Q59EW3;Q5W0J0;B7Z333	RAB18;RP11-148B2.1-005;RP11-148B2.1-003	8	10	15.1	8.43e-32	0.35831	37.563	2.0421	41.293	0.77979	25.633	0.5812	15.749	0.6358	25.506	0.96007	48.363	0.0234973	0.869571	0.101143	0.00578784
Q9NP90	RAB9B;RAB9L	1	5	21.7	7.6e-19	0.29876	15.088	2.2382	20.264	0.84484	2.0784	0.46986	53.907	0.57386	50.416	0.45765	49.604	0.580445	0.329308	0.0715038	0.0187435
Q92572;B2R4I8	AP3S1;CLAPS3	2	3	20.2	1.14e-135	0.3236	4.7638	1.6467	335.68	0.64654	19.875	0.47743	34.753	0.54652	15.631	0.74903	18.42	0.00721258	0.977032	0.0146547	0.00110091
Q15102	PAFAH1B3;PAFAHG	1	6	33.8	1.7e-09	0.20678	29.047	1.8747	22.041	0.54209	15.688	0.34532	12.413	0.33038	11.294	0.40303	43.277	0.56683	0.391111	0.0350947	0.00696477
P33527-1;P33527;P33527-9;Q68CP7;C9JPJ4;P33527-4;P33527-3;P33527-2;P33527-7;P33527-6;P33527-5;Q9BV39;Q9UQ98;P33527-8	ABCC1;MRP;MRP1;DKFZp781G125	14	26	33.3	2.32e-44	0.34908	26.044	1.8394	10.924	0.60014	57.78	0.51381	8.5573	0.45816	117.15	0.66849	10.21	0.239455	0.69795	0.0538716	0.00872281
Q15181;Q5SQT6	IOPPP;PP;PPA1;RP11-367H5.1-004	3	19	11.2	3.96e-27	0.34139	121.57	2.0879	37.229	0.59282	26.597	0.36854	42.855	0.40094	40.69	0.44557	54.393	0.993763	0.00516404	0.000854887	0.000217977
P41567;Q6IAV3	EIF1;SUI1;hCG_1771529	3	11	14.4	1.28e-18	0.35778	9.1887	1.5724	9.1996	0.69568	29.966	0.42039	17.515	0.48603	28.311	0.67107	40.164	0.181827	0.764574	0.0466622	0.00693686
P61224;A6NIZ1;B4DQI8;Q9BXV4;B4DW94;B4DW74;B7ZAY2;B7ZB78	OK/SW-cl.11;RAP1B	7	16	37.4	2.82e-116	0.53912	19.799	1.8819	31.311	0.749	25.096	0.5506	68.549	0.56555	29.552	0.72048	43.926	0.900614	0.0838417	0.0126276	0.0029169
Q12996;B4DFQ5;B4DMA4;Q96QK4	CSTF3;hCG_27317	3	4	44.8	1.18e-167	0.32346	15.51	0.82752	40.818	0.53701	16.619	0.33749	21.996	0.5884	40.919	0.76143	16.777	0.0739841	0.191264	0.532348	0.202404
Q99471;Q9C084	MM1;PFD5;PFDN5;mm-1	6	5	13.7	1.63e-92	0.45622	46.36	2.7072	13.744	0.88634	22.823	0.47418	5.4096	0.45659	30.664	0.51404	16.514	0.953927	0.0355815	0.00807592	0.0024151
P43003;Q8N169;Q4JCQ8;B4DF14;B4DHC6	EAAT1;GLAST;GLAST1;SLC1A3	4	2	29.2	1.6e-13	0.2084	20.83	1.3136	11.95	0.61501	19.485	0.4992	9.1177	0.58088	30.155	0.73605	12.985	0.0347818	0.173031	0.733619	0.0585689
P43007;B2R7N6;B7Z561;B7Z9M1;Q53F03;Q9P2X2;B7Z3C0	ASCT1;SATT;SLC1A4	3	6	13.9	1.83e-72	0.23411	49.281	1.3938	23.444	0.44202	43.651	0.3804	39.25	0.64107	14.151	0.32782	106.38	0.347612	0.390431	0.194144	0.0678132
O94826;B3KQK5;B4DZ87	KIAA0719;TOMM70A	3	23	33.3	1.6e-45	0.066236	108.57	0.64848	44.257	0.37621	55.669	0.40501	38.661	0.7382	25.633	2.0769	44.33	0.00374848	0.00749952	0.0218909	0.966861
Q9GZZ9-1;Q9GZZ9;Q9GZZ9-2	UBA5;UBE1DC1	6	4	43.4	2.02e-111	0.24744	20.374	1.426	16.195	0.47828	48.54	0.40338	26.988	0.34138	27.392	0.60359	12.483	0.109445	0.774649	0.102982	0.0129238
Q9UBI1;Q5T8Y8;Q5T8Z0;Q5T8Y7;B3KY73	BUP;C10orf8;COMMD3;RP11-573G6.3-003;RP11-573G6.3-002;RP11-573G6.3-004	6	6	41.7	2.03e-140	0.18479	9.8508	1.9267	16.735	0.71281	28.425	0.59481	21.326	0.86543	5.4122	1.042	9.7052	0.0323942	0.123766	0.721285	0.122555
Q9NX58;A8K3Y5	LYAR;PNAS-5	1	6	40.8	1.74e-60	0.19839	33.991	1.2169	21.414	0.50854	0.13162	0.36682	42.602	0.30067	136.25	0.99395	13.306	0.080037	0.251792	0.558368	0.109804
Q15293;B7Z1M1;Q5J7V8	RCN;RCN1	1	18	19.7	4.98e-28	0.20015	17.627	1.4998	21.935	0.65837	28.103	0.59524	43.838	0.87679	33.481	1.4089	44.759	0.0153208	0.0454384	0.334123	0.605118
P09622;B2R5X0;B4DFL1;B4DHG0;B4DMK9;B4DT69	DLD;GCSL;LAD;PHE3	5	9	50.9	0	0.23453	26.734	1.8387	24.713	0.8607	25.062	0.55196	16.893	0.80714	63.13	1.9041	34.81	0.0217992	0.0692148	0.615689	0.293297
P25685;B4DX52;Q6FHS4;Q6FI51	DNAJ1;DNAJB1;HDJ1;HSPF1;hCG_1776318	2	13	31.3	1.4e-56	0.2991	96.706	1.5288	29.338	0.67513	27.201	0.40566	29.254	0.49245	63.471	0.80456	23.998	0.0620179	0.69748	0.223894	0.0166081
Q9NR30-1;Q9NR30;Q3SWU7;Q8NI92;Q9NR30-2	DDX21;OK/SW-cl.65	3	31	14.3	3.06e-48	0.27043	45.848	1.4837	22.508	0.4926	44.879	0.48472	19.005	0.62626	20.079	1.0262	33.827	0.0186126	0.0791277	0.851495	0.0507644
Q9NR31;B2R679;B4DQ19;Q5SQT9;Q6FID4;Q8NG23;Q5SQU0	SAR1;SAR1A;SARA;SARA1;hCG_1787550;RP11-367H5.4-001;RP11-367H5.4-005	3	11	24.4	2.66e-35	0.5201	49.66	2.0642	47.649	0.71058	20.165	0.51987	41.607	0.64763	55.752	0.92177	45.049	0.281984	0.58552	0.113332	0.0191637
P09669	COX6C	3	7	11.9	1.42e-91	0.082356	12.531	0.80356	30.244	0.37615	10.824	0.41222	16.26	0.67377	23.847	2.1373	30.99	0.00183796	0.00388211	0.0127735	0.981506
O43491;Q6R5J7;Q68DV2;B4DHI8;Q59FD8	EPB41L2;DKFZp781H1755	5	55	15	7.07e-87	0.47364	27.553	2.4443	49.138	0.64492	23.16	0.47066	22.473	0.47531	34.533	0.4848	34.514	0.921419	0.0595782	0.0145571	0.0044457
Q9NQX7-1;Q9NQX7;Q9NQX7-3;B4DIB1;Q9NQX7-2;C9JG41;B8ZZM6;B4E028	BRI3;hucep-14;ITM2C;NPD018;PSEC0047	6	4	20.7	8.99e-51	0.11757	37.748	0.87712	132.72	0.44603	12.11	0.40866	11.702	0.39228	17.74	0.48925	20.822	0.0724779	0.228167	0.532167	0.167188
O75323;C9IYJ3	GBAS;NIPSNAP2;hCG_18231	6	7	45.7	1.44e-214	0.14623	73.736	1.5692	32.185	0.65129	77.393	0.49839	44.685	0.59941	11.334	1.3109	19.837	0.0191305	0.066595	0.71085	0.203425
P43121-1;P43121;A8K6A6;B2R642;B3KXZ9;P43121-2	MCAM;MUC18	2	7	22.7	8.94e-75	0.38338	16.862	1.9647	95.929	0.59595	22.712	0.38163	23.117	0.46323	10.487	0.63306	11.156	0.61134	0.336795	0.0432905	0.00857462
P51148	RAB5C;RABL	5	9	28.2	1.92e-48	0.32251	22.467	1.5562	35.004	0.67042	97.174	0.54191	42.501	0.64267	13.326	1.1447	38.785	0.0059313	0.0307753	0.950448	0.0128453
P51149;B4DPH9;C9J8S3;C9J592;C9J4V0;C9JUH2	RAB7;RAB7A	11	23	31.3	7.06e-140	0.31048	63.414	1.8512	27.958	0.73072	21.472	0.56203	28.296	0.69852	26.611	1.0293	38.437	0.00958577	0.0887136	0.89267	0.00903063
P51151	RAB9;RAB9A	1	10	21.4	2.93e-289	0.30186	18.523	1.8211	79.27	0.78656	18.496	0.60063	101.36	0.72941	15.745	0.91146	29.333	0.0383752	0.323624	0.609747	0.028253
P61026;Q53SX4;Q53T70;Q9UL28	RAB10	1	15	28.3	1.32e-19	0.31902	31.093	1.5878	18.788	0.62877	16.988	0.47954	20.897	0.62659	14.361	1.0731	29.595	0.0137231	0.0789089	0.888531	0.0188366
P27144;B2R927	AK3;AK3L1;AK3L2;AK4	2	7	40.1	7.29e-23	0.19331	23.131	1.45	29.31	0.58268	16.714	0.37581	60.842	0.57102	38.145	1.1751	17.372	0.0116815	0.0463241	0.884879	0.0571157
Q15363;Q6FHT8;B4DP27;B4E020	RNP24;TMED2;hCG_1743563	3	7	15.6	3.4e-33	0.14828	34.112	1.3499	14.378	0.56432	29.586	0.60309	15.84	1.0276	30.905	1.7216	34.238	0.00280752	0.00677236	0.0287157	0.961704
Q15365;Q53SS8	PCBP1;hCG_1776997	1	10	19.3	4.41e-114	0.28073	33.83	1.3751	22.065	0.52591	25.456	0.38977	27.574	0.46887	18.373	0.67424	47.788	0.0295608	0.864111	0.0999688	0.00635891
B2R6D7;B5BUH5;Q5U5J2;P68400;Q2I0Y7;Q8NEV1;B4DYS6	CSNK2A1;CK2A1;hCG_21984;hCG_39868	5	13	7	7.16e-33	0.35855	38.974	1.6033	36.054	0.69911	24.283	0.55672	17.633	0.58858	32.687	0.76833	43.063	0.0143788	0.955358	0.0279849	0.00227802
O94973-2;O94973;O94973-1;B7Z5S9;O94973-3;C9J1S3;B7Z1Q4;Q9UFK5	ADTAB;AP2A2;CLAPA2;HIP9;HYPJ;KIAA0899;DKFZp564D1864	8	23	27	6.12e-53	0.38107	23.56	1.8328	20.48	0.67629	14.014	0.48155	14.328	0.63362	32.073	0.89595	19.646	0.0562919	0.775205	0.156553	0.0119501
Q15382;A8K005;Q6NZ61;C9J931	RHEB;RHEB2	3	3	16.8	5.84e-65	0.40286	11.369	1.7431	7.5969	0.66912	17.914	0.44199	17.348	0.56691	8.1167	0.88606	33.242	0.120491	0.696434	0.164297	0.0187781
Q6IAA8;B4DUK2	C11orf59;PP7157	1	10	16.2	2e-157	0.32959	117.69	2.1292	26.011	0.91845	89.505	0.68316	24.398	0.69023	39.114	0.7494	46.816	0.157517	0.664132	0.153101	0.0252491
P00367;B3KT18;B3KV55;B4DGN5;B4DMF5;B4DMG8;B4E0N9;Q14400;Q53GW3;Q9UQV0;P49448;Q9BSD0	GLUD;GLUD1;hCG_1993805;GLUD2;GLUDP1	3	20	38.8	3.01e-78	0.15715	86.873	1.2775	26.544	0.61527	21.358	0.5013	25.457	0.69878	27.542	1.373	28.937	0.013095	0.0376182	0.255898	0.693389
Q99614;Q53GE7;Q53HD9	TPR1;TTC1	1	6	67.9	7.6e-61	0.36618	25.976	1.5414	30.014	0.49763	85.609	0.39976	26.107	0.35727	2.4127	0.35098	30.092	0.887058	0.0832395	0.0223843	0.00731816
Q9NP79;Q9C063	C6orf55;HSPC228;My012;VTA1	4	8	38.3	2.22e-112	0.29824	46.938	1.9018	28.084	0.54637	33.774	0.45077	32.776	0.51015	32.638	0.57838	39.942	0.17552	0.766017	0.050662	0.00780069
Q9H4M9;B2R5U3;B4DMV9;B4DR44;B4DTR4;B4DZH9;C9JC03;C9J2Z4	CDABP0131;EHD1;PAST;PAST1;hCG_23386	6	25	20.4	3.17e-26	0.29928	15.02	1.7139	24.316	0.79664	16.412	0.63656	17.559	0.58953	19.195	0.81254	25.837	0.0834589	0.578818	0.30531	0.0324127
P35222-1;P35222;A8K1L7;B5BU28;B2ZRG2;B4DGU4;B4DSW9;B4DL06	CTNNB;CTNNB1;OK/SW-cl.35;PRO2286	9	31	30	1.51e-68	0.43976	43.408	1.7414	25.287	0.69511	40.505	0.45943	68.288	0.4613	20.618	0.50734	29.108	0.988423	0.00925088	0.00181937	0.000506312
P35232;A8K401;Q53FV0;Q6FHP5;Q6PUJ7;C9JW96;C9JZ20;A8MUL1	PHB;hCG_29613	7	19	16.8	6.1e-15	0.073549	92.798	0.66234	63.991	0.34093	50.712	0.32999	33.175	0.4292	28.42	1.6734	48.177	0.00558593	0.0121205	0.0415585	0.940735
P84095;Q6ICQ8	ARHG;RHOG;hCG_16162	1	13	20.5	4.4e-85	0.39857	74.801	1.8533	20.168	0.65723	23.02	0.43441	19.117	0.45194	26.146	0.59764	38.428	0.902097	0.085648	0.0100864	0.00216818
P61020;Q6FI54;B4DKD7	RAB5B;hCG_25009	2	7	27.2	9.75e-187	0.37079	25.998	2.0743	16.241	0.73177	21.362	0.58587	27.317	0.4986	21.45	1.8976	49.898	0.0952652	0.249469	0.511556	0.143709
A7YIJ8;A7YIK3;P35241;B0YJ88;B7Z2S7;B7Z9U6;Q05CU6;Q6PKD3;Q9NST9	hCG_39182;RDX;DKFZp434I0812	3	30	33.1	9.49e-87	0.45244	26.846	2.2991	72.528	0.75762	20.643	0.50976	21.018	0.5581	32.972	0.67202	40.991	0.925054	0.0660805	0.00730185	0.0015636
P35244;A4D105;B5MC59	REPA3;RPA14;RPA3;hCG_17407;tcag7.136	2	7	27.1	6e-37	0.35333	13.527	1.4709	11.685	0.57801	32.68	0.40906	36.083	0.48214	7.699	0.68801	22.277	0.0971648	0.836333	0.0592818	0.00722016
Q15436;B3KXI2;B4DF60;B4DSQ5;B4E0Q9	SEC23A	2	14	52.4	1.2e-235	0.25108	115.02	1.0905	45.185	0.46016	33.26	0.5192	18.288	0.62896	20.683	1.1518	38.795	0.022987	0.063564	0.372805	0.540644
P35249;C9JZI1;B4DM41;C9J8M3;C9JTT7	RFC4;hCG_2021077	9	11	33.5	2.57e-80	0.23186	27.553	1.3089	25.059	0.46759	27.083	0.36514	81.493	0.59495	27.958	1.1416	22.619	0.0276381	0.0922296	0.736577	0.143555
P35250-1;P35250;B5BUD2;P35250-2;Q75MT5	RFC2;hCG_18034	9	10	29.4	6.7e-262	0.2135	25.467	1.1847	31.274	0.48099	24.614	0.38442	32.569	0.56239	27.746	1.0354	16.083	0.0153142	0.0550287	0.81774	0.111917
P63220;Q6FGH5;Q8WVC2;Q9BYK1	RPS21;hCG_41768;RP5-908M14.8-003	5	6	12.7	5.51e-17	0.61595	14.089	2.1683	55.119	0.70179	10.978	0.36883	13.322	0.39193	12.015	0.40164	26.043	0.757304	0.158263	0.0603025	0.0241306
Q15459;B4E091	SAP114;SF3A1	3	7	32.9	3.79e-142	0.31658	23.168	1.7775	13.388	0.55258	26.923	0.41371	6.7904	0.53316	18.428	0.8168	11.371	0.0693026	0.720715	0.194265	0.0157173
P00403;A0S0W7;A0S2P1;A0S3T1;A0SA07;A1Z455;A1Z4V2;A4ZKZ0;A6YW54;A6YWD1;A6YXV0;A6Z3M5;A6Z6E8;A6ZEU4;A6ZF47;A6ZFK3;A6ZHA9;A7LDC6;A7LF11;A7LFA2;B0Z6W4;B1W855;B2CB37;B2WRY8;B2XHF9;B2XHT9;B2XIR3;B2XL43;B2XP28;B2XPS3;B2YKU2;B3DE06;B3GUF3;B5M7M0;C5H6K5;C5H6K6;C5H6K7;C5H6L3;C5H6M3;C5H6M4;C5H6M5;C5H6M7;C5H6M8;C8XWJ6;C8Y3G4;C8Y3Q5;C8YBL1;C9D661;Q06TE6;Q09U41;Q0Z7D8;Q0Z7F1;Q0Z7J0;Q0Z7K3;Q0Z7S0;Q14XI3;Q14XT3;…	COII;COXII;MTCO2;MT-CO2;COX2;CO2	1	8	10.9	8.65e-29	0.076962	83.106	0.88274	28.586	0.41108	67.321	0.33585	59.568	0.68651	72.074	2.049	23.14	0.00130095	0.00289629	0.0107319	0.985071
O95202-1;O95202	LETM1	3	28	18.6	1.09e-117	0.08421	26.376	0.82344	41.845	0.35963	24.186	0.37144	23.146	0.62466	28.218	2.2262	37.697	0.0032959	0.00704071	0.0238451	0.965818
Q15691;A2VCR0;B4DM33	MAPRE1	5	15	39.5	3.45e-193	0.36689	83.18	2.0289	37.95	0.56129	53.719	0.35758	84.519	0.48792	52.933	0.37384	36.248	0.83061	0.12669	0.0326779	0.010022
P17844;B4DN41;B5BUE6;Q59E92;Q7Z2V5;B4DLW8;B4DNG2	DDX5;G17P1;HELR;HLR1;DKFZp686J01190	2	21	15.3	7.51e-25	0.32933	14.37	1.1647	24.932	0.52074	15.293	0.46188	16.593	0.64892	15.242	0.92958	29.51	0.0244434	0.0923522	0.802946	0.0802587
Q969G3-1;Q969G3;B4DFR4;B4DGM3;C0IMW4;Q969G3-2;C0IMW5;C0IMW7;C0IMW8;C9J694;C9JD68;C9J0W3	BAF57;SMARCE1	6	6	24	3.84e-28	0.14587	16.509	0.7257	18.203	0.36042	17.172	0.38968	9.2182	0.61339	46.181	1.5997	37.487	0.00781986	0.0162264	0.0517285	0.924225
P00491;Q8N7G1;Q9P1G4	NP;PNP	1	16	63.9	1.31e-85	0.32481	50.526	1.7636	184.84	0.61599	30.793	0.3995	20.738	0.38885	31.812	0.43836	105.05	0.979991	0.0167632	0.00259462	0.000651595
Q14019	CLP;COTL1	1	5	20.4	8.63e-34	0.43745	3.1702	2.7915	13.556	0.75689	9.419	0.41719	12.855	0.56309	17.753	0.59886	11.254	0.907607	0.0763198	0.0129068	0.00316593
Q99714-1;Q99714;Q6IBS9;Q99714-2;Q5H928	ERAB;HADH2;HSD17B10;MRPP2;SCHAD;XH98G2;hCG_19788;RP3-339A18.2-001;RP3-339A18.2-004	3	15	32	8.29e-54	0.21312	55.726	1.7443	37.637	0.7917	23.61	0.54913	22.216	0.68326	32.828	1.6087	51.573	0.0192801	0.066954	0.739318	0.174448
A8CGI3;A8MZ22;B2R6J4;B4DS05;B7ZAC7;B7ZAK9;B7ZB83;Q99733;A8MXH2;C9JZI7;C9J6D1	NAP1L4;NAP1L4b;NAP2	6	12	40.6	6.68e-167	0.28212	36.307	1.7773	23.929	0.59043	19.807	0.34098	31.31	0.34686	25.798	0.40247	33.233	0.975758	0.0204492	0.00304407	0.000748293
P62316	SNRPD1;SNRPD2	4	8	38.1	6.76e-225	0.33227	11.963	1.8244	35.414	0.62819	19.234	0.56767	9.251	0.52504	11.883	0.78975	24.596	0.061373	0.832635	0.0962518	0.00973993
Q96F86	EDC3;LSM16;PP844;YJDC;YJEFN2	1	7	39	3.62e-41	0.21378	7.5702	2.1966	13.208	0.54857	46.283	0.47094	12.783	0.6219	19.257	1.2705	55.029	0.00726213	0.0383106	0.93965	0.0147769
Q9H2J7;Q68CX0;B7Z2P7;Q8IXG2;Q8TBM6;Q9H9F5	NTT73;SLC6A15;DKFZp761I0921;hCG_26531	4	8	19.7	3.6e-25	0.30614	15.83	1.7891	13.959	0.76328	17.044	0.68014	25.152	0.8075	19.077	1.0151	30.459	0.0237233	0.128505	0.807137	0.0406344
P51398;B4DP59;Q68CT7;B4DY62	DAP3;MRPS29;hCG_17177	2	10	38.1	1.7e-167	0.13567	20.075	1.3058	12.945	0.62805	18.812	0.52496	14.652	0.71113	17.21	1.4564	32.219	0.011814	0.0325913	0.189118	0.766477
P27348;B4DMT8;B4DY04;Q53S41;Q53RR5	YWHAQ	4	21	30.2	2.92e-31	0.47695	26.987	2.2955	69.096	0.72021	42.475	0.48078	110.99	0.55811	32.73	0.5948	41.629	0.959596	0.0331365	0.00579013	0.00147693
P00505;A8K482;B3KUZ8;B4DJA6	GOT2	3	19	65.2	4.63e-218	0.19186	84.657	1.7292	33.157	0.8379	23.114	0.59559	32.648	0.82274	24.719	1.5794	41.603	0.0207329	0.0663319	0.559887	0.353049
Q9NVV0;A8MQ47;C9J9L5	C9orf87;TMEM38B	4	6	34.8	2.04e-208	0.10975	49.717	0.90553	24.748	0.50695	32.493	0.56188	100.11	0.84851	11.584	1.7065	24.077	0.00144482	0.0030917	0.0100892	0.985374
P33947-1;P33947;P33947-2	ERD2.2;KDELR2	3	6	44.1	7.34e-139	0.15328	17.136	1.9678	34.19	0.84658	17.483	0.66731	25.317	0.72017	21.921	0.91708	33.108	0.0670596	0.227422	0.561795	0.143723
Q9Y639-2;Q9Y639;B7Z4D3;Q9Y639-1;B2RAL7;Q9Y639-4;Q9UFM8;Q9Y499;Q9Y639-3;B7Z960	NPTN;SDFR1;SDR1;hCG_38795;DKFZp566H1924	5	6	11.2	1.15e-89	0.32193	41.198	1.7979	27.79	0.69653	21.548	0.53617	23.119	0.58308	19.709	0.72874	31.235	0.021843	0.946438	0.0289109	0.00280853
O95295	SNAP25BP;SNAPAP;SNAPIN	1	4	37.5	1.3e-31	0.26946	34.988	2.1092	17.918	0.92152	19.498	0.66519	13.598	0.64306	13.377	0.80185	18.596	0.116201	0.57691	0.268051	0.0388378
P33991;B3KMX0;A4FS09;B4DLA6	CDC21;MCM4	2	30	85.7	7.64e-100	0.18491	24.307	0.91252	32.034	1.0002	27.372	1.2556	22.682	0.43239	43.094	0.32524	22.95	0.26409	0.284313	0.251364	0.200233
P09936;B2RD14;A6NKP9	UCHL1;hCG_33087	2	13	22.3	3.51e-64	0.3266	81.613	2.038	49.278	0.63723	24.24	0.40486	39.521	0.42327	51.685	0.48166	50.552	0.971047	0.025091	0.0031398	0.000722478
P61225;Q5JQ44	RAP2B;DKFZp547A0616	2	11	47.2	6.11e-61	0.3931	26.074	2.2811	21.891	0.82389	35.275	0.58308	35.986	0.59436	26.529	0.6465	18.978	0.594989	0.363523	0.0345109	0.00697801
P17980;A8K781	PSMC3;TBP1	1	16	31.3	2.14e-156	0.31539	24.231	1.9348	101.25	0.54368	24.693	0.3404	26.891	0.37131	43.734	0.46416	79.157	0.969728	0.0259525	0.00351154	0.000807692
Q99816-1;Q99816	TSG101	2	6	25.4	5.13e-42	0.24858	31.8	1.7421	18.419	0.69688	16.473	0.56403	21.065	0.62916	12.279	0.70791	38.071	0.0827187	0.53821	0.342187	0.0368837
Q99832;Q53HV2;Q6IBT3;B7Z4T9;A8MWI8;B7Z1C9;B8ZZC9;B7Z4Z7;B7Z7I4	CCT7;CCTH;NIP7-1;hCG_1997313	6	35	20.6	3.6e-17	0.28464	37.064	1.8649	26.078	0.57168	61.556	0.45631	26.22	0.88832	21.196	1.0032	31.82	0.0495558	0.193326	0.67585	0.0812679
Q9GZZ1-1;Q9GZZ1;C9J5D1;Q9GZZ1-2;C9J2S9	MAK3;NAA50;NAT13;NAT5	9	13	25.2	2.6e-59	0.35396	17.333	1.9257	26.392	1.0152	40.476	0.47961	21.717	0.52739	31.229	0.50395	20.973	0.62478	0.281167	0.0728886	0.0211642
Q15631;Q53GR3;B3KRM8;B7Z5D9;C9JZK6	TSN;hCG_37642	4	12	44.4	2.41e-67	0.26964	66.24	1.8756	27.409	0.56914	111.81	0.39916	19.191	0.39568	25.537	0.50116	50.338	0.494061	0.471234	0.0293702	0.00533489
Q9BY32;A2A2N2;B2BCH7;Q5NT82	C20orf37;ITPA;My049;OK/SW-cl.9;hCG_39262;RP4-794I6.1-007	3	7	40.8	3.82e-64	0.35318	17.917	1.8874	37.223	0.57603	37.946	0.38705	46.746	0.3642	18.697	0.45107	24.453	0.988389	0.00946444	0.00169874	0.000447944
P61201-2;P61201;Q59EL2;P61201-1;B2R6N0;B4DIH5;Q53HJ0	COPS2;CSN2;TRIP15	2	13	36.1	8e-70	0.37631	13.428	1.9652	10.807	0.54408	28.843	0.43929	15.213	0.42335	17.152	0.53136	38.759	0.864156	0.113734	0.0178796	0.00423027
B4E1J8;Q9NVJ2;B4DQT8	ARL10C;ARL8B;GIE1	4	13	39.3	1.43e-213	0.28211	33.388	1.9483	64.022	0.79237	25.44	0.60458	82.699	0.75362	17.944	0.84039	19.253	0.0655466	0.455907	0.440836	0.0377107
P43490;Q5SYT8;Q658Z1	NAMPT;PBEF;PBEF1;RP11-92J19.4;RP11-92J19.4-001;DKFZp666B131	9	15	14.7	6.5e-40	0.29157	28.526	1.8453	37.019	0.77693	37.794	0.42514	20.808	0.34126	71.923	0.63544	41.211	0.40643	0.485053	0.0897456	0.0187707
Q96QK1;Q53FR4;Q5HYM2	MEM3;TCCCTA00141;VPS35;DKFZp686O2462	2	25	40.8	2.03e-142	0.31998	24.178	1.9185	26.834	0.78517	26.749	0.54569	30.072	0.65052	23.811	0.68369	36.148	0.108272	0.790956	0.0885695	0.0122027
Q9NVD7-1;Q9NVD7;B7Z952;Q9NVD7-2	MXRA2;PARVA	3	4	53	5.06e-78	0.33053	14.914	1.6138	17.711	0.48805	47.859	0.40724	16.986	0.52006	10.69	0.48438	40.992	0.496501	0.416066	0.071879	0.0155541
P78310-1;P78310;A8MWT9;P78310-2;B7WPI3;P78310-5	CAR;CXADR	6	16	34.2	1.61e-73	0.39068	26.916	2.2873	22.612	0.66917	22.229	0.41668	15.448	0.46625	33.785	0.57865	56.599	0.954503	0.0392164	0.0051238	0.00115647
Q6FGM0;Q9UQD4;B4DRA1;Q9BVL7;Q9BWP4	hCG_21932;SH3GL1	7	7	80.9	1.65e-31	0.48769	21.139	2.4815	13.66	0.76332	13.121	0.55815	17.186	0.63654	16.135	0.70517	33.902	0.840913	0.138447	0.0169599	0.00368023
P78330;Q53EY1;C9JBI3	PSPH	2	6	18.3	1.71e-108	0.26063	14.266	1.4624	21.936	0.38844	28.896	0.2439	36.024	0.23527	10.058	0.25108	51.904	0.928959	0.0529318	0.0137225	0.00438691
P63167;Q6FGH9	DLC1;DNCL1;DNCLC1;DYNLL1;HDLC1;hCG_27767	1	6	47.6	9.7e-180	0.42171	30.757	1.784	21.903	0.77919	37.98	0.53251	17.405	0.67181	16.134	1.0829	105.84	0.059086	0.473998	0.441101	0.0258153
P62834;A8KAH9;Q5U0C3	KREV1;RAP1A;hCG_1818872;RP4-773A18.1-001	2	14	18.8	1.33e-25	0.42169	18.636	2.7218	38.703	0.70065	18.42	0.48823	22.405	0.48292	86.061	0.57666	24.498	0.977337	0.0188971	0.00301528	0.000750986
P10114	RAP2A	1	10	36.9	9.87e-58	0.39435	25.954	2.4955	8.1992	0.75285	11.07	0.48991	39.966	0.51709	67.356	0.71947	89.576	0.589639	0.379791	0.0258762	0.00469347
Q53H12-1;Q53H12;A4D1U5;B4E2Z8;B4DR72	AGK;MULK;FLJ10842;hCG_39451;tcag7.330	5	14	17.6	1.49e-14	0.050999	87.662	0.59552	22.484	0.30916	27.468	0.40965	95.881	0.66389	19.865	1.9872	43.3	0.00455502	0.00905921	0.025937	0.960449
Q09161	CBP80;NCBP;NCBP1	2	8	32.3	1.49e-26	0.36281	38.304	1.7183	9.3686	0.55873	14.531	0.36075	26.858	0.40794	25.019	0.6881	20.968	0.368904	0.523216	0.091209	0.0166709
Q9NV96-1;Q9NV96;B4DDK3;B4DIF5;Q9NV96-2;Q9NV96-3	C6orf67;CDC50A;TMEM30A	3	7	8.2	4.91e-31	0.27844	14.804	1.8826	13.332	0.7618	17.561	0.62869	31.022	0.76401	26.561	0.89916	23.506	0.0459006	0.287425	0.62393	0.0427447
B4E1G6;A6NJD0;P51570;B4E1A8;C8CHJ5;C8CHJ6;Q6ZP37;Q71UH7	GALK1;hCG_27540;GALK	3	3	40	1.44e-32	0.33685	66.521	1.694	39.995	0.55273	61.366	0.30898	22.322	0.31027	5.5546	0.45638	8.7764	0.907356	0.0738202	0.0148986	0.00392547
P51571;A6NLM8;C9K034	SSR4;TRAPD	3	6	26.1	5.64e-94	0.11174	199.25	0.83003	23.34	0.51261	32.205	0.52332	23.226	0.89896	23.404	1.5785	40.455	0.00271239	0.00566902	0.0175842	0.974034
Q15738;C9JDR0	H105E3;NSDHL	2	18	53	6.78e-182	0.15045	63.354	1.0065	27.726	0.47301	58.622	0.53526	49.78	0.83282	24.033	1.5805	37.388	0.000484991	0.00109628	0.00412926	0.994289
P10155-1;P10155;Q86WL3;Q5LJ99;Q5LJA0;Q86WL4;Q5LJ98;Q5LJ97;P10155-2	RO60;SSA2;TROVE2;hCG_41054;RP11-101E13.3-005;RP11-101E13.3-006;RP11-101E13.3-003;RP11-101E13.3-004	7	11	13.2	3.17e-39	0.35009	21.913	1.8315	21.316	0.65724	49.476	0.28794	55.212	0.47082	46.288	0.40241	17.145	0.771695	0.170675	0.0444991	0.0131312
Q15758;B7ZB81;Q59ES3;Q71UA6;B4DE27;B4DR77;B4DWS4	ASCT2;M7V1;RDR;RDRC;SLC1A5	3	19	60	6.16e-274	0.33648	46.134	1.5893	28.304	0.62965	27.708	0.49291	29.775	0.55441	30.39	0.68183	41.248	0.00984683	0.980012	0.00920708	0.000933861
Q9NV31;Q96Q46	C15orf12;IMP3;MRPS4	1	4	35	1.16e-160	0.23924	31.832	1.1208	22.501	0.43096	34.359	0.38742	5.7855	0.43373	16.584	0.75694	13.81	0.0198009	0.111149	0.842914	0.0261361
P63172;Q5VTU4;Q5VTU3	DYNLT1;TCTEL1;TCTEX1;TCTEX-1;hCG_16821;RP11-114M11.1-001;RP11-114M11.1-003	2	4	41.4	6.21e-180	0.36216	11.316	2.3167	5.5353	0.84933	14.694	0.55902	12.142	0.60045	11.177	0.88791	24.698	0.0131074	0.974863	0.0108892	0.00114018
P35579-1;P35579;A8K6E4;B4E3S1;Q60FE2;Q86XU5;Q99529;P35579-2;Q2PS10;Q9UMJ0	MYH9;hCG_41454	20	148	37	8.66e-120	0.3478	38.733	2.4298	37.822	1.6537	29.82	0.73812	31.504	0.65537	24.958	0.81268	55.865	0.311658	0.432282	0.196214	0.0598461
Q15819;A0M8W4	MMS2;UBE2V2;UEV2;hCG_1640505	3	6	26	7.05e-57	0.32753	25.714	1.6172	28.354	0.65688	20.631	0.40981	25.777	0.38506	19.302	0.56065	36.42	0.643307	0.316428	0.0335327	0.0067321
Q99986;A8K245	VRK1	1	11	28	6.37e-24	0.076943	18.939	0.78946	78.25	0.37447	24.127	0.38832	18.027	0.77072	67.713	1.829	37.049	0.000812323	0.0017271	0.00573009	0.99173
P78406;A8K882;Q5J8M4	MRNP41;RAE1;hCG_2018215;RP4-800J21.2-001	3	7	15.2	4.77e-48	0.21191	44.091	1.298	24.051	0.59407	6.421	0.43897	67.243	0.59964	13.243	1.0144	42.388	0.00694569	0.028808	0.924173	0.0400729
P78417;B2R983;Q5TA02;Q5TA01	GSTO1;GSTTLP28;RP11-99N20.1-004;RP11-99N20.1-005	3	10	11.1	7.8e-21	0.34533	38.955	1.8268	58.142	0.63668	26.872	0.36039	46.499	0.45303	49.692	0.43787	95.257	0.929325	0.0577676	0.0102553	0.00265169
P53041;B2R6R6;B4DDZ8;B4DLP6;Q53FR0;Q9BPW0;A8MU39;C9JCL6	PPP5;PPP5C	4	8	29.9	1.16e-40	0.39416	11.179	2.4898	24.749	0.94562	9.9826	0.44807	12.507	0.42002	9.6305	0.51943	15.101	0.890829	0.0853424	0.0185342	0.00529408
P51659;B2R659;B3KSP2;B4DDM5;B4DVS5;B4DNV1;B4DSD0;B4DI68;Q59H27;Q9UBA4	EDH17B4;HSD17B4	3	31	16.8	1.84e-27	0.15674	47.828	1.3173	23.85	0.65021	21.119	0.63243	27.245	1.015	35.795	2.0289	43.426	0.000223242	0.000522792	0.0021205	0.997133
Q9NUU7;B2RPL0;B4DRZ7;Q69YM2;B4DS24;Q68DY7	DDX19A;DDX19L;DKFZp762C1313;DKFZp686C21137	4	11	10.9	9.3e-35	0.27564	16.744	1.6018	27.633	0.68653	30.58	0.50087	10.537	0.58663	27.003	0.96749	38.524	0.00926815	0.0738699	0.90682	0.0100415
P51665;B2RD27;B4DXI8	MOV34L;PSMD7	1	13	26.2	2.91e-32	0.34346	25.25	1.8842	19.825	0.5051	15.29	0.49145	18.857	0.46994	16.709	0.54396	33.08	0.518058	0.40449	0.0637799	0.0136718
Q9NUP9;Q53FX5	LIN7C;MALS3;VELI3	3	11	19.4	3.62e-117	0.43576	49.277	2.1041	64.959	0.73372	68.48	0.47223	28.408	0.46712	41.663	0.458	26.112	0.946668	0.040932	0.0095035	0.00289676
Q5BJF2;B4DDT6	MAC30;TMEM97	1	6	9.8	7.21e-20	0.15926	193.25	0.71618	172.57	0.4217	107.68	0.5242	20.158	0.73904	16.893	1.4173	36.572	0.00380098	0.00766932	0.0227519	0.965778
Q15843;A8MUA8	NEDD8	2	3	29.8	3.67e-28	0.51805	4.3748	2.3275	42.78	0.57712	20.441	0.29089	25.727	0.2671	98.009	0.26731	39.262	0.735233	0.168887	0.0675471	0.0283336
P35659;B2R6K6;B4DNW3;B4DFG0;B4DN37	DEK	4	13	13.8	6.49e-18	0.17444	27.317	1.2486	22.235	0.46957	25.647	0.40277	32.574	0.56706	20.627	1.0713	32.818	0.0133826	0.0475112	0.788449	0.150657
P43686-1;P43686;A8K2M0;P43686-2	MIP224;PSMC4;TBP7;hCG_43346	3	18	68.5	4.96e-243	0.35036	46.616	2.1738	34.123	0.65306	25.141	0.37674	20.786	0.41236	26.224	0.57727	33.942	0.868441	0.115217	0.0134817	0.00285987
Q9BTU6;B4DEP8	PI4K2A	2	27	20.6	1.84e-47	0.23855	20.183	1.7594	35.759	0.81912	23.459	0.61082	22.046	0.78022	20.274	0.81079	46.83	0.0755856	0.310168	0.530478	0.083768
Q93096;B5BU78;Q5TCM7	PRL1;PTP4A1;PTPCAAX1;RP5-1148A21.2-001	3	9	56.3	8.79e-164	0.38467	33.603	2.2959	38.234	0.73373	13.311	0.49396	13.868	0.54902	9.4001	0.71072	20.793	0.349654	0.617646	0.0280555	0.0046447
Q92783-1;Q92783;B0YJ99;B2RAY1;B4DZT2;Q92783-2	STAM;STAM1	4	7	57.7	0	0.30954	94.002	2.4236	37.48	0.80605	19.333	0.57146	30.462	0.51838	40.956	0.56649	51.624	0.497465	0.430884	0.0588982	0.0127529
Q15907;A5YM50;Q5U0I1;Q6FHR0;Q6FI42;B4DMK0;B4DT13	RAB11B;YPT3	3	14	33.8	6.23e-58	0.41178	47.96	1.8081	29.557	0.74484	17.851	0.58369	14.854	0.6891	13.936	1.057	30.44	0.0387914	0.445931	0.496837	0.0184411
Q9NWQ8	CBP;PAG;PAG1	1	8	30.1	4.85e-47	0.64861	27.802	1.8402	70.443	0.78715	23.85	0.44744	46.705	0.39105	35.167	0.45108	3.15	0.738729	0.167945	0.0660824	0.0272439
Q9P0I2-1;Q9P0I2;B2R4Z9;Q9P0I2-2	TMEM111	4	11	29.9	2.76e-83	0.12761	24.261	0.9346	41.097	0.4875	10.302	0.55268	37.824	0.88972	29.543	1.6756	34.988	0.000862114	0.0018548	0.00619709	0.991086
Q9NZ45	C10orf70;CISD1;MDS029;ZCD1	1	5	17	5.38e-81	0.096256	20.661	0.85638	13.361	0.4762	9.3993	0.48158	13.194	1.036	9.5485	2.9003	15.316	0.00502217	0.00995388	0.0287994	0.956225
Q9NPJ3	ACOT13;HT012;PNAS-27;THEM2	2	3	48.1	1.15e-126	0.32105	46.594	1.9061	12.307	0.81579	10.441	0.51946	31.94	0.78925	23.907	1.3095	2.7054	0.0097043	0.0492156	0.921021	0.0200592
Q07960;B4DPZ4	ARHGAP1;CDC42GAP;RHOGAP1	3	9	10.1	1.46e-53	0.21131	20.586	1.1425	13.218	0.45138	19.486	0.35539	10.18	0.46755	33.776	0.69809	33.88	0.00415447	0.0295487	0.960855	0.00544189
P27797;B4DHR1;B4E2Y9;Q53G71;Q6IAT4	CALR;CRTC	2	38	30.3	0	0.16015	71.839	1.2766	35.738	0.63173	56.294	0.59165	53.14	0.88499	25.717	1.4456	35.754	0.00632742	0.0162302	0.0775582	0.899884
P19784	CK2A2;CSNK2A2	1	9	41.7	2.1e-157	0.29128	22.641	1.6564	14.585	0.65608	24.887	0.49913	28.629	0.5437	21.2	0.73555	19.957	0.0233448	0.898765	0.0728219	0.00506781
O14654	IRS4	1	29	13.1	4.01e-61	0.28019	27.084	1.4608	26.561	0.54236	38.554	0.37073	28.654	0.38937	19.294	0.54477	44.274	0.126071	0.846705	0.023772	0.00345193
Q9HB66	hCG_40237;MKKS	1	2	34	2.79e-46	0.10725	14.503	0.905	10.716	0.38436	158.3	0.40227	20.581	0.67413	8.4863	2.4545	16.541	0.00626282	0.0132417	0.0438693	0.936626
P51809-1;P51809;B2R6P4;B4DIH9;P51809-3;B4DE96;B4DMB4;P51809-2	SYBL1;VAMP7;hCG_19055	3	15	19.8	6.72e-16	0.20905	92.298	1.8797	50.334	0.86612	31.299	0.69798	29.565	0.78813	31.492	1.0185	31.313	0.0502869	0.187486	0.636117	0.12611
Q00059;A9QXC6;Q6LES8;C9JGW4;A8MRB2;Q05D31;Q3SX57	TCF6;TCF6L2;TFAM	3	8	36.4	1.22e-22	0.045447	41.193	0.69431	49.244	0.29612	33.38	0.34131	17.661	0.67041	20.023	1.9614	23.924	0.00106269	0.00223246	0.0071924	0.989512
P51858;B2RDE8;Q5SZ07;A8K8G0;B3KU21;B7Z958;Q5SZ08;B7Z525	HDGF;HMG1L2;RP11-66D17.10-003;hCG_1775235;RP11-66D17.10-002	4	10	16.4	3.26e-18	0.35123	23.444	1.3769	38.868	0.3352	12.785	0.22392	14.199	0.19732	27.607	0.32916	44.33	0.706361	0.194782	0.0725536	0.0263039
B4DGP8;P27824;B4E2T8	CANX	5	55	34	2.84e-175	0.13947	53.47	0.90206	42.604	0.48483	55.6	0.5003	41.755	0.84636	31.131	1.5793	52.336	0.000387807	0.0008452	0.00294077	0.995826
O00203-1;O00203;A8K586;Q3MNE1	ADTB3A;AP3B1	4	19	44.3	1.24e-76	0.3138	15.497	2.0659	21.962	0.66908	13.767	0.36056	35.109	0.59675	19.973	0.7346	26.945	0.128273	0.749629	0.108262	0.0138358
O75569-1;O75569;O75569-2;C9JTT3;O75569-3;B4DJC7;C9JMM3;C9JR30;C9JTB8	HSD14;HSD-14;PACT;PRKRA;RAX	6	3	15.7	2.06e-27	0.28603	2.9362	1.227	15.829	0.71097	26.41	0.53512	11.075	0.6895	23.6	1.0779	35.63	0.0148837	0.0547417	0.805385	0.12499
Q9Y265-1;Q9Y265;B5BUB1;Q9Y265-2;B3KRS7	INO80H;NMP238;RUVBL1;TIP49;TIP49A	7	23	30.8	7.9e-231	0.32365	20.556	1.6559	51.94	0.66205	19.414	0.53606	25.495	0.51013	41.749	0.76837	61.145	0.0373198	0.887707	0.0688297	0.00614361
P63104;D0PNI1	YWHAZ	4	23	35.3	1.25e-238	0.36594	42.343	2.3312	36.168	0.78175	30.885	0.49098	35.733	0.5629	42.949	0.58998	40.416	0.730995	0.239831	0.0241476	0.0050263
P62750;A8MUS3;A8MXA8;C9JSM9;C9JGG2	RPL23A;hCG_1988529	12	11	33.6	2.59e-45	0.28158	77.335	1.995	47.011	0.69925	26.058	0.46137	73.686	0.57781	17.065	0.99471	37.205	0.0331854	0.433334	0.517126	0.016354
P29317;B4DL04;B5A968;Q8IZL0;Q96HF4	ECK;EPHA2	1	11	21.2	3.25e-44	0.38959	15.934	2.4277	19.309	0.8091	26.754	0.57107	17.13	0.50214	41.365	0.71552	51.799	0.559395	0.400173	0.0339291	0.00650336
P62993-1;P62993;B0LPF3;B3KR50;Q6ICN0;P62993-2	ASH;GRB2;hCG_27179	4	11	40.8	5.75e-131	0.36477	47.342	1.8146	39.47	0.59437	22.863	0.41553	17.145	0.43931	27.868	0.55579	40.311	0.872567	0.113013	0.0119341	0.00248516
P10515;B4DJX1;B4DS43;Q16791;Q86YI5;B4DLQ2;Q01991;Q9HAN0	DLAT;DLTA	3	15	27	3.56e-123	0.1172	34.881	1.1764	38.681	0.56473	18.732	0.46637	25.643	0.82462	25.476	1.7645	50.298	0.00135629	0.00330589	0.0148411	0.980497
P51965;B2RBX4;B7Z306;C9J8K2;C9JX65;C9J2P0;B8ZZC0;Q969T4;Q96LR5;A6NDQ7;C9IZU6	UBCH6;UBE2E1;hCG_14891;UBE2E3;UBCE4;UBCH9;UBCH8;UBE2E2	13	3	17.1	3.8e-24	0.33021	11.71	1.4372	39.575	0.4909	12.681	0.34172	55.184	0.41425	50.006	0.5263	72.561	0.523652	0.420017	0.0474397	0.00889102
P61086-1;P61086;C9JGP1;B4DIZ2;P61086-2;B3KSH4	HIP2;LIG;UBE2K;hCG_38552	5	10	57.4	3.89e-140	0.40212	25.95	1.9306	29.929	0.59993	28.421	0.39015	30.261	0.41766	29.412	0.60854	33.966	0.791213	0.174292	0.0281353	0.00635942
P02545-1;P02545;Q5I6Y4;Q5I6Y6;P02545-3;Q6UYC3;P02545-2;Q5I6Y5;Q8N519;B4DI32;Q3BDU5;Q5TCI9;B4DFR3;Q5TCI8;Q5TCJ4	LMN1;LMNA;RP11-54H19.1-004;RP11-54H19.1-006;RP11-54H19.1-007;RP11-54H19.1-003	9	27	18.4	1.42e-14	0.090806	123.2	0.74857	33.759	0.36101	40.356	0.4604	29.863	0.78047	26.749	1.8405	46.267	0.00277914	0.00567278	0.0172378	0.97431
Q9NZJ9-2;Q9NZJ9;B2RE29;Q9NZJ9-3;Q9NZJ9-1;Q96G61;Q8NFP7	DIPP2;HDCMB47P;KIAA0487;NUDT4;APS1;DIPP3B;NUDT11;APS2;DIPP3A;NUDT10	5	2	30	7.67e-216	0.24679	26.245	1.7162	52.465	0.6273	6.5775	0.40958	44.705	0.42401	65.715	0.90759	42.323	0.0604237	0.494078	0.418894	0.0266043
P68133;P68032;B7Z6P1;A8K3K1;P62736;B3KPP5;B4DUI8;Q562S2;P63267;B3KW67;A6NL76;Q5T8M8;Q7Z7J6;Q13707	ACTA;ACTA1;ACTC;ACTC1;ACTA2;ACTSA;ACTVS;GIG46;ACT;ACTA3;ACTG2;ACTL3;ACTSG;RP5-1068B5.2-003	14	15	34.2	5.1e-66	0.43308	41.685	2.0295	107.81	0.91184	40.201	0.56307	18.814	0.60646	15.754	0.66321	44.417	0.690747	0.270777	0.0316669	0.0068098
P35998;A4D0Q1;B7Z571;B7Z5E2;Q3LIA5;Q75L23	MSS1;PSMC2	3	16	9	1.61e-28	0.32366	21.215	1.6252	57.972	0.4898	27.717	0.37694	37.083	0.32684	45.004	0.42524	25.78	0.938577	0.0499746	0.00908545	0.00236294
P63261;B4E3A4	ACTB;ACTG;ACTG1	4	26	18.8	8.29e-41	0.38859	44.961	1.7262	71.874	0.77445	43.454	0.56162	47.749	0.5922	31.415	0.71251	53.044	0.0772048	0.894224	0.0250655	0.00350555
O60869-1;O60869;O60869-2	EDF1	3	3	13.4	8.02e-18	0.29418	17.135	1.4487	37.237	0.58017	25.806	0.36514	62.037	0.52878	81.645	1.1114	56.289	0.0537154	0.200816	0.670579	0.0748897
P20020-1;P20020;P20020-4;P20020-3;Q3L582;P20020-6;A1X4P7;P20020-2;Q59H63;P20020-5;Q58F24	ATP2B1;PMCA1	14	45	35.8	1.15e-54	0.45519	26.821	2.2718	51.218	0.6885	20.574	0.48481	42.206	0.51538	53.666	0.65226	32.564	0.91089	0.0760319	0.010657	0.00242142
P20042;B5BU01;Q3B7I9;Q6IBR8;Q96I16;A6NK07	EIF2B;EIF2S2;hCG_2018881	4	13	22.4	1.07e-30	0.29064	12.022	1.6849	8.1842	0.5845	18.719	0.45881	11.324	0.45815	64.645	0.67085	62.493	0.0209027	0.958998	0.0181842	0.00191512
P10606;Q53YB7;Q6FHJ9;Q6FHM4	COX5B	1	9	14.1	7.57e-37	0.080779	62.621	0.82443	40.977	0.35214	23.876	0.31964	19.778	0.49528	28.123	1.9036	46.098	0.00522771	0.0118105	0.0449868	0.937975
P04062-1;P04062;B2R6A7;B7Z5G2;B7Z6E6;B7Z6S1;B7Z6S9;B7Z7D8;B7Z7G9;Q9UQU9;P04062-2;B7Z731;B4DHT6;B4DMV8;C4AM82;P04062-3	GBA;GC;GLUC	6	12	50.5	6.49e-174	0.24578	39.651	2.1755	19.828	0.94981	25.817	0.61013	30.632	0.64242	25.007	0.64358	31.344	0.196153	0.556958	0.204771	0.0421179
P12081;B3KWE1;Q52NV4;B4DHQ1;B4DY73;B4DDD8;B4E1C5;C9JWK3;B4DEA2	HARS;HRS;hCG_1782886	7	17	14.7	1.76e-72	0.26744	69.544	1.9348	45.055	1.0443	21.633	0.48635	21.333	0.4769	20.502	0.56133	37.829	0.371027	0.464571	0.131352	0.0330502
P04080;Q76LA1	CST6;CSTB;STFB;hCG_401291	1	6	13.5	8.56e-29	0.40025	43.498	1.9474	14.705	0.59312	13.757	0.37943	13.318	0.43468	14.292	0.71042	72.6	0.48312	0.424735	0.0767412	0.0154046
P62753;A2A3R6;Q96DV6;A2A3R5	OK/SW-cl.2;RPS6;hCG_1741512;RP11-513M16.6-001;RP11-513M16.6-002	4	11	11.4	8.26e-26	0.42059	41.15	1.6564	68.313	0.5674	25.64	0.54814	31.94	0.63946	34.761	1.0316	34.799	0.088581	0.362265	0.493318	0.055836
Q92522	H1FX	1	8	36	1.65e-141	0.28705	36.135	1.5218	39.957	0.63434	31.61	0.47861	70.253	0.53811	18.947	1.1539	30.196	0.0221062	0.102245	0.834751	0.0408978
O96011;B3KSS3;B4DXH9	PEX11B	2	13	31.1	1.62e-151	0.18167	50.316	1.1718	51.958	0.71642	35.914	0.59464	23.325	0.66324	31.225	1.4545	68.587	0.0158534	0.0412741	0.194638	0.748234
Q92542-1;Q92542;Q5T208;Q92542-2;B4DJN0;B4DR82;Q5T209;Q5T204;Q5T206	KIAA0253;NCSTN;UNQ1874/PRO4317;hCG_20858;RP11-517F10.1-001;RP11-517F10.1-006;RP11-517F10.1-011;RP11-517F10.1-008	7	9	38.3	9.09e-172	0.21353	39.459	1.9888	32.152	0.87843	18.247	0.62542	18.475	0.63482	17.19	0.7341	33.297	0.118367	0.463765	0.355672	0.0621961
O75629;B3KQR3	CREG;CREG1;UNQ727/PRO1409	1	2	20.7	1.12e-23	0.20417	2.1237	2.0066	16.752	1.0098	14.726	0.56406	13.101	0.58173	36.457	0.35334	183.35	0.38187	0.375302	0.176285	0.0665427
B4DRT2;Q92552;B4DT94;Q6PKB3;B4DKI9;Q8N6F2	KIAA0264;MRPS27	3	4	50.5	2.54e-126	0.18418	22.114	1.9087	12.561	0.67849	18.025	0.49168	24.486	0.84993	24.042	2.1594	36.91	0.0183571	0.0542728	0.434709	0.492661
Q9P2B2;A4QPA1;Q1WWL2;Q4QQP8;Q5VVU9;Q9H3U3	CD9P1;EWIF;FPRP;KIAA1436;PTGFRN;smap-6	1	20	17.2	1.18e-215	0.37404	109.99	1.6813	26.622	0.63628	56.877	0.47651	16.306	0.51083	37.731	0.50694	24.731	0.84817	0.130217	0.0175441	0.00406885
Q92597;B3KR80;B7Z446;Q53EU7;Q597H1;B3KU62;B3KWB2;B7Z505;B7Z5Z7;Q8N959	CAP43;DRG1;NDRG1;RTP;hCG_32451;TRG14	4	7	66.4	4.79e-117	0.33873	18.161	1.4248	14.005	0.68513	13.4	0.35596	31.879	0.49092	14.063	0.54701	28.657	0.450517	0.464638	0.0706789	0.0141663
Q00341;B2R5V9;B4DTQ2;C9JIZ1;Q2HJC8;Q96CF6;B4DKR8;C9JEZ8;Q5HYC5	HBP;HDLBP;VGL;DKFZp686L08115	23	21	31.8	0	0.3047	28.644	1.8705	22.003	0.47732	12.513	0.42528	20.813	0.63114	42.858	0.66842	10.274	0.151593	0.599918	0.217001	0.0314878
Q9NT62-1;Q9NT62;Q9NT62-2	APG3;APG3L;ATG3	4	6	35.1	6.19e-105	0.2655	18.703	1.4394	28.028	0.57496	14.641	0.40087	65.619	0.44324	19.33	0.55236	40.299	0.0251984	0.959946	0.0132475	0.00160771
O60826;B4DPB6;B7ZAR0	CCDC22;CXorf37;JM1	2	14	39.4	5.45e-144	0.23888	31.435	1.7099	27.624	0.65739	27.775	0.56461	30.611	0.84522	14.117	1.0175	26.957	0.0217534	0.090387	0.810137	0.0777227
Q9NTJ5;B4DK71;B4DVV3;B3KX17	KIAA0851;SACM1L	7	20	29.3	2.6e-48	0.15299	58.884	1.0955	22.095	0.56816	14.252	0.6487	12.795	1.0798	17.779	2.1201	27.653	0.00105518	0.00223478	0.00728368	0.989426
Q9Y2R0	CCDC56;HSPC009	1	6	23.5	1.44e-16	0.09151	119.54	1.0962	17.569	0.34962	17.907	0.38225	25.334	0.62222	12.631	1.3394	111.51	0.00589735	0.0153414	0.0813747	0.897387
Q9Y6E2;A4D123;B3KM68;B5MCH7;B7Z4K8;Q75MG1;C9JF98;Q96JW5;C9JT12;B7Z6N5	BZW2;HSPC028;MSTP017;hCG_19293	11	10	33.3	7.31e-124	0.28961	31.854	1.771	20.399	0.70475	16.153	0.44377	8.4436	0.53062	39.824	0.80931	32.426	0.0305814	0.85746	0.105068	0.0068907
P04179;B3KUK2;Q7Z7M4;Q7Z7M7;Q4ZJI1;Q7Z7M5;Q7Z7M6;B4DL20;B4E3K9;Q5TCM0;Q6LE88;Q6LEN1;Q96AM7;Q9UG59	SOD2;RP1-56L9.2-003;DKFZp564M2422	6	8	14.2	4.54e-71	0.21738	16.868	2.373	21.034	0.8624	21.293	0.63982	16.018	0.90076	22.706	2.1711	45.224	0.0157032	0.0537379	0.71791	0.212649
P04181;Q59HE2;Q68CS0	OAT;DKFZp781A11155	1	13	18.2	5.23e-21	0.19353	22.757	1.9392	22.746	0.89317	19.184	0.62947	13.46	0.87425	16.382	1.9232	63.283	0.0194643	0.0605118	0.499111	0.420913
Q9BYD1	MRPL13	3	10	36.5	2.75e-40	0.11518	13.535	1.2917	33.249	0.49622	11.955	0.45543	13.693	0.69105	47.928	2.0152	31.734	0.004154	0.0104713	0.0523987	0.932976
O14548;Q6FGA0	COX7A2L;COX7AR;COX7RP;hCG_1783904	3	5	20.4	2.64e-15	0.077297	78.687	0.57425	23.248	0.36411	66.173	0.33611	60.029	0.46217	18.941	1.846	12.706	0.00868897	0.0176258	0.0526724	0.921013
P02786;A8K6Q8;B7Z2I6	TFRC	10	34	36.5	3.83e-149	0.21587	31.849	1.779	22.104	0.90116	18.859	0.80126	25.3	0.98267	28.302	1.1295	31.696	0.0518859	0.151699	0.51139	0.285025
Q13464	ROCK1	4	22	25.7	1.83e-27	0.29245	13.364	2.1375	10.941	0.81845	18.06	0.52971	14.648	0.49032	3.0654	0.49211	29.702	0.557148	0.359408	0.0669758	0.0164685
O95297-1;O95297;A8K5D4;Q5U0H8;Q9UEL4;O95297-2;O95297-4	MPZL1;PZR;UNQ849/PRO1787;hCG_42390	7	7	43.6	1.06e-227	0.29994	29.88	1.9625	59.91	0.55124	28.789	0.42423	44.555	0.44683	29.095	0.58602	40.149	0.234116	0.725636	0.0347404	0.00550775
P61081	UBC12;UBE2M	1	9	30.1	1.17e-96	0.39065	44.553	1.5741	68.839	0.58478	78.273	0.35772	34.552	0.39793	10.831	0.52678	31.726	0.885203	0.0938052	0.0168601	0.004132
P55010;Q05DF3;Q32Q19;Q53XB3;Q6IBU0	EIF5	2	9	47.3	5.54e-273	0.39677	8.863	2.0472	19.191	0.635	20.286	0.35061	33.397	0.37455	39.787	0.48467	24.582	0.949386	0.039806	0.0084602	0.00234791
P55011-1;P55011;Q53ZR1;P55011-3;B7ZM24;Q59GB7	NKCC1;SLC12A2;hCG_27034	6	20	37.2	6.26e-23	0.35352	37.49	2.1046	21.352	0.8655	27.825	0.82488	32.092	0.81018	21.107	1.0043	28.519	0.0714935	0.40898	0.470971	0.0485562
Q92692-1;Q92692;Q7Z456;Q92692-2;A8K5L5;Q7Z457;Q7Z458;Q9UEI6	HVEB;PRR2;PVRL2	2	10	27.7	5.87e-196	0.3467	14.777	1.4722	36.362	0.5741	21.49	0.39359	18.683	0.47795	27.098	0.57406	39.783	0.313327	0.642715	0.0378008	0.00615704
P55036-1;P55036;P55036-2;Q5VWC4;A6PVX3;A6PVX4	MCB1;PSMD4;hCG_1741224;RP11-126K1.1-002;RP11-126K1.1-014;RP11-126K1.1-008	5	8	22	3.75e-66	0.37782	27.983	2.1304	26.909	0.62754	30.908	0.42224	24.815	0.45976	24.375	0.58638	30.113	0.879425	0.106092	0.0119556	0.00252825
P55039;Q53Y50;A8MZF9;Q59FW9	DRG2	7	4	35.7	0	0.25808	35.069	1.7511	2.425	0.44219	23.806	0.32214	12.647	0.35445	0.33497	0.58324	33.702	0.187582	0.735443	0.067197	0.00977871
P55060-1;P55060;B4DUC5;P55060-3;A3RLL6;B4DM67;B4DPS6;B4DM31	CAS;CSE1L;XPO2;CSE1L-2	5	46	59.8	6.85e-162	0.31263	36.525	1.4662	31.147	0.5826	22.88	0.45474	31.295	0.57669	22.058	0.89328	29.054	0.0239869	0.194659	0.762795	0.0185588
P55072;Q0IIN5;Q96IF9;Q9HAP0;Q9HAP1;Q9NTC4	VCP;DKFZp434K0126	6	38	58.9	1e-187	0.3473	23.615	1.9322	47.512	0.56776	58.194	0.4787	21.934	0.46701	27.143	0.55579	41.789	0.631356	0.326542	0.0349995	0.00710196
P55084;B4DDC9;B4DY96;B4E2W0;B5MD38	HADHB;MSTP029	6	22	50.7	3.34e-25	0.11537	69.399	1.0187	29.757	0.44008	27.695	0.50734	24.807	0.80838	19.919	2.1946	42.407	0.00112172	0.00244037	0.00855524	0.987883
P53634;B4DJQ8	CPPI;CTSC	5	8	35.7	4.91e-107	0.16957	19.043	2.0897	22.81	0.84457	20.994	0.48852	18.384	0.434	9.7828	0.33046	27.31	0.409984	0.39663	0.146467	0.046918
Q9Y371-2;Q9Y371;Q9Y371-1;B4E182	CGI-61;KIAA0491;SH3GLB1	2	9	10.5	7.55e-51	0.3261	39.331	1.4383	23.863	0.61074	38.096	0.43588	16.754	0.46111	28.186	0.67435	26.703	0.0283708	0.947786	0.0215268	0.00231682
O95563;B2R4Q7;Q5R3B4	BRP44;RP1-295C6.1-003	2	5	49.8	1.45e-19	0.061307	63.113	0.71815	15.009	0.37604	8.084	0.36933	19.988	0.60891	24.563	1.9761	105.57	0.00144544	0.00306699	0.0100856	0.985402
Q969X5-1;Q969X5;B4E0N6;C9JG72;Q969X5-2	ERGIC1;ERGIC32;HT034;KIAA1181	7	7	35.3	1.91e-29	0.14227	18.34	1.0608	82.894	0.54769	108.04	0.62378	74.937	0.94828	25.667	2.0006	40.562	0.000538731	0.00116365	0.00394651	0.994351
P12235;A8K787;Q59EP7	ANT1;SLC25A4	2	21	42.3	9.5e-283	0.10794	8.8642	1.0607	21.709	0.48564	24.316	0.45758	13.334	1.0057	16.817	2.7048	31.916	0.00210001	0.00444855	0.0148166	0.978635
P12277;B4DP56	CKB;CKBB	5	21	86.8	2.55e-109	0.27748	43.28	1.737	29.694	0.64338	20.603	0.42737	43.917	0.45505	25.962	0.57492	42.824	0.0991539	0.871264	0.0258351	0.00374724
Q96A26;C9JYF2;B4DF97	C3orf28;DC16;E2IG5;FAM162A;FWP001	4	5	10	1.15e-63	0.11152	69.844	0.93412	14.97	0.351	121.47	0.39784	16.835	0.74404	6.5257	2.3322	34.729	0.00657458	0.0138916	0.0460002	0.933534
Q9P032	C6orf66;HRPAP20;HSPC125;My013;NDUFAF4	1	10	21.5	4.7e-62	0.089084	30.184	1.1129	10.901	0.49946	23.531	0.44557	28.911	0.70872	26.53	2.4078	33.865	0.00141	0.00323555	0.0127208	0.982634
P60763	RAC3	2	11	50.5	2.38e-224	0.3419	56.093	1.4568	104.85	0.61944	27.174	0.40018	8.6665	0.3956	12.191	0.47325	20.31	0.957816	0.036038	0.00496986	0.00117578
B4DKQ5;B7WP09;O60784-1;O60784;O60784-2;O60784-3;B3KUF5;O60784-4;B0QY02;B4DJ44	CTA-286B10.5-010;TOM1;CTA-286B10.5-012	15	8	22.3	7.52e-54	0.31541	51.367	1.7741	23.229	0.64776	16.692	0.48108	34.251	0.44347	16.844	0.48229	17.902	0.724717	0.236379	0.031663	0.00724108
P53701;Q68D50	CCHL;HCCS;DKFZp779I1858	1	14	19.9	3.98e-137	0.084347	68.383	0.8591	24.868	0.37354	23.639	0.37116	21.85	0.68417	54.089	1.6633	40.173	0.000163413	0.000368031	0.00139408	0.998074
P20339;Q6FI44;B4DJA5;C9JMI9	RAB5;RAB5A;HCC-10;hCG_1776267	3	8	29.1	1.36e-26	0.31318	15.622	1.4486	23.287	0.48895	17.274	0.52247	15.735	0.53901	18.076	1.1782	26.562	0.05194	0.169352	0.65488	0.123828
Q9BVK6;B2R8A2;B4DPP4	GP25L2;TMED9	1	13	15.6	7.8e-94	0.13388	29.264	1.068	25.121	0.62652	20.428	0.6247	31.536	0.97522	28.178	1.6445	43.138	0.00287612	0.0063687	0.0217683	0.968987
Q00577;Q2NLC9;Q2NLD4;Q56A79;Q5U0P9	PUR1;PURA	1	3	27.9	1.13e-40	0.23946	50.098	1.8932	1.5554	0.42585	30.97	0.17033	147.8	0.51903	21.38	0.65813	37.631	0.225632	0.43371	0.276999	0.0636602
P04350;B4DE77;B4DJ43;B4DFH6	TUBB4;TUBB5	3	27	31.6	1.95e-119	0.31392	21.241	2.2863	21.929	0.85076	16.213	0.48926	60.957	0.46067	36.314	0.49926	30.352	0.733857	0.219877	0.037055	0.0092113
Q00587-1;Q00587;Q00587-2;B0QYC8	BORG5;CDC42EP1;CEP1;MSE55;RP5-1177I5.4-002	4	4	30.1	5.1e-32	0.28472	38.723	1.8241	31.109	0.59803	2.0181	0.31704	73.561	0.37178	47.637	0.45571	44.382	0.893752	0.0929178	0.0109479	0.00238266
O14737;B4DE64	PDCD5;TFAR19	3	8	10.1	1.02e-29	0.49068	35.277	2.2265	49.793	0.62545	14.848	0.36689	27.247	0.34001	11.35	0.37861	21.716	0.834917	0.114003	0.0374179	0.0136625
Q92820;A8K335;B4DVI2	GGH	1	11	77.5	0	0.19047	49.364	2.6792	81.882	0.90923	19.787	0.56339	23.672	0.5304	27.756	0.47203	38.277	0.319798	0.492139	0.1501	0.0379621
P55209;B7Z9C2;B3KNT8;B7Z2V4;B3KV44;B7Z4K9;B7Z5H0	NAP1L1;NRP;hCG_2015037	5	17	29.6	1.72e-225	0.28002	49.647	1.7509	17.965	0.65216	53.618	0.43332	24.946	0.46137	38.893	0.5779	37.906	0.106405	0.861942	0.0276119	0.00404149
P62195;A8K3Z3;Q59GS3	PSMC5;SUG1;hCG_41818	4	21	66.9	0	0.32987	30.83	1.9652	30.047	0.55095	26.252	0.39616	21.046	0.41493	32.375	0.57142	32.685	0.629952	0.334092	0.0302213	0.00573437
Q9H0S4;Q53GJ1;Q7Z4B1;Q9H4E3;A4UCU0;Q9UI98	DDX47;hCG_27698;MST162;E4-DBP	6	11	61.3	2.04e-302	0.22721	15.171	1.6531	10.648	0.57293	14.686	0.39977	24.903	0.5303	15.114	0.76278	90.265	0.0295738	0.436476	0.518879	0.0150707
Q00610-1;Q00610;Q00610-2	CLH17;CLTC;CLTCL2;KIAA0034	5	74	45.5	6.66e-127	0.34053	40.839	1.6987	35.482	0.75236	28.859	0.56078	28.315	0.57621	25.188	0.57394	37.379	0.34092	0.561927	0.0808215	0.0163318
Q9UGI8-1;Q9UGI8;A4D0U5;B2RDR4;Q53GU1;Q9UGI8-2;A4D0U6;B7Z6L5;Q9Y423	TES;hCG_39086;tcag7.1;DKFZp586B2022	4	9	47.3	4.91e-183	0.3316	21.23	1.9507	22.078	0.68677	23.356	0.38402	15.599	0.3977	18.142	0.45563	42.325	0.971557	0.0236522	0.00382186	0.000968608
P45877;A8K2Q6	CYPC;PPIC	2	3	20.3	5.61e-43	0.22331	33.774	1.8773	19.025	0.82539	12.252	0.76965	36.625	1.1304	15.456	1.5145	28.19	0.0245057	0.0717427	0.405794	0.497957
Q00688;Q53GD8	FKBP25;FKBP3	1	11	32.5	0	0.34969	22.059	1.8014	18.346	0.71121	31.392	0.53193	18.594	0.58113	18.948	1.0917	29.214	0.0435515	0.337625	0.59236	0.0264632
O14818-1;O14818;Q05DH1;O14818-2;Q5JXJ1	HSPC;PSMA7;RP5-1005F21.4-006	8	13	41.3	1.16e-57	0.3851	33.185	2.0409	64.583	0.66081	16.471	0.4154	21.242	0.43796	67.246	0.49919	36.567	0.998272	0.00143389	0.000234131	5.95e-05
Q9H583;A2VDI1;B2RWN5;B4E263;B7ZAU8;Q8N7L7;Q96ES5;B3KWS1;Q5T3Q7	BAP28;HEATR1;RP11-385F5.3-002	3	30	28.8	4.11e-50	0.20503	20.202	1.2977	13.415	0.68612	11.828	0.34944	43.895	0.67368	44.972	0.8769	8.1806	0.0419086	0.152828	0.695055	0.110208
P98172	EFL3;EFNB1;EPLG2;LERK2	1	6	27.3	2.66e-76	0.33106	43.502	1.862	24.757	0.59344	33.117	0.42794	41.839	0.38943	26.228	0.54902	35.196	0.781641	0.194175	0.0200544	0.00412917
Q92973-1;Q92973;Q92973-2;Q92973-3	KPNB2;MIP1;TNPO1;TRN	6	22	17.7	4.72e-25	0.28224	35.61	1.4505	21.492	0.57444	20.557	0.447	17.005	0.45447	15.101	0.71419	37.739	0.0326403	0.853152	0.10694	0.00726808
O75131;Q05DL8	CPN3;CPNE3;KIAA0636	14	14	51.7	1.33e-274	0.26606	61.05	1.7828	27.231	0.59494	15.753	0.4433	35.279	0.3495	12.599	0.42269	43.716	0.728417	0.225793	0.0367928	0.00899686
Q02127;A6NCA4	DHODH	3	9	39.1	7.27e-48	0.14326	73.416	0.83183	35.092	0.45056	23.889	0.4172	10.965	0.67646	27.496	1.8335	69.603	0.00435995	0.00932628	0.031745	0.954569
Q9NYU2-1;Q9NYU2;A8KAK1;Q9NYU2-2	GT;UGCGL1;UGGT;UGGT1;UGT1;UGTR	5	29	40.4	9.36e-194	0.14155	42.803	1.3973	16.413	0.64297	26.037	0.49943	31.589	0.94377	11.46	1.802	30.183	0.00466426	0.0119347	0.0601859	0.923215
O75190-1;O75190;A8KAG0;B4DN73;O75190-3;A7UJ17;B4DVN1;B4DNN5;B4DMJ9;Q75MP3;O75190-2;Q49A72;C9J2C4	DNAJB6;HSJ2;MRJ;MSJ1	16	7	29	7.26e-63	0.11641	42.206	1.5647	31.04	0.57656	34.215	0.52344	13.081	0.76744	11.105	1.2179	46.054	0.0232241	0.0706501	0.456427	0.449699
Q9NPA0	C11orf3;C15orf24;HT022;UNQ905/PRO1926	5	5	27.8	1.43e-180	0.1466	26.995	1.1499	22.135	0.43676	36.345	0.60608	25.849	0.96855	22.51	1.535	29.603	0.00642294	0.0144241	0.0509617	0.928191
P45954;B4DQ51;Q5SQN6	ACADSB;hCG_1781685;RP11-162A23.1-001	1	8	32.3	8.83e-163	0.23678	25.397	1.895	33.176	0.82214	15.946	0.48091	21.788	0.82959	22.02	1.6244	60.649	0.0183343	0.0653799	0.787739	0.128546
Q96A33-1;Q96A33;Q96A33-2	CCDC47;GK001;MSTP041;PSEC0077	2	25	19.4	3.33e-101	0.11337	91.539	0.86547	32.985	0.48577	37.986	0.55682	36.62	0.95348	28.009	1.9611	56.603	0.00245133	0.00501164	0.0151507	0.977386
P53985;B2R6A5;Q5T8R6;Q49A45;Q5T8R5	MCT1;SLC16A1;hCG_37455;RP4-580L15.1-001;RP4-580L15.1-002	4	16	17.3	3.23e-34	0.42017	21.208	2.1382	87.242	0.73166	27.01	0.48747	27.603	0.56566	25.298	0.69819	36.891	0.57543	0.392049	0.0275365	0.00498453
P45974-1;P45974;P45974-2	ISOT;USP5	5	7	26.3	6.18e-49	0.3462	56.062	1.7339	15.098	0.51766	18.038	0.3453	19.55	0.45479	1.7985	0.37961	21.683	0.850864	0.114821	0.0266382	0.00767671
Q00765;B2R6C4;B7Z510;B7Z681;B7Z6B3;B7Z2A3	C5orf18;DP1;REEP5;TB2	5	8	18.7	7.56e-126	0.16494	27.703	1.4564	33.204	0.6015	13.409	0.66261	10.935	1.1233	18.405	2.3295	33.931	0.000535644	0.00123693	0.00491508	0.993312
O14908;A8K2I7;A8MZG3;A6NL98	C19orf3;GIPC;GIPC1;RGS19IP1;hCG_27513	4	6	15.1	2.69e-58	0.38797	27.066	1.7445	12.04	0.56904	15.176	0.3544	22.502	0.40636	29.885	0.44435	25.414	0.959377	0.0320523	0.00670562	0.00186487
O14929;Q6P594;Q8WWB9	HAT1;hCG_16790	2	5	11.3	5.29e-16	0.36357	14.437	1.4564	16.565	0.52699	18.012	0.26062	25.087	0.29168	6.6675	0.39988	24.713	0.825615	0.126807	0.0362277	0.0113499
O14949;B7Z4A1	UQCRQ	2	5	14.9	1.08e-82	0.10238	71.692	0.61684	201.42	0.34755	24.442	0.34789	16.381	0.60674	1.3745	1.7326	35.338	0.00607741	0.0122293	0.0366601	0.945033
O00487;Q4ZG77	POH1;PSMD14	2	4	31.7	7.58e-285	0.3318	8.5971	1.5576	6.0873	0.6234	16.451	0.28306	27.084	0.37259	41.55	0.55501	23.887	0.571609	0.339606	0.0723094	0.0164756
Q13951-2;Q13951;A8K719;Q13951-1	CBFB	2	2	42	1.14e-74	0.36877	12.999	1.933	7.2917	0.58613	2.8866	0.35809	0.28974	0.41176	21.599	0.45024	12.368	0.977162	0.0184684	0.00345302	0.000916396
P30040	C12orf8;ERP28;ERP29	3	16	23.8	4.23e-44	0.15129	35.136	1.473	46.803	0.66478	56.183	0.71029	17.412	0.7449	68.081	1.4808	56.253	0.0201677	0.0546131	0.263258	0.661962
P30044-1;P30044;P30044-2;A6NG06;B7ZLJ4	ACR1;PRDX5;SBBI10	4	11	17.3	5.21e-51	0.35106	23.244	2.0423	11.642	0.6939	19.879	0.45488	14.975	0.57669	15.591	1.1745	13.761	0.0723113	0.413431	0.478005	0.0362535
P30048;A4UCS5;Q53HC2;Q14579	AOP1;PRDX3;mer5	2	10	29.6	2.31e-20	0.25013	16.989	1.9745	52.921	0.83984	14.005	0.63714	27.944	0.83815	161.63	1.8118	105.6	0.0157772	0.0546429	0.737418	0.192162
P30049	ATP5D	1	4	52.9	1.48e-63	0.094515	17.026	1.0797	9.449	0.5507	34.997	0.52497	28.544	0.67212	14.964	2.0197	13.149	0.00279723	0.00646907	0.0249258	0.965808
P30050-1;P30050;Q59FI9;P30050-2	RPL12	3	8	53.7	9.78e-57	0.30193	87.02	1.4	17.328	0.57938	63.423	0.47802	27.338	0.60732	24.859	0.93514	48.003	0.00538873	0.0332934	0.953113	0.00820447
Q9NS69;Q53GB0;Q549C5	TOM22;TOMM22;hCG_2010808;MST065;RP3-508I15.12-001	1	7	16	8.85e-26	0.058505	52.27	0.47839	44.426	0.26802	61.851	0.30261	67.487	0.51297	81.473	1.8493	47.15	0.00749895	0.0146488	0.0411845	0.936668
P30084	ECHS1	1	12	40.8	3.72e-140	0.20739	31.482	2.064	38.803	0.88827	26.294	0.60446	29.021	0.71425	12.237	2.0269	83.019	0.0236878	0.0780554	0.671603	0.226653
P20618;Q53FT8;Q59GN1	PSC5;PSMB1	2	12	42.3	2.2e-85	0.35655	131.04	1.9509	25.553	0.64209	30.236	0.40084	33.855	0.39977	28.901	0.52121	39.32	0.979733	0.0173511	0.00236432	0.000551297
P22087;B4DLD4;Q96BS4	FBL;FIB1;FLRN	2	12	59.4	2.77e-298	0.19343	77.112	1.2921	50.71	0.52998	22.547	0.47695	23.086	0.61085	26.456	0.97485	30.809	0.0113716	0.0440264	0.854266	0.0903361
P20645;B2R6S2;Q53GY9;Q6I9U3;Q96AH2	M6PR;MPR46;MPRD	2	7	18.2	2.51e-34	0.14328	123.67	0.96929	26.069	0.53757	20.715	0.57229	21.64	0.95179	23.823	1.1572	36.68	0.0110676	0.0245476	0.079792	0.884593
P20674;Q71UP1	COX5A	1	8	36.2	2.32e-222	0.072878	28.882	0.79537	34.05	0.36246	41.654	0.29885	51.476	0.61405	23.09	1.7505	44.78	0.00133956	0.00300512	0.0113501	0.984305
P62280	RPS11	2	14	46.2	1.68e-106	0.32904	33.064	1.7738	26.768	0.67828	32.858	0.51036	58.745	0.68107	30.339	1.0668	32.377	0.0129122	0.0974593	0.87679	0.0128381
Q9UNE7-1;Q9UNE7;Q9UNE7-2	CHIP;PP1131;STUB1	2	10	52.7	6.06e-94	0.27651	28.771	1.7554	61.451	0.64383	61.96	0.49503	21.008	0.52811	26.105	0.64151	37.534	0.0463585	0.899663	0.0485229	0.00545513
O75934;B2R7W3;Q53HE3	BCAS2;DAM1;hCG_38455	1	6	46.2	4.92e-13	0.32217	10.482	1.9501	14.94	0.47267	19.581	0.45418	17.729	0.51418	79.751	1.0145	19.436	0.104078	0.415359	0.428435	0.0521275
O75306;Q53HG2;B7Z792;B7Z9L2;Q9HC11;Q9HC12	NDUFS2	2	20	50.8	8.7e-52	0.067692	95.155	0.75906	29.727	0.39177	22.567	0.34242	59.295	0.62642	24.389	1.8448	40.045	0.000831914	0.00181321	0.00634884	0.991006
P30101;B3KQT2;B3KQT9;B4DDM1;B4DJ98	ERP57;ERP60;GRP58;PDIA3	4	40	15.9	1.39e-20	0.16715	78.707	1.3267	27.579	0.64939	26.721	0.61611	24.664	0.92135	26.188	1.3849	40.447	0.0102318	0.0265937	0.126486	0.836689
P22102-1;P22102;B4DJ93;Q15374;Q3B7A7;Q59HH3;Q71VH3;P22102-2;Q52M77	GART;PGFT;PRGS	10	24	16.1	2.67e-151	0.31147	26.696	1.9654	28.163	0.64945	19.958	0.41559	21.447	0.42202	46.123	0.56954	48.548	0.575775	0.394291	0.0253093	0.00462452
O75340;Q53FC3;Q2YDC2	ALG2;PDCD6;hCG_1985580	4	6	25.8	7.4e-57	0.32077	25.128	1.4947	28.356	0.5775	31.241	0.45915	43.886	0.51997	47.07	0.62509	23.57	0.021593	0.961553	0.0151607	0.00169312
O75348;Q6IB33	ATP6G;ATP6G1;ATP6J;ATP6V1G1;hCG_29854;RP11-402G3.1-001	6	7	25.3	8.15e-187	0.32752	42.053	1.8525	20.581	0.7556	23.347	0.71579	14.643	0.79987	16.023	0.71562	24.496	0.152874	0.500872	0.288854	0.0574007
O75368;B0AZV6	SH3BGRL	1	5	49.1	1.99e-23	0.50903	18.667	2.233	15.775	0.55718	25.727	0.3407	36.282	0.3693	13.976	0.52678	30.491	0.774314	0.159179	0.0501814	0.0163252
P84098;Q53G49;Q8IWR8	RPL19	2	8	17.1	5.53e-141	0.27293	52.516	1.7231	22.617	0.55918	114.68	0.49984	16.666	0.66126	16.218	0.95969	28.548	0.014442	0.0911591	0.875628	0.0187705
O75380;Q6IBC4	NDUFS6;hCG_21432	1	7	36.7	1.23e-220	0.060232	133.2	0.77217	21.43	0.36999	34.403	0.3039	52.243	0.58013	39.167	1.3928	64.151	0.000586083	0.00136286	0.00544716	0.992604
O75381-1;O75381;B7Z4Z4;O75381-2	PEX14	2	11	29.5	9.11e-264	0.14591	35.47	1.005	32.78	0.5576	22.62	0.56857	21.627	1.0951	25.374	2.3336	62.698	0.00237186	0.00487496	0.0151221	0.977631
O75390;B4DJV2;B3KTN4;Q0QEL2	CS	9	13	16.1	4.16e-104	0.17434	33.255	1.4782	53.703	0.74197	91.96	0.53509	17.82	0.72226	19.479	1.4571	59.952	0.0201322	0.0619205	0.476894	0.441053
P60842;A8K088;A8K7F6;B4DKP9;B4DNH2;B4E047;Q59F68	DDX2A;EIF4A;EIF4A1	11	22	21.1	9.59e-45	0.2886	41.845	1.5941	25.355	0.54116	21.225	0.36264	38.298	0.392	26.895	0.55107	44.411	0.242696	0.722083	0.0304629	0.00475878
P04792;C9JLY6;B4DL87;C9J3N8	HSP27;HSP28;HSPB1	3	6	16.4	1.22e-98	0.19041	22.545	0.8769	97.528	0.42471	32.012	0.30569	17.187	0.37509	14.913	0.64946	48.192	0.00814622	0.0435293	0.932674	0.0156508
O75431;B3KM74;B7Z9F3;Q8IZ68;C9JNK6;C9JAZ1	MTX2;hCG_1778458	5	10	38.7	3.41e-66	0.15346	119.91	0.51447	37.807	0.29997	66.094	0.3108	36.969	0.52687	16.589	2.1988	55.252	0.0398003	0.0701603	0.162013	0.728027
Q9UNS2;B4DN01;B4DY81;C9JLV5	COPS3;CSN3	4	8	70.5	0	0.24596	36.178	1.7025	18.777	0.53226	15.508	0.37605	15.359	0.40255	27.302	0.48907	39.27	0.195206	0.770921	0.029241	0.0046316
O75438-2;O75438;Q3MHU6;O75438-1	NDUFB1	3	3	27.4	2.42e-183	0.093726	23.483	0.77774	18.607	0.35726	27.067	0.32915	12.819	0.66807	7.5944	1.8274	4.5871	0.00293613	0.00631479	0.0218057	0.968943
O75489;B4DFM8;Q53FM7;Q9UF24	NDUFS3;DKFZp586K0821	1	16	37.6	0	0.085231	92.655	0.73899	37.31	0.33641	46.496	0.34276	17.769	0.54792	17.873	1.7874	27.503	0.00284707	0.00616779	0.0215187	0.969466
Q13148;A4GUK4;A4GUK5;B2R629;B4DRW3;Q53H27;B4DJ45;B1AKP7	TARDBP;TDP43;RP4-635E18.2-003	5	4	32.8	4.35e-88	0.46371	52.411	1.9927	33.793	0.70637	10.502	0.45009	24.866	0.46961	40.089	0.82785	18.831	0.457014	0.436211	0.0886215	0.0181528
P39687;Q08AJ6;Q3KPI8;Q6PKH8	ANP32A;C15orf1;LANP;MAPM;PHAP1	6	14	33.9	2.12e-201	0.34465	35.027	1.7252	41.314	0.50578	20.964	0.34155	37.257	0.39281	83.663	0.55152	38.68	0.661348	0.287965	0.04195	0.00873727
P06280;Q53HF3;Q53Y83;Q6LER7	GLA;hCG_20401;alpha-GalA	2	14	32.2	1.2e-291	0.18399	26.483	2.5861	51.447	1.0117	51.679	0.58709	21.843	0.49508	22.897	0.42881	37.591	0.361059	0.432951	0.158676	0.0473132
P04843;Q53EP4;Q6IBR0;Q96HX3;B4DL99;B4DNJ5;B7Z4L4	RPN1	3	34	61	1.07e-194	0.12225	59.351	0.89606	23.34	0.49605	38.278	0.55594	22.359	0.94105	34.217	1.587	35.686	0.00234344	0.00494636	0.0156671	0.977043
Q9H444	C20orf178;CHMP4B;SHAX1	1	6	13.2	4.73e-96	0.35643	19.939	1.9762	28.772	0.72882	38.587	0.51798	31.218	0.54788	3.4408	0.64454	38.071	0.262246	0.700439	0.0320074	0.00530745
O75503;B3KQK7;B4E1V6	CLN5	1	6	10.5	4.66e-46	0.21749	22.761	2.345	48.305	0.82427	32.365	0.64431	28.985	0.61939	13.508	0.43944	32.286	0.336316	0.436458	0.174193	0.0530321
O75531;B2R4V4	BAF;BANF1;BCRG1	2	8	44.5	5.36e-152	0.15852	44.578	0.85451	42.616	0.40312	30.966	0.47129	24.561	0.83059	21.826	1.8134	31.24	0.00570581	0.011728	0.0365956	0.945971
P22307-1;P22307;B2R761;B4DGJ9;B4DHP6;P22307-2;B4E0J3	SCP2	8	17	17.4	5.1e-153	0.22263	64.75	2.0298	34.79	0.80498	28.845	0.84464	25.497	1.2813	21.093	2.3071	51.401	0.00578303	0.0150983	0.0785817	0.900537
Q9UM00-1;Q9UM00;B7Z591;C9JX01;Q9UM00-2	PNAS-10;PNAS-136;TMCC4;TMCO1;UNQ151/PRO177;hCG_1766418	3	4	43.1	4.95e-155	0.096595	20.512	0.7437	26.045	0.44933	40.481	0.40829	10.251	0.76665	16.014	1.5115	37.097	0.00142064	0.00301522	0.00983185	0.985732
B4DJQ5;P14314;A8K318;A2VCQ4	G19P1;PRKCSH	4	24	24.3	5.71e-109	0.16475	44.351	1.2636	39.711	0.59548	25.775	0.58379	38.628	0.91498	33.993	1.363	62.545	0.00772919	0.0197528	0.0924942	0.880024
P47755;A4D0V4;Q53GC7;Q53GE2;A8MW68;C9JJ74;C9JUG7;B4DG50	CAPZA2;hCG_37884;tcag7.31	8	11	37.3	5.27e-271	0.42538	31.646	2.4019	77.963	0.80684	19.167	0.47674	17.771	0.44992	25.404	0.58844	25.352	0.979743	0.0167544	0.00279165	0.000710591
Q02543;B2R4C0;B4DUV3;Q53HD3;Q76N54;B4DM74;Q32XH3;B4DM94	RPL18A	4	12	13.6	2.08e-136	0.32027	45.767	1.5966	26.664	0.61707	28.411	0.56215	34.262	0.69201	23.544	1.1431	26.435	0.00749298	0.0357723	0.936752	0.0199827
P39748;B4DWZ4;Q6FHX6	FEN1;RAD2;hCG_40848	1	10	41.3	0	0.24616	69.058	1.7856	21.688	0.49409	23.4	0.38957	15.682	0.47346	23.098	0.84145	36.189	0.0499253	0.495829	0.43266	0.021585
P55786;B3KTP2;B3KU93;B7Z1H4;B7Z1V9;B7Z463;B7Z4B2;B7Z6T6;B7Z899	NPEPPS;PSA	5	28	52.8	0	0.28891	93.116	1.9351	31.508	0.65904	32.002	0.41439	26.441	0.42746	44.163	0.51303	41.705	0.621087	0.34615	0.0274309	0.00533226
P62873;B2R6K4;B3KVK2;Q1RMY8;Q71UM6;B1AKQ9;B1AKQ8;B1AKQ7;C9JI54	GNB1;RP1-283E3.7-007;RP1-283E3.7-006;RP1-283E3.7-005	5	19	44.1	1.96e-218	0.53711	28.22	1.996	49.813	0.79671	18.954	0.52227	20.478	0.50417	24.224	0.548	40.463	0.946593	0.0403743	0.00993487	0.00309811
P62263	PRO2640;RPS14	2	10	57.9	6.16e-81	0.24338	49.966	1.3723	36.526	0.53713	34.767	0.41344	28.547	0.57476	13.911	1.0409	29.178	0.00794177	0.0351224	0.931118	0.0258177
P04908;B2R5B3;B2R5B6;Q08AJ9;Q93077;Q7L7L0	H2AFA;H2AFM;HIST1H2AB;HIST1H2AE;hCG_1640984;hCG_1787383;H2AFL;HIST1H2AC;HIST3H2A	7	9	41.2	9.75e-262	0.95648	231.85	0.53547	12.274	0.30363	17.665	0.43334	23.856	0.59319	20.269	0.88848	26.111	0.229864	0.236489	0.257251	0.276395
P62899;B2R4C1;Q76N53;B7Z4C8;B7Z4K2;Q6IRZ0;B7Z4E3;C9JU56;C9JQ13;B8ZZK4	RPL31;hCG_27618	9	6	52.3	0	0.36949	8.536	1.5409	9.7679	0.64413	50.986	0.51954	12.128	0.53138	25.913	1.0223	26.514	0.0666261	0.36492	0.528198	0.0402565
O95881	TLP19;TXNDC12;UNQ713/PRO1376	1	5	55.6	0	0.15458	29.453	1.3907	9.8937	0.57176	50.329	0.66192	19.629	1.0364	16.236	1.939	34.328	0.00152016	0.00359224	0.0146762	0.980211
P60520;Q6FG91	FLC3A;GABARAPL2;GEF2;hCG_21766	1	10	29	1.94e-104	0.22711	61.202	1.7284	87.074	0.74879	37.01	0.51555	19.606	0.64972	20.58	0.87192	88.904	0.0327031	0.210395	0.721122	0.0357801
P55809;A1E286;B2R5V2;B7Z528;B7Z609;Q6IAV5	OXCT;OXCT1;SCOT	3	9	38.9	4.4e-77	0.17027	28.82	1.8737	32.144	0.86734	16.578	0.49883	17.249	0.73977	26.724	1.5243	21.099	0.0215585	0.0761062	0.736043	0.166293
P30405;B2R6X6;Q2YDB7	CYP3;PPIF;hCG_22611	3	5	35.2	1.21e-124	0.17626	12.68	1.812	23.459	0.86078	19.818	0.62161	14.223	0.80577	64.997	1.8015	15.764	0.0209435	0.0640126	0.470893	0.444151
P49257;A0PJ85;B2R774;B4DVV0;Q53FS4	ERGIC53;F5F8D;LMAN1	1	12	35.2	0	0.14354	52.034	1.0144	35.777	0.5913	16.773	0.59918	54.414	0.99186	27.993	1.9205	55.225	0.000819549	0.00175221	0.00579259	0.991636
P68402;Q6IBR6;A8DPS5;A8DPS6;A8DPS7	PAFAH1B2;PAFAHB;hCG_39271	2	5	9.3	1.72e-48	0.28426	23.343	1.6261	10.121	0.58429	20.857	0.33632	5.9359	0.4629	33.379	0.43303	34.91	0.647025	0.302381	0.0415391	0.00905435
P14406;Q496I0;A8MZ71	COX7A2;COX7AL	2	3	64.7	2.98e-137	0.20375	8.464	0.93858	35.38	0.4208	24.174	0.37919	22.968	0.68652	20.864	2.2217	1.6585	0.0280865	0.0568921	0.167845	0.747177
A8K3A8;Q53HS0;P47897;Q96AW5;B4DWJ2;B4DNN3;B4DDN1;Q9BUZ3;Q9H3A5	QARS;hCG_96727	16	29	31.5	1.65e-70	0.25051	45.983	1.3816	26.902	0.45255	19.956	0.34605	19.576	0.45408	20.93	0.7633	23.411	0.0514888	0.369572	0.55024	0.0286988
O95164;B2R4J1;C9JS34	PNSC1;UBL3;hCG_29152	2	6	37.6	8.5e-28	0.36139	19.218	1.3056	17.02	0.47262	15.686	0.35606	28.198	0.47742	18.601	0.52953	29.344	0.445329	0.454575	0.0833444	0.0167519
P49327;Q13587;Q6PJJ3	FAS;FASN	1	88	19	1.3e-32	0.28175	42.73	1.6854	23.949	0.55055	25.498	0.432	26.876	0.49293	27.795	0.55549	43.355	0.102039	0.855216	0.0374555	0.00528899
P30519;B3KSE0;Q53HF1;Q6FHB5;Q6IBP2	HMOX2;HO2	1	15	14.7	3.79e-25	0.19428	74.447	1.0649	34.303	0.63894	35.606	0.65396	25.277	1.0725	46.573	1.9932	62.199	0.000982733	0.00207371	0.00674676	0.990197
P30520;B1AQM5;B4E1L0	ADSS;ADSS2	3	11	32.1	8.97e-93	0.27987	14.067	1.7112	20.332	0.64138	16.929	0.35572	20.06	0.3701	18.322	0.4373	36.707	0.864015	0.1171	0.0153629	0.00352201
P30533;A8K8F6;B2R6S9	A2MRAP;LRPAP1	1	13	31.1	1.61e-29	0.19154	29.63	1.3816	21.853	0.64124	26.055	0.76306	13.9	1.2181	20.193	1.7134	33.648	0.00593608	0.0135313	0.0484708	0.932062
P30536;O76068;B1AH87;Q13850;Q8N167;Q8N730	BZRP;MBR;TSPO;PBR;RP3-526I14.4-005	2	3	30	1.08e-136	0.044578	116.93	0.69064	12.801	0.41821	102.38	0.44358	48.667	0.50853	21.149	1.4799	12.399	0.00864425	0.0185153	0.0574193	0.915421
O94905-1;O94905	C8orf2;ERLIN2;SPFH2;UNQ2441/PRO5003/PRO9924	5	22	19.8	1.09e-76	0.15151	164.28	1.0279	28.685	0.55891	38.254	0.58107	33.583	0.97335	23.703	1.8692	41.873	0.000429742	0.00092972	0.0031768	0.995464
P47985;P0C7P4	UQCRFS1;UQCRFSL1	2	11	12.9	2.25e-14	0.08326	74.6	0.77536	30.675	0.38007	35.095	0.34397	100.47	0.67424	21.643	1.8366	18.461	0.00124482	0.00268966	0.00933609	0.986729
Q9Y5B9;Q0VGA3	FACT140;FACTP140;SUPT16H	2	16	42.5	2.1e-296	0.15874	78.873	1.3927	26.496	0.63981	27.5	0.68081	12.245	0.77855	30.787	1.9724	29.347	0.00568881	0.0141196	0.0637177	0.916474
Q9UNF0-1;Q9UNF0;Q9UNF0-2;Q6FIA3	PACSIN2;AL049758.1-003	4	9	12	1.66e-67	0.35672	28.507	2.1278	41.841	0.76697	25.414	0.51669	93.082	0.56625	29.964	0.81556	41.717	0.0099988	0.983215	0.00610966	0.000676742
O75976;B7Z7T9;B7ZAU4;B7Z843	CPD	2	22	50.5	9.53e-109	0.11985	38.36	0.86673	21.158	0.54458	20.121	0.48212	17.45	0.71208	30.559	0.85935	22.009	0.0246624	0.058322	0.19478	0.722235
P49411	TUFM	1	20	17.8	0	0.20921	57.935	1.5721	23.937	0.78583	19.595	0.59771	39.69	0.80704	23.547	1.6664	40.263	0.0170972	0.0510387	0.388022	0.543842
P30626;A8MTH6;B4DKK2;C9J0K6;B4DHQ6	SRI	5	10	19.7	1.35e-18	0.58694	14.084	2.1542	14.513	0.65187	7.9146	0.54625	30.907	0.4071	20.177	0.51694	36.428	0.79403	0.141722	0.0471864	0.0170613
O75844;B3KNM6	FACE1;STE24;ZMPSTE24	1	14	26.2	3.34e-109	0.15296	21.725	1.1435	24.083	0.56896	22.85	0.48727	17.065	1.0387	23.659	2.2787	60.464	0.00228705	0.00500508	0.0178542	0.974854
Q9P2W9	GIG9;STX18	2	12	14.4	8.51e-91	0.17128	67.858	0.88607	278.46	0.61278	19.702	0.5252	25.946	0.90052	15.537	1.6369	67.54	0.00196804	0.0041741	0.0136331	0.980225
O75874;B2R5M8;Q0QER2;Q567U4;Q6FHQ6;Q6FI37;Q6FIA4;Q7Z3V0;B4DXS4	IDH1;PICD;hCG_15937	7	14	32.4	4.24e-93	0.33351	17.443	2.3092	21.541	0.72268	13.085	0.44448	17.71	0.36161	27.978	0.45482	41.864	0.930959	0.0555144	0.0106238	0.00290325
O75880;B3KQB1;A8MY34	SCO1;SCOD1	2	8	16	5.54e-35	0.12301	69.988	1.1084	32.932	0.47944	43.474	0.41149	47.932	0.29216	107.77	1.6502	81.774	0.0545992	0.132034	0.420778	0.392589
P63218	GNG5;GNGT5	2	6	44.6	0	0.90007	10.954	1.6568	43.376	0.96241	72.858	0.53166	21.28	0.52314	6.371	0.43322	64.488	0.604397	0.225052	0.113115	0.0574363
Q99623;Q9BXV3;B4DP75;B4DW05	BAP;PHB2;REA	2	19	34.3	4.96e-48	0.070331	111.82	0.66918	26.122	0.32554	57.474	0.3291	65.611	0.44867	26.28	1.6521	66.775	0.00362407	0.00790009	0.0275307	0.960945
O95166;B2R5J1;Q6IAW1;B4E0Y7;Q9H0R8;B2RD60	FLC3B;GABARAP;HT004;hCG_1987397;GABARAPL1;GEC1	3	5	23.7	1.02e-41	0.26305	24.448	1.3237	11.715	0.6155	6.9586	0.52103	9.1571	0.39782	12.901	0.63957	6.9784	0.138313	0.616282	0.213234	0.0321715
P32119;B4DF70;A6NIW5	NKEFB;PRDX2;TDPX1;hCG_172488	4	15	41.3	6.15e-98	0.33211	26.101	2.1626	51.602	0.97532	26.847	0.55186	19.114	0.49437	27.496	0.51509	46.733	0.622803	0.292154	0.0666956	0.0183478
O75955;Q53HQ0;Q5ST80;Q6IB58;B4DVY7;A2VCL5;B0V109;A2AB10	FLOT1;DADB-118P11.2-001;DAQB-47P19.1-001;DASS-191K16.3-001;hCG_2006678;XXbac-BCX111D4.4-001;XXbac-BPG252P9.2-001;DAMC-316D20.3-001;DADB-118P11.2-006;DAQB-47P19.1-006;DASS-191K16.3-006;XXbac-BCX111D4.4-006;XXbac-BPG252P9.2-006	22	24	12.9	5.14e-30	0.34038	18.364	2.3047	23.615	0.87212	21.563	0.66981	24.563	0.70936	23.943	0.76229	36.278	0.132573	0.741677	0.109415	0.0163353
P49588;B4DR45	AARS	2	30	11.5	6.66e-17	0.3073	25.679	1.663	25.459	0.65502	32.262	0.43298	45.665	0.43384	71.971	0.47138	33.092	0.757333	0.211197	0.0257365	0.00573336
B4DPV7;Q5HYE4;P49589-1;P49589;B4DKY1;Q53HG6;P49589-2;A8K067;B4DI19;A8MVQ3	CARS;DKFZp686F1612;hCG_16441	7	16	16.8	1.25e-97	0.27187	24.307	1.5807	32.163	0.62467	16.142	0.37177	102.58	0.34353	84.356	0.48167	100.68	0.641567	0.316011	0.0351557	0.0072663
O75964	ATP5L	1	6	20.9	4.09e-56	0.045706	28.082	0.53444	28.603	0.28458	26.362	0.28504	23.998	0.55313	30.208	2.3043	38.627	0.00570797	0.0113665	0.0331854	0.94974
P08195-2;P08195;B4E2Z3	MDU1;SLC3A2	2	39	34.7	3.24e-129	0.34446	31.53	1.9062	34.618	0.7232	20.679	0.58399	19.64	0.62473	29.103	0.77591	41.289	0.0296214	0.924248	0.0420332	0.00409783
P06744;B4DVJ0;B4DE36;B4DG39	GPI	6	19	40.9	6.4e-209	0.2993	40.747	1.8932	29.338	0.77325	56.799	0.4609	41.89	0.48665	28.998	0.54033	38.01	0.454113	0.480653	0.0543108	0.0109228
P40227;A1JUI8;B2R9K8;B4DPJ8;Q59ET3;A6NCD2;B4DN39	CCT6;CCT6A;CCTZ	2	28	25.2	1.74e-124	0.29346	33.695	1.9165	24.607	0.60772	36.497	0.60392	25.258	1.0335	26.733	0.9469	35.16	0.0693483	0.228758	0.574132	0.127762
P49643-1;P49643;A8K7A0;Q5JU42	PRIM2;PRIM2A;RP1-71H19.1-001	1	5	74.4	0	0.28762	26.824	1.5985	18.136	0.44069	22.36	0.28578	28.804	0.36676	18.473	0.66016	6.6283	0.230178	0.588968	0.155774	0.02508
P57678;Q9HBB9;Q8WUM5;Q9HC39	GEMIN4	11	12	23.8	1.12e-47	0.3442	42.192	1.4953	9.8291	0.54458	7.4221	0.49095	33.354	0.66878	6.1505	0.74415	51.011	0.0836649	0.513737	0.368202	0.0343955
P30825;B2R728	ATRC1;ERR;REC1L;SLC7A1	2	5	20.7	3.44e-25	0.24954	20.305	1.4538	14.383	0.61358	17.801	0.55714	14.388	0.64304	18.323	0.78611	36.703	0.0338842	0.188647	0.731425	0.0460442
P08247;B7Z359;C9J6P2	SYP	2	2	8.4	4.27e-280	0.20899	35.165	1.26	35.439	0.69109	3.0147	0.60621	33.018	0.12198	180.64	0.52996	36.779	0.340448	0.328198	0.221172	0.110181
Q9BVT8;C9JCW7;C9JE12	C7orf21;DULP;HOPS;SB144;TMUB1;UNQ763/PRO1555	3	4	17.4	5.17e-23	0.096423	17.916	0.62299	100.21	0.36434	45.871	0.33108	79.163	0.67242	19.428	1.2134	34.723	0.00216597	0.00456709	0.0148076	0.978459
Q9BQ67;A0MNN5;B2RDP6;Q8NCK5;Q8TCJ8	GRWD;GRWD1;KIAA1942;WDR28;hCG_15273;DKFZp564C172	2	4	15.9	2.57e-221	0.30808	35.501	1.4138	20.246	0.4755	18.432	0.36732	11.237	0.42947	37.884	0.49595	32.423	0.420665	0.528448	0.0432421	0.00764457
P14866;B2R959;Q6NTA2;A6NIT8	HNRNPL;HNRPL;P/OKcl.14	4	12	21.6	2.61e-47	0.44179	18.358	1.6287	15.019	0.52472	18.025	0.4183	19.908	0.6213	39.508	1.0426	22.782	0.151544	0.36852	0.395693	0.0842435
B4DVA7;P06865;Q9BVJ8;B4DKE7;B4DVL8;Q6PJ76	HEXA	5	17	30.1	8.25e-150	0.17075	48.436	2.0724	31.048	0.79206	19.863	0.50128	21.788	0.43674	28.067	0.39382	55.593	0.340788	0.46115	0.155349	0.0427126
P49720	PSMB3	3	10	48.9	7.96e-57	0.40481	44.791	2.1255	17.931	0.59328	52.925	0.44612	27.108	0.45566	125.84	0.51748	35.908	0.946909	0.0434997	0.00763771	0.00195338
P49721;B7Z478;Q59FJ0	PSMB2;hCG_1812781	2	7	21.3	8.22e-101	0.33664	13.364	1.7411	64.331	0.63889	17.337	0.37749	11.392	0.38772	18.46	0.43542	39.195	0.984003	0.0131577	0.00225163	0.000587159
P49755;B2R605;B4DZH3;Q53GF9;B4DL12	TMED10;TMP21	2	10	15.5	4.7e-18	0.15542	43.937	1.1818	33.837	0.63324	31.034	0.64609	29.355	1.0318	62.172	1.9714	40.28	0.000298386	0.000665765	0.00240361	0.996632
P49768-1;P49768;B2R6D3;Q53FV8;P49768-2;Q6F4C0;P49768-6;B7Z8T5	AD3;PS1;PSEN1;PSNL1	7	3	23.6	3.15e-31	0.22602	7.8094	1.3097	8.2594	0.62381	5.0048	0.37904	15.742	0.5427	4.1738	0.49745	9.8107	0.155384	0.595243	0.213764	0.0356089
P49770;Q53XC2;Q9BPX4	EIF2B2;EIF2BB;hCG_22350	1	3	17.6	3.29e-67	0.30372	38.442	2.0968	33.909	0.55652	34.952	0.34498	13.421	0.41504	25.398	0.38888	36.101	0.93735	0.0512368	0.00905691	0.00235641
P61158;B4DT29;B4DTI0;B4DXW1;Q53QM2;Q59FV6	ACTR3;ARP3;hCG_26669	11	18	53.6	9.12e-202	0.26004	40.95	1.8352	25.977	0.77447	28.954	0.58613	27.17	0.70862	22.013	0.83284	38.433	0.0578712	0.377721	0.52253	0.0418777
O75475-1;O75475;O75475-2;Q05CM9;Q8N4N4	DFS70;LEDGF;PSIP1;PSIP2;hCG_27254	3	9	26.6	7.72e-52	0.079754	23.716	0.98461	32.245	0.36851	28.851	0.3811	95.092	0.6428	21.275	1.5227	42.131	0.00072667	0.00175812	0.00781121	0.989704
Q96HY6-1;Q96HY6;C9JSZ5;Q96HY6-2	C20orf116;DDRGK1	4	8	22.8	2.12e-29	0.10117	47.457	0.81529	31.285	0.455	35.558	0.4942	23.146	0.89273	34.319	1.3391	43.236	0.00462084	0.0097648	0.0303808	0.955234
O60232	SSSCA1	1	3	22.7	3.17e-153	0.32213	18.771	1.8965	8.9999	0.54979	2.5388	0.31065	0.92067	0.4428	31.854	0.38244	104.34	0.862868	0.107899	0.022941	0.00629213
P61006;B4DEK7	MEL;RAB8;RAB8A	22	11	11.4	3.87e-24	0.35378	25.177	2.1336	32.053	0.69894	67.376	0.50341	37.327	0.75588	36.952	1.0771	42.634	0.0452172	0.371399	0.558063	0.0253209
P49821-1;P49821;Q53G70;P49821-2;B4DE93;Q96ID4;B4DUN7	NDUFV1;UQOR1	3	20	16.8	7.23e-76	0.069958	97.141	0.67048	30.889	0.31902	24.046	0.32142	31.245	0.59115	21.442	1.8306	47.721	0.00208829	0.00439625	0.0144337	0.979082
P04844;B2RE46;Q5JYR6;A6NKT1;B4DJL0;Q5JYR2;C9J2G8;Q5JYR3	RPN2;hCG_37142;RP3-343K2.2-003;RP3-343K2.2-007;RP3-343K2.2-006	7	24	16.1	2.36e-32	0.11122	54.413	0.84193	27.971	0.51451	26.048	0.56703	30.211	1.0174	27.146	2.0506	30.519	0.00386716	0.00775133	0.0224741	0.965907
O95169;Q5W145;Q5W143	NDUFB8;hCG_24658;RP11-411B6.5-006;RP11-411B6.5-003	3	5	28	2.02e-80	0.054822	89.844	0.55971	24.048	0.29407	26.658	0.25996	9.1121	0.40778	12.95	1.5421	19.73	0.00353369	0.00759978	0.025825	0.963042
Q14103-1;Q14103;Q14103-3;Q14103-2;B4DTC3;B4E0W4;Q14103-4;Q12771;B9ZVU1	AUF1;HNRNPD;HNRPD	6	13	32.1	5.8e-139	0.46907	66.332	1.9441	19.285	0.62177	20.81	0.51813	23.674	0.58774	27.686	0.98956	59.902	0.185454	0.567672	0.214186	0.0326879
Q14118	DAG1	1	10	9.3	3e-49	0.39401	43.932	1.9324	60.171	0.66664	36.763	0.54411	31.591	0.58013	36.075	0.86012	73.47	0.0511251	0.887516	0.0556666	0.00569283
Q14126	CDHF5;DSG2	1	29	47.2	1.65e-161	0.30421	30.437	1.3724	30.383	0.50357	41.928	0.31737	32.628	0.3968	35.472	0.46541	41.541	0.69597	0.269881	0.0285005	0.0056479
O95197-3;O95197;B7Z361;O95197-1;B7Z8W8;O95197-2;B7Z3E3;O95197-4;O95197-5;B7Z4M0;B7Z4M1	ASYIP;NSPL2;RTN3;hCG_1775344	11	6	20.1	2.29e-302	0.16871	24.724	1.1217	25.543	0.58797	27.656	0.62454	41.294	0.89005	15.538	1.419	32.081	0.00282362	0.00669601	0.0266856	0.963795
Q14165	KIAA0152;MLEC	2	7	31.9	2.16e-132	0.094293	21.672	1.0417	30.662	0.46731	26.234	0.64819	19.607	0.8926	27.539	1.8217	58.973	0.00368821	0.00795985	0.0258317	0.96252
Q14166;B1AH89	KIAA0153;TTLL12;Z82214.4-003	3	14	39.6	7.28e-237	0.2855	25.589	1.9056	15.889	0.59339	31.649	0.35763	29.671	0.34821	23.079	0.41412	47.283	0.979859	0.0170533	0.00248187	0.000606193
P49915;A8K639;B4DUT7;Q53F90;B4DXV7	GMPS;hCG_1811302	2	11	30.8	4.34e-87	0.31025	53.422	1.7164	40.675	0.49677	47.259	0.3285	31.597	0.38642	59.368	0.34067	58.139	0.91808	0.0638594	0.0140128	0.00404756
P24539;A8K4W2;Q08ET0;Q53GB3;Q5QNZ2	ATP5F1;hCG_39985;RP11-552M11.5-005	3	16	22.9	1.39e-114	0.050498	122.89	0.5639	23.39	0.30665	72.731	0.32477	40.709	0.61226	53.721	2.147	61.066	0.00441791	0.00882016	0.0257975	0.960964
P08574;Q8TBT6	CYC1	1	8	24	1.45e-96	0.073835	24.425	0.70174	19.501	0.32986	24.543	0.30746	17.191	0.64154	18.172	1.6344	26.371	0.0012588	0.00270865	0.00931414	0.986718
P08579;B5BTZ8;Q86YK2	SNRPB2	1	7	47.9	2.31e-224	0.34914	24.545	1.8477	41.355	0.64393	12.837	0.45217	27.788	0.5012	19.928	0.84019	38.412	0.0695139	0.836862	0.0849745	0.00864921
Q9HB07;B4DE37;Q86UA3;Q8WYI2;Q96CT6	C12orf10;hCG_23362;MST024	5	6	56	6.81e-231	0.31232	60.72	1.5094	34.953	0.60465	50.605	0.37635	36.033	0.37187	41.76	0.52012	60.952	0.699195	0.269198	0.0263573	0.00524983
O95249;A8K5R6;B4DQA8;Q9BZZ3;Q96QI9	GOSR1;GS28	5	7	24.5	7.53e-35	0.12697	4.3197	1.5068	19.665	0.78406	27.762	0.63139	15.705	1.2087	18.347	1.3267	39.302	0.0298807	0.0721215	0.243813	0.654185
P61163;B4DMT4;B4DXP9;B4DM97	ACTR1A;CTRN1	2	13	21.2	9.96e-80	0.33009	27.313	2.0887	40.444	0.62464	17.442	0.44719	125.42	0.55648	45.463	0.55334	38.564	0.468481	0.476534	0.0461741	0.00881148
Q06203;A8K4H7;Q53H22	GPAT;PPAT;hCG_2027246	2	9	64.2	0	0.26896	15.835	1.8704	20.191	0.75172	17.976	0.55469	12.555	0.42311	23.793	0.40908	18.61	0.55738	0.326545	0.0894446	0.0266307
Q9HAV7;B4DWV5	GREPEL1;GRPEL1	2	6	58	1.95e-279	0.24356	51.721	1.8411	74.276	0.78361	11.041	0.48044	19.151	0.78935	13.065	1.8086	33.35	0.0227179	0.0744295	0.699823	0.203029
O95298;Q549M5	HLC1;NDUFC2;hCG_1643251	2	5	27	0	0.032531	104.17	0.65262	36.047	0.26398	65.731	0.29736	18.133	0.69459	13.486	1.5248	90.251	0.00192222	0.00408663	0.0131927	0.980798
Q14247;Q53HG7;Q76MU0;B3KRK4;Q96H99;B4E358;Q8N707;C9JLW4	CTTN;EMS1;hCG_23463	5	15	27.2	2.49e-84	0.37217	60.184	2.4039	65.001	0.80068	29.781	0.47735	34.417	0.62044	25.854	0.75594	38.728	0.142014	0.822617	0.0308505	0.00451808
P60900;B4DQR4;B4DXJ9;Q9BZ93	PROS27;PSMA6;hCG_21177	2	12	62.9	7.41e-229	0.37757	45.44	2.1144	23.5	0.64341	23.276	0.39792	33.652	0.39081	17.075	0.5074	34.02	0.98854	0.00944562	0.00160482	0.00040932
Q96EY8;B2R6J3;B4DHP4	MMAB	3	3	33.9	5.37e-59	0.055976	218.04	1.4215	7.3029	0.90299	1.846	0.5105	6.6516	0.85837	12.589	0.99077	29.847	0.0584487	0.136636	0.352726	0.452189
Q12846;A8MXY0;B7Z425	STX4;STX4A;hCG_21149	4	11	46.2	0	0.40263	79.787	2.0456	23.251	0.65272	125.62	0.46338	21.539	0.59451	73.203	0.58666	41.019	0.680044	0.276267	0.0360085	0.00767973
P18077;C9K025;C9JBE2;C9J7F9	GIG33;RPL35A	4	6	33.2	6.74e-218	0.39817	33.032	1.4839	41.339	0.60974	28.468	0.50715	18.471	0.62129	20.941	0.5611	50.593	0.425079	0.481524	0.0772754	0.0161215
Q04837;A4D1U3;Q567R6;B7Z268;C9K0U8	SSBP;SSBP1;hCG_2014251;tcag7.401	4	9	62.1	5.88e-151	0.13517	61.774	1.4517	32.89	0.61507	28.49	0.57965	42.197	0.72641	11.922	2.3289	25.586	0.00648285	0.0161676	0.07603	0.90132
Q12874;A8K566;A8K7V1;B3KY12;Q53HM6;B4DW90	SAP61;SF3A3	2	12	46.7	2.21e-66	0.39211	21.83	1.869	11.568	0.55625	42.664	0.43318	27.095	0.58473	38.586	0.87825	34.158	0.149778	0.59334	0.226934	0.0299472
O95336	PGLS	2	11	62.7	7.13e-134	0.25419	41.232	1.5371	25.239	0.48184	32.514	0.34573	48.687	0.24786	52.526	0.46099	33.106	0.626455	0.305226	0.0554801	0.0128396
P50151;Q9H1X3-3;Q9H1X3	GNG10;GNGT10;DNAJC25	3	3	24.6	2.67e-69	0.56938	1.9848	1.7372	11.795	0.66062	15.231	0.38591	13.166	0.38557	26.946	0.43287	21.232	0.781556	0.145521	0.0526768	0.0202456
Q14320;Q6PJH5;B0S8I6;Q9Y247	DXS9928E;FAM50A;HXC26;XAP5;XX-FW81657B9.2-002;FAM50B;X5L	3	4	24.9	8.56e-216	0.4433	20.147	1.4834	18.792	0.57743	19.913	0.45947	12.177	0.49175	25.538	0.8289	17.71	0.233405	0.546847	0.187438	0.0323094
P42167-1;P42167;Q59G12;P42167-2;A2T926	LAP2;TMPO	7	19	54.2	6.64e-40	0.058244	31.889	0.4839	26.365	0.25953	68.31	0.34659	20.033	0.69462	18.582	1.424	34.786	0.00775755	0.0149602	0.0403961	0.936886
Q12931;B4DR68;Q53FS6;Q53G55;Q59EK6;Q5CAQ4;Q8N9Z3;Q9BV61	HSP75;TRAP1	2	20	21	4.67e-72	0.21279	111.87	1.7289	28.682	0.64267	36.864	0.53161	19.81	0.62118	36.928	1.4498	62.951	0.0131982	0.050062	0.848493	0.088247
P26196;B2R858;Q8IV96	DDX6;HLR2;RCK	1	12	58.8	5.82e-31	0.26745	10.229	1.2755	18.413	0.5396	17.279	0.37954	24.896	0.52968	18.827	0.86266	31.622	0.0174034	0.0996892	0.860578	0.0223293
Q12959-1;Q12959;Q12959-3;Q12959-5;Q12959-7;B4DGU1;Q59FC4;Q12959-6;Q6PJH1;B4DF78;B4DGZ8	DLG1	34	25	37.9	8.42e-35	0.47506	77.086	2.3197	82.566	0.58561	30.032	0.56158	29.179	0.64076	9.0336	0.6577	40.241	0.569954	0.335237	0.0761423	0.0186662
P24752	ACAT;ACAT1;MAT	2	15	34.1	4.86e-91	0.15641	33.503	1.4631	23.754	0.97693	26.449	0.61599	32.687	0.69766	21.674	1.3276	35.272	0.0435002	0.119592	0.449267	0.387641
Q9C037-1;Q9C037;Q9C037-2;A4D298;B3KS62;B4DEC5;Q9C037-3;C9JDS3	RNF87;TRIM4	4	3	40.3	2.01e-34	0.26183	17.155	1.9091	35.205	0.80532	23.204	0.54773	10.017	0.60945	22.731	1.0785	29.012	0.0210934	0.154188	0.802867	0.0218519
P50213-1;P50213;B4DJB4;Q53GF8;B4DSY4;P50213-2;B7Z9J8	IDH3A	4	9	51.3	9.23e-86	0.19684	61.454	1.1855	52.571	0.60192	49.796	0.50319	25.059	0.76854	18.437	1.4472	64.749	0.00650914	0.0173505	0.1012	0.874941
O95433;B2R9L2;B4DUR9	AHSA1;C14orf3;HSPC322	1	10	15.1	4.69e-39	0.31233	34.827	1.4697	21.629	0.56337	26.499	0.43693	16.294	0.4764	34.044	0.62386	56.612	0.0108002	0.981669	0.0067824	0.000748725
P42224-1;P42224;A8K989;Q68D00;P42224-2	STAT1	7	5	29.6	1.06e-75	0.19072	10.46	1.6739	13.826	0.4601	11.391	0.35367	17.048	0.38848	30.385	0.68695	15.514	0.0369346	0.708596	0.242449	0.0120199
Q9HD45;B4DN13;Q5TB57;Q8NCC4;Q8WUB5;Q96JZ5;Q96K55;Q5TB53	SMBP;TM9SF3;UNQ245/PRO282;hCG_25781;RP11-34E5.1;RP11-34E5.1-003	2	9	29.7	8.76e-45	0.107	7.6926	1.0615	20.959	0.5575	28.797	0.6113	15.887	0.75322	104.72	1.3828	37.668	0.00852082	0.0198915	0.0721804	0.899407
O60613-1;O60613	2012-09-15	3	5	21.9	2.62e-94	0.19295	26.606	1.7132	14.904	0.72876	6.555	0.74009	5.9761	1.1759	15.395	2.1092	10.11	0.00301252	0.00757859	0.0360767	0.953332
Q9BV40;B8ZZT4;C9JXZ5	VAMP8	3	6	18.1	4.81e-83	0.26891	20.114	1.7821	18.26	0.73864	35.327	0.69483	16.116	0.81682	22.536	1.2128	53.627	0.01497	0.0616408	0.848709	0.0746805
Q9UHA4;Q53FH6	MAP2K1IP1;MAPKSP1;PRO2783	1	8	28.9	1.12e-169	0.2992	14.377	1.9172	49.758	0.87534	16.855	0.58694	23.37	0.63273	30.399	0.5661	29.124	0.306724	0.521971	0.138951	0.0323536
O60637;B4DEK8;B4DP19;A6NEH4	TM4SF8;TSPAN3;hCG_40797	5	7	14.8	3.87e-44	0.17017	49.455	1.8476	18.031	0.84221	154.2	0.64102	21.352	0.64725	20.726	0.60704	30.017	0.150044	0.392448	0.355345	0.102163
Q06481-1;Q06481;Q06481-3;B3KXX9;Q06481-2;Q06481-4;B4DTV1;B4E3I5;Q06481-5;Q9UED0;B4DKY3	APLP2;APPL2	6	14	34.1	3.58e-135	0.15756	134.24	1.3669	31.077	0.73424	55.65	0.50551	32.668	0.59928	26.627	0.79461	40.177	0.0548772	0.190787	0.60655	0.147785
Q9H061	TMEM126A	1	8	23.4	3.06e-16	0.066971	31.846	0.79898	16.021	0.35136	25.285	0.32673	44.437	0.60371	22.461	2.1945	31.654	0.00209124	0.0045312	0.0158285	0.977549
Q9BT73	C7orf48;PAC3;PSMG3	1	4	18.8	2.47e-22	0.2278	57.395	2.3691	11.592	0.65805	25.45	0.39189	26.125	0.35349	31.265	0.48769	9.2001	0.529354	0.425707	0.0376065	0.00733201
Q8N183	NDUFA12L;NDUFAF2	1	8	33.9	7.67e-146	0.11433	38.934	1.0937	19.941	0.48915	35.552	0.45251	28.561	0.65956	35.552	1.4701	71.917	0.00296356	0.00757622	0.0382762	0.951184
Q9HDC9-1;Q9HDC9;A2A2F9;Q9HDC9-2	APMAP;C20orf3;UNQ1869/PRO4305;RP4-568C11.2-002	3	17	18.9	3.67e-208	0.16353	72.501	0.9522	31.101	0.54929	39.006	0.63114	32.632	1.0016	32.238	1.7117	53.733	0.00208592	0.00434782	0.0135697	0.979997
P61019;B4DMQ5;O75546;C9IYQ2	RAB2;RAB2A	7	16	17.9	5.88e-27	0.33281	21.607	1.9774	22.556	0.72531	18.891	0.60546	16.487	0.76748	18.435	1.2695	24.827	0.00262483	0.0154133	0.977072	0.00489016
Q8TAA9-1;Q8TAA9;Q8TAA9-2	STB2;VANGL1	2	7	73.4	3.02e-246	0.30781	12.845	1.6607	17.947	1.0055	41.908	0.57165	30.574	0.63254	48.045	0.87232	23.849	0.108165	0.475067	0.364323	0.0524452
O95573;B2RBE0;B3KMA6;B3KN05;Q6PIM8	ACS3;ACSL3;FACL3;LACS3	4	25	47.1	1.14e-115	0.19603	32.536	1.2114	20.193	0.49638	16.029	0.56831	27.069	0.85729	21.506	1.8886	32.819	0.00434237	0.0100537	0.0405317	0.945072
B4DLV7;Q5SX90;P50395;Q6IAT1;B3KVE3;Q5SX88;Q8TB95;Q5SX87	GDI2;RP11-318E3.2-007;RABGDIB;hCG_24071;RP11-318E3.2-001;RP11-318E3.2-002;RP11-318E3.2-005	6	35	32.2	3.85e-93	0.3238	29.156	2.1249	27.207	0.72137	25.795	0.40036	27.176	0.40399	28.802	0.42079	34.979	0.939317	0.0489833	0.00919598	0.00250329
Q14554;C9JSF7;Q9BV43	PDIA5;PDIR;hCG_17210	6	11	40.8	2.26e-175	0.14091	53.352	1.186	27.541	0.75503	45.122	0.734	22.776	0.88728	16.315	1.7257	17.467	0.00861147	0.0195263	0.0669657	0.904897
P40937;A8K3S0;Q59GW7;Q6LES9;A8K4Z2;A8MZ62	RFC5	5	10	40.5	3.25e-105	0.19174	30.013	1.1058	30.436	0.49846	28.792	0.40869	27.828	0.48227	35.532	1.0529	30.893	0.018468	0.0635798	0.747324	0.170628
P40938;B4DKE6;Q53HK8;Q5U0C2;C9JU95;A8MX32	RFC3	3	13	70.8	1.11e-94	0.27402	2.8405	1.2341	17.086	0.50196	16.57	0.39705	12.763	0.63473	9.1568	1.2586	24.836	0.0371621	0.107274	0.59418	0.261384
P40939;B4DDZ5;B4DRH6;Q53T69;Q53TA2;Q9UQC5	HADH;HADHA	2	29	29.8	7.48e-129	0.092271	46.547	0.92126	31.129	0.51303	34.195	0.48547	25.318	0.83123	28.437	2.4173	45.075	0.00145049	0.00306234	0.0099825	0.985505
P32929-1;P32929;B4E1R2;P32929-2	CTH	3	11	30	4.25e-154	0.25665	22.847	1.6828	211.04	0.61243	27.562	0.33357	41.116	0.3123	92.48	0.34263	41.87	0.898206	0.081318	0.0160413	0.00443505
Q9BSD7;Q5TDE9;Q5TDF0	C1orf57;hCG_15829;RP4-659I19.2-001;RP4-659I19.2-002	2	9	27.9	1.2e-65	0.21151	31.404	1.3378	26.234	0.54041	36.734	0.41586	20.011	0.59205	15.29	1.0949	30.028	0.00888624	0.0348795	0.899977	0.0562571
Q9BRT2;Q5TAQ0	C6orf125;RP11-6B20.2-002	2	5	37.3	3.12e-52	0.049297	155.83	1.3006	13.308	0.52894	36.415	0.45115	5.4932	0.79502	15.372	2.4969	33.313	0.00157699	0.00372345	0.0150432	0.979656
Q9BVI4	NOC4L	1	4	70.3	1.41e-177	0.32347	6.9637	1.4108	6.0309	0.51697	16.507	0.48224	12.182	0.65133	17.504	1.0212	1.5438	0.0290554	0.117313	0.789306	0.0643261
P32969;Q53Z07;B4DLV8;B4E1M5	OK/SW-cl.103;RPL9;RPL9P7;RPL9P8;RPL9P9;hCG_37461	8	12	34.4	6.33e-86	0.31352	34.6	1.7572	40.731	0.64903	11.865	0.47656	92.503	0.58955	11.037	1.1168	57.977	0.0253104	0.159099	0.790813	0.0247781
Q9BVC6;B2R9T9;B4E1S3	TMEM109	2	6	55.2	1.79e-225	0.096097	9.8962	0.95373	23.495	0.50527	22.879	0.46826	35.931	0.95501	19.122	1.7083	36.367	0.00170173	0.00371336	0.0126476	0.981937
Q9Y277-1;Q9Y277;Q9Y277-2	VDAC3	2	17	34	2.8e-54	0.086065	79.762	1.0256	40.954	0.53093	54.304	0.48122	21.216	0.77148	24.573	2.3502	38.982	0.000887079	0.00196326	0.00703328	0.990116
P67809;A0JLU4;Q05D43;Q6PKI6;Q7KZ24;Q2VIK8;C9J5V9	NSEP1;YB1;YBX1	6	12	31.3	1.68e-114	0.38447	28.429	1.881	36.09	0.61501	15.876	0.50634	16.709	0.64109	38.382	0.87928	32.363	0.0762344	0.721249	0.186037	0.0164797
Q9Y285;Q6IBR2;B4E363	FARS;FARSA;FARSL;FARSLA;hCG_172485	2	12	21.2	2.57e-76	0.2724	42.23	1.3692	23.877	0.4775	25.014	0.41392	25.512	0.60649	22.723	1.2092	47.857	0.0351687	0.112975	0.697904	0.153952
Q9Y287;Q5W0A3;Q7Z528;Q96B24;Q9NX12;Q5W0A2	BRI;BRI2;ITM2B;hCG_30752;RP11-196P14.1-001;RP11-196P14.1-003	2	9	33.7	0	0.15448	21.721	1.4657	20.632	0.67989	20.333	0.55186	33.745	0.66175	28.268	1.0102	64.028	0.0312043	0.106627	0.651225	0.210944
Q9Y295;Q9UFA5	DRG1;NEDD3;DKFZp434N1827	5	18	24.1	5.66e-84	0.27204	19.415	1.5722	17.552	0.56524	17.358	0.47699	28.13	0.54227	35.18	0.97586	54.757	0.0132306	0.0881326	0.883094	0.0155423
P50402;Q6FI02;Q5HY57	EDMD;EMD;STA;hCG_41343;XX-FW88778H2.1-001;XX-FW88778H2.1-010	3	16	12.1	1.18e-90	0.11023	92.877	0.97898	26.292	0.52655	21.275	0.5863	22.854	0.82027	52.697	1.725	45.815	0.001461	0.0032111	0.0110021	0.984326
P50454;A8K259;Q9NPA9;B4DN87	CBP1;CBP2;HSP47;PIG14;SERPINH1;SERPINH2;ra-a47	2	24	28.9	7.82e-90	0.1805	34.12	1.4787	29.747	0.71701	23.961	0.62027	22.962	0.8647	24.221	1.3347	35.909	0.019748	0.05746	0.347619	0.575173
O60884	CPR3;DNAJA2;HIRIP4	1	12	14.6	5.92e-39	0.24035	22.838	1.6546	15.023	0.8218	23.218	0.65792	20.655	0.81557	20.461	0.98147	37.649	0.0423195	0.160435	0.672959	0.124286
Q9Y2Q5-1;Q9Y2Q5;Q9Y2Q5-2;Q5VY98	HSPC003;MAPBPIP;ROBLD3;RP11-336K24.9;RP11-336K24.9-002	3	6	31.6	8.19e-31	0.39935	15.564	2.4103	23.033	1.0824	17.049	0.8247	12.89	0.72265	12.602	0.80034	31.079	0.269652	0.572137	0.130686	0.0275251
Q9Y2S0-1;Q9Y2S0	POLR1D	1	3	22	1.1e-173	0.26333	21.423	1.5726	22.906	0.40181	3.132	0.36735	13.413	0.64228	45.186	1.163	7.5426	0.0580984	0.173782	0.619606	0.148513
Q9Y333;Q6FGG1	C6orf28;G7B;LSM2;DAAP-21F2.6-001;DADB-149K5.5-001;DAMC-117B11.11-001;DAQB-147D11.3-001;hCG_43728;XXbac-BCX40G17.2-001;XXbac-BPG254B15.5-001	1	4	62.2	3.86e-105	0.38959	16.326	1.6326	19.064	0.61292	17.485	0.3734	30.495	0.41484	23.642	0.50516	46.041	0.962568	0.0308381	0.00527447	0.00131938
Q9BTE1;A8K9X8;B4DS97	DCTN5	2	3	36.5	8.64e-90	0.37262	21.495	1.8576	17.121	0.67901	14.208	0.69513	29.065	0.40639	33.686	0.73103	47.757	0.356237	0.461068	0.14632	0.0363753
Q9Y376;A8K8L7;Q53RN7;Q7Z4X0	CAB39;CGI-66;MO25;hCG_34334	4	8	22.2	1.12e-43	0.38775	27.228	1.7236	43.287	0.59379	94.248	0.44339	8.3443	0.45283	17.266	0.60171	22.912	0.725749	0.244206	0.0250612	0.00498306
Q9Y3A4	CGI-96;RRP7A	2	3	40.2	2.98e-98	0.21582	7.7998	1.1156	25.516	0.53313	34.544	0.31639	14.003	0.41766	24.366	0.76521	9.5125	0.033315	0.178999	0.75062	0.0370664
P50502;B7ZA40;Q0IJ56;Q1XBU6;Q2TU77;B4E0U6;Q8IZP2;Q1XBU7;Q3KNR6;C9J1B0;Q8NFI4;B1AHN5	FAM10A1;HIP;SNC6;ST13;AAG2;hCG_1790973;FAM10A4;FAM10A5;RP3-408N23.5-003	11	8	25.7	4.57e-35	0.34158	23.445	2.196	19.943	0.73205	14.026	0.45466	26.878	0.39566	39.031	0.47836	66.138	0.937854	0.0510606	0.00879122	0.00229393
P61923;Q53FU3;B4DDX8	CGI-120;COPZ;COPZ1;HSPC181	5	6	37.4	2.24e-99	0.39693	28.419	1.7812	21.919	0.62645	19.997	0.47125	14.114	0.529	12.997	0.63806	23.906	0.475869	0.483907	0.0341797	0.0060446
Q16134;A7UNU5;B4DEQ0;B4E3R9;Q547S8;C9JT69	ETFDH;hCG_1811923	2	11	43.9	1.68e-123	0.11627	37.79	0.92191	13.335	0.35545	34.78	0.38554	25.092	0.66203	18.38	2.0893	26.415	0.00665125	0.0144241	0.050461	0.928464
Q9Y3D9	CGI-138;HSPC329;MRPS23	1	8	39.9	1.5e-133	0.17674	57.289	1.4868	31.044	0.66292	14.143	0.57932	35.407	0.77666	22.625	1.7072	34.825	0.0110102	0.031017	0.20581	0.752163
P50570-1;P50570;P50570-2;Q9UPH5;Q8N1K8;A8K1B6;B4DJ53;Q59G96	DNM2;DYN2	20	24	41	6.41e-127	0.2906	21.539	1.673	77.871	0.61308	27.429	0.46417	24.143	0.64242	27.242	1.1502	67.968	0.0104406	0.0530923	0.916616	0.019851
P50579;B3KWL6;B4DUX5;Q8NB11;Q96B43	METAP2;MNPEP;P67EIF2	4	10	50.3	2.03e-61	0.20906	24.695	1.3869	32.481	0.61604	34.379	0.35732	20.6	0.40275	12.959	0.53765	31.451	0.0840872	0.802857	0.100963	0.0120929
Q9UBQ5;B4DQ48;B4DVD7;B7ZAM9	ARG134;EIF3K;EIF3S12;HSPC029;MSTP001;PTD001	1	7	54	1.56e-83	0.42822	30.734	1.9543	24.764	0.64868	24.86	0.44823	10.938	0.45629	13.241	0.47222	36.339	0.97151	0.0223837	0.00474143	0.00136506
Q9HCU5;A8K813;Q05DB2;Q53SZ8;B5MC98	PREB;SEC12;hCG_23709	6	7	62	0	0.10693	30.104	1.0053	22.927	0.47387	0.94658	0.5352	13.656	1.0207	26.413	1.7972	36.87	0.0018553	0.00398727	0.0131815	0.980976
Q15435-1;Q15435;C9J2F1;Q15435-2;C9J177;C9JD73;Q15435-3;B5MBZ8;Q15435-4;B5MCY6	PPP1R7;SDS22	12	7	33.2	9.16e-162	0.3591	76.022	1.7883	14.295	0.71717	37.779	0.43641	39.433	0.49077	42.302	0.56998	36.55	0.734244	0.239833	0.0215991	0.00432371
P61421;B2R7M1;B7Z788;C6SUN6;B7Z6L9	ATP6D;ATP6V0D1;VPATPD	3	15	66.9	0	0.25404	16.255	1.7978	20.825	0.9408	33.282	0.72004	26.83	0.71849	26.1	0.87896	55.675	0.0908824	0.334242	0.481122	0.0937534
Q9HD20-1;Q9HD20;Q9HD20-2;Q6NT90;Q6ZMG7;Q8N3E5;Q8NC73	ATP13A;ATP13A1;CGI-152;KIAA1825;DKFZp761L1623	6	17	32.1	5.28e-71	0.1185	57.415	0.72908	31.278	0.41849	2.0285	0.4634	6.8684	0.81498	18.502	1.3534	18.776	0.00270963	0.00560393	0.0172301	0.974456
Q9NX24;Q96P96;A6NKY8	HSPC286;NHP2;NOLA2	2	3	52.4	2.72e-42	0.24748	11.565	1.1053	3.6063	0.47727	13.453	0.41644	130.65	0.63703	17.703	0.82246	5.0994	0.0185597	0.0706942	0.821642	0.0891038
Q9BUR5-1;Q9BUR5;C9JKE7;Q9BUR5-2;C9J574	APOO;FAM121B;My025;UNQ1866/PRO4302	4	6	13.8	5.54e-60	0.041763	48.734	0.52208	25.77	0.30294	34.068	0.2754	24.855	0.53908	24.878	2.2095	41.843	0.00517397	0.0103731	0.0305597	0.953893
Q70UQ0-4;Q70UQ0	IKBIP;IKIP	1	15	11.2	0	0.13681	51.467	1.0338	32.893	0.52983	19.12	0.64412	20.573	1.1897	27.333	2.4041	56.015	0.00337418	0.00682964	0.0203392	0.969457
Q32P28-3;Q32P28;B4DTG8;Q32P28-1;B4DNM8;Q68CW0	GROS1;LEPRE1;P3H1;PSEC0109;DKFZp547C166	6	9	30.4	2.6e-96	0.12207	0.018991	1.0327	23.83	0.66497	17.277	0.63387	21.636	1.0674	17.675	1.5275	56.173	0.00905242	0.0194091	0.059789	0.911749
P78347-1;P78347;B4DH52;P78347-3;A8K9W7;P78347-4;Q499G6;P78347-2;B4DM07;B4DRA9	BAP135;GTF2I;WBSCR6	16	36	29.9	3.86e-80	0.26525	38.478	1.3543	36.987	0.4622	32.676	0.48138	34.182	0.65769	35.428	1.2752	36.507	0.0325588	0.0968511	0.598026	0.272564
Q969H8	C19orf10;IL25	1	6	14.5	1.02e-32	0.17847	55.32	1.4805	65.919	0.74641	110.92	0.63675	79.944	0.97287	13.778	1.6479	34.166	0.00833333	0.0220311	0.114111	0.855524
Q969J3-1;Q969J3;Q969J3-2	LOH12CR1	2	4	58.5	0	0.27121	25.649	2.0238	4.6721	0.79858	39.666	0.57065	3.9374	0.54026	65.842	0.58749	20.88	0.243472	0.621166	0.113512	0.02185
Q9H488-1;Q9H488;B4DUV4;B4DZS3	FUT12;KIAA0180;POFUT1	2	9	65.7	1.52e-177	0.1666	136.18	1.7164	24.75	0.88113	17.182	0.64718	51.369	0.97816	21.592	1.5859	42.987	0.022393	0.0635451	0.342859	0.571203
Q96A49;B2RBI2;B4DHY7;B4E1C9;Q53GS5;Q68CP1	PRO3113;SYAP1	1	10	17.6	1.06e-179	0.62744	12.657	2.4827	28.428	0.74906	15.202	0.44412	23.391	0.51191	18.364	0.57602	32.415	0.841345	0.112943	0.0342583	0.0114533
Q96A72;A6NEC0	MAGOH2;MAGOHB	5	8	57.5	2.51e-53	0.44283	18.124	2.3164	146.59	0.7196	10.258	0.46821	11.483	0.61667	5.0795	1.2411	35.08	0.140443	0.503476	0.313862	0.0422198
Q96BM9;B2R7U5	ARL10B;ARL8A;GIE2	3	12	28.2	4.18e-100	0.36058	15.024	2.3941	15.744	0.93263	43.904	0.62989	8.1235	0.71085	10.165	0.91446	10.877	0.0326597	0.913636	0.0489548	0.00474934
Q96C19;C9JTI6;Q5JYW8	EFHD2;SWS1;RP3-467K16.3-002	6	8	35.8	2.78e-85	0.69578	33.254	2.3463	24.22	0.78464	22.939	0.5042	12.496	0.53093	57.052	0.62403	41.076	0.824312	0.122982	0.039178	0.0135274
Q96CT7	CCDC124	1	8	57.1	2.14e-70	0.23644	34.933	1.6977	55.116	0.50645	8.0257	0.35855	77.483	0.36046	81.913	1.1932	26.88	0.0837449	0.286965	0.549092	0.0801984
Q96CX2;B3KY04	C13orf2;KCTD12;KIAA1778;PFET1	3	11	21.4	4.43e-122	0.30593	35.39	1.5802	25.781	0.57073	27.733	0.40454	31.413	0.38345	27.953	0.41957	49.356	0.933052	0.056525	0.00836775	0.00205493
Q96DA2	RAB39B	1	5	31	1.41e-37	0.28126	13.313	1.7298	35.401	0.79712	13.437	0.58586	10.939	0.78255	4.7396	0.81423	42.492	0.0697546	0.362826	0.511832	0.0555879
Q96H79-1;Q96H79	C7orf39;ZC3HAV1L	3	8	26.9	3.62e-61	0.22169	24.416	1.4259	6.8959	0.69331	23.259	0.443	32.461	0.66741	22.358	0.95798	33.259	0.0144039	0.0651712	0.876412	0.0440128
Q6UW68	TMEM205;UNQ501/PRO1018	1	6	59.3	6.36e-182	0.081749	26.54	0.78115	20.719	0.41199	44.633	0.46336	20.241	0.75653	38.297	1.4496	19.945	0.00184399	0.00395002	0.0128464	0.98136
Q96HV5	TMEM41A;UNQ168/PRO194	3	3	43.5	4.37e-89	0.1325	42.625	1.1735	33.778	0.60939	32.327	0.65388	33.231	1.0061	10.697	1.8196	48.759	0.00164921	0.00370245	0.0131848	0.981464
Q9UEU0-1;Q9UEU0;A8K6M4;B2RE64;Q5TZX9;Q9UEU0-2	VTI1;VTI1B;VTI1L;VTI1L1;VTI2	3	9	21.5	2.77e-60	0.18082	43.595	1.7025	26.238	0.88319	40.737	0.64945	25.056	0.86296	24.015	0.93181	25.981	0.0644421	0.19559	0.535615	0.204353
Q96IX5	HCVFTP2;PD04912;USMG5	2	3	17.9	1.58e-256	0.063836	19.179	0.61515	16.092	0.34556	13.005	0.33753	3.6879	0.65343	72.637	2.4907	21.929	0.00649206	0.0128515	0.0371341	0.943522
Q96JJ7-1;Q96JJ7;Q3B7X1	KIAA1830;TMX3;TXNDC10	4	7	44.5	2.41e-213	0.10784	14.299	1.0261	36.315	0.47767	21.04	0.51847	18.591	0.85714	50.142	1.5757	62.243	0.000960925	0.0021887	0.00815889	0.988691
Q75MJ1;Q9UG63;Q75MJ0	ABCF2;hCG_1643314;HUSSY-18	2	5	53.2	2.38e-224	0.19648	9.9609	1.477	24.602	0.65975	29.203	0.43105	24.823	0.57722	21.078	0.81656	28.179	0.0208429	0.121868	0.825948	0.0313414
Q9UHX1-1;Q9UHX1;Q9UHX1-2;Q9UHX1-5;Q9UHX1-3;Q9UHX1-6;Q9UHX1-4	FIR;PUF60;ROBPI;SIAHBP1	6	6	34.7	3.05e-43	0.46361	4.4186	1.8559	12.806	0.74046	11.366	0.52877	7.2649	0.71178	8.774	1.2735	34.185	0.078547	0.319633	0.545033	0.0567869
Q9UNN5-1;Q9UNN5;A8K9X5;B4DEJ6;Q549F0;Q9UNN5-2;B1ANM7;B3KT28	CGI-03;FAF1;UBXD12;UBXN3A;hCG_38903;RP5-850O15.2-001;RP5-850O15.2-003	4	6	40.2	1.66e-66	0.25666	40.253	1.5469	51.128	0.39351	5.313	0.30042	11.655	0.37925	44.895	0.47121	52.569	0.332485	0.588249	0.0676072	0.0116589
Q01105-1;Q01105;Q5VXV3;Q01105-2;B2RCX0;B4DUE2;Q5VXV2;A6NGV1;B2REB8	SET;hCG_40357;RP11-216B9.3-001;RP11-216B9.3-003;RP11-216B9.3-010	11	9	54.8	2.3e-159	0.46117	47.092	2.0685	44.47	0.76006	31.966	0.38462	27.104	0.38031	40.252	0.48399	31.31	0.893202	0.0788409	0.0212059	0.00675118
Q9H3U1-1;Q9H3U1;Q9H3U1-2;A8K6F7	SMAP1;UNC45A;hCG_32584	5	14	45.7	7.41e-84	0.26243	37.551	1.5445	13.229	0.65406	19.611	0.37105	21.039	0.40352	26.148	0.54861	35.89	0.185253	0.758097	0.049011	0.00763807
P82673-1;P82673;C9JQV1;P82673-2	HDCMD11P;MDS023;MRPS28;MRPS35;PSEC0213	4	7	22.7	1.87e-41	0.12274	40.242	1.6971	6.2552	0.76393	16.71	0.49902	36.852	0.66062	29.883	2.196	35.418	0.0200893	0.0561051	0.329842	0.593964
Q92990-1;Q92990;B4DJ85;Q92990-2	FAP48;FAP68;GLMN;VMGLOM	2	11	30.4	9.19e-127	0.3269	21.042	1.9835	13.559	0.66804	12	0.42785	26.772	0.47922	28.273	0.64978	23.788	0.171734	0.799961	0.0245929	0.00371207
P61764-1;P61764;B7Z1V5;Q59GC9;Q68CM6;P61764-2;B7Z2V7;B7Z3F4	STXBP1;UNC18A;hCG_17280;RP11-56D16.3-002;stxbp1	3	16	25.3	3.44e-64	0.42975	36.997	1.8931	70.489	0.82764	26.34	0.60665	17.68	0.58894	22.388	0.69852	24.995	0.461286	0.4949	0.0369189	0.00689517
Q9NRW7;A0AR27;B7Z360;B7Z5E4;B7Z7G7;Q53FR8;B7Z5D4;B7Z1J7;Q5T4Q0	VPS45;VPS45A;VPS45B;RP11-458I7.2-010	3	13	26	8.71e-56	0.26599	44.013	1.4042	23.319	0.69764	28.634	0.66276	58.557	0.92898	47.673	0.89015	37.313	0.054638	0.163116	0.53873	0.243516
P36551;B4DSD5	CPO;CPOX;CPX	2	9	23.6	4.88e-97	0.11182	5.9397	1.0959	21.367	0.53233	111.23	0.53575	10.124	0.83559	41.351	1.6029	30.502	0.00125661	0.00294989	0.0117023	0.984091
Q5JWF2-1;Q5JWF2;A6NI00;Q5FWY2;P63092-1;P63092;B0AZR9;Q14455;P63092-3;O60726	GNAS;GNAS1;GSP;hCG_1788380;GSA	14	20	60.6	0	0.43003	25.356	1.5442	53.873	0.55288	26.339	0.37768	19.184	0.36723	41.075	0.37301	47.887	0.879354	0.0861515	0.0256235	0.00887145
O95470	KIAA1252;SGPL1	3	7	50.8	2.34e-194	0.14415	8.6618	0.9158	16.011	0.64338	11.844	0.49235	22.411	1.0466	31.006	2.2317	13.429	0.00525112	0.0106964	0.0323236	0.951729
Q9UMX0-1;Q9UMX0;B3KNI2;B3KNI8;Q9UMX0-2;Q59FJ2	DA41;PLIC1;UBQLN1	2	7	72.8	1.54e-190	0.33805	95.553	1.5846	53.669	0.50395	41.652	0.36028	25.622	0.39022	40.997	0.61637	55.656	0.376253	0.535868	0.0745968	0.0132825
Q7L0Y3;C9JVB6	MRPP1;RG9MTD1	2	14	24.4	2.63e-50	0.16365	77.91	1.3631	33.451	1.0186	29.822	0.64601	22.51	0.68785	4.1725	1.4505	34.332	0.0427669	0.10882	0.371633	0.47678
Q969N2-1;Q969N2;B7Z7C5;B7Z3N1;Q969N2-4;B7Z1F1;B7Z3L1;Q969N2-2;B7Z1N3;B7Z4T7;B7ZAP3;C9JNT1	CGI-06;PIGT;PSEC0163;UNQ716/PRO1379;hCG_38369	7	11	30.6	1.4e-52	0.27155	77.153	0.8645	40.749	0.51155	18.767	0.601	21.458	1.0161	9.9913	1.8983	22.598	0.015457	0.0292032	0.0772345	0.878105
Q9NPQ8-3;Q9NPQ8;Q9NPQ8-1;Q9NPQ8-2	RIC8A	10	7	30.2	2.16e-38	0.35259	50.051	1.4889	5.136	0.63374	19.758	0.36367	31.243	0.49065	17.226	0.60854	21.693	0.318768	0.603497	0.0664824	0.0112528
Q9H0E2;B3KR28;B3KXC6;Q6FIE9;Q59FB9;Q8N8J5	TOLLIP;hCG_40380	3	6	17.1	2.73e-145	0.30593	19.22	1.1068	79.656	0.61542	13.096	0.49609	110.9	0.63733	47.458	0.31086	27.037	0.412884	0.325658	0.177939	0.0835185
Q86VP6-1;Q86VP6;A8K8U1;B3KM30;B3KMG3;Q86VP6-2	CAND1;KIAA0829;TIP120;TIP120A	5	49	42.1	2.37e-165	0.28573	36.602	1.6345	26.194	0.62662	32.242	0.47344	36.022	0.4933	23.652	0.65002	31.458	0.0180008	0.961836	0.0182728	0.00189048
Q9NZ01-1;Q9NZ01;B3KM97;B3KSQ1	GPSN2;SC2;TECR	5	12	26.2	2.02e-50	0.11571	61.048	1.0299	27.697	0.55132	25.262	0.52067	27.784	0.90629	18.88	1.6658	31.365	0.000928266	0.00209351	0.00764969	0.989329
Q9NZL4-1;Q9NZL4;B4DG11	HSPBP;HSPBP1;PP1845	3	6	26.4	1.49e-24	0.38563	8.3529	1.6563	27.751	0.65104	8.1357	0.36611	17.223	0.39094	14.112	0.63517	31.985	0.614181	0.315023	0.0580053	0.0127915
Q9H7C9-1;Q9H7C9;Q9H7C9-2;C9JH31;Q9H7C9-3;C9JKH9	C11orf67;PTD015	4	3	30.6	9.44e-105	0.98863	70.845	2.6253	9.1602	0.78411	1.1874	0.4202	4.4772	0.51388	8.8963	0.66502	5.9527	0.623853	0.226537	0.104651	0.0449596
Q7Z4Q2-1;Q7Z4Q2;B7WNW7;Q7Z4Q2-2;C9J2Q5;Q7Z4Q2-3	HEATR3;FLJ20718;hCG_24895	5	6	58.5	0	0.17602	35.86	1.8195	15.556	0.51945	23.438	0.3994	25.332	0.46465	18.536	0.72091	59.869	0.0333818	0.45931	0.489969	0.01734
Q7L2H7;B4E2Q4	EIF3M;GA17;HFLB5;PCID1;PNAS-125	2	15	24.8	5.71e-33	0.32887	30.378	1.811	27.371	0.51485	11.846	0.30623	46.79	0.46567	23.829	0.40986	25.983	0.777878	0.174739	0.0375113	0.00987229
Q96P16-1;Q96P16;Q96P16-2;Q96P16-3	P15RS;RPRD1A	4	6	20.6	8.8e-40	0.29392	11.89	1.495	31.907	0.68756	8.0541	0.54204	0.54951	0.56166	29.001	0.76931	31.999	0.0476133	0.591609	0.340641	0.0201371
Q8WUD1;Q5HYI5;B4DUD4;Q6NZ33	RAB2B;DKFZp313C1541	4	13	21.8	2.59e-43	0.1866	3.7137	1.7538	36.697	0.56208	33.638	0.69447	25.945	0.7425	22.681	1.1786	16.606	0.032239	0.106076	0.626784	0.234901
Q5HYI8;C9JXM3;C9JDJ9;C9JVU6	RABL3	6	8	21.5	3.01e-45	0.39215	12.068	0.8223	63.85	0.59717	38.972	0.53194	23.666	0.65081	30.173	1.1936	40.723	0.0295833	0.0626176	0.197927	0.709872
Q5RI15-2;Q5RI15;Q5RI15-1;B3KM21	FAM36A;hCG_1640805	2	4	22.4	1.79e-136	0.080562	47.85	0.7906	38.415	0.27158	27.092	0.35526	24.29	0.59095	28.509	1.7276	16.493	0.00380079	0.00824479	0.0286579	0.959297
Q9UPT5-3;Q9UPT5;B5MC69;Q9UPT5-1;Q5G0E1;B8XXP2;C9J7C2;Q9UPT5-2;B4DJ07;C9JRA1;Q63HP7	EXO70;EXOC7;KIAA1067;DKFZp686P1551	12	8	58.8	0	0.38359	15.294	2.1161	6.7784	0.6625	23.736	0.52931	15.176	0.41788	17.922	0.66836	40.077	0.60893	0.33467	0.0465419	0.00985875
P30837;B4DLJ0	ALDH1B1;ALDH5;ALDHX	1	9	32	2.9e-87	0.17403	29.854	1.9558	20.325	0.71368	14.856	0.58886	15.485	0.87438	31.097	1.9664	35.393	0.0153998	0.0473382	0.429116	0.508146
Q8WXF1-1;Q8WXF1;B4DWI8;Q8WXF1-2	PSP1;PSPC1	2	9	16.3	3.78e-62	0.35931	18.121	1.2558	23.948	0.50308	30.991	0.37592	31.19	0.46236	22.797	0.80676	40.954	0.136722	0.459543	0.353734	0.0500013
Q9P2J5;A7E266;B2RCM2;B4DER1;Q6NVI4;A2RRR4;B3KXA9;B4E266;Q2TU79;Q9H8E3;Q9HAM7;Q9NPU8;Q9NVC0;Q9NVP8;B4DJ10	KIAA1352;LARS;PIG44;DKFZp762P233	4	32	59.5	7.18e-89	0.37994	23.231	1.8858	20.818	0.64714	8.5757	0.37336	115.23	0.36729	85.142	0.60274	49.561	0.766809	0.191241	0.033993	0.00795687
P67812;Q6IAM7;B4DUL4;Q7Z4Z6	SEC11A;SEC11L1;SPC18;SPCS4A;hCG_26624	4	8	38.7	1.47e-150	0.13143	98.133	0.95185	43.172	0.50322	18.538	0.52556	24.145	0.91518	12.769	1.562	53.857	0.000991381	0.00217125	0.00750062	0.989337
O00231;B4DTS5;Q53FT5	PSMD11	2	20	23.9	2.08e-44	0.39663	29.116	1.9839	18.817	0.66045	13.487	0.42641	18.09	0.45741	14.166	0.58132	38.571	0.948563	0.0445861	0.0056048	0.00124643
Q7L523;Q5VZM2-2;Q5VZM2;Q5VZM2-1;Q5VZM0	RRAGA;RRAGB;RP11-465E19.1-005	4	9	13.6	5.19e-84	0.29444	12.342	1.8702	51.955	0.72626	31.45	0.54418	14.711	0.67104	7.3112	0.62945	19.915	0.150333	0.677295	0.148915	0.0234569
Q9UKD2	C1orf33;MRT4;MRTO4	4	12	33.2	1.27e-57	0.28401	11.061	1.6112	56.626	0.73381	12.309	0.52759	26.088	0.6899	37.552	0.95999	36.323	0.00920122	0.0631285	0.914966	0.0127045
Q9HCN8;A2RUD3;Q86U75	SDF2L1;UNQ1941/PRO4424	6	13	50	1.49e-182	0.19264	35.784	1.493	27.176	0.68859	29.457	0.63644	16.916	1.0037	35.778	2.0063	39.814	0.00184774	0.00464871	0.0229405	0.970563
Q9BRK5-1;Q9BRK5;Q9BRK5-4;B1AME6;Q9BRK5-3;B1AME7;Q9BRK5-2	CAB45;PSEC0034;SDF4;hCG_19193;RP5-902P8.6-007;RP5-902P8.6-006	5	4	26.9	3.79e-183	0.1756	33.93	1.3539	20.698	0.47215	12.107	1.0131	54.139	1.0677	22.511	1.884	32.46	0.0219427	0.0452239	0.126197	0.806636
Q9BUB7-1;Q9BUB7;Q9BUB7-2	TMEM70	3	5	23.8	3.11e-32	0.087191	123.8	0.94524	52.63	0.39119	94.542	0.42661	35.958	0.79621	20.627	1.6111	46.083	0.000482887	0.00109026	0.00406929	0.994358
Q9BVG4;Q9P0N4;A6NDF3	CXorf26	2	6	20.5	1.92e-89	0.28588	62.98	1.544	103.13	0.53729	9.2779	0.36156	26.257	0.48191	21.277	0.48722	45.844	0.323441	0.615516	0.0519988	0.00904457
B4DNH1;P35080-2;P35080;C9J0J7;C9JUG0;C9JQ45	PFN2	6	5	22.4	1.9e-36	0.29975	15.013	2.1045	111.33	0.7716	11.163	0.42047	126.4	0.56913	12.314	0.69765	44.404	0.0788804	0.872334	0.0432306	0.00555485
P10586-1;P10586;P10586-2;Q59FI2;B3KWM1;Q7Z3X4;B3KXA8;B4DWI5;Q5W9G3	LAR;PTPRF;DKFZp686B1310	7	27	29.7	3.39e-93	0.39596	33.038	1.96	27.341	0.67612	101.13	0.51445	45.39	0.50322	26.622	0.57528	36.035	0.888602	0.097635	0.0112722	0.00249081
Q7KZF4;B2R5U1;B3KU67;Q59FF0;B4E299;Q86UF7	SND1;TDRD11	3	47	36.2	3.01e-75	0.20709	52.701	1.2579	29.771	0.61467	30.01	0.62849	26.511	0.90114	34.021	1.4651	28.318	0.00367125	0.00933723	0.0455738	0.941418
Q07065-1;Q07065;Q07065-2;B3KVX6;Q6NWZ1;Q8TB01	CKAP4	5	37	21.4	6.73e-37	0.11916	50.12	0.93871	28.624	0.53186	34.625	0.59267	21.565	1.1228	27.433	2.0357	57.624	0.00348391	0.00708845	0.021069	0.968359
Q3ZAQ7	MEAX;VMA21;XMEA	2	3	22.1	1.91e-56	0.13775	41.274	1.0058	32.322	0.63597	34.23	0.56301	21.897	0.75921	11.936	1.4172	26.066	0.00500086	0.0117177	0.044591	0.938691
Q9NR45	NANS;SAS	3	9	24.3	2.27e-165	0.30541	21.879	1.9014	21.601	0.64013	10.722	0.35759	29.352	0.30502	20.472	0.37386	27.431	0.935138	0.0505439	0.011077	0.0032414
Q9NRV9	HBP;HEBP1	1	4	32.7	0	0.70114	36.983	1.8928	21.098	0.55227	8.8651	0.44291	33.727	0.61497	52.575	0.82897	6.445	0.455615	0.322051	0.163515	0.0588185
A6NCE7;Q9GZQ8;Q49A36;Q658J6;Q9H492-2;Q9H492;Q9H492-1	MAP1LC3B2;MAP1ALC3;MAP1LC3B;hCG_32374;DKFZp762B153;MAP1LC3A	4	2	63.5	2.44e-219	0.38517	24.633	2.2936	16.28	0.73884	24.218	0.52874	32.778	0.62782	15.917	0.80557	38.762	0.0379601	0.944819	0.015316	0.00190464
Q96NT0;B4DJ47;C9JDT7	CCDC115	3	3	55.8	0	0.19643	17.501	1.1399	20.815	0.59313	6.4371	0.60168	18.369	1.0214	14.801	1.3997	126.51	0.00430511	0.0100327	0.0386126	0.94705
Q8TCT9-1;Q8TCT9;Q8TCT9-5;Q8TCT9-2;Q8TCT9-4;Q15K36	H13;HM13;IMP1;MSTP086;PSL3;SPP;hCG_37392	5	10	43.1	3.88e-208	0.12468	58.593	0.81946	19.586	0.41004	14.511	0.55187	22.038	0.9154	19.066	1.4218	34.875	0.00562697	0.0115257	0.0341774	0.94867
B3KWG2;Q8TCZ2-1;Q8TCZ2;Q8TCZ2-2;Q8TCZ2-3;B4DDL7	CD99L2;MIC2L1;UNQ1964/PRO4486	5	2	12.9	6.85e-53	0.25408	56.497	1.3507	44.446	0.53966	30.89	0.44845	36.546	0.44649	40.581	0.57567	57.214	0.044374	0.878958	0.0696971	0.00697068
Q9BX67;B3KWG9	JAM3;UNQ859/PRO1868;hCG_37606	2	6	51.4	1.13e-121	0.30546	40.331	1.6101	23.061	0.7485	25.43	0.27898	32.003	0.40426	15.475	0.51897	22.393	0.538926	0.355546	0.0849082	0.0206201
Q96AQ8-1;Q96AQ8	C6orf79;CCDC90A	1	4	58.5	0	0.053295	1.2103	0.99589	13.261	0.46823	90.023	0.36749	26.514	0.64192	5.2723	2.6963	17.045	0.00208056	0.00466353	0.0171944	0.976062
Q9H845;Q59FN3;Q9H9W4	ACAD9;hCG_2022772	6	22	37.4	9.65e-87	0.093005	87.929	0.83763	37.766	0.4288	26.441	0.38685	20.86	0.74077	35.597	1.8893	26.27	0.000828958	0.00179675	0.00625658	0.991118
Q9H9A6	LRRC40	1	16	52.4	0	0.23058	15.377	1.3151	21.932	0.50093	29.606	0.40172	19.28	0.56235	13.902	0.79598	39.238	0.00521812	0.0321818	0.954104	0.00849587
Q96ER9-1;Q96ER9;Q96ER9-2	CCDC51	6	11	65.1	2.22e-164	0.033862	43.228	0.40719	15.281	0.30254	20.362	0.27111	20.925	0.61539	15.681	1.8988	74.311	0.00874943	0.0167855	0.0449011	0.929564
Q9BYG3;B4DSM4;C9J2X0	MKI67IP;NIFK;NOPP34	6	11	64.3	1.57e-283	0.18642	36.22	1.481	21.021	0.62677	94.522	0.44569	16.696	0.61575	18.81	0.84518	26.912	0.0156332	0.0794223	0.869097	0.0358477
Q8TC07-1;Q8TC07;Q8TC07-2;B9A6L6;A8K8E1;B4DMT9;Q9NSR4	TBC1D15;hCG_25175;DKFZp761D0223	8	6	55	4.18e-200	0.26895	4.4857	1.2143	30.021	0.56517	13.698	0.34928	19.227	0.45532	30.287	0.70579	20.137	0.059207	0.529437	0.387742	0.023614
Q8WXX5;B2RMW6	DNAJC9;hCG_2024613	2	14	48.4	0	0.15612	13.243	1.2936	69.705	0.46522	26.335	0.46653	68.421	0.73853	27.729	2.2643	55.974	0.00948222	0.0224469	0.0954472	0.872624
Q99536;B0AZP7;B3KUF8;B4DPX4	VAT1	4	17	43.1	7.06e-173	0.25834	66.021	1.6502	33.099	0.797	21.703	0.50592	30.344	0.51677	35.456	0.69535	50.904	0.103698	0.675558	0.196054	0.0246892
O60645-1;O60645;B2RE06;Q69YP2;Q6P2E8;Q6ZNJ2;O60645-2;C9J5Q8	EXOC3;SEC6;SEC6L1;DKFZp762K123;hCG_17068;FLJ00339	3	11	49	0	0.40775	33.004	2.0139	34.363	0.54666	40.194	0.43272	24.342	0.48831	17.35	0.84154	25.421	0.263336	0.562173	0.1486	0.0258915
Q5VYK3;B3KV72;B3KXF2	ECM29;KIAA0368	2	39	45	1.5e-63	0.28103	18.459	1.6607	17.54	0.46618	64.756	0.30164	27.166	0.42384	57.603	0.94743	52.572	0.12002	0.409491	0.413231	0.0572582
Q7L5N1;A4D2A3;B2R514	COPS6;CSN6;HVIP	5	8	42.7	2.41e-86	0.33184	20.159	1.6572	19.453	0.55122	15.972	0.32992	59.31	0.41281	21.389	0.53809	18.56	0.654187	0.302529	0.0361125	0.00717152
Q9NPI6;C9JBU5;Q3LIB4;B4DHN9;C9J004;C9J581	DCP1A;SMIF;Nbla00360	5	8	30.4	3.39e-70	0.24997	22.99	1.2357	20.295	0.57097	25.764	0.53118	44.755	0.76744	15.509	1.3505	20.407	0.0137338	0.0386771	0.26772	0.679869
Q8IXH7-1;Q8IXH7;Q8IXH7-4	HSPC130;NELFD;TH1;TH1L	4	7	56.8	4.11e-149	0.27444	27.24	1.657	26.785	0.45834	19.649	0.33671	21.363	0.40322	27.686	0.80071	5.1997	0.116469	0.573004	0.279642	0.0308842
Q9BTE7;B4DP84	DCUN1D5	1	4	37.9	9.35e-94	0.31452	5.0566	1.763	22.374	0.57095	82.149	0.47834	41.305	0.67132	36.747	0.82698	8.1944	0.0591012	0.489967	0.424008	0.0269243
Q9BTT0;Q53F20;Q5TB20;B4E0D5;Q5TB19	ANP32E;hCG_1998392;RP4-790G17.1-002;RP4-790G17.1-004	6	7	35.8	6.78e-119	0.43777	48.533	2.1775	16.966	0.56864	22.444	0.36218	18.768	0.5152	21.633	0.54534	33.433	0.764697	0.181588	0.0424267	0.0112878
A5YKK6-1;A5YKK6;A5YKK6-2;B3KPW6;B3KS60;B4DYL7;B7Z6X2;A5YKK6-3;A5YKK6-4;B4DTM8	AD-005;CDC39;CNOT1;KIAA1007;NOT1	5	27	37.9	7.46e-116	0.3108	15.374	1.5089	14.759	0.44166	69.612	0.46859	17.359	0.46339	3.7382	0.77767	24.445	0.115024	0.499273	0.343263	0.0424406
Q8N0U8;A8K0F7	VKORC1L1	3	3	42	1.78e-247	0.17825	11.201	1.358	26.981	0.7394	16.276	0.75193	25.723	1.0401	28.309	1.9389	37.319	0.00175959	0.00410985	0.0159734	0.978157
Q9BY67-2;Q9BY67;A0A4Z1;A4FVB5;Q9BY67-1;Q6MZK6	CADM1;IGSF4;IGSF4A;NECL2;SYNCAM;TSLC1;DKFZp686F1789	3	10	5	2.61e-44	0.45071	25.041	2.6414	24.405	0.64202	55.664	0.51157	44.747	0.52971	23.937	0.56227	27.348	0.892745	0.0860165	0.0167869	0.00445157
Q10713;Q5SXM9;Q9BT52;B4DRK5;Q5SXN0	INPP5E;KIAA0123;MPPA;PMPCA;hCG_1780842;RP11-413M3.1-001;RP11-413M3.1-004	4	9	40.8	1.71e-100	0.33443	60.35	2.1376	21.546	0.71937	36.742	0.67851	25.042	1.004	24.812	1.737	51.024	0.018775	0.0654047	0.768636	0.147185
Q8N4V1-2;Q8N4V1;Q8N4V1-1	MMGT1;TMEM32	2	4	19.1	9.64e-53	0.15677	14.806	1.0296	18.055	0.51745	10.975	0.64116	14.084	1.2444	15.14	2.7125	50.149	0.00618607	0.0121896	0.0347686	0.946856
Q8N5K1	CDGSH2;CISD2;ERIS;ZCD2	1	10	29.2	2.16e-137	0.12681	14.954	1.1689	25.935	0.55264	19.835	0.57534	31.639	1.0628	26.851	1.302	26.458	0.0125255	0.0288374	0.100397	0.85824
Q8NBJ5;B3KQ10;Q8WUI9;Q9H6F1	GLT25D1;PSEC0241	2	10	14.5	5.88e-135	0.61084	165.87	1.022	38.636	0.50038	13.168	0.36028	49.305	0.66165	24.744	1.2173	15.705	0.178835	0.248691	0.326252	0.246222
Q8NBT2;B4E086;C9JGC4;B4DZZ7	SPBC24;SPC24	3	4	48.9	0	0.3308	17.096	1.7535	60.783	0.73337	42.017	0.35103	26.549	0.53996	31.35	0.73776	22.435	0.177667	0.667712	0.134972	0.0196492
Q8NC56;A8MS91;C9JN70;B4DVH5	LEMD2	3	8	23.3	1.6e-71	0.037832	179.89	0.82677	22.222	0.49698	15.441	0.49288	19.234	0.82114	16.758	1.3991	22.735	0.0152722	0.0321779	0.0925871	0.859963
Q9UHB9-1;Q9UHB9;B3KMI9;B3KWY7;B4DVI7;Q9UHB9-2;B3KUU5;Q96K97;Q96K98	SRP68;hCG_1989307	3	21	54.9	1.05e-217	0.30453	50.762	1.5888	41.748	0.64887	20.27	0.5159	21.599	0.61224	26.945	0.71921	23.711	0.0439267	0.775942	0.168026	0.0121048
B4DP80;Q8NCW5-1;Q8NCW5;Q8NCW5-2;Q5T3I3;Q6PGN4;Q5T3I4	AIBP;APOA1BP;YJEFN1;RP11-284F21.3-002;RP11-284F21.3-004	5	5	62.7	9.9e-125	0.1791	83.56	1.8656	22.886	0.55368	90.318	0.34422	131.04	0.35995	3.1872	0.56575	59.42	0.0222516	0.951503	0.0238084	0.00243672
Q8NFQ8	LULL1;TOR1AIP2	1	10	24.2	1.2e-55	0.11978	36.868	1.0394	30.171	0.57495	26.9	0.39357	31.73	1.058	16.943	1.5334	44.593	0.00973366	0.0218411	0.0768324	0.891593
O75787;B7Z413;B7Z4S4;B7Z9I3;B7Z1I9;C9J8L9;C9JHW8	ATP6AP2;ATP6IP2;CAPER;ELDF10;HT028;MSTP009;PSEC0072	6	8	47.1	7.68e-142	0.15709	81.195	0.84295	25.381	0.4249	25.262	0.48011	19.035	0.68405	20.243	1.1403	57.542	0.00105494	0.00245299	0.00973147	0.986761
Q8NHP8	PLBD2	2	8	25.5	1.81e-83	0.18609	29.194	2.4072	43.784	0.98453	25	0.55798	13.929	0.58439	35.937	0.47986	55.681	0.284434	0.473603	0.189952	0.0520117
P00558;A8K4W6;B7Z7A9;B4DHM5;B4E1H9;B4DHB3	MIG10;OK/SW-cl.110;PGK1;PGKA;hCG_20034	5	28	29.1	6.21e-114	0.33244	26.275	2.0228	36.623	0.64984	35.778	0.38843	37.368	0.38056	29.743	0.45351	42.438	0.992082	0.00658726	0.00106087	0.00026984
Q9P0L0;A8KA83;A6NDZ0	VAP33;VAPA	5	10	40.6	2.72e-70	0.089947	52.711	0.89193	30.925	0.4401	30.758	0.48375	14.308	0.81906	25.059	1.7874	39.386	0.000558355	0.00120669	0.00407938	0.994156
Q9Y2W2;B4DMD3;B4DY34	NPWBP;SIPP1;SNP70;WBP11	2	3	51.7	2.45e-172	0.457	39.138	1.8639	27.723	0.36883	38.788	0.51071	65.629	0.40054	35.468	0.70674	16.02	0.389755	0.361714	0.185871	0.0626596
Q9NQE9	HINT3	1	3	16.8	5.93e-51	0.24142	24.915	1.2764	96.994	0.68829	18.721	0.43626	5.5258	0.53142	25.565	0.96027	9.6507	0.020365	0.0933834	0.839927	0.0463242
Q8N1G4	KIAA1185;LRRC47	1	15	21.7	6.61e-60	0.20706	39.07	1.3165	27.62	0.62317	24.689	0.36217	34.086	0.40091	22.058	0.67117	49.487	0.0661742	0.551605	0.355074	0.0271461
Q9BRS2;B2RB28;Q5W0K5	RIOK1;RP11-288G3.1-001	2	4	55.1	3.08e-168	0.13706	16.507	1.0759	15.369	0.75066	15.653	0.67281	41.054	0.71258	24.156	0.7626	31.992	0.0742815	0.165399	0.359144	0.401175
Q8WUY1	C8orf55;PSEC0098	1	4	21.8	1.39e-131	0.12707	10.664	0.9946	44.447	0.53523	7.246	0.56542	56.055	1.0635	5.3529	2.0146	27.565	0.00156834	0.00329088	0.0104942	0.984647
Q8NBS9;Q658S9;Q6EHZ3;Q86UY0;B2RDM2	TLP46;TXNDC5;UNQ364/PRO700;DKFZp666I134;STRF8;hCG_1811539	4	19	35	3.48e-184	0.17635	23.954	1.448	17.779	0.64072	21.768	0.66511	15.412	0.98633	33.829	1.5441	38.645	0.0081657	0.0211053	0.101584	0.869146
Q8NBU5-1;Q8NBU5;Q8NBU5-2;B4E2J1	ATAD1;FNP001	3	12	24.6	3.63e-126	0.22952	150.32	0.81973	29.352	0.4556	17.871	0.39502	6.2096	0.80156	15.182	1.7706	38.98	0.0223898	0.0441778	0.125765	0.807667
Q8NF37	AYTL2;LPCAT1;PFAAP3	1	9	26.1	8e-183	0.16452	20.669	1.0189	24.253	0.60045	11.707	0.49891	34.32	0.88006	15.635	1.5742	31.765	0.00109495	0.0025178	0.00982458	0.986563
Q9BWH2;Q5HYP8	DC44;FUNDC2;HCBP6;HCC3;PD03104;GS1-273L24.1-004	5	7	36	2.03e-126	0.07039	39.516	0.92117	39.781	0.35884	79.894	0.46191	45.648	0.89814	27.946	2.6006	80.436	0.00206545	0.00428889	0.0135541	0.980092
Q9BT78;B3KM48;B3KST5;Q53FV3	COPS4;CSN4;hCG_20211	1	14	21.1	1.19e-54	0.37866	40.903	1.7894	18.838	0.53533	38.79	0.41226	19.666	0.4243	26.519	0.47002	27.297	0.94009	0.0487884	0.00883412	0.00228697
P52272-1;P52272;Q59ES8;Q7KYM9;P52272-2;B4DEG4;Q6P2D7;Q8TCM5	HNRNPM;HNRPM;NAGR1;ORF;DKFZp547H118	3	29	45.1	6.52e-93	0.24546	22.926	1.1494	26.228	0.4257	21.496	0.36194	26.008	0.46751	21.503	0.76672	51.409	0.0231732	0.122409	0.823818	0.0306003
Q53H29;Q7Z3B4-1;Q7Z3B4;B4DRV5;B4DT35;Q53FD7;Q7Z3B4-2	NUP54	4	12	30.7	9.02e-34	0.29702	23.522	1.5688	12.197	0.65048	26.34	0.46391	26.133	0.64167	17.27	1.0327	10.922	0.00701292	0.0427403	0.939851	0.0103957
Q9NRX2	LIP2;MRPL17	1	5	58	6.55e-196	0.13421	23.9	1.0043	45.341	0.55034	23.149	0.44565	16.24	0.71253	37.924	1.9399	16.467	0.00264564	0.00604707	0.0236249	0.967682
Q13084;Q6FHK1;Q4TT38;A2IDC6;Q4TT37	MAAT1;MRPL28;Z97634.1-001;Z97634.1-010;Z97634.1-009	6	5	21.1	6.29e-71	0.14741	16.936	1.2137	10.181	0.48076	14.632	0.44713	15.93	0.7449	58.786	1.9324	23.688	0.00503364	0.0122687	0.0568577	0.92584
Q96CS3;B4E2M8	ETEA;FAF2;KIAA0887;UBXD8;UBXN3B	1	18	64.8	0	0.16358	16.899	0.9172	24.517	0.48036	24.365	0.51543	46.191	0.80436	25.715	1.5564	51.441	0.000398843	0.000877893	0.0031504	0.995573
Q8NCA5;C9J3G8;B2RNA2;B4DT23;B4DY25;Q9Y3Y6;Q05CT2	FAM98A	4	5	13.8	7.23e-31	0.34067	40.625	1.9032	47.839	0.57384	25.904	0.46686	27.909	0.7916	40.679	0.96222	10.201	0.0716473	0.327059	0.54793	0.0533636
Q96KP4-1;Q96KP4;B3KUG4;B4DPF1;B4DV28;Q96KP4-2;Q9NUV1;Q9NW02	CN2;CNDP2;CPGL;PEPA	9	8	44.5	6.07e-163	0.30069	9.8885	2.0697	46.425	0.63208	45.469	0.41279	17.318	0.33209	12.356	0.4869	13.301	0.872536	0.107633	0.0160169	0.00381396
Q9HBH5;Q53RX3	PAN2;RDH14;UNQ529/PRO1072;hCG_1641437	2	9	33.2	0	0.18365	31.001	1.1526	52.596	0.58394	14.483	0.51289	31.77	0.014615	523.88	1.3995	30.534	0.27797	0.285619	0.256839	0.179571
P24534;A4D1M6	EEF1B;EEF1B2;EF1B;hCG_19809;LOC392793;tcag7.1190	5	12	62.4	1.43e-153	0.248	53.283	1.8219	18.621	0.69031	22.861	0.47205	41.536	0.48808	32.321	0.83046	36.972	0.0436959	0.680313	0.260957	0.0150347
O43759-2;O43759;O43759-1;B5MCD7;O43759-3;C9IZT8;A2A283	SYNGR1;RP3-333H23.3-006	6	4	37.9	5.27e-50	0.16758	72.74	1.4261	10.394	0.71912	17.729	0.60166	21.753	0.74617	12.534	0.91545	34.33	0.0465446	0.143925	0.554155	0.255376
Q9ULC4-1;Q9ULC4;B4DGY2;Q9ULC4-2	MCT1;MCTS1	3	9	58.2	9.73e-98	0.18664	205.35	1.5203	23.623	0.59991	26.575	0.37156	14.584	0.41391	17.479	0.65583	36.268	0.0498519	0.645574	0.286365	0.0182094
Q7Z6Z7-1;Q7Z6Z7;Q7Z6Z7-3;Q7Z6Z7-2;B4DGF6;Q3B7K0;Q53FW4;Q5H935;Q5H924	HSPC272;HUWE1;KIAA0312;KIAA1578;UREB1;RP3-339A18.4-005;RP3-339A18.4-002	8	53	46.9	1.31e-23	0.23188	78.579	1.4086	18.436	0.5065	19.292	0.45798	33.347	0.34658	35.1	0.46636	24.783	0.283116	0.597977	0.0995721	0.0193358
Q9UHR4	BAIAP2L1;IRTKS	1	4	31.8	3.17e-114	0.26404	2.9319	1.2748	24.22	0.61507	7.2297	0.46201	11.95	0.49123	15.528	0.57413	13.111	0.0791534	0.76909	0.136237	0.0155199
P62979;B2RDW1;Q5RKT7;Q8WYN9;A8K674;Q59EM9;Q5PY61;Q66K58;Q96H31;Q96MH4;Q9UFQ0;Q96C32;Q5U5U6;B4DV12;Q5UGI3;P62988;Q49A90;A8CGI2	RPS27A;UBA80;UBCEP1;hCG_1987923;UBC;DKFZp434K0435;hCG_1998947;UBB;UBA52;UBCEP2	26	9	95.7	0	0.2272	57.814	1.3997	33.829	0.66072	38.682	0.54344	19.746	0.62312	49.098	0.9447	64.903	0.0135302	0.0617045	0.878348	0.0464177
Q08209-1;Q08209;A1A441;B5BUA2;Q9UMM5;Q08209-2;A8W6Z7;Q9UMB2;A8W6Z8	CALNA;CNA;PPP3CA	4	6	58.6	3.76e-175	0.38664	34.527	1.7952	19.407	0.68705	16.84	0.34548	47.901	0.35974	22.258	0.42045	32.521	0.919169	0.0610249	0.0151504	0.00465582
Q13501-1;Q13501;Q13501-2;B4DE82;C9J6J8	ORCA;OSIL;SQSTM1	6	11	21.9	1.62e-44	0.16851	79.621	1.0752	37.54	0.48472	22.161	0.37344	90.678	0.32868	66.505	0.48259	50.044	0.0951957	0.601409	0.271261	0.0321342
P58546;Q69YG1;C9JL85	MTPN;DKFZp761E1322;hCG_16971;tcag7.994	3	6	27.7	1.29e-135	0.42708	16.187	2.6351	14.01	0.61557	13.443	0.39491	8.9969	0.41891	16.469	0.50493	81.171	0.944047	0.0438532	0.00945239	0.00264776
P17096-1;P17096;B4DWA0;C9J292;P17096-3	HMGA1;HMGIY	5	5	17.1	1.2e-82	0.12394	14.744	0.72095	62.524	0.29725	29.559	0.33306	33.722	0.56069	35.913	1.5373	23.884	0.0103256	0.0218371	0.072082	0.895755
Q71U36;A8K0B8;Q9UQM3;B4DQK4;Q13748-1;Q13748;Q1ZYQ1;Q13748-2;Q6PEY2	TUBA1A;TUBA3;TUBA2;TUBA3C;TUBA3D;hCG_19100;TUBA3E	7	26	25	1.86e-71	0.31224	70.568	1.7954	42.085	0.60956	40.722	0.42304	27.689	0.43064	63.13	0.55883	56.201	0.465049	0.503039	0.0271466	0.00476552
Q14011;Q53XX5;B3KT17;B4E2X2;B4E2A3;Q6ZR81	A18HNRNP;CIRBP;CIRP;hCG_21575	6	4	75.9	1.57e-141	0.42712	11.316	1.8934	4.7673	0.75514	37.083	0.57721	7.2095	0.73325	21.864	1.2157	19.349	0.0373607	0.239752	0.693822	0.0290654
P62273;A8MZ73	RPS29	2	2	43.4	1.2e-94	0.35175	27.645	1.0739	15.96	0.72677	16.361	0.64061	11.104	0.64094	15.211	1.3144	72.207	0.0305998	0.0790297	0.351192	0.539179
Q9NRP0	DC2;HDCMD45P;HSPC307;OSTC	3	4	28.1	1.17e-284	0.11289	7.8158	0.86976	13.726	0.43033	5.2085	0.45849	49.418	0.94038	74.665	1.9824	42.549	0.00244041	0.0050531	0.0159097	0.976597
Q9BUQ0;P26599-2;P26599;P26599-1;Q59H49	hCG_20560;PTBP1;PTB	20	17	40.9	3.49e-71	0.36096	66.205	1.5332	23.78	0.5191	21.185	0.40959	23.655	0.46933	28.673	0.69737	29.112	0.179256	0.697317	0.108141	0.015286
Q96P70	HSPC273;IMP9;IPO9;KIAA1192;RANBP9	1	18	19.3	3.02e-94	0.22909	33.802	1.4229	31.293	0.52724	25.639	0.39138	44.515	0.49085	41.972	0.75668	23.537	0.0182096	0.205323	0.763803	0.0126644
O00232;A6NP15	PSMD12;hCG_1749256	2	18	35.1	3.67e-118	0.34259	12.878	2.0655	14.507	0.6251	30.497	0.39618	23.657	0.4203	24.518	0.49369	34.014	0.989908	0.00868072	0.00114487	0.000266779
P13639;B4DMC6;B4DRE8;Q6PK56;Q8TA90;B4DPU3	EEF2;EF2	3	55	56.4	6.69e-47	0.25261	50.006	1.5869	26.964	0.67285	26.479	0.40044	38.156	0.41502	41.213	0.49557	43.404	0.310659	0.616069	0.0619295	0.011342
Q00013;B4E325;Q2TSB6;Q53F93;Q5J7V5;A8MTH1;B4DZV5;A6NFY0;C9J9J4	DXS552E;EMP55;MPP1;AAG12;hCG_18116	6	5	63.6	2.74e-287	0.45561	5.4366	2.016	23.505	0.68381	22.795	0.3965	25.892	0.44708	18.49	0.5111	32.844	0.949343	0.0393113	0.00881188	0.00253405
O00571;A8K538;B4E3E8;B5BTY4;Q59GX6;Q5S4N1;O15523;B4DK29;B4DXX7;B4E010;B4DLU5	DBX;DDX3;DDX3X;hCG_19318;RP1-169I5.3-001;DBY;DDX3Y	12	26	54.2	0	0.29496	47.444	1.3498	24.387	0.58104	32.379	0.42569	40.555	0.54431	34.507	0.80933	65.008	0.0250741	0.248333	0.710012	0.0165813
Q12981-4;Q12981;Q12981-1;Q12981-2;Q12981-3	BNIP1;NIP1;SEC20L;TRG8	4	12	49.2	2.24e-278	0.14152	42.164	1.1087	42.209	0.63642	42.073	0.68775	10.999	1.3085	28.169	2.156	23.148	0.00383534	0.00789523	0.0237718	0.964498
Q9Y2J2-2;Q9Y2J2;A8K968;B2RB02;B3KY28;B3KT50;B7Z2D7;B7Z4I5;B7Z8M8;Q9Y2J2-3	DAL1;EPB41L3;KIAA0987	3	31	81.4	0	0.5086	42.156	2.5454	25.011	0.66972	19.14	0.44363	12.439	0.4225	34.096	0.42172	22.157	0.871882	0.0912727	0.0273459	0.00949984
Q07020;Q0QEW2;B4DDY5	RPL18	2	9	36.2	3.91e-153	0.25721	53.742	1.5425	22.923	0.56286	42.677	0.44452	25.16	0.61497	21.712	1.0463	66.644	0.00468217	0.0240225	0.960552	0.0107429
Q00325-2;Q00325;B2RE88;Q53HC3;Q8NCF7;Q00325-1	OK/SW-cl.48;PHC;SLC25A3	7	17	34.9	3.02e-125	0.088255	49.775	0.93442	29.94	0.46361	97.529	0.41812	38.441	0.64273	25.799	1.8013	42.206	0.000746856	0.00171991	0.00675789	0.990775
P39019;B0ZBD0;Q8WVX7	RPS19;hCG_1995572	1	13	62.8	1.17e-268	0.3939	16.697	1.9652	24.364	0.69361	33.005	0.63982	26.527	0.61603	24.397	0.88482	56.908	0.0608376	0.829649	0.0996405	0.00987294
P63173;B2R5A8	RPL38	2	7	41.5	2.24e-55	0.27042	35.383	1.4308	30.434	0.66203	17.6	0.74009	43.505	1.0113	25.197	1.2913	35.492	0.0200089	0.0539148	0.263401	0.662675
O76094;A0PJJ5;O15302;Q0D2M6;Q71V07;Q7Z3C0;Q86X80	SRP72;DKFZp686A04192	2	18	59.6	2.8e-86	0.36567	33.104	1.819	27.38	0.5709	17.1	0.57473	14.577	0.58801	21.059	0.96494	34.933	0.0806164	0.477567	0.406126	0.0356907
P54819-1;P54819;P54819-2;P54819-5;P54819-3;B4DLK2;P54819-6;P54819-4	ADK2;AK2	6	13	65	2.22e-107	0.295	60.663	1.2541	116.99	0.53933	37.054	0.51149	63.386	0.72878	26.735	1.5362	37.693	0.0274857	0.0707905	0.34693	0.554794
P27695;Q5TZP7	APE;APEX;APEX1;APX;HAP1;REF1;hCG_40473	2	17	27.7	2.21e-169	0.18286	24.329	1.4362	53.655	0.58235	19.145	0.35187	43.071	0.47204	29.522	0.85098	44.598	0.011063	0.0710987	0.902739	0.0150998
P84077;P61204;B4DEB9;B4DN70;B4DJC8;B4E190;B7ZB63	ARF1;ARF3	7	15	62.9	3.73e-48	0.39846	16.742	2.0361	41.391	0.70498	19.616	0.47525	24.906	0.53689	18.684	0.79878	40.918	0.147068	0.803969	0.0429437	0.00601893
P18085;C9JPM4;C9JAK5	ARF2;ARF4	3	12	24.3	1.75e-46	0.39504	62.196	1.6077	14.304	0.62538	22.115	0.4657	36.834	0.5236	15.63	0.84646	37.405	0.109251	0.724068	0.150101	0.0165808
P62330;Q5U025;Q6FGZ2;Q6FH17	ARF6;hCG_2013574	4	7	54.3	2.57e-105	0.4417	23.809	2.52	20.587	0.73985	17.841	0.53757	17.828	0.59596	103.77	0.81719	24.38	0.34067	0.611511	0.0410229	0.0067959
P35221-1;P35221;B3KSR8;B4DKT9;B4DU00;B4E2G8;Q8N1C0;P35221-2;C9JMP9	CTNNA1;hCG_1782385	7	44	41	8.98e-260	0.49665	38.697	2.3751	38.137	0.76044	18.767	0.53439	27.937	0.5203	38.163	0.65255	26.436	0.978671	0.0176596	0.00293242	0.000736551
P09651-1;P09651;P09651-2;Q3MI39;Q6IPF2;Q9BSM5;P09651-3;P0C7M2;C9JCD7;Q0VAC0;Q32P51;A6NCA2	HNRNPA1;HNRPA1;HNRPA1L3;HNRNPA1L;HNRNPA1L2	18	21	32	1.68e-71	0.38505	31.742	1.4535	28.129	0.55753	28.494	0.48419	28.145	0.61461	31.674	1.0024	37.389	0.0610083	0.259221	0.622707	0.0570629
P21926;A6NNI4;B4DPP0	CD9;GIG2;MIC3;TSPAN29	5	5	60.1	3.3e-255	0.49736	20.423	2.7872	29.786	0.77265	10.344	0.55959	10.942	0.66043	13.254	0.73697	16.827	0.795317	0.176792	0.0229193	0.00497157
P08962;C9JV86;Q8N6Z9	CD63;MLA1;TSPAN30	7	5	35.3	2.88e-249	0.153	16.533	2.056	87.066	0.92392	18.733	0.69541	17.503	0.66772	26.145	0.64418	33.917	0.146969	0.371044	0.366658	0.115329
Q93034;A8MTD9	CUL5;VACM1	2	9	43	8.47e-181	0.33653	14.951	2.0141	24.979	0.51336	19.785	0.37852	12.112	0.28479	32.631	0.39714	42.807	0.902986	0.0740694	0.0176714	0.00527337
P45880-3;P45880;B4DKM5;P45880-1;P45880-2;Q5JSD1;Q5JSD2	VDAC2;RP11-375G3.1-010;RP11-375G3.1-005	10	18	63.2	5.49e-154	0.07748	69.935	0.90885	39.092	0.43878	27.189	0.46081	25.44	0.72385	21.301	2.1843	49.585	0.000699088	0.00151568	0.00520832	0.992577
Q00796;B4DKI2	SORD	3	8	62.6	8.34e-97	0.18903	21.517	1.474	22.698	0.53872	31.804	0.45662	44.613	0.46995	58.18	0.66574	24.629	0.0472826	0.380235	0.540566	0.031917
P32189-3;P32189;B4DH54;Q6IQ27;P32189-2;A6NJP5;P32189-1;Q14409	GK;GK3P;GKP3;GKTB	14	9	56.1	5.53e-188	0.050208	41.434	0.69385	24.082	0.33357	46.876	0.33832	19.927	0.72199	26.38	2.06	38.202	0.00148449	0.00308717	0.00976466	0.985664
P42166	LAP2;TMPO	1	20	41.6	0	0.079538	35.887	0.66237	28.527	0.34605	52.16	0.37997	32.671	0.69402	41.848	1.4572	40.696	0.00143669	0.00299779	0.00949322	0.986072
Q9Y3U8;Q9BYF3	RPL36	1	5	12.4	3.19e-155	0.25444	30.394	1.4712	91.563	0.50191	32.833	0.43977	45.6	0.57335	26.396	1.0399	32.617	0.0127366	0.0579525	0.897688	0.0316229
P10599;Q9UDG5;B1ALW1;O60744	TRDX;TRX;TRX1;TXN;hCG_28763;RP11-427L11.1-002;TXN delta 3	2	9	40.8	9.6e-205	0.48283	71.098	2.337	93.909	0.76887	34.239	0.44926	14.141	0.45009	15.439	0.54228	42.573	0.962779	0.0288348	0.00648682	0.00189897
P21796;B3KTS5;C9JI87	VDAC;VDAC1	3	19	39.9	1.73e-109	0.085079	65.664	0.82674	35.221	0.48151	37.23	0.49673	44.942	0.78382	24.373	2.4085	48.926	0.00277843	0.00570991	0.0175317	0.97398
P31946-1;P31946;B5BU24;P31946-2	YWHAB	6	18	39.4	2.63e-74	0.42562	39.522	2.3882	41.667	0.72864	40.97	0.46766	24.166	0.55381	23.932	0.59883	48.519	0.94237	0.0494216	0.00667199	0.00153629
Q04917;B2R6N6;A2IDB2;Q9H4N8	YWHA1;YWHAH;LL22NC03-44A4.1-004	4	20	30.5	5.31e-57	0.43056	74.922	2.3755	53.358	0.75534	28.069	0.45167	79.602	0.76875	76.578	0.53661	55.464	0.604726	0.29433	0.0788607	0.0220827
Q6FI13;Q16777	H2AFO;HIST2H2AA;HIST2H2AA3;HIST2H2AA4;H2AFQ;HIST2H2AC	2	9	61	0	0.092952	102.8	0.60325	55.914	0.34881	154.27	0.43254	31.277	0.71847	68.865	1.4177	46.88	0.00460357	0.00913942	0.0260819	0.960175
P62241;Q5JR94;Q5JR95;Q9BS10	OK/SW-cl.83;RPS8;hCG_2031852;RP11-269F19.3-001;RP11-269F19.3-003	2	11	27.3	2.1e-161	0.34774	44.339	1.7777	81.597	0.70386	51.462	0.50844	35.143	0.64974	42.663	1.0455	31.413	0.0278118	0.252222	0.70136	0.018606
P07910-2;P07910;B2R5W2;B3KX96;P07910-1;A8K9A4;B2R603;B4DY08;P07910-4;P07910-3	HNRNPC;HNRPC	13	13	32.5	1.28e-111	0.40757	20.62	1.3102	36.595	0.60851	27.769	0.55973	44.517	0.84215	22.268	1.5126	52.667	0.0406961	0.100584	0.408607	0.450113
Q15417;B4DFK6;Q6FHA7;B4DP09;Q9BWY6	CNN3;hCG_31913	3	9	27.6	1.68e-129	0.46733	66.937	2.6147	32.551	0.77531	23.754	0.46417	28.266	0.60846	15.939	0.62057	51.214	0.906214	0.0776528	0.0129564	0.0031769
P07737;Q53Y44	PFN1;hCG_32691	2	13	54.1	9.04e-292	0.37135	39.856	2.1377	46.462	0.80206	44.193	0.49805	30.058	0.46554	37.78	0.5607	39.35	0.886571	0.0968128	0.0134387	0.00317792
P13797;A8K579;B4DPW9;B7Z6M1;Q53GY0;Q96HI1;A7E2S2;B4DG31;B4DGB4;B4DI60	PLS3;hCG_18485	7	45	18.2	7.82e-30	0.33732	44.063	2.3108	46.156	0.74895	23.641	0.51208	33.363	0.51286	23.619	0.5674	37.499	0.677826	0.286921	0.029164	0.00608878
Q8IUE6	HIST2H2AB	2	6	33.2	5.93e-76	0.095006	165.15	0.66628	52.091	0.46459	32.472	0.41655	18.746	0.73492	27.548	1.5843	38.003	0.00334086	0.00682428	0.020552	0.969283
P61978-2;P61978;B4DFF1;Q5EC54;Q6IBN1;P61978-1;P61978-3;B4DUQ1;Q5T6W2;B3KU16;Q5T6W5;Q5T6W1	HNRNPK;HNRPK;hCG_1985922;RP11-575L7.1-003;RP11-575L7.1-005;RP11-575L7.1-001;RP11-575L7.1-006	7	18	41.8	9.62e-97	0.30401	57.962	1.6091	28.452	0.63599	24.558	0.4783	26.875	0.53839	43.246	0.71648	49.311	0.0103141	0.96459	0.0233595	0.00173691
P14868;Q53R85;Q53T60;Q68CR9	DARS;PIG40;DKFZp781B11202	6	19	34.1	7.38e-89	0.28619	26.019	1.819	17.145	0.54383	26	0.32651	24.176	0.54228	20.656	0.69901	28.091	0.117772	0.704385	0.159286	0.0185577
O14653-2;O14653;O14653-1;Q8N4B8	GOSR2;GS27	6	3	53.8	5.43e-290	0.15421	10.867	1.114	19.955	0.57309	11.654	0.59414	9.1346	0.51414	87.822	1.7587	12.108	0.0219545	0.0522244	0.197132	0.72869
P62701;B2R491;Q53HV1;Q96IR1;P22090;A4FU11;Q496E4;Q53HI6;Q8TD47;C9JEH7	CCG2;RPS4;RPS4X;SCAR;hCG_18634;PRO2646;RPS4Y;RPS4Y1;RPS4Y2;RPS4Y2P	8	21	25.2	2.15e-32	0.35886	22.299	1.8423	31.967	0.68043	22.946	0.49065	17.356	0.5822	38.876	1.0304	43.9	0.0583398	0.510109	0.40786	0.023691
Q8IVP5	FUNDC1	1	2	53.8	2.31e-271	0.11606	45.678	1.0843	16.05	0.42806	18.365	0.42557	14.866	0.85911	12.453	2.2954	17.025	0.00252383	0.00557815	0.0204458	0.971452
Q8IW48;B3KYA5		10	15	43.2	2.84e-150	0.076234	43.245	0.86479	28.465	0.40915	17.879	0.35379	23.483	0.64218	19.609	1.9978	43.467	0.000981775	0.00219018	0.00812732	0.988701
O75347;Q6FGD7;B4DT30	TBCA;hCG_2016016	2	12	50.4	2.28e-250	0.45044	19.975	1.9907	59.725	0.58135	25.758	0.33734	27.632	0.35154	30.974	0.39282	37.654	0.867059	0.0946676	0.0285217	0.00975141
Q8N6T3-2;Q8N6T3;B7Z3U0;Q8N6T3-1;Q53F62;Q8N6T3-3;B7ZBI2;B7Z8H8	ARF1GAP;ARFGAP1;hCG_23411;RP11-261N11.1-004	4	3	73.5	9.69e-93	0.40916	13.344	1.8921	0.15689	0.82754	30.121	0.34996	14.142	0.48869	12.475	0.48991	0.2475	0.794608	0.154681	0.0392	0.0115109
P16403;A8K4I2	H1F2;HIST1H1C;hCG_1640485	3	13	60	5.48e-148	0.14046	79.564	1.0836	36.008	0.3967	48.986	0.50925	26.509	0.8761	29.09	2.2113	49.174	0.00517904	0.0111101	0.0376927	0.946018
O15347;Q16466	HMG2A;HMG4;HMGB3	13	12	65.4	4.93e-192	0.13546	54.635	1.3741	61.194	0.5027	26.148	0.39874	73.92	0.57149	26.321	1.5466	38.504	0.0179641	0.0538344	0.445308	0.482893
P11233;A4D1W3;Q8N836;C9JZC9	RAL;RALA	6	9	27.3	1.42e-163	0.51874	13.632	2.7137	28.472	0.86105	11.307	0.51186	21.752	0.55767	21.151	0.68319	33.466	0.983899	0.0132683	0.00226013	0.000572479
P05556-1;P05556;P05556-3;P05556-4;P05556-5;P05556-2	FNRB;ITGB1;MDF2;MSK12	14	22	16.5	1.44e-74	0.36344	18.797	2.1234	22.939	0.69519	21.162	0.50457	25.369	0.62482	22.882	0.8685	22.574	0.02398	0.937708	0.035232	0.00308011
Q5T2T1;B3KQ45;B4DWL9	MPP7	3	7	40.5	5.94e-195	0.44626	51.868	2.5166	17.445	0.69967	18.455	0.48453	17.66	0.50526	17.679	0.62047	22.027	0.960635	0.0331392	0.00502279	0.001203
Q14108;Q53Y63;B4DKD8	CD36L2;LIMPII;SCARB2;hCG_23840	2	15	28.4	1.83e-139	0.19476	26.277	1.9937	28.472	0.93778	42.699	0.65336	21.569	0.75433	21.199	0.72241	35.609	0.12553	0.376484	0.39751	0.100476
Q8IZ81	ELMOD2	1	10	31.7	9.1e-89	0.19221	39.617	1.2001	27.671	0.55948	10.719	0.55783	25.03	0.812	12.758	2.0303	34.75	0.00332744	0.0077442	0.0318694	0.957059
P20340-2;P20340;Q9UL30;P20340-1;B7Z5Z9;B7Z772;Q53ET8;Q6FGX3;Q9UL29;Q1W5D8	RAB6;RAB6A;RAB6A;RAB6B	6	10	25.5	1.18e-75	0.28292	23.911	1.6186	21.252	0.69249	22.72	0.64982	25.517	0.83552	20.644	1.3956	29.024	0.0151279	0.0523541	0.72313	0.209388
Q16763;Q2QD04;Q6NXQ4	E2EPF;OK/SW-cl.73;UBE2S	3	6	54.2	4.64e-272	0.22469	17.412	1.1383	9.3192	0.53341	17.544	0.31665	27.87	0.43185	4.7786	0.60801	20.139	0.0542973	0.561948	0.362265	0.0214902
Q06210-1;Q06210;Q06210-2	GFAT;GFPT;GFPT1	3	21	28.5	1.88e-29	0.19945	26.587	1.5808	15.85	0.97533	50.671	0.92427	26.508	0.6163	22.576	0.53574	52.846	0.220651	0.341115	0.290255	0.147979
P20700;B4DZT3;Q6DC98	LMN2;LMNB;LMNB1	2	34	48.1	0	0.18151	49.622	1.0114	21.904	0.4805	25.083	0.47332	23.15	0.77546	20.543	1.6151	37.656	0.0026689	0.00615087	0.0248338	0.966346
P35613-1;P35613;B4DNE1;P35613-2;B4DY23;Q54A51;A6NJW1	BSG;UNQ6505/PRO21383;hCG_20562;hEMMPRIN	4	12	31	1.3e-40	0.41126	36.741	2.1967	32.55	0.73011	37.712	0.51356	25.955	0.56171	27.588	0.75975	42.822	0.261637	0.702134	0.0312891	0.00493994
P36873-2;P36873;P36873-1;B4DNE3;Q9UPN1	PPP1CC	3	19	51.5	3.37e-231	0.30634	25.737	1.6348	27.675	0.61549	33.548	0.36925	15.405	0.48573	26.243	0.76148	14.171	0.0751571	0.787399	0.125459	0.0119843
P62140;B4DJ75;B7ZB67;B4E163;C4TNW5;C9JP48	PPP1CB;PPP1CA	5	21	51.1	2.14e-274	0.32332	34.68	1.4825	22.043	0.67746	46.298	0.42028	15.034	0.47172	24.747	0.68502	27.845	0.0664679	0.880384	0.0475552	0.00559309
Q99720-1;Q99720;B4DR71;Q99720-2;Q99720-3;A2A3U5;Q99720-5;Q5T1J1	AAG8;OPRS1;SIGMAR1;SRBP;hCG_20471;RP11-443P11.3-008;RP11-443P11.3-002	5	7	42.5	3.35e-73	0.16581	87.753	1.5138	20.066	0.76471	14.637	0.61135	31.851	0.70847	27.423	1.3229	43.126	0.0267088	0.082265	0.509337	0.381689
Q14168-3;Q14168;B4DRL7;B7Z3G8;Q14168-1;Q14168-2;B4DGE9;B4DRJ0;B4DZ84;B4DS08	DLG2;MPP2	4	11	52.2	8.55e-262	0.39685	21.92	1.9917	17.787	0.71158	22.728	0.38087	10.534	0.4454	20.543	0.43678	21.025	0.942061	0.0448843	0.0100873	0.00296736
P06753-2;P06753;B2RDE1;Q5VU66;Q5HYB6;Q5VU59;Q5VU58;Q8TCG3;P06753-3;B4DQ80;Q5VU61;Q6LDX7;Q8NI98;Q5VU72;B4DWT5;Q8NAG3	TPM3;RP11-205M9.1-009;DKFZp686J1372;RP11-205M9.1-003;hCG_1997142;RP11-205M9.1-006;RP11-205M9.1-005;OK/SW-cl.5;RP11-205M9.1-010	25	23	31.8	5.89e-146	0.48472	46.109	2.1987	93.513	0.73522	41.274	0.43625	38.646	0.56609	28.046	0.41978	55.724	0.824127	0.125426	0.0375664	0.012881
P11586;B2R5Y2;B7Z809	MTHFC;MTHFD;MTHFD1	2	46	27.2	1.09e-195	0.2527	40.513	1.567	24.081	0.582	23.527	0.40299	30.211	0.51972	26.632	0.72582	36.429	0.0312961	0.715293	0.242789	0.0106214
Q9BQE3;Q53GA7;B7Z1K5;Q8N532	TUBA1C;TUBA6	3	26	27.5	6.03e-88	0.31889	41.68	1.8134	13.436	0.72621	14.287	0.48793	20.572	0.56821	28.696	0.69015	41.228	0.0290567	0.948179	0.020404	0.00236009
P00918;Q6LD99	CA2;carbonic anhydrase II/ CA II	2	13	35.5	0	0.37085	114.49	2.0892	18.013	0.66457	25.457	0.42763	27.58	0.48102	55.553	0.58542	47.967	0.86706	0.119146	0.011453	0.00234048
Q9Y6M4-2;Q9Y6M4;Q9Y6M4-1;A8K040;B7Z9Q4;Q9Y6M4-3;B4DSH2	CSNK1G3;hCG_21492	10	11	24.9	4.1e-205	0.35405	22.419	1.5326	31.365	0.64964	18.183	0.40239	38.228	0.446	22.144	0.54321	36.415	0.779133	0.198225	0.0188453	0.00379618
Q9Y3D7	CGI-136;MAGMAS;TIM16;TIMM16	1	4	19.8	1.01e-133	0.046152	143.52	0.92857	8.0075	0.42015	23.313	0.31981	20.735	0.7799	8.4743	2.4525	5.0539	0.000855871	0.00188874	0.0067619	0.990493
B4DR61;P61619-1;P61619;B3KNF6;P61619-3	SEC61A;SEC61A1;hCG_40108	16	11	18.7	6.52e-47	0.15024	44.659	1.0062	27.555	0.56889	17.642	0.59266	25.409	1.2441	24.572	2.2753	45.121	0.00420919	0.00848505	0.0251028	0.962203
P00492;Q6LET3;A8MSU4	HPRT;HPRT1	2	13	30.6	5.92e-87	0.32339	31.494	1.9021	36.731	0.64699	28.146	0.39611	76.475	0.40903	49.519	0.39298	55.495	0.936575	0.050697	0.00995365	0.00277465
P62266;A8K517	RPS23;hCG_38189	2	6	37.7	2.52e-253	0.32755	29.84	1.8688	45.657	0.65729	9.4642	0.56868	10.918	0.68709	21.454	1.1426	27.291	0.0104819	0.068504	0.907689	0.0133251
P07741	APRT	3	11	25.2	3.12e-85	0.29102	36.717	1.4375	20.508	0.52189	21.867	0.35919	18.99	0.38895	28.895	0.40762	38.048	0.919966	0.0694601	0.00861175	0.00196174
P00441;A8MST3	SOD1	2	8	50.8	0	0.38669	14.07	2.4187	14.288	0.77849	35.191	0.46501	15.597	0.42203	36.858	0.46038	30.602	0.953248	0.0367636	0.00774461	0.00224385
O15127;A8K769;Q6IBK3;B3KU14	SCAMP2	2	4	69.1	1.74e-199	0.19947	31.38	1.4793	26.703	0.7062	22.301	0.67899	19.262	0.89005	37.349	1.1328	41.695	0.0313811	0.0917985	0.449566	0.427254
Q9UGP8;B3KQF0;B3KNE7	SEC63;SEC63L	4	24	44.7	6.92e-46	0.11822	16.253	0.9096	27.32	0.49836	37.443	0.57693	38.921	0.94271	29.378	1.8491	60.326	0.00183877	0.0038322	0.0119668	0.982362
Q99653;B4DSB5	CHP	3	14	53.3	0	0.2108	27.976	1.2051	52.744	0.50172	18.906	0.54324	17.984	0.8169	22.728	1.3013	35.242	0.0103911	0.0273129	0.145972	0.816324
Q02790;B2R9U2	FKBP4;FKBP52	1	25	46.9	8.08e-200	0.3557	30.05	2.0275	29.686	0.62269	21.491	0.40707	27.901	0.39183	59.993	0.42739	44.696	0.983938	0.0128893	0.00248456	0.000688091
P04406;A4UCT1;Q16768;Q2TSD0;Q5ZEY3;Q0QET7;B4DRV9	CDABP0047;GAPD;GAPDH;OK/SW-cl.12	10	23	34.3	1.87e-204	0.26456	47.5	1.7828	37.143	0.68814	35.881	0.4713	35.652	0.50415	31.205	0.67331	55.094	0.0346135	0.915633	0.0451526	0.00460115
P17174;B7Z7E9;Q2TU84;B7Z1I2	GOT1;GIG18	2	17	62.8	0	0.32422	21.394	1.7348	61.031	0.69314	88.642	0.37638	42.157	0.36665	90.256	0.37513	23.97	0.899921	0.0769893	0.0177541	0.00533573
P51970;B1AM93;B7Z768	NDUFA8;hCG_29045;RP11-456D21.1-001	1	9	17.9	1.95e-32	0.053863	182.53	0.54336	53.5	0.29168	53.334	0.28242	75.35	0.48974	28.432	1.6299	22.768	0.00252978	0.00525822	0.0166925	0.97552
P09960-1;P09960;B4DVZ8;P09960-2;B4DNQ9	LTA4;LTA4H	10	19	82.3	0	0.33246	27.607	2.1473	22.842	0.58352	19.624	0.43571	26.758	0.3357	39.07	0.54659	18.678	0.790051	0.174721	0.0284999	0.00672801
P16615-1;P16615;A6NDN7;P16615-2;B0FYL2;B1PM99;B4DF05	ATP2A2;ATP2B	15	39	52	4.58e-147	0.14058	48.449	1.2328	22.293	0.6474	15.202	0.66941	19.978	1.152	24.165	2.2639	59.216	0.000609341	0.00132795	0.00455208	0.993511
P26583;Q5U071	HMG2;HMGB2	1	14	41.3	2.66e-149	0.12643	48.474	1.291	36.787	0.43918	21.076	0.42532	25.418	0.56002	16.294	1.4997	57.284	0.0153082	0.0437019	0.305535	0.635455
P35268;B8Y929;Q7Z4W8;Q8WYP0;Q9BYF5	RPL22;RPL22L2	3	7	63.9	0	0.31778	6.984	1.8174	25.176	0.64642	61.965	0.41756	24.284	0.50838	52.631	0.92997	37.721	0.0708273	0.639357	0.269605	0.0202099
P61353;B2R4D8;Q6LCU2	RPL27	3	8	45.2	5.56e-252	0.25024	26.055	1.3957	37.474	0.54468	20.694	0.42916	22.199	0.56236	33.371	0.96819	33.691	0.00346631	0.0183809	0.970512	0.00764089
P49207;Q5MK14	RPL34	3	6	24.7	1.98e-47	0.26288	37.416	1.7105	10.043	0.67918	31.13	0.56859	36.518	0.82236	13.549	1.2773	58.838	0.00864267	0.0344764	0.898409	0.0584721
P07195;Q5U077;A8MW50;C9J7H8	LDHB;hCG_24788	6	22	28.5	4.85e-113	0.2747	34.217	1.9668	41.418	0.75665	23.968	0.47912	38.164	0.51385	24.268	0.63804	62.171	0.10045	0.840404	0.0518671	0.0072789
P09382;B2R5E8;Q15954	LGALS1;HL14	2	5	30.1	7.2e-75	0.72114	53.349	2.467	20.023	1.519	49.888	1.1495	55.589	0.4738	63.804	0.68603	60.3	0.538918	0.268846	0.130855	0.0613808
P62310;B2R5H5;Q6IAH0	LSM3;MDS017	1	3	62.9	3e-164	0.33216	10.348	1.5758	32.692	0.62534	11.007	0.33548	12.704	0.32348	16.157	0.39858	15.257	0.936118	0.0497275	0.0109767	0.00317776
P29966;Q05C82;Q6NVI1	MACS;MARCKS;PRKCSL	1	11	29.1	0	0.41373	29.748	2.3362	55.629	0.65057	31.492	0.39238	36.502	0.35376	18.968	0.34704	122.07	0.881112	0.0851498	0.0250316	0.00870654
P34949-1;P34949;B4DW50;B4DFC4;Q8NHZ6;P34949-2;B4DYB8	MPI;PMI1	4	4	51.9	8.36e-66	0.33953	26.333	2.7551	31.574	0.71965	16.244	0.26362	13.435	0.44516	28.926	0.37986	9.9642	0.830945	0.126733	0.032536	0.00978607
P26038;Q6PJT4;A8MZ70	MSN	3	33	13.3	1.18e-149	0.39763	18.211	2.4707	34.964	0.7024	20.125	0.44347	20.126	0.48029	27.693	0.56702	39.491	0.988314	0.00997277	0.00138603	0.000327014
O43678	NDUFA2	1	4	58.1	1.58e-140	0.087889	53.314	0.70185	20.094	0.37914	33.15	0.3298	38.4	0.57926	21.343	1.6706	40.705	0.00218514	0.00471216	0.0162581	0.976845
O95139;Q5VYT2	NDUFB6;hCG_30272;RP11-205M20.6-002	2	4	36.9	1.1e-164	0.05049	7.4274	0.65441	15.33	0.28046	12.349	0.27578	351.63	0.46338	30.018	1.9929	91.139	0.00320308	0.00687425	0.0234177	0.966505
Q9UQE7;B0AZQ4;Q86VX4	BAM;BMH;CSPG6;SMC3;SMC3L1	1	42	68.8	7.72e-289	0.22568	20.897	1.2879	36.839	0.5531	52.596	0.44424	30.341	0.63191	19.792	1.2661	20.397	0.018848	0.0613741	0.671494	0.248284
P61289-2;P61289;P61289-1;B3KQ25;Q6FHK7	PSME3	4	10	42.1	2.13e-264	0.4098	22.689	1.7267	18.329	0.5304	62.345	0.35155	18.648	0.36605	94.95	0.47444	39.655	0.895792	0.0799101	0.0188965	0.00540113
P30086;B4DRT4	PBP;PEBP;PEBP1	5	13	31.2	3.65e-38	0.41858	26.094	2.2555	38.416	0.6265	15.639	0.36529	30.879	0.32378	54.953	0.42165	26.268	0.908268	0.0676976	0.0181914	0.00584252
P40616;B4DWW1;Q53XB1;B4DZG7;B4DR16	ARL1	3	4	50.9	8.11e-171	0.40951	20.566	2.0406	20.006	0.75452	14.591	0.5393	14.969	0.665	22.129	1.0463	33.19	0.0542859	0.716775	0.214727	0.0142125
P52209;A8K2Y9;B4DQJ8;B4DV68;B4E2U0;B4DL86;A9Z1X1	PGD;PGDH;hCG_2006054;RP4-736L20.2-001	3	19	56.1	0	0.31221	33.678	1.975	18.249	0.76863	15.836	0.47902	29.699	0.43949	18.483	0.47429	35.153	0.748557	0.207342	0.0352546	0.00884599
P36871-1;P36871;B4DDQ8;B4DFP1;B4DPV0;Q9H1D2;P36871-2;B7Z6C2;Q16106	PGM1;phosphoglucomutase 1/ PGM1	2	15	38.2	1.68e-75	0.27287	16.834	1.7822	31.163	0.58599	24.325	0.37404	43.018	0.38733	42.436	0.39962	25.719	0.885291	0.0977071	0.0137245	0.00327727
Q13867;B4DXF3	BLMH	2	7	53.8	2.63e-163	0.28529	21.797	1.8062	38.495	0.5484	28.461	0.4817	12.738	0.3596	15.31	0.33085	25.017	0.739016	0.192114	0.0521746	0.0166957
Q02750;A4QPA9;B4DFY5;C9J117	MAP2K1;MEK1;PRKMK1;hCG_24510	2	10	31.6	6.29e-133	0.24464	17.304	1.1127	28.673	0.46801	21.126	0.37148	13.858	0.50495	48.53	0.71409	27.489	0.00899774	0.0586184	0.920641	0.011743
P60891;B2R6T7;B4DNL6;Q53FW2;B1ALA9;B7ZB02	PRPS1;RP11-540N4.1-003	3	14	40.5	0	0.30437	16.145	1.9819	22.008	0.71825	40.189	0.49726	18.907	0.47067	21.457	0.54305	27.047	0.496875	0.448131	0.0457893	0.00920474
P25787;Q53GF5;Q6MZI6;C9JCK5	HC3;PSC3;PSMA2;DKFZp686D09174;hCG_19883	4	10	45.9	0	0.31469	34.3	1.872	72.165	0.60203	79.535	0.38728	12.618	0.43262	16.574	0.50465	35.113	0.840749	0.143799	0.0128478	0.00260396
P35520-2;P35520;C9JQE2;P35520-1;B7Z2D6;B7Z6W5;Q3LR94;Q96EH7;Q9NTF0	CBS;DKFZp727E011	4	11	21.2	1.77e-41	0.30186	7.7493	1.5738	17.863	0.54782	23.797	0.37902	20.646	0.31242	67.631	0.50243	24.556	0.730702	0.22862	0.033284	0.00739441
Q9Y315	CGI-26;DERA	2	3	55.6	9.93e-185	0.16471	37.481	1.7416	5.358	0.83428	5.6926	0.65672	27.133	1.1803	22.838	1.5921	74.956	0.020672	0.0551688	0.256227	0.667932
P05198;Q53XC0	EIF2A;EIF2S1;hCG_21909	2	10	75.2	1.48e-248	0.35507	108.21	1.8549	17.69	0.65313	21.986	0.65649	89.94	0.43099	20.826	0.47396	27.252	0.616665	0.279557	0.0792597	0.024518
P27105;B4DZK8;B4E2V5	BND7;EPB72;STOM	6	14	25	2.09e-44	0.17759	33.968	2.0787	18.854	0.96349	18.677	0.64698	20.995	0.69062	17.2	0.6514	35.575	0.153773	0.409546	0.343591	0.0930903
Q02978;Q6IBH0	SLC20A4;SLC25A11;hCG_32694	3	16	40.5	1.03e-210	0.083051	83.582	0.82955	40.744	0.41139	27.572	0.42486	29.644	0.61808	17.173	1.8701	37.205	0.00101544	0.00222686	0.00785286	0.988905
P09211;C7DJS1;C7DJS2;A8MX94;B2C310	FAEES3;GST3;GSTP1	3	12	25.3	8.44e-168	0.3551	24.397	1.9103	45.528	0.61246	21.92	0.39993	24.134	0.38907	30.51	0.42518	27.284	0.986531	0.0108204	0.00207513	0.00057311
P13861;A8KAH7;Q9BUB1	PKR2;PRKAR2;PRKAR2A;hCG_1779456	10	18	39.1	9.83e-170	0.37916	31.225	1.9531	22.943	0.72519	31.676	0.52227	26.996	0.37076	25.608	0.5286	35.788	0.819533	0.141857	0.0302352	0.00837544
B1AVU8;P07602-3;P07602;B4DEK5;B4DRB7;O75905;Q59EN5;C9J7I6;P07602-2;C9JIZ6;Q53FJ5;P07602-1;Q53Y86	PSAP;RP11-472K8.1-002;GLBA;SAP1;hCG_1787837;RP11-472K8.1-001	6	14	20.4	3.06e-114	0.25068	70.788	1.6269	37.549	0.8498	31.421	0.75522	27.824	0.9071	32.183	0.78674	55.329	0.104861	0.279951	0.445154	0.170035
P24666-1;P24666;Q59EH3;B5MCC7;C9J4E5;O75702	ACP1	10	7	21.8	4.66e-94	0.32683	91.762	1.8377	23.711	0.49647	25.339	0.33851	83.318	0.34662	18.757	0.45511	52.149	0.940375	0.0494926	0.00814535	0.00198715
P30043	BLVRB;FLR	2	7	31.6	1.84e-73	0.35184	92.338	1.6351	83.781	0.52204	22.236	0.33447	26.206	0.36653	24.111	0.4501	21.229	0.958124	0.034124	0.006174	0.00157798
P30085;B2R6S5;B4DDL4;B4DPU7;B4DFW6;Q5T0D2;Q5T0D3	CMK;CMPK;CMPK1;UCK;UMK;UMPK;hCG_1780368;RP11-511I2.1-004;RP11-511I2.1-003	5	8	42.7	9.93e-161	0.36313	42.772	2.1328	90.455	0.63835	17.589	0.38273	36.202	0.45912	25.357	0.63472	28.645	0.623942	0.33567	0.0339244	0.00646339
Q13907-2;Q13907;Q13907-1	IDI1	4	10	17.7	2.82e-67	0.32644	18.135	2.7095	9.9955	0.83657	11.689	0.55375	26.397	0.64886	22.538	0.95409	31.066	0.00533812	0.984674	0.00924274	0.000744826
O95168;B9EJC7;B2RUY3;C9J7N2;C9JXQ9	NDUFB4	4	6	35.2	0	0.064371	82.136	0.67529	41.259	0.35826	54.761	0.33975	33.164	0.45758	25.736	1.4347	42.78	0.00210351	0.00471181	0.017146	0.976039
O43920;Q6IBA0	NDUFS5;hCG_1782706;RP11-781D11.3-001	2	5	27	5.95e-32	0.083017	73.809	0.81529	41.953	0.36136	29.172	0.3638	20.476	0.5492	21.156	1.9203	35.472	0.00270281	0.00597487	0.0216926	0.96963
Q9P287-2;Q9P287;Q9P287-1;B3KP45;B4DUS0;Q9P287-3;B4E318	BCCIP;TOK1	5	5	54.8	0	0.45195	21.933	2.1117	22.948	0.60347	17.498	0.4394	12.157	0.34363	35.042	0.49161	28.794	0.868864	0.0968339	0.0260897	0.00821278
P35611-3;P35611;P35611-1;A2A3P0;A2A3N8;B4DI79;B4DPW4;P35611-2;Q16155;Q4TT76;Q86XM2;Q96D30	ADD1;ADDA;hCG_20629;RP11-520M5.1-003;LA04NC01-25A3.2-001;RP11-520M5.1-001	4	6	21.6	1.65e-172	0.42462	26.338	2.3256	20.232	0.90965	37.974	0.56647	191.39	0.53564	25.221	0.70543	13.67	0.748411	0.222817	0.0237747	0.00499743
Q9UI10-2;Q9UI10;Q9UI10-1;Q9HBP7;Q53RY7;Q71US4;Q9Y3W7	EIF2B4;EIF2BD;hCG_1784435;DKFZp586J0119	7	7	29.7	7.21e-186	0.30183	6.4005	1.5944	23.911	0.6177	26.558	0.49375	1.4766	0.52463	23.998	0.39701	31.772	0.563766	0.325624	0.0857925	0.024818
O14662-2;O14662;B4DJX9;B4E3U3;Q59G13;O14662-1;Q6GMS8;C9K0W8;O14662-4;Q96NX8;B7ZBM7;A8MQ39	STX16;hCG_28549;RP11-261P9.3-010;RP11-261P9.3-018;RP11-261P9.3-016	15	8	68.3	0	0.1341	39.631	1.1687	12.292	0.75796	17.76	0.77498	14.444	0.96404	11.556	1.0724	18.036	0.0425943	0.0928144	0.242069	0.622522
P56134-1;P56134;Q53FE1;Q6IBB3;A6ND55	ATP5J2;ATP5JL;hCG_2023419;tcag7.652	2	4	56.3	0	0.037193	255.62	0.45414	21.54	0.26737	12.744	0.28969	28.057	0.472	30.141	1.6849	31.775	0.00454481	0.00909981	0.0264545	0.959901
P30041;A4UCS6	AOP2;KIAA0106;PRDX6	2	19	29.9	6.83e-275	0.29491	23.836	1.8715	43.081	0.60037	36.351	0.36664	27.917	0.39829	56.385	0.44513	56.322	0.944498	0.0484191	0.00577988	0.00130309
O94760;B1AKK2;B4DGT0;B4DYP1;B4E3V1;Q5HYC8	DDAH;DDAH1;hCG_2040048;RP4-621F18.1-001;DKFZp686N2176	2	12	38.6	4.93e-89	0.21771	101.12	1.7004	38.651	0.53172	26.651	0.32818	28.697	0.29358	40.11	0.2948	128.39	0.859433	0.11216	0.022242	0.00616443
P83881;Q08ES5;B2REA7;Q969Q0;B2R4V2;C9J606	GIG15;MIG6;RPL36A;RPL44;RP1-164F3.1-004;RPL36AL;hCG_1787519	13	7	43.3	2.49e-200	0.23693	75.126	1.7047	43.267	0.56834	36.47	0.4249	23.741	0.54929	19.837	1.0286	30.242	0.00658144	0.0425448	0.941871	0.0090026
P61604;Q53X54;Q9UNM1;B8ZZL8;B8ZZ54	HSPE1;EPFP1;hCG_21429	7	10	27.1	1.89e-112	0.26367	26.905	1.8921	34.239	0.94422	33.827	0.654	25.274	0.81606	16.01	2.0252	67.508	0.0239986	0.0744109	0.574324	0.327266
Q9Y478;B2R6A0;B4DVP2	AMPK;PRKAB1	4	4	28.7	2.08e-111	0.36703	2.2489	1.4482	30.984	0.61058	32.926	0.41131	12.012	0.42312	41.907	0.34802	1.165	0.843738	0.113707	0.0318366	0.0107185
P14927;B2R4A2;Q6FGD1;B7Z2R2	UQBP;UQCRB	4	9	52.6	6.97e-214	0.080371	30.795	0.87647	35.275	0.34983	13.151	0.36093	18.4	0.67809	12.713	2.4574	56.275	0.00353096	0.00753661	0.0255562	0.963376
O75947-1;O75947;B2R5L6;O75947-2	ATP5H;My032	6	14	55.4	3.57e-191	0.058805	118.19	0.56789	48.802	0.32346	33.59	0.30117	83.446	0.55378	35.398	2.2291	66.88	0.00646694	0.0129342	0.0380816	0.942517
Q9Y4Y9;B8ZZF8	LSM5	3	2	47.7	1.59e-127	0.44069	1.5975	0.24141	107.7	0.62279	14.515	0.38933	58.233	0.32649	24.536	0.49207	5.2949	0.220666	0.228639	0.249106	0.301589
Q13561;B2RBK5;B3KTX4;Q53H88;A8K8J9	DCTN2;DCTN50;hCG_2016464	6	13	18.7	4.17e-144	0.37366	21.024	1.8742	11.741	0.60936	16.639	0.41364	22.423	0.43895	23.597	0.46184	27.504	0.986853	0.0107995	0.00186213	0.000485563
Q13596-2;Q13596;A6NKH4;Q13596-1;Q53GY8;Q53HL9;Q6ZRJ8	SNX1;hCG_33348	4	11	18.5	1.3e-84	0.40293	27.533	1.762	32.464	0.64673	17.757	0.38681	18.406	0.53527	42.03	0.62467	25.318	0.558779	0.377941	0.0527478	0.0105328
P62306	PBSCF;SNRPF	1	4	60.6	1.48e-272	0.45034	42.05	1.6344	6.0275	0.52307	5.1905	0.43025	81.75	0.47942	12.556	0.6904	21.851	0.46391	0.410609	0.102719	0.0227623
P08754;Q5TZX1	GNAI3;hCG_1997731;RP5-1160K1.2-001	7	20	18.8	1.57e-104	0.48462	35.461	1.7984	21.078	0.66982	25.318	0.47685	21.199	0.45145	23.618	0.44092	49.065	0.898096	0.0741648	0.0207467	0.0069928
P61981;B3KNB4;B4DHC4;B4DE78	YWHAG	2	19	18.9	1.99e-44	0.43081	24.282	2.5022	53.383	0.68733	17.854	0.4417	24.528	0.59684	35.869	0.60704	41.157	0.803311	0.164655	0.0260099	0.00602356
Q15126;Q6FGV9	PMKI;PMVK;hCG_1739272;RP11-307C12.5-001	1	11	34.1	1.99e-148	0.28719	56.429	1.4434	27.923	0.53049	18.538	0.42043	37.923	0.48209	30.45	0.70971	25.459	0.0337488	0.81892	0.139032	0.00829923
O00264;Q6IB11;B7Z1L3	HPR6.6;PGRMC;PGRMC1;hCG_23188	2	16	41.3	6.39e-298	0.15698	59.319	0.94954	83.674	0.4978	50.161	0.47623	114.97	0.82235	26.154	1.5373	58.713	0.000403748	0.000912267	0.003476	0.995208
Q04760;B4DDV0;Q59EL0	GLO1	1	11	24.8	1.73e-56	0.38397	18.113	2.0888	24.765	0.65554	33.51	0.44916	22.366	0.46592	52.057	0.51187	43.291	0.986995	0.0109568	0.00164354	0.00040419
P13010;Q53T09;Q53TC2	G22P2;XRCC5	4	34	32.3	1.27e-55	0.31227	32.107	1.6676	26.488	0.58434	23.53	0.46552	23.45	0.71385	27.505	1.3563	45.649	0.0292685	0.103993	0.767358	0.0993809
P60468;Q53FA5	SEC61B	2	3	21.5	1.01e-113	0.10927	18.964	0.74104	11.981	0.47825	15.836	0.53139	25.12	0.82301	15.524	1.4602	11.405	0.00410065	0.00837554	0.0247055	0.962818
Q9NR77	PMP22;PXMP2	3	6	42.2	4.33e-245	0.13706	109.87	1.2329	17.889	0.58594	17.771	0.54733	23.039	0.93216	73.983	2.1582	58.935	0.000114615	0.000264888	0.00106174	0.998559
P20290-1;P20290;P20290-2	BTF3;NACB;OK/SW-cl.8	2	4	28.3	4.74e-61	0.39207	52.543	1.5433	53.617	0.5716	10.542	0.40013	18.679	0.48127	23.325	0.50484	24.691	0.89752	0.0861203	0.0132357	0.003124
P46781;A9C4C1;B7Z732;C9JM19;B5MCT8;A5D904	RPS9;hCG_2009111;XXbac-BCX105G6.6-001;XXbac-BPG111L9.6-001	9	18	32.8	1.43e-68	0.34654	118.07	1.9268	78.816	0.71399	16.072	0.51141	26.684	0.71322	27.896	1.001	27.799	0.0355013	0.393799	0.551988	0.0187112
P62277	RPS13	1	11	51.2	0	0.34662	29.164	1.5512	68.462	0.6293	27.625	0.47127	36.137	0.58807	24.155	0.96307	57.518	0.0395654	0.298903	0.636135	0.0253962
P62244;A8K7H3;B2R4W8	OK/SW-cl.82;RPS15A;hCG_1994130	3	7	29.3	8.9e-53	0.33194	16.205	1.4204	17.851	0.81312	33.82	0.54188	18.969	0.67989	12.221	0.9603	30.682	0.023694	0.139039	0.805882	0.0313844
P62249;B4DP32;Q6IPX4	RPS16	3	12	28	8.36e-82	0.31068	32.492	1.7128	31.989	0.71472	24.261	0.52506	54.336	0.58832	18.653	0.85255	34.462	0.0319775	0.708078	0.248677	0.0112674
P08708;A6NH77	RPS17	6	10	42	0	0.37396	66.496	1.9946	28.757	0.7469	21.223	0.54039	20.779	0.58603	38.808	0.82221	32.554	0.00478332	0.991161	0.00367501	0.000380356
P53999;B7Z1Z0;Q59G24;Q6IBA2	PC4;RPO2TC1;SUB1;hCG_1781938	2	6	35.3	2.35e-93	0.3169	63.612	2.3253	9.5214	0.63703	13.711	0.46343	12.497	0.60455	26.023	1.2706	49.246	0.0522959	0.305968	0.606085	0.0356518
P08133;A8K3Q7;B7Z582;B7Z8A7;Q6ZP35	ANX6;ANXA6	2	44	41	0	0.29008	22.39	1.8842	22.758	0.59665	21.825	0.35809	27.484	0.32296	27.866	0.34959	49.616	0.948937	0.0402375	0.00840185	0.00242365
Q9UBI6;Q53GD1;Q69YP5	GNG12;DKFZp762E193;hCG_1640926;RP5-975D15.2-001	1	8	15.2	1.75e-41	0.59278	17.786	1.9635	38.348	0.627	68.387	0.44452	41.328	0.37094	18.768	0.4026	50.63	0.760426	0.15656	0.0592104	0.0238037
P49419;B4DMA0;C9J4D7;B4DIC7	ALDH7A1;ATQ1	8	17	66.2	3.04e-184	0.27605	22.569	1.8317	21.212	0.61411	28.889	0.41296	40.383	0.52725	39.689	0.87226	53.493	0.0406371	0.638857	0.306351	0.0141554
O00442-2;O00442;A8K8K1;Q5VVL5;O00442-1;B4DSL0;Q5VVL6;A6NIC1	RPC;RPC1;RTC1;RTCD1	3	4	37.1	3.6e-145	0.28026	18.758	1.5956	14.28	0.66497	7.8405	0.51624	6.0136	0.4063	7.226	0.54266	23.975	0.330343	0.564747	0.0873612	0.0175488
Q8WWI5-1;Q8WWI5;Q8WWI5-2;B3KWF2;Q8WWI5-3	CD92;CDW92;CTL1;SLC44A1	4	11	19.6	1.06e-33	0.13057	233.05	2.0156	21.89	0.99298	30.281	0.58361	25.646	0.61266	54.467	0.69506	30.675	0.123666	0.35062	0.409642	0.116072
P47813;O14602;A6NJH9	EIF1A;EIF1AX;EIF4C;EIF1AY	5	6	28.3	3.2e-207	0.44633	98.802	2.2062	98.385	0.81139	46.369	0.49526	29.683	0.54312	21.625	0.6599	48.01	0.944688	0.0484032	0.00566468	0.00124438
O75487;B4E2C0;Q86SV6	GPC4;UNQ474/PRO937	1	15	43	1.81e-129	0.4312	28.193	2.3525	26.411	0.83631	36.104	0.49239	30.616	0.55935	30.377	0.7311	34.44	0.694592	0.277504	0.0234195	0.00448417
B4DYR6;B4DSU8;Q59GN9;O00429-1;O00429;O00429-2;O00429-5;O00429-3;O00429-4;B4DPZ9;Q32Q67;B4DGC9	DLP1;DNM1L;DRP1	11	21	29	0	0.26691	24.305	1.4856	19.777	0.55497	40.534	0.39308	33.711	0.47126	19.299	0.72745	28.606	0.0327667	0.783183	0.174946	0.00910366
Q86Y56-1;Q86Y56;C9J0D8;Q86Y56-2	HEATR2	6	11	31.3	7.53e-128	0.25143	12.345	1.4704	21.347	0.62366	23.843	0.45603	20.513	0.5628	34.378	0.74123	37.743	0.0331479	0.387685	0.559613	0.0195537
P21266;B4E2J2;Q59EJ5;Q6FGJ9;A4UJ43	GST5;GSTM3;hCG_40244;RP4-735C1.2-001	2	9	29.9	7e-296	0.29636	24.821	1.9196	20.392	0.69918	45.227	0.41034	21.459	0.48458	49.067	0.53697	26.116	0.44183	0.511626	0.0392897	0.00725384
P46778;Q6IAX2;C9JHA8;Q59GK9	RPL21;hCG_2020044;RP11-428O18.5-001	8	9	23	1.01e-61	0.27129	16.766	1.6837	64.257	0.56664	28.355	0.47847	27.001	0.60173	64.966	0.89683	27.278	0.0178594	0.154194	0.81267	0.0152767
Q9NRN7;B4DDW7	AASDHPPT;CGI-80;HAH-P;HSPC223;x0005	1	8	34.7	5.33e-126	0.26956	24.58	1.5169	18.84	0.528	25.43	0.28483	30.465	0.52908	27.333	0.48914	34.447	0.292457	0.552164	0.130373	0.0250068
P14209-1;P14209;B2R932;A6NIW1	CD99;MIC2;MIC2X;MIC2Y;hCG_1733152	2	2	23.2	9.93e-150	0.36	30.237	1.8745	13.483	0.71491	26.343	0.47529	10.451	0.45984	12.368	0.53177	27.841	0.898532	0.0879838	0.0109737	0.00251059
Q9Y6M9;Q5JVG7;Q9UQS5;B7Z7N1	LYRM3;NDUFB9;UQOR22;DKFZp566O173	4	10	50.5	1.58e-274	0.059921	67.487	0.71844	27.597	0.34505	114.81	0.30503	125.09	0.57997	28.409	1.7531	49.445	0.000692526	0.00151842	0.00540952	0.99238
P35637-1;P35637;Q13344;P35637-2;B4DR70;Q70T18;A6NMX6	FUS;TLS	9	6	27	7.13e-148	0.32081	30.98	1.3171	31.351	0.63637	16.401	0.44512	23.272	0.72157	29.677	0.83724	82.515	0.0371231	0.181107	0.733201	0.0485687
P50148;B7Z581	GAQ;GNAQ	2	17	27	0	0.4412	32.18	1.5679	30.561	0.57324	26.832	0.3371	11.466	0.28906	25.227	0.30562	22.284	0.781257	0.144727	0.0529719	0.0210441
P31939;B2R7P8;A8K202;B4DP06	ATIC;OK/SW-cl.86;PURH;hCG_16691	7	34	38.3	7.09e-99	0.3108	46.192	1.76	26.723	0.68455	28.649	0.40778	74.146	0.44584	41.484	0.50987	28.852	0.701097	0.267554	0.02602	0.00532827
A8K1E9;O75439;B3KM34;B3KQ85;Q96CP5;Q9UG64;B4DM90;C9J5F7	MPPB;PMPCB;DKFZp586I1223	6	7	44.9	2.47e-77	0.16859	28.221	1.7928	19.653	0.69256	20.97	0.53091	13.585	0.92197	22.016	1.8889	42.708	0.0138373	0.0406373	0.315926	0.6296
P11717;A0N9R6;A0N9R7;B4DUY7;Q59EZ3	IGF2R;MPRI;igf2R	4	54	42.9	0	0.12637	28.869	1.1233	57.042	0.66336	65.518	0.66682	31.947	0.94031	82.933	1.1118	44.826	0.0277933	0.0630272	0.190477	0.718703
O15400-1;O15400;O15400-2;B4DH37	STX7	4	9	16.5	1.86e-61	0.21195	18.439	1.6146	98.253	0.798	16.933	0.61676	25.241	0.55022	9.8618	0.73236	45.427	0.105567	0.397257	0.419948	0.0772278
P19022;B0YIY6;A8MWK3	CDH2;CDHN;NCAD	7	14	73.7	0	0.33231	44.113	1.8302	53.369	0.57575	23.744	0.37439	35.071	0.4733	44.052	0.51686	58.425	0.721017	0.248036	0.0257524	0.0051949
P17812;B4DMB5;B4DR64;B4E1E0	CTPS	2	19	31.9	2.63e-190	0.29123	59.19	1.9124	53.246	0.76436	20.566	0.42294	26.355	0.41716	24.122	0.57543	31.768	0.432172	0.508327	0.0500047	0.00949562
O75821;A8K5K5;Q6IAM0	EIF3G;EIF3S4	3	12	37.1	0	0.3623	18.415	1.5974	25.335	0.54877	18.718	0.37811	30.122	0.43456	14.418	0.48438	54.903	0.93944	0.0514697	0.00737468	0.00171587
O75822;B4DUI3	EIF3J;EIF3S1;PRO0391	2	5	76.3	4.86e-191	0.37299	17.637	1.8152	24.262	0.46045	42.169	0.33152	10.497	0.3499	23.679	0.46129	30.99	0.843693	0.120743	0.0279066	0.00765722
P17987	CCT1;CCTA;TCP1	2	34	28.8	1.14e-170	0.30736	34.065	1.694	30.133	0.59925	35.305	0.55457	18.967	0.87632	24.679	0.86675	47.98	0.0616367	0.247367	0.609326	0.0816705
Q14344;B2R977;B4DWV9;B7Z7R0	GNA13	2	21	44.2	5.73e-179	0.43379	31.987	1.6904	31.506	0.62962	20.418	0.43919	19.587	0.42885	25.343	0.42901	48.912	0.936647	0.0476773	0.0119127	0.00376302
Q14684-1;Q14684;Q6PJM8;Q14684-2;C9JHZ3	KIAA0179;RRP1B	2	10	23.5	6.69e-44	0.33336	36.795	1.6822	19.962	0.769	31.365	0.62472	41.548	0.71781	15.034	1.08	19.499	0.00375623	0.025353	0.964999	0.00589156
P40926;Q0QF37;Q6FHZ0;Q75MT9;B4DE44;B3KTM1	MDH2	3	19	26.1	3.99e-78	0.19141	46.612	1.9015	36.72	0.84497	47.18	0.52907	24.588	0.61901	21.246	1.2238	45.109	0.0208677	0.0940384	0.828979	0.0561151
Q8WTV0-1;Q8WTV0;B3KW46;B4DZ71;B4E3I1;Q59FM4;Q8WTV0-2;Q52LZ5;B7ZKQ9;C9JIQ3;Q8WTV0-4;Q8WTV0-3	CD36L1;CLA1;SCARB1	6	12	49.2	2.41e-249	0.15813	28.161	2.2659	34.75	0.9966	30.739	0.67799	21.469	0.65661	23.58	0.61383	45.095	0.172602	0.413438	0.319891	0.0940693
Q8WU60;Q96DP0	NDUFV3	1	5	69.3	0	0.078728	23.279	0.61241	50.601	0.41146	24.636	0.48977	30.576	0.56835	75.854	2.0108	26.936	0.00929232	0.0182434	0.0504177	0.922047
P19388;B4DJ89	POLR2E;hCG_21572	1	4	55.7	0	0.25358	47.474	1.3535	32.471	0.54382	19.109	0.48919	23.412	0.64931	25.588	1.0114	43.889	0.00687417	0.0290324	0.930278	0.0338151
Q8WVC6-1;Q8WVC6	DCAKD	2	9	52.4	1.58e-129	0.12368	11.352	0.98952	35.402	0.56299	14.72	0.55404	31.614	1.1203	15.488	1.7882	34.43	0.00334296	0.0070396	0.0221603	0.967457
Q9BWD1;A8K4W5;B7Z233;Q59GW6	ACAT2;ACTL	1	10	44.4	0	0.34127	15.296	1.6135	47.268	0.54935	30.2	0.4	20.491	0.40248	29.459	0.47415	20.128	0.969186	0.0265811	0.00344181	0.000791291
P12236;Q59EI9;Q6I9V5	ANT3;CDABP0051;SLC25A6;hCG_1746794	3	22	33.7	4.93e-199	0.10438	75.318	0.93853	20.446	0.46456	19.109	0.43918	34.399	0.79033	19.87	2.2957	31.916	0.00145793	0.00313273	0.0107405	0.984669
P12268;B7Z1G4;Q6QE17	IMPD2;IMPDH2	6	24	57	9.17e-153	0.24212	55.341	1.8584	35.063	0.62981	48.199	0.4891	26.938	0.62268	33.081	0.78316	43.952	0.042203	0.482034	0.454085	0.0216775
Q8WW12-1;Q8WW12;Q53GF3;Q8WW12-2	PCNP	6	4	40.8	0	0.5649	31.964	3.1424	5.2617	0.47111	57.178	0.42028	35.852	0.3588	16.242	0.63178	17.008	0.643693	0.238396	0.0880082	0.0299026
B7ZM99;Q5JYA1;Q6UB35-1;Q6UB35;B2RD24	MTHFD1L;RP1-292B18.2-008;FTHFSDC1	11	23	26.4	8.1e-150	0.14049	57.121	1.5408	37.98	0.5861	18.229	0.48012	22.436	0.65969	14.632	1.3644	28.426	0.0169572	0.0558147	0.599093	0.328135
Q8TED1	GPX8;UNQ847/PRO1785	1	6	36	2.28e-115	0.15851	51.272	1.2139	102.6	0.63769	16.152	0.7313	28.81	1.1686	12.138	2.058	26.371	0.0015788	0.0034047	0.0112726	0.983744
Q8WWC4	C2orf47	2	5	44.1	0	0.12858	40.833	0.9425	22.853	0.4763	63.165	0.50463	62.557	0.67328	14.435	1.9791	27.488	0.00240434	0.00528196	0.0187748	0.973539
Q8TEM1-1;Q8TEM1;Q8TEM1-2	KIAA0906;NUP210;PSEC0245	2	24	59.3	1.49e-304	0.15126	85.98	0.73785	49.259	0.38971	22.297	0.4137	47.897	0.69113	9.8993	1.5687	33.038	0.00498631	0.0103137	0.0327469	0.951953
P28066;B4E2V4;Q5U0A0	PSMA5;hCG_39916	1	11	33.6	1.94e-58	0.35897	47.508	2.0314	23.501	0.68497	34.415	0.42187	43.317	0.44081	41.193	0.52965	89.224	0.9782	0.0189198	0.0023451	0.000534637
P61106	RAB14	2	20	44.3	3.63e-167	0.36406	33.313	1.6609	30.877	0.70052	66.295	0.58332	43.072	0.7281	22.166	1.0555	45.828	0.0059409	0.0432022	0.943595	0.00726194
Q14677-1;Q14677;B7Z6F8;C9JRR8;Q14677-2	CLINT1;ENTH;EPN4;EPNR;KIAA0171	3	11	33.9	1.72e-192	0.28807	31.054	1.7798	19.079	0.6785	23.543	0.6349	29.709	1.0703	29.271	1.4534	24.493	0.0239806	0.0746669	0.56974	0.331613
Q14683;A8K7A6;Q68EN4;Q6MZR8;Q6P2R1;B7Z709	DXS423E;KIAA0178;SB1.8;SMC1;SMC1A;SMC1L1;DKFZp686L19178	4	36	46.9	4.72e-97	0.24774	32.237	1.4754	10.138	0.50149	44.135	0.44075	16.406	0.82282	15.848	1.4711	27.76	0.0306932	0.0858874	0.492632	0.390787
P19623	SPS1;SRM;SRML1	1	9	13.3	1.11e-32	0.29418	37.011	1.7081	35.833	0.54	34.904	0.35439	35.595	0.3328	59.528	0.38345	58.486	0.987868	0.0099809	0.00170444	0.000446256
P49840;A8MT37;Q68D16	GSK3A;DKFZp686D0638	2	6	35	0	0.28959	5.7129	1.7251	17.989	0.61661	13.26	0.40902	8.0674	0.4615	9.58	0.65924	25.694	0.0105126	0.982466	0.00632226	0.000699673
Q14C86-6;Q14C86;Q14C86-1;Q14C86-2;B4DK42;C9IZ08;Q14C86-5;B0QZ66;Q14C86-4;B0QZ64;B3KN67;Q14C86-3;B5MDH9	GAPEX5;GAPVD1;KIAA1521;RAP6;RP11-184B22.1-009	12	13	53.3	0	0.3725	89.003	1.4346	18.357	0.52161	19.974	0.35656	37.745	0.54799	22.784	0.77645	26.7	0.167155	0.506362	0.282843	0.0436398
Q99426;Q6FGY5;A8MVD5	CG22;CKAP1;TBCB	2	6	26.7	2.93e-82	0.34134	26.919	1.5069	47.516	0.63554	13.98	0.3676	12.516	0.65243	18.335	0.57003	41.723	0.283644	0.530916	0.15408	0.0313604
Q8IXB1-1;Q8IXB1;B3KNK5;Q3B7W8;Q8IXB1-2;B4DP04;Q86XS7;Q8N4C5	DNAJC10;ERDJ5;UNQ495/PRO1012;hCG_22235	2	14	36.9	2.13e-155	0.1813	41.186	1.2787	30.027	0.65465	14.665	0.64297	28.329	0.92485	37.225	1.7629	33.746	0.000879168	0.00213116	0.00933579	0.987654
P14174;A6MUU8	GLIF;MIF;MMIF	1	3	70.8	0	0.31742	12.764	1.4767	8.2654	0.51415	12.025	0.32186	13.443	0.31475	20.748	0.34477	12.011	0.968674	0.0242652	0.00544228	0.0016184
Q68D91-1;Q68D91;B3KY36;Q68D91-2	MBLAC2	2	12	44.1	0	0.27659	141.06	1.5749	23.787	0.74934	32.026	0.53259	117.78	0.61109	137.76	0.78549	27.268	0.0541867	0.47854	0.43832	0.0289537
O60499-1;O60499;Q5U8S2;O60499-2	STX10;SYN10	3	5	28.7	4.09e-168	0.13054	12.859	1.1288	12.626	0.55646	6.0718	0.63959	11.683	0.52796	19.409	0.91241	36.447	0.046823	0.123823	0.411582	0.417772
Q16595-1;Q16595;A8MXJ6;C9JJ89;Q16595-2;C9JAX1;C9JWF4	FRDA;FXN;X25	6	2	35	4.93e-169	0.28223	13.836	2.188	0.37804	0.72213	3.6711	0.58007	52.292	0.82709	12.732	2.0095	0.63974	0.0204588	0.0697265	0.757853	0.151962
P37108	SRP14	6	5	68.3	7.27e-296	0.37771	12.372	1.7513	24.242	0.63953	10.367	0.52245	21.537	0.57482	20.785	0.84154	18.165	0.0423273	0.870949	0.0799632	0.00676038
P37198;Q8WYU3	NUP62;pp7052	1	7	28.6	2.06e-44	0.34537	16.24	1.6308	30.955	0.63536	12.639	0.498	20.531	0.59085	6.6776	1.0481	5.9798	0.0338307	0.220135	0.718313	0.0277205
Q92499;A3RJH1;B4DME8;B4DP70;B4DPN6	DDX1;hCG_15914	1	23	45.2	2.82e-58	0.28351	63.693	1.554	34.783	0.51777	28.17	0.36633	34.663	0.50574	28.937	0.79532	35.725	0.0643193	0.53875	0.37293	0.0240005
Q99747;Q6FHY4;B4DFC9	NAPG;SNAPG;hCG_37210	2	9	39.1	3.15e-77	0.29076	21.222	1.6983	37.649	0.82007	38.943	0.50331	25.624	0.56322	30.543	0.69038	27.564	0.106202	0.746487	0.130262	0.0170494
Q8TBA6-1;Q8TBA6;A8KAL2;Q2TS49;C9JRU1;Q8TBA6-2;B4E1D4	GOLGA5;PIG31;RETII;RFG5	4	11	29.1	3.93e-97	0.16876	3.4134	0.97957	34.06	0.48624	42.073	0.59513	12.645	1.0268	13.159	2.022	35.621	0.00362748	0.00742722	0.0228058	0.966139
P53004	BLVR;BLVRA;BVR	3	5	20.1	5.3e-173	0.33427	13.832	1.6306	3.6944	0.67267	20.037	0.36874	5.0028	0.41947	12.206	0.41506	20.682	0.912036	0.0704936	0.0137284	0.00374179
P53007;Q6LAP8;B4DP62	SLC20A3;SLC25A1;hCG_17246	2	9	63.6	0	0.080886	43.121	0.80465	47.468	0.40301	29.092	0.3947	16.825	0.65703	27.29	1.755	30.829	0.00032453	0.000711912	0.00252353	0.99644
Q92665	IMOGN38;MRPS31	1	7	58.3	8.96e-87	0.17225	5.742	1.681	25.935	0.6215	86.33	0.48215	30.608	0.83993	16.029	1.8763	22.098	0.0149537	0.0434074	0.332658	0.608981
Q9Y3A6;B4DDR7;Q49AG2	CGI-100;TMED5;UNQ397/PRO733	3	7	65	0	0.15767	61.302	1.1245	19.987	0.56666	26.329	0.64969	42.287	1.0018	35.467	2.1629	57.326	0.000584049	0.00125813	0.00427261	0.993885
Q9Y3C8;A8K9R1	CGI-126;HSPC155;UFC1	1	7	63.9	1.84e-135	0.28301	61.294	1.2909	33.896	0.49947	27.53	0.45096	18.824	0.64596	25.628	1.1029	22.776	0.0250885	0.0857398	0.754521	0.134651
Q9UBM7;A8K0D2;B2R6Z2;B4E1K5	D7SR;DHCR7	1	7	43	8.9e-177	0.1419	11.612	0.94956	15.462	0.50042	38.254	0.63249	6.2537	0.99007	17.497	1.7651	32.312	0.00280503	0.00581966	0.0179201	0.973455
Q9UBN6	DCR2;TNFRSF10D;TRAILR4;TRUNDD;UNQ251/PRO288	1	4	61	0	0.22866	25.907	1.7064	21.689	0.74625	34.027	0.65526	9.1581	0.68104	27.659	0.93116	31.63	0.0422356	0.188105	0.690803	0.078856
B4DNJ6;Q9Y3F4;B0AZV0	MAWD;STRAP;UNRIP	6	15	45.3	8.18e-112	0.39452	28.641	2.0244	107.37	0.66529	27.058	0.40648	24.926	0.43605	29.535	0.5101	66.418	0.995278	0.00390183	0.000653614	0.000166659
Q12797;A8K721;B3GQE5;B8Y0L3;B4E2K4	ASPH	15	15	58.9	4.59e-72	0.20049	62.304	1.069	60.041	0.60512	7.0336	0.57106	33.432	1.2498	28.69	2.1448	24.002	0.00562958	0.011498	0.0350993	0.947773
P46060;B4DY16;B4E0U0;Q8WUS7;Q9BSK3;B0QYT3	KIAA1835;RANGAP1;SD;RP4-756G23.7-007	5	27	48.1	1.4e-127	0.3425	22.67	1.7195	18.232	0.60748	23.128	0.45764	20.882	0.53607	26.096	0.88136	28.488	0.0623689	0.695998	0.225425	0.016208
P21912;Q0QEY7;Q70SX8	SDH;SDH1;SDHB	1	12	53	0	0.084252	107.17	0.8997	60.466	0.40313	63.854	0.36911	33.872	0.7129	35.726	2.0551	76.161	0.000870321	0.00192332	0.00702302	0.990183
Q9Y4Z0	LSM4	1	3	44.6	6.69e-123	0.3953	0.44199	1.8167	27.147	0.60709	7.0363	0.3578	20.211	0.36684	9.8993	0.38015	9.1053	0.928132	0.0534082	0.0139663	0.00449357
Q96GC5;B4DN34;C9IZ71	CGI-118;HSPC290;MRPL48	3	3	55.2	0	0.10841	4.248	1.3226	6.6341	0.58497	20.998	0.52311	0.93285	0.76606	13.333	1.9599	8.9231	0.002727	0.00682428	0.0322904	0.958158
P23258;Q9NRH3	TUBG;TUBG1;TUBG2	4	8	26.6	5.14e-132	0.18865	10.604	1.3434	15.126	0.35072	15.311	0.30952	40.571	0.4608	15.59	0.71809	15.152	0.0360211	0.185029	0.738115	0.0408348
Q9Y5M8;Q549N5;C9J354	PSEC0230;SRPRB;hCG_2023561	3	20	27.7	5.74e-92	0.15083	115.79	1.1337	57.664	0.55807	131.16	0.60853	25.578	0.88109	29.458	1.8347	35.898	0.000191217	0.000436551	0.00167115	0.997701
Q9Y5X3;Q53FH8;Q6P5V6;Q5QPE5;B7Z476	SNX5;RP11-504H3.2-013	5	10	43.4	1.54e-301	0.34141	11.673	1.9416	15.003	0.75837	20.852	0.43524	11.127	0.40843	17.007	0.59833	50.27	0.688585	0.272186	0.0324194	0.00680962
P16152	CBR;CBR1;CRN	4	15	69.6	0	0.37075	37.472	1.8541	18.676	0.64047	22.333	0.42278	23.142	0.53539	36.901	0.61129	49.351	0.471303	0.484728	0.037313	0.00665589
Q9Y6N1;B4DEY8	COX11	3	3	31.6	2.06e-104	0.16674	40.95	1.0169	46.722	0.54478	12.867	0.42961	21.632	0.69227	14.463	2.1467	59.011	0.0101615	0.0225225	0.0817733	0.885543
P23381-1;P23381;B4DTK8;P78534;P23381-2	IFI53;WARS;WRS	3	13	29.7	0	0.27964	45.728	1.549	22.513	0.74116	23.595	0.44179	24.534	0.2831	56.039	0.70246	52.552	0.314618	0.461012	0.17974	0.0446303
Q9UFW8;C9JUJ0	CGGBP;CGGBP1	2	6	32.5	1.4e-80	0.12527	3.8932	1.1324	14.757	0.37155	9.8863	0.35755	18.937	0.50859	45.074	1.3445	59.692	0.0175575	0.049316	0.329023	0.604103
Q16850-1;Q16850;Q05D40;B3KRC6;Q16850-2	CYP51;CYP51A1	5	16	67	0	0.14088	52.621	1.0852	18.654	0.56005	20.074	0.61322	22.988	1.1621	14.786	2.1272	31.883	0.00178835	0.00375631	0.0119949	0.98246
P53618	COPB;COPB1;MSTP026	1	26	49.1	6.52e-267	0.28704	26.228	1.218	37.563	0.56473	21.017	0.38598	37.166	0.55614	47.065	0.75543	30.776	0.031873	0.230611	0.712524	0.024992
Q9NVI7-2;Q9NVI7;Q9NVI7-1;B3KPB3;Q5SV24	ATAD3A;RP5-832C2.1-002	4	31	72.5	0	0.054891	80.32	0.53144	40.969	0.28959	30.636	0.31539	70.545	0.62211	27.619	1.9664	37.209	0.00521504	0.0102936	0.0295085	0.954983
P07954-1;P07954;B1ANK7;P07954-2	FH;hCG_40671;RP11-527D7.2-001	2	11	25.5	2.47e-36	0.25284	34.751	1.9063	22.508	0.8225	21.559	0.55407	24.599	0.64632	24.774	1.2162	41.537	0.0107526	0.0599166	0.909167	0.0201641
Q9BRX8;A6NDF1;B2RD81	C10orf58;PRO2290;PSEC0139;UNQ611/PRO1198	4	9	59.2	3.97e-302	0.12771	28.17	1.0487	14.53	0.59349	39.786	0.62075	12.505	1.1436	25.199	2.1215	23.802	0.00204261	0.00426901	0.0133789	0.980309
Q9UI12-1;Q9UI12;B3KUZ7;Q8TF11;Q9UI12-2;B4E054	ATP6V1H;CGI-11	4	15	40.3	3.61e-219	0.22214	29.982	1.976	24.981	0.79494	23.268	0.70942	24.436	0.81066	16.551	0.86418	34.508	0.0758699	0.284575	0.536978	0.102577
Q7Z7H5-1;Q7Z7H5;Q7Z7H5-3;C9JUN6;Q7Z7H5-2	ERS25;TMED4	6	7	31.8	6.32e-203	0.14767	21.569	1.355	17.206	0.55073	39.911	0.62392	10.287	1.0308	16.993	1.7962	25.41	0.00234136	0.00557106	0.0229444	0.969143
P78527-1;P78527;P78527-2;B4DL41	HYRC;HYRC1;PRKDC	3	166	40.8	4.13e-84	0.22262	50.169	1.3033	21.176	0.5271	28.779	0.47007	41.59	0.80652	29.438	1.6146	29.041	0.0157818	0.0411162	0.222207	0.720895
O14763-1;O14763;B5BU36;Q6FH58;O14763-2;B7Z3M7;B7Z588;Q7Z2I8;Q7Z360	DR5;KILLER;TNFRSF10B;TRAILR2;TRICK2;UNQ160/PRO186;ZTNFR9;hCG_1645072;DKFZp686A24188;DKFZp686B23188	2	4	44.7	1.03e-222	0.17925	42.794	1.3419	37.876	0.59199	103.07	0.5336	8.0603	0.66656	16.629	0.86741	18.534	0.0298383	0.108084	0.701639	0.160439
Q66K74;A8K940;B4DH53	BPY2IP1;C19orf5;MAP1S;MAP8;VCY2IP1	1	7	37.1	3.84e-172	0.18026	39.671	1.2886	31.843	0.59033	10.201	0.53095	17.302	0.66101	6.5675	1.6089	15.921	0.0122514	0.0335195	0.20425	0.749979
Q9UJ83;B4DWI1;B4DXR1;B4DRJ1;B4DXI5;C9J306	HACL1;HPCL;HPCL2;HSPC279;PHYH2	9	5	24.7	0	0.062625	49.419	0.96891	10.807	0.50223	5.522	0.43463	13.133	0.73908	11.308	1.6496	25.82	0.00290511	0.00666671	0.0246421	0.965786
Q15067-1;Q15067;A8KAA0;Q7Z3W5;Q15067-2;A8K6X8;B4DK61;B4DU07	ACOX;ACOX1;hCG_1776087	2	10	40.6	0	0.14053	70.315	1.2046	24.816	0.46597	28.56	0.5645	28.932	0.8507	20.287	2.2135	25.736	0.00201062	0.00453467	0.0171671	0.976288
O14494-1;O14494;O14494-2;C9IZB1	LPP1;PPAP2A	4	3	18.3	1.63e-109	0.20087	46.648	2.3749	19.217	1.4185	32.784	0.7457	34.69	0.87902	43.513	0.43443	38.194	0.295469	0.361777	0.235575	0.107179
P39656;B4DLI2;B4DJE3	DDOST;KIAA0115;OK/SW-cl.45;OST48	2	14	67.7	0	0.12523	84.892	0.96431	29.961	0.54853	25.114	0.55396	21.517	0.97616	22.196	1.747	43.375	0.00136628	0.00292796	0.00963643	0.986069
P18031;A8K3M3;B4DSN5	PTP1B;PTPN1;hCG_37134	1	14	67.7	0	0.15796	74.83	1.2757	21.898	0.58774	18.467	0.64736	21.71	1.1411	30.838	2.0937	33.206	0.000693733	0.00154432	0.00557918	0.992183
C9JJP5;Q8TDJ5;Q92734;Q7Z426;Q7Z427;Q05BK6;C9JUE0;C9JTY3	TFG;TFG/ALK fusion	7	2	48.8	2.74e-180	0.3509	19.444	2.5471	17.626	0.91222	13.937	0.55654	7.2012	0.55008	23.071	0.5331	11.136	0.72257	0.227005	0.0402112	0.0102134
P09661;Q53G21;Q53G61;Q6NVW9;O95485;Q9UEN1	SNRPA1;hCG_1992004	4	9	30.6	1.58e-81	0.3488	12.443	1.4703	9.8645	0.5722	12.344	0.43375	13.843	0.45727	46.004	0.85776	96.79	0.110315	0.571826	0.287097	0.0307615
P46977;B4DJ24	ITM1;STT3A;TMC	1	15	42.3	2.85e-209	0.12862	22.243	0.92561	14.73	0.44453	59.616	0.55893	48.524	1.2387	24.734	2.0842	29.506	0.00763095	0.0150784	0.0425606	0.93473
Q13185;A4D177	CBX3;CCDC32;hCG_1745364;hCG_1999239;tcag7.173	3	3	37	3.9e-154	0.62386	20.735	1.4432	6.9287	0.34256	14.703	0.33808	27.032	0.53547	9.761	1.2507	7.1904	0.229999	0.286052	0.302995	0.180954
O00186	STXBP3	1	22	60.1	4.96e-234	0.47551	43.027	2.2389	20.113	0.70742	20.667	0.43867	24.663	0.3992	24.01	0.48382	23.668	0.927992	0.05377	0.0138565	0.00438182
Q04721;Q13560;Q6IQ50;Q96JU8;Q9UFD5	NOTCH2;DKFZp434N181	1	9	26.1	1.43e-143	0.15317	54.087	1.2716	22.101	0.34651	29.603	0.3064	22.031	0.3486	23.033	0.57863	61.499	0.0337403	0.333001	0.612384	0.0208743
P78371;A8K402;B5BTY7;B7Z243;B7Z4R3;B7Z7K4;B7ZAT2;Q9H369	99D8.1;CCT2;CCTB;hCG_24460	2	37	54.3	0	0.33591	36.037	2.0464	30.675	0.74045	20.195	0.50975	33.08	0.53066	43.951	0.58039	40.617	0.487363	0.464956	0.0399569	0.00772353
P41091;A8K2Y2;B2R5N2;B5BTZ4;Q53HK3;Q2VIR3-1;Q2VIR3;Q2VIR3-2	EIF2G;EIF2S3;EIF2S3L	5	16	50	7.27e-168	0.25416	24.624	1.4171	25.129	0.60409	23.841	0.37662	22.133	0.43142	19.51	0.58726	32.852	0.0317026	0.934875	0.0302072	0.00321496
Q9UNH7;A8K885;C0H5W9;Q5QTQ6;B4DJS7	SNX6;hCG_2013610	5	10	29.8	2.21e-182	0.3582	23.063	2.1069	14.946	0.75962	24.033	0.58252	12.866	0.5484	18.195	0.67436	19.145	0.265061	0.682935	0.0444107	0.00759338
Q9NQC3-2;Q9NQC3;Q53R94;Q6IPN0;Q7L7Q6;Q9NQC3-1;Q9NQC3-5;Q9NQC3-4;Q3LIF4;Q9NQC3-6;B4DZ44;Q3LIF1;Q53RF4;Q8IUA4;C9J603;A6XGP7;Q9NQC3-3;Q53SY1;Q7L7Q5	KIAA0886;My043;NOGO;RTN4;SP1507;hCG_1784307;Nbla00271;Nbla10545;NOGOC	8	9	57.8	0	0.19267	36.981	1.1361	36.424	0.58486	23.329	0.5525	31.768	1.2419	64.046	1.9996	41.578	0.00516981	0.0109219	0.0354752	0.948433
Q16836-2;Q16836;B3KTT6;Q16836-1;B2RB06;Q4W5B4	HAD;HADH;HADHSC;SCHAD	3	8	69.5	0	0.14512	68.304	1.4543	17.554	0.70086	31.656	0.44561	45.713	0.75915	13.979	1.4853	41.221	0.0190972	0.0565689	0.401455	0.522879
B0YIW6;Q6MZV5;P48444;B0YIW5;B4E1X2	ARCN1;hCG_40220;DKFZp686M09245;COPD	4	18	65.2	0	0.28193	37.686	1.4959	25.865	0.56962	15.932	0.46288	19.501	0.53205	36.849	0.6805	14.548	0.0287335	0.854085	0.110126	0.00705572
Q99497	PARK7	1	17	22	4.64e-61	0.34094	72.602	2.2204	49.434	0.62992	25.842	0.36627	29.545	0.37628	16.572	0.48952	47.829	0.99123	0.00736667	0.00112784	0.000275426
Q9BUL8;C9J5C3;C9J6F3;C9JPL6;C9J363;C9JND6;C9JSA3	CCM3;PDCD10;TFAR15;hCG_27561	11	8	34.3	1.41e-163	0.34171	20.548	1.9737	11.251	0.65989	8.7779	0.45649	13.54	0.46439	9.8728	0.56021	27.941	0.765852	0.213244	0.017441	0.00346251
P07948-1;P07948;A8K379	LYN	4	26	36.4	9.73e-119	0.49384	120.2	2.2742	26.741	0.72917	19.961	0.48457	31.464	0.50337	38.913	0.57415	40.101	0.978242	0.0173025	0.00348981	0.000965191
Q13433-1;Q13433;B4DR49;B4E224	LIV1;SLC39A6;ZIP6	3	3	63.9	0	0.47342	18.371	2.1046	52.714	0.64424	37.468	0.57537	7.1916	0.46491	4.4917	0.82241	38.022	0.4611	0.423199	0.0948533	0.0208473
P48509;Q53FU5	CD151;TSPAN24	1	4	20.2	8.7e-94	0.26514	28.856	1.4211	8.0086	0.67885	10.718	0.54211	22.615	0.67291	12.514	0.66233	29.896	0.0921758	0.428146	0.421136	0.058542
Q9UQ13-1;Q9UQ13;Q9UQ13-2;B4DDN9	KIAA0862;SHOC2	2	9	70.1	0	0.39999	24.015	1.7055	15.721	0.5399	23.276	0.40797	8.6247	0.42213	21.174	0.66607	15.806	0.492988	0.415632	0.0758823	0.0154977
O14980;B3KWD0;B4DR01;B7ZB16	CRM1;XPO1	13	40	55.6	2.02e-115	0.26549	51.144	1.5538	71.707	0.60775	23.389	0.46424	30.132	0.60064	35.141	0.89365	28.748	0.00613147	0.050896	0.936373	0.00659915
Q9Y490;Q5TCU6	KIAA1027;TLN;TLN1;RP11-112J3.1-001	3	71	62.5	1.41e-162	0.34235	29.59	1.7198	41.693	0.64958	44.769	0.42504	47.367	0.40999	34.504	0.51658	27.233	0.923472	0.0670178	0.00778507	0.00172557
Q9UQ80;A8K6Y1;Q6PIN5;Q05D08	EBP1;PA2G4	8	18	18	5.02e-118	0.26255	34.093	1.4749	45.627	0.69577	18.259	0.55656	13.053	0.62406	26.316	0.93472	27.822	0.0111922	0.0645457	0.903202	0.0210606
P80723-1;P80723;P80723-2	BASP1;NAP22	2	24	40.3	0	0.40285	25.119	1.7437	19.394	0.52752	26.058	0.34279	21.768	0.27015	32.444	0.16233	4.1484	0.659316	0.2059	0.0918097	0.0429735
O00505;Q53F09;Q5JVM9;Q8IYQ9	KPNA3;QIP2;hCG_2020517;RP11-432M24.3-001	2	6	37.9	1.06e-199	0.30864	23.389	1.5801	25.384	0.50196	18.945	0.36671	2.6797	0.42971	21.152	0.65072	20.037	0.128433	0.787345	0.0746014	0.00962021
Q13586	GOK;STIM1	1	14	37.9	2.62e-75	0.11489	23.592	1.0674	18.585	0.44052	19.067	0.57298	25.167	1.0552	26.033	1.8773	33.358	0.00290563	0.00621403	0.0203322	0.970548
P57088;A6QKW0	DB83;TMEM33;SHINC3	1	11	36	5.08e-127	0.1264	16.196	0.91206	54.322	0.56472	12.525	0.57985	39.432	0.98866	18.605	1.6692	36.51	0.00300238	0.00628594	0.0194897	0.971222
O00560-1;O00560;B2R5Q7;O00560-3;B4DQ93;B4DHN5	MDA9;SDCBP;SYCL;hCG_1787561	4	13	69.6	0	0.17222	33.251	1.6462	21.588	0.77487	24.831	0.55076	35.425	0.59962	38.322	0.67071	35.38	0.101314	0.360055	0.44753	0.0911018
Q9UQB8-1;Q9UQB8;Q9UQB8-2;B4DQ43;Q9UQB8-6;Q9UQB8-4;Q9UQB8-5;Q9UQB8-3;B4DMV0;B3KPV9;B4DWA1	BAIAP2	9	8	65	4.91e-206	0.2178	18.235	1.5374	26.11	0.59541	25.594	0.37782	19.606	0.61365	19.405	0.72761	46.591	0.0418508	0.296348	0.629579	0.0322217
O60749;B3KML1;B3KN57;B4DEK4;B7Z408;Q53GG3	SNX2;TRG9	1	15	66.9	4.61e-78	0.28247	27.274	1.8927	22.583	0.70901	24.184	0.48107	32.652	0.5306	27.614	0.69277	42.305	0.0243666	0.948213	0.0248036	0.00261661
P61956;B2R4I2;C9J3L3	SMT3B;SMT3H2;SUMO2	13	3	50.3	1.57e-172	0.38566	43.685	2.0701	11.498	0.72662	33.101	0.56964	23.065	0.56763	33.791	1.0529	54.809	0.0729519	0.688717	0.220046	0.0182856
P25789;B2RDG0;Q7Z474;Q567Q5	HC9;PSC9;PSMA4	6	12	37.6	5.24e-135	0.38731	17.901	2.3322	12.409	0.65776	16.728	0.45335	62.035	0.49341	25.609	0.55961	54.233	0.948131	0.0447309	0.00581119	0.00132718
P15151-1;P15151;A8K4I1;B3KSS4;P15151-4;P15151-2;P15151-3	PVR;PVS	4	6	49.7	0	0.43413	25.498	1.9122	50.623	0.64789	15.035	0.42729	94.65	0.4162	21.447	0.48504	25.931	0.972099	0.0217829	0.00474482	0.00137344
P57105	OMP25;SYNJ2BP	1	8	42.1	0	0.071271	123.34	0.71427	31.08	0.32445	18.362	0.4289	22.394	0.70012	33.044	2.0081	19.457	0.00297523	0.00607312	0.0184735	0.972478
P48723;B3KY30;B4DQX6;Q53FK2	HSPA13;STCH	1	11	43.8	7.62e-77	0.13127	20.067	1.1935	53.059	0.62616	25.923	0.64229	20.06	0.82891	32.983	1.1945	48.975	0.0195729	0.0481094	0.179393	0.752924
Q9NQ48;B3KSI9;C9JIX0;C9J0U8	LZTFL1;hCG_15332	6	8	23.5	7.56e-113	0.32214	18.695	1.6577	45.912	0.64542	11.22	0.42287	21.222	0.40379	19.542	0.57119	37.181	0.525198	0.435085	0.0335191	0.0061983
Q15003;A8K4T8;B4DRG7;C9J470;B4E189	BRRN;BRRN1;CAPH;KIAA0074;NCAPH	6	14	64.4	6.43e-184	0.29405	37.745	1.658	57.957	0.52266	14.785	0.39888	31.637	0.56087	15.399	1.1821	31.725	0.0476803	0.184523	0.698071	0.0697256
Q15021;B3KMS0;B3KY03;B4E0B7;Q6ZV00	CAPD2;CNAP1;KIAA0159;NCAPD2	3	22	30	0	0.16626	3.4347	1.3198	32.202	0.68373	26.157	0.33832	98.738	0.66658	69.518	1.1027	54.418	0.0312557	0.101923	0.666056	0.200765
Q15084-2;Q15084;B3KY95;B5MBW7;B7Z4M8;Q15084-1;B7Z254;Q53RC7	PDIA6;TXNDC7;hCG_22033;P5	2	25	57.9	3.77e-112	0.16774	58.98	1.2444	36.799	0.6697	61.155	0.61615	61.094	0.89356	25.555	1.3897	41.011	0.00824281	0.0208672	0.0934963	0.877394
P62424;Q5T8U4;Q5T8U2;Q9BY74	RPL7A;SURF3;SURF-3;hCG_2032998;RP11-244N20.10-009;RP11-244N20.10-005;RP-L7a	4	20	64.4	1.82e-130	0.29637	35.616	1.7788	61.305	0.65619	58.529	0.49851	15.949	0.64401	35.907	1.194	37.141	0.00759052	0.0422039	0.937204	0.0130013
Q99460-1;Q99460;B2R6D0;Q05BX4;Q05CW6;Q99460-2	PSMD1	5	21	42.7	1.25e-95	0.28192	34.73	2.0036	58.403	0.50947	16.578	0.31486	6.9628	0.40635	22.699	0.53565	17.662	0.453531	0.496469	0.0424989	0.00750078
P33993-1;P33993;A4D2A1;B2RBA6;B3KUD7;B4DDF5;C6EMX8;A4D2A2;Q9H4N9	CDC47;MCM2;MCM7;hCG_2023614;tcag7.648	4	22	91.4	0	0.26942	25.317	1.1786	20.27	0.93849	15.004	0.77011	29.051	0.27756	45.012	0.28143	60.22	0.420951	0.30007	0.179681	0.0992985
Q9NRX4;Q6FIE5;B1AMX0	CGI-202;HSPC141;PHP14;PHPT1;RP11-216L13.10-003	3	5	32.9	5.84e-192	0.49185	39.665	2.3233	17.71	0.7447	10.795	0.51666	13.859	0.51369	8.7226	0.73596	30.061	0.842148	0.133705	0.0197137	0.00443274
Q9NSD9;A8K666;B4DFM0;B7ZB32;Q4ZFX1;Q57ZJ5;Q9BR63	FARSB;FARSLB;FRSB;HSPC173;hCG_2012454	1	19	55.8	3.24e-224	0.30946	28.791	1.506	23.692	0.54858	19.444	0.51939	23.564	0.6675	21.25	1.1604	34.58	0.0197909	0.0777479	0.835361	0.0671001
Q15286	RAB1C;RAB35;RAY	4	10	72.5	0	0.46826	13.957	2.44	22.971	0.68062	19.482	0.4886	115.56	0.59845	23.846	0.69844	64.97	0.719785	0.238706	0.0341571	0.00735179
P61009	SPC22;SPCS3;UNQ1841/PRO3567	1	4	63.6	0	0.12325	182.5	1.1153	9.737	0.65692	8.966	0.58599	117.3	1.0023	17.842	1.9365	35.346	0.00154977	0.00343899	0.0120562	0.982955
Q15369	TCEB1	4	4	39.4	0	0.43654	10.773	2.279	48.711	0.69097	14.305	0.42567	9.1175	0.47739	26.899	0.79503	26.325	0.500728	0.418356	0.0675609	0.0133556
Q9HB90;B4DQ03;B4DQG4;Q9NQL2-1;Q9NQL2;Q9NQL2-2	RRAGC;RRAGD	4	11	10.8	7.03e-101	0.27553	20.518	2.3811	13.857	0.84519	11.531	0.74182	16.435	0.81199	20.362	0.87058	33.328	0.0966166	0.474068	0.377776	0.05154
P43307-1;P43307;C9IZQ1;B2R6N9;C9J5W0;C9J3L8;P43307-2	PSEC0262;SSR1;TRAPA	8	6	33.3	2.83e-174	0.13134	55.899	0.94537	16.913	0.55418	22.227	0.61739	20.511	0.99415	32.622	1.7603	40.751	0.00245779	0.00514039	0.0159794	0.976422
O75781-1;O75781;B2RCL4;B7Z6Y8;O75781-2;B3KMX3;B7Z649	KIAA0270;PALM	3	5	39.1	2.65e-202	0.45456	22.901	1.8238	55.579	0.55385	14.498	0.39197	25.336	0.37268	45.779	0.40864	31.83	0.87661	0.0887093	0.0259266	0.00875425
P27708;Q53SY7;Q53SZ4;Q96CK3	CAD	8	47	66.8	0	0.25219	10.307	1.6322	20.54	0.54043	17.021	0.4923	39.261	0.465	8.3368	0.58563	29.102	0.0930069	0.796386	0.098113	0.0124937
Q9BTV4;Q8TEP9	TMEM43;UNQ2564/PRO6244;FLJ00144	3	14	39	8.37e-83	0.21018	116.51	1.0529	35.088	0.55223	36.943	0.5369	24.409	1.0024	24.743	1.7822	53.667	0.00298504	0.0064736	0.022579	0.967962
Q9NVP1;Q4ZG72;Q53TI6;Q8N254	DDX18	3	14	19.7	1.82e-143	0.25136	43.096	1.5479	30.107	0.67379	24.317	0.51881	18.738	0.60584	28.961	1.0167	26.404	0.00328598	0.0188898	0.970808	0.00701641
P63208-1;P63208;P63208-2	EMC19;OCP2;SKP1;SKP1A;TCEB1L	5	8	40.5	3.97e-195	0.35038	18.624	1.9481	5.9392	0.65947	23.728	0.48186	19.673	0.56553	28.133	0.89847	40.256	0.0438262	0.840888	0.107109	0.00817697
Q9H3G5;A4D1A4;B3KW79;O75225;Q75MM4;Q9NZ90	CPVL;PSEC0124;UNQ197/PRO223;VLP	6	15	59	5.16e-149	0.16215	36.682	1.9142	44.776	0.82489	20.481	0.46294	33.023	0.41728	25.154	0.36909	48.591	0.349194	0.442547	0.161318	0.0469419
Q9H3K6-1;Q9H3K6;C9JGX8;Q9H3K6-2	BOLA2;BOLA2A;BOLA2B;My016	4	5	18.6	7.92e-57	0.4579	2.9729	1.829	5.4339	0.59426	17.911	0.3964	11.534	0.39603	12.344	0.49095	23.282	0.913222	0.0654674	0.0163711	0.00493978
Q9H8S9-1;Q9H8S9;B4DRY3;Q7L9L4;Q4W5E0;B7WP91;Q9H8S9-2;C9JAZ0;A6NDE7;B3KSH6	C2orf6;MOB4B;MOBK1B;MOBKL1B;MOB4A;MOBKL1A;hCG_1641487	8	5	71.7	0	0.27775	26.234	1.6511	11.468	0.60333	16.182	0.42163	9.7275	0.58321	13.001	0.91118	24.281	0.0241853	0.217391	0.741094	0.0173294
B4DV10;P61916;B2R4S5;B4DQV7;Q53HV6	HE1;NPC2	2	6	75.2	0	0.15834	28.498	2.9222	100.85	1.0505	51.312	0.47715	88.27	0.4209	32.231	0.33027	54.789	0.453377	0.378481	0.127964	0.040178
B4DVB8;Q15717;Q53XN6	ELAVL1;HUR	2	5	21.7	8.6e-92	0.32877	27.269	1.3757	56.303	0.56104	13.499	0.46934	13.944	0.67493	25.357	0.85857	60.722	0.02856	0.159254	0.778988	0.0331979
Q9H6E4;B0QY51;B4DRL0	CCDC134;RP5-821D11.6-003	3	6	52.2	1.36e-186	0.29331	74.526	1.214	15.673	0.51076	16.777	0.58696	27.76	1.177	44.945	2.1083	31.325	0.020486	0.041519	0.122854	0.815141
P62314;B5BTZ1;Q7Z5A3	SNRPD1	3	3	58	3.56e-196	0.32441	44.485	1.3215	28.687	0.61378	17.928	0.49762	16.601	0.45428	13.771	0.7125	38.921	0.067349	0.79147	0.128665	0.012516
P50991;A8K3C3;B5MCQ1;B7Z2F4;B7Z2Z8;B7Z8B1;B7Z9L0	CCT4;CCTD;SRB	3	29	63.1	2.04e-109	0.28799	41.256	1.7469	28.745	0.57189	26.739	0.49041	20.068	0.83584	46.536	0.83028	42.6	0.0678624	0.287952	0.575262	0.0689239
P61221	ABCE1;OK/SW-cl.40;RLI;RNASEL1;RNASELI;RNS4I	1	22	37.1	7.87e-75	0.17735	44.05	1.5289	20.343	0.75281	24.974	0.41396	18.937	0.49636	35.16	0.86035	58.261	0.0436216	0.219347	0.681911	0.0551202
Q96AY3;Q658U4;Q6ZME7;B4DJJ5;Q8NAG5	FKBP10;FKBP65;PSEC0056;DKFZp666D193	4	11	42	2.09e-115	0.38316	91.054	1.0309	22.261	0.48455	33.153	0.48456	18.365	0.78493	42.297	1.1305	23.74	0.0516192	0.115972	0.366321	0.466088
Q9H813;B4DHQ5;B7Z4D6	C1orf75;TMEM206	1	6	25	1.23e-48	0.27533	98.151	1.5081	15.377	0.58419	25.646	0.63996	23.042	0.65434	9.5694	0.70687	15.241	0.0934258	0.383459	0.451679	0.0714353
P06576;Q0QEN7	ATP5B;ATPMB;ATPSB	6	31	59.2	0	0.10707	47.161	0.94107	19.967	0.47905	25.529	0.4269	26.462	0.61327	30.494	1.536	50.202	0.00149315	0.00357834	0.0153948	0.979534
Q96BJ3-1;Q96BJ3;B7Z7D5;B7ZW30;Q96BJ3-3;Q96BJ3-2	AIDA;C1orf80	3	8	27.1	1.15e-200	0.44345	21.316	2.2173	27.63	0.61099	22.207	0.28598	29.69	0.23006	17.793	0.2489	29.99	0.752044	0.16043	0.0619848	0.0255411
O60664-1;O60664;O60664-2	M6PRBP1;PLIN3;TIP47	3	11	21.7	5.74e-61	0.41683	19.887	1.775	26.691	0.71366	27.7	0.49591	21.198	0.56466	32.735	0.72653	51.608	0.180423	0.786107	0.0291174	0.00435261
O43169;Q5HYD9	CYB5B;CYB5M;OMB5;DKFZp686M0619	2	7	21.8	3.12e-64	0.14071	25.447	0.98988	18.004	0.50243	162.55	0.56142	21.957	0.94388	14.126	1.829	34.274	0.000722733	0.00155247	0.00522635	0.992498
O75367-1;O75367;O75367-3;O75367-2;B4DJC3;Q59FH0	H2AFY;MACROH2A1	5	15	48.9	1.08e-81	0.082994	59.597	0.63208	46.604	0.36371	13.09	0.42226	20.344	0.7806	26.709	1.8724	39.76	0.00505584	0.00994241	0.0281302	0.956872
Q9NW13;B4DJ90;B4DU52	RBM28	5	9	42.8	4.29e-64	0.29204	106.77	1.5178	20.259	0.68443	18.384	0.47693	19.083	0.75381	13.216	1.0741	39.441	0.0100731	0.0459844	0.914407	0.0295352
Q96DA6;C9JBV1	DNAJC19;TIM14;TIMM14;hCG_17532	5	5	32.2	2.43e-87	0.062969	44.985	0.81056	37.768	0.33631	48.902	0.32132	38.596	0.59662	25.721	1.8232	36.319	0.000406157	0.000911435	0.00343459	0.995248
O43837-1;O43837;O43837-2	IDH3B	5	10	54.9	2.54e-166	0.17403	37.508	1.3384	23.445	0.74879	8.0865	0.57377	27.283	0.78184	18.341	1.4011	28.564	0.0171409	0.0479226	0.270638	0.664299
Q9BPW8;A8K4I8;B4DQI7;C9JYZ2	NIPSNAP1	4	8	21.2	3.01e-104	0.13188	9.858	1.3208	18.119	0.63533	19.127	0.48592	212.36	0.65332	19.961	1.2626	92.11	0.0201089	0.0601721	0.406939	0.51278
Q15233;A8K525;B7Z4C2;C9JRA5;C9JYS8	NONO;NRB54	7	17	38.7	1.79e-254	0.31407	55.958	1.1521	28.77	0.43012	75.82	0.34496	32.169	0.42823	32.794	0.68319	33.82	0.128164	0.507077	0.32431	0.0404486
P40429;Q0VGL3;Q53H34;Q5QTS3;Q8J015;Q9BSQ6;Q5VY36	RPL13A;hCG_1998057;RPL13a;RP11-365K22.1-001	6	7	41.9	1.1e-217	0.29716	37.897	1.6536	15.293	0.61843	14.416	0.45806	15.471	0.69284	14.013	1.0892	36.861	0.0117524	0.0607693	0.906335	0.0211436
P38159;B4E352;B3KRG5;Q8N8Y7;Q2VIN3;Q96E39;B4E3U4;Q5JQ65	HNRPG;RBMX;RBMXP1;CCBL2;DKFZp547N1117;hCG_23341;RBMXL1;RP4-531M19.2-001;RP11-1114A5.1-003	9	8	56.2	1.34e-134	0.29584	46.819	1.3748	23.084	0.53542	28.504	0.5368	42.983	0.7346	29.033	1.2854	52.016	0.0259627	0.0801149	0.615671	0.278251
P08107;A8K5I0;B4DI39;B4E1S9;Q9UQC1;B4DNT8;B4DWK5;Q59EJ3;B4DNX1;B4E1T6	HSPA1;HSPA1A;HSPA1B;DAAP-21F2.7-001;DAAP-21F2.8-001;DADB-333F21.2-001;DADB-333F21.4-001;hCG_1820593;hCG_43726;HSP70-1	9	38	36.5	7.79e-190	0.33379	31.739	2.0047	41.063	0.66209	36.917	0.45274	26.096	0.4863	24.716	0.65239	60.045	0.178563	0.793862	0.0239234	0.00365163
Q96F45-1;Q96F45;A8K2P6;B3KXM8;Q96F45-2	ZNF503	3	4	61.4	0	0.22229	9.3167	1.1422	29.626	0.57255	13.11	0.28795	54.255	0.50228	2.1382	0.32744	111.7	0.394501	0.403347	0.155174	0.0469776
P31040;B3KT34;B4DJ60;B4DYN5;Q0QF12;Q59GW8	SDH2;SDHA;SDHF	4	14	55.8	3.58e-118	0.11087	20.345	0.96945	20.768	0.47234	34.142	0.44565	38.366	0.72382	28.08	2.1233	31.286	0.0012802	0.00283526	0.0103692	0.985515
Q9P000;B4DIH0;B4DQW0;Q53FR9	COMMD9;HSPC166;hCG_26508	2	5	44.8	2.08e-263	0.29353	25.914	1.9884	25.663	0.7066	27.69	0.6901	17.986	0.69856	52.467	0.96668	32.055	0.0452585	0.30124	0.615045	0.0384567
Q9NUQ7;B3KRI4	C4orf20;UFSP2	1	7	36.5	6.58e-72	0.07449	15.853	0.87447	17.586	0.41979	28.687	0.53706	13.483	0.88648	12.346	1.6379	50.968	0.00393973	0.00831109	0.0258159	0.961933
P22695	UQCRC2	1	17	44.9	9.24e-151	0.05897	55.581	0.71155	31.873	0.35414	21.843	0.35314	26.917	0.62987	18.014	1.9751	57.81	0.00113467	0.00240241	0.00789912	0.988564
Q96FZ7	CHMP6;VPS20	2	6	32.8	1.18e-183	0.6072	13.718	2.3393	14.089	0.76359	11.917	0.41297	75.704	0.69697	40.531	0.46684	73.79	0.703544	0.196265	0.0728059	0.0273855
P29992;Q59FM5	GA11;GNA11	1	18	55.6	1.45e-79	0.50799	36.721	1.8736	40.567	0.76255	52.769	0.43183	28.337	0.42381	34.711	0.59315	40.949	0.868682	0.0987086	0.0251252	0.00748427
P82932	C21orf101;MRPS6;RPMS6	1	4	63.1	0	0.12307	32.375	0.93075	40.572	0.61492	12.073	0.57959	17.616	0.93626	35.114	1.5813	18.877	0.00409393	0.0087547	0.027825	0.959326
O43488;C9JSL3	AFAR;AFAR1;AKR7;AKR7A2	7	6	36.4	0	0.29184	41.229	1.96	24.138	0.63126	27.853	0.41118	33.726	0.58595	47.07	0.67301	13.495	0.0552692	0.888551	0.0505534	0.00562677
Q9Y5A9-1;Q9Y5A9;A8MX43;B5BU99;Q9Y5A9-2	HGRG8;YTHDF2	5	7	26.1	5.53e-152	0.40729	75.737	1.9335	16.082	0.70943	6.2134	0.43295	34.46	0.51754	4.557	0.68711	8.967	0.533309	0.421892	0.0378893	0.00690965
A5YVE9;Q5JPU1;P08559;A5YPB6;B2R5P7;B7Z3T7;Q53GE3;B7Z3X5;Q5JPU0	PDHA1;RP11-723P2.1-009;PHE1A;RP11-723P2.1-001	7	13	41.3	1.75e-167	0.19099	55.781	1.453	26.317	0.72541	22.426	0.56442	22.394	0.81041	23.79	1.6196	49.684	0.012839	0.0365786	0.246893	0.703689
Q08J23;A8K529;B3KP09;B4DQW2	NSUN2;SAKI;TRM4;hCG_18368	1	13	52.2	2.31e-285	0.39241	33.267	1.9353	33.154	0.67256	11.611	0.38546	19.496	0.41917	12.606	0.55681	26.134	0.938596	0.0513111	0.00814076	0.00195187
Q9BVP2-1;Q9BVP2;Q9BVP2-2;B4DMU5	E2IG3;GNL3;NS	7	12	20.4	8.59e-107	0.22961	38.084	1.3773	17.794	0.47653	27.788	0.38193	36.311	0.44156	37.21	0.66526	33.934	0.034185	0.620774	0.331835	0.013206
O14828-1;O14828;Q6FHJ5;O14828-2	C1orf3;PROPIN1;SCAMP3	2	8	57.9	0	0.21822	55.847	1.4839	49.295	0.67818	53.924	0.63771	19.827	0.81253	32.127	1.067	36.055	0.0281973	0.094026	0.627263	0.250514
P17028;Q53YE4;Q6ICR5;Q8IZN4	KOX17;ZNF191;ZNF24;ZSCAN3	1	3	24.6	3.29e-149	0.18182	97.758	0.70079	18.985	0.33075	40.8	0.34526	9.0691	0.6659	4.8299	1.226	17.772	0.0172851	0.0354721	0.108727	0.838516
O43615;Q53G69;Q6AI07;Q9UPE4	MIMT44;TIM44;TIMM44;DKFZp686H05241;hTIM44	1	11	33.9	1.62e-73	0.23288	89.192	1.6051	29.588	0.68926	19.473	0.40169	30.669	0.61021	21.498	1.3726	43.84	0.022538	0.0840639	0.806231	0.0871672
P09543-1;P09543;P09543-2;B4DFN6;B4DI06	CNP	3	23	53.3	0	0.41989	22.617	2.2316	25.124	0.77995	22.178	0.54236	17.192	0.66536	25.967	0.94002	49.508	0.0323179	0.932515	0.0319843	0.00318273
B4DN31;B7Z705;Q9BWS9-2;Q9BWS9;Q9BWS9-1;Q9BWS9-3	CHID1;GL008;PSEC0104;SB139	4	11	48.8	1.13e-192	0.12404	18.061	1.1044	25.793	0.55825	12.948	0.54787	18.599	0.91012	12.794	1.7606	26.356	0.00039587	0.00090642	0.00345542	0.995242
O43776;B4DN60	ASNS;NARS	4	12	8.8	3.57e-54	0.26313	0.95744	1.57	53.982	0.82111	10.679	0.33993	33.201	0.43171	5.7582	0.35965	74.19	0.599844	0.288348	0.0853711	0.0264373
P18206-1;P18206;B4E3Q9;Q5JQ13;P18206-2;B3KXA2	VCL;RP11-178G16.3-002	5	38	60.6	0	0.33188	22.033	2.0646	34.737	0.70079	47.983	0.40506	26.566	0.39402	22.008	0.48488	47.971	0.966013	0.0287006	0.00424925	0.00103751
Q9BYD2;Q5SZR1	MRPL9;RP11-98D18.5-002	4	7	49.2	4.95e-214	0.096721	4.5378	1.3821	11.087	0.58223	28.728	0.39505	103.35	0.68152	22.175	1.7911	23.878	0.0104595	0.0285164	0.170664	0.79036
Q9HBL7	AD025;C9orf46;MDS030	1	4	27.8	9.96e-59	0.068225	17.331	0.66129	7.3382	0.35006	8.5015	0.37779	12.229	0.77629	11.18	2.3354	16.193	0.00476021	0.00944435	0.0273704	0.958425
O75251;Q7LD69;Q8NAS7;A8K0V6;B3KRI2;B7Z1U1;Q6ZQU6;B7Z4P1	NDUFS7	6	3	53.4	1.63e-185	0.078339	30.087	0.7171	38.367	0.3879	33.271	0.37443	32.396	0.56072	51.194	1.9272	32.838	0.00289895	0.00615248	0.0203106	0.970638
Q8TBC4;A8K027;B2RBP3;A6NLB5;B7Z5F6;C9J0P8	UBA3;UBE1C	5	6	32.4	1.91e-74	0.34615	26.149	1.8578	37.558	0.6797	20.235	0.39041	13.502	0.30549	19.227	0.33746	5.4869	0.857562	0.102861	0.0294972	0.0100801
Q13724;Q58F09;A8K9K4;C9J8D4	GCS1;MOGS	4	19	58.2	6.28e-112	0.17033	43.673	0.87946	43.422	0.56774	23.977	0.53304	159.69	0.91906	37.738	1.7704	36.739	0.00193257	0.00401668	0.0127216	0.981329
Q8IV08;B4DEL6	PLD3	3	8	52.2	0	0.16481	26.444	1.483	63.289	0.78625	31.741	0.53966	36.162	0.50129	14.041	0.54929	24.765	0.157074	0.414462	0.337445	0.0910196
Q09028;B4DRH0;B4DRT0;C9JPP3	RBAP48;RBBP4	7	9	30.1	9.84e-257	0.29852	37.749	1.462	24.032	0.62787	34.419	0.43572	23.133	0.52462	14.347	0.91989	37.117	0.0325396	0.249362	0.694597	0.0235016
P00387-1;P00387;B7Z7L3;P00387-2;Q6TGM4;Q6TGM5;Q6ZVI6;B1AHF3	CYB5R3;DIA1;Z93241.1-006	5	23	30.1	2.35e-230	0.21922	73.71	1.1102	26.164	0.5008	36.355	0.47711	55.396	0.65432	28.017	1.4845	39.513	0.0141979	0.0362592	0.185538	0.764005
Q8NI22;B4DF17;Q68D61	MCFD2;SDNSF;DKFZp686G21263;hCG_17035	2	2	41.1	6.58e-62	0.19857	21.412	1.1139	16.864	0.69957	13.599	0.57011	24.716	0.98802	20.609	1.4018	45.644	0.00568921	0.0134303	0.0527006	0.92818
Q86UE4	AEG1;LYRIC;MTDH	1	24	35.7	8.13e-149	0.11602	68.791	0.86087	37.587	0.50083	27.787	0.5996	28.748	1.0696	28.22	1.8834	43.682	0.00497156	0.00994632	0.028456	0.956626
A8K878;P55145	ARMET;ARP;MANF	3	18	21.3	3.7e-101	0.1612	46.91	1.5016	43.121	0.73438	165.49	0.64489	19.749	0.93001	20.119	1.5182	137.89	0.0139705	0.0377078	0.192924	0.755398
Q86UP2-1;Q86UP2;Q5GGW3;B4DZ88;Q86UP2-2;B3KP76;Q3SWV9;Q6NZ46;Q6PDF7;B3KWP6;B7Z6P3;Q17RZ5	CG1;KIAA0004;KTN1	4	87	21.6	4.88e-179	0.13856	69.044	1.0761	30.508	0.56348	34.907	0.68736	55.428	1.1976	38.017	2.4693	36.704	0.00285584	0.00581298	0.0174516	0.97388
Q86V81	ALY;BEF;THOC4	1	10	21	1.36e-169	0.23534	19.74	1.4102	15.705	0.59238	22.66	0.47862	28.447	0.71618	15.209	1.3312	23.802	0.0172386	0.0568631	0.67902	0.246878
Q13895;Q5T8J2	BYSL;RP5-973N23.2-001	3	4	64.7	0	0.18517	10.202	1.0492	10.351	0.4789	24.293	0.32456	12.536	0.50455	7.9716	0.94417	29.633	0.0178183	0.0630291	0.79327	0.125882
Q86W74-1;Q86W74;Q86W74-2;B3KT99	ANKRD46	2	4	42.4	1.32e-110	0.11225	99.118	1.3814	20.2	0.52816	34.588	0.59408	26.832	0.88178	20.837	1.7593	46.226	0.00362149	0.00896674	0.0399721	0.94744
Q8N5M9;Q9BY51	JAGN1	2	3	52.7	1.8e-302	0.10817	23.011	1.2968	11.731	0.58868	18.262	0.62506	5.324	1.2029	18.692	2.1013	30.203	0.00213244	0.00474301	0.0165973	0.976527
Q05655;B4DFV1	PRKCD	9	8	32.4	1.87e-230	0.68845	9.5608	1.9884	61.616	0.75319	19.647	0.34895	33.821	0.45466	34.468	0.50331	21.921	0.695211	0.193878	0.0791397	0.031771
Q86Y39-1;Q86Y39;C9JT23;Q86Y39-2	NDUFA11	3	6	49.5	5.89e-222	0.05754	24.39	0.6925	131.1	0.35003	20.467	0.33874	51.709	0.45603	17.825	1.7631	16.718	0.00314035	0.00688035	0.0239695	0.96601
Q5U5X0;A8MPQ9	C5orf31;LYRM7	3	3	81	1.72e-219	0.28832	3.706	2.6837	20.478	0.69201	9.6709	0.42752	22.859	0.50107	47.448	2.0273	14.822	0.0771469	0.245621	0.57883	0.0984018
Q86YN1;B0QZG4;Q8IUV4;Q9Y3G1;Q9Y3G2	DOLPP1;hCG_30602;RP11-167N5.4-003;LSFR2	2	4	38.3	1.24e-209	0.14067	23.41	0.9454	8.4716	0.40251	31.027	0.59295	9.8126	0.58605	35.639	1.5824	7.7161	0.00996733	0.0220704	0.0757174	0.892245
P14678-3;P14678;A8MT02;Q15182;B3KVR1;Q53HE7;Q9UIS4;P14678-1;B4DVS0;Q5XPV6;P63162;Q6LBS1;Q9UKR4;P14678-2;B4DVD6;Q66K91	COD;SNRPB;SNRPB1;hCG_2039421;HCERN3;SMN;SNRPN	9	6	52.5	1.37e-268	0.26289	30.79	1.4326	23.319	0.60141	17.172	0.51805	44.022	0.65325	31.994	0.83407	25.905	0.0129862	0.0795921	0.886795	0.0206272
Q15075;A8K7J3;Q05D76;C9JSL9	EEA1;ZFYVE2	2	61	58	0	0.23552	43.694	1.7537	62.901	0.85117	22.202	0.7302	26.894	0.63869	23.926	0.61023	30.356	0.192856	0.431227	0.290386	0.0855317
Q9UKS6;B4DUI2	PACSIN3	2	6	78.9	0	0.30283	140.74	1.889	20.517	0.55887	21.335	0.42082	67.702	0.56016	24.682	0.7749	53.508	0.0542414	0.808096	0.127259	0.0104043
B5MD66;Q9Y320-1;Q9Y320;B2R7I0;B7Z4Y0;Q9Y320-2	TMX2;CGI-31;My009;PIG26;PSEC0045;TXNDC14;UNQ237/PRO270	3	5	25.3	2.43e-272	0.11996	40.432	0.80541	53.88	0.51683	44.81	0.54743	26.96	0.66372	17.387	1.5251	29.141	0.0032039	0.00687444	0.0223518	0.96757
Q8NBQ5	DHRS8;HSD17B11;PAN1B;PSEC0029;UNQ207/PRO233	1	7	22.8	8.3e-213	0.18004	43.927	1.4058	32.647	0.64675	29.909	0.60775	39.65	0.90622	35.216	1.6963	33.582	0.00398827	0.0104078	0.0553882	0.930216
Q8NBX0;Q5VTK4	CGI-49;SCCPDH;RP11-439E19.2-003	2	8	41.4	0	0.15881	10.109	0.71336	38.183	0.40978	43.263	0.44739	25.836	0.71216	28.679	1.4314	37.369	0.00327742	0.00673349	0.0210071	0.968982
B4DU42;Q969Z0-1;Q969Z0;A4D2L2;B3KMT3;B3KRS4;Q969Z0-2;A4D2L3;B3KM73;C9JY22;C9IZN7;C9J7P5	CPR2;FASTKD4;KIAA0948;TBRG4	10	8	35.6	8.79e-195	0.19167	15.578	1.3065	13.381	0.59336	22.069	0.49916	19.263	0.76731	12.105	1.451	6.5259	0.0111398	0.0315995	0.223111	0.73415
Q99615;A8K4T2;B7Z9W6;Q59EH7;B4DKK3;Q7Z784	DNAJC7;TPR2;TTC2;hCG_16581	3	12	22.8	4.21e-47	0.30246	65.306	2.2924	24.966	0.71324	32.937	0.45051	37.857	0.5207	31.522	0.65556	36.844	0.0988724	0.877474	0.0206594	0.00299375
P26639;B2RDX5;B3KTN2;Q5M7Z9;B4DEG8;Q53GX7;B4DKZ9	TARS	6	32	20.2	2.85e-106	0.24229	13.591	1.6418	21.688	1.278	26.72	0.89008	21.609	0.37974	37.217	0.43793	46.026	0.356367	0.335335	0.205911	0.102388
Q9NRY5-2;Q9NRY5;B2R8D8;Q9NRY5-1;B3KTE4;B4E1J2;B4DQT0	C5orf3;FAM114A2	5	11	43.5	1.22e-160	0.45075	13.754	1.8259	13.243	0.57012	18.86	0.42108	8.1926	0.46328	7.9872	0.5516	7.6198	0.876531	0.0979244	0.0202281	0.00531669
P30419-1;P30419;Q96HI4;Q9Y465;P30419-2	NMT;NMT1	8	7	24.5	9.53e-56	0.30955	9.4373	1.7695	34.387	0.60771	19.024	0.3802	43.797	0.42859	20.886	0.43267	55.778	0.921944	0.066503	0.00933128	0.00222209
O94832;Q7Z3N6;Q8N618	KIAA0727;MYO1D;DKFZp686A01173	7	47	35.5	0	0.52792	54.563	2.2507	27.008	0.69423	15.245	0.53676	17.177	0.46032	19.747	0.47486	43.606	0.873965	0.0908228	0.0262577	0.00895492
P08758;B4DNG6;Q6FHB3;A8MTE3	ANX5;ANXA5;ENX2;PP4	4	24	60.4	0	0.39171	60.15	2.111	17.555	0.71324	17.329	0.46558	22.876	0.48571	23.042	0.54456	52.486	0.98638	0.011664	0.00158104	0.000374981
Q86T03-2;Q86T03;Q86T03-1	C14orf9;TMEM55B	2	6	53.3	0	0.20174	47.933	1.9802	38.651	0.8519	30.303	0.59661	38.969	0.76964	53.865	0.83354	52.257	0.0744797	0.306623	0.534927	0.0839699
P17858-1;P17858;B3KNQ7;B4E108;Q6MZK4;Q7L2M7;Q7Z3R9;Q9BSP4;P17858-2	PFKL;DKFZp686L2097;DKFZp686G1648	3	15	61.4	0	0.23191	19.996	1.6255	22.359	0.61897	25.246	0.36648	21.836	0.49512	23.513	0.65932	27.394	0.0375352	0.84193	0.112263	0.00827182
Q9BXY0;B2RB44	MAK16;RBM13	2	5	28.7	3.66e-147	0.26979	13.863	1.8989	2.4473	0.78428	3.8953	0.5568	33.698	0.60957	16.301	1.2553	37.335	0.0128004	0.0713782	0.894116	0.0217051
P49321-3;P49321;Q53H03;P49321-1;B4DQP3;B4DS57;Q6PJY7;Q9P1N1;P49321-2;O95138;Q5T626	NASP;hCG_40880;RP4-697E16.3-005	6	19	55.1	0	0.55435	21.815	2.1828	26.441	0.69066	25.324	0.39234	18.199	0.33489	41.04	0.33999	37.211	0.761846	0.155037	0.0590128	0.0241043
P23193-1;P23193;P23193-2;B7Z4W0	GTF2S;TCEA1;TFIIS	9	8	71	1.18e-223	0.3628	15.46	1.998	22.212	0.70851	16.622	0.45614	8.102	0.4572	6.2901	0.63926	24.705	0.614935	0.35397	0.0262176	0.00487737
P21333-1;P21333;Q5HY55;Q60FE5;P21333-2;Q5HY53;Q60FE6;Q6NXF2;Q8TES4;Q5HY54;Q96C61;A6NDY9;B2ZZ80;B4E2F9;Q86TQ3	FLN;FLN1;FLNA;FLJ00119;XX-FW83128A1.1-010	10	94	31.4	4.53e-121	0.33573	46.417	1.9953	35.552	0.65262	21.891	0.50522	25.068	0.47194	31.91	0.62565	25.16	0.335039	0.622103	0.0365723	0.00628519
Q86SX6;Q0X088	C14orf87;GLRX5	1	3	40.8	0	0.36298	2.5955	2.1011	18.834	0.68547	19.293	0.10327	279.75	0.85732	22.11	1.4251	20.29	0.210128	0.29354	0.323078	0.173255
P61758;B4DWR3;Q6FH24	PFDN3;VBP1;hCG_17616	1	6	61.5	0	0.36385	73.94	1.9109	38.309	0.66846	11.555	0.41175	15.751	0.41245	10.676	0.52854	34.91	0.977803	0.0190153	0.0025792	0.000602129
Q9UJZ1;B4E1K7;Q6ZNW0	HSPC108;SLP2;STOML2	3	16	42.8	6.33e-213	0.097608	54.522	1.0067	26.759	0.47763	23.134	0.44248	20.902	0.65576	61.905	1.4874	38.03	0.00151677	0.00370607	0.0164661	0.978311
Q92520;C9JMN4;C9JP35	FAM3C;GS3786	4	10	25.6	2.77e-72	0.14336	13.08	1.5481	18.251	0.58018	27.074	0.61309	22.162	0.88929	43.396	1.638	37.137	0.00921997	0.0248339	0.136456	0.82949
Q7Z7N9	TMEM179B	1	2	21.7	1.16e-275	0.17306	7.2511	1.3295	14.597	0.65171	18.337	0.55338	13.899	0.62158	8.4442	0.66443	24.942	0.0782541	0.255225	0.524823	0.141697
Q99729-2;Q99729;B4DMY3;Q53F64;B5MD22;Q99729-3;Q99729-1;Q99729-4	ABBP1;HNRNPAB;HNRPAB	5	8	44.4	7.13e-107	0.41812	16.38	2.1547	27.35	0.6796	20.828	0.5352	18.85	0.73151	17.4	1.0375	33.439	0.0815926	0.607108	0.287202	0.0240974
Q16563-2;Q16563;A4D0R2;C9JYN0	SYPL;SYPL1;hCG_16932;tcag7.98	2	4	44	5.1e-268	0.1905	29.254	1.8548	33.542	0.79542	20.308	0.6322	15.671	0.74948	78.355	0.95097	51.935	0.0470375	0.185964	0.6593	0.107698
Q9HC36	HC90;RNMTL1	2	3	52.7	0	0.11613	7.5006	1.3931	17.047	0.56853	5.0653	0.49299	10.46	0.64783	12.979	1.4096	16.204	0.0157665	0.0461496	0.315632	0.622451
A8K435;Q8N3W6;P51649;B4DGP6;Q546H9;Q8N3W7;C9J8Q5	ALDH5A1;SSADH;hCG_37509	3	4	82.6	0	0.13024	69.46	1.8731	17.579	0.95487	10.062	0.8406	16.545	0.76674	21.764	1.7143	30.984	0.0377415	0.100783	0.381886	0.47959
P63096;B4E2V1;O43383;C9J3A4	GNAI1	4	18	68.5	0	0.50297	25.493	1.7073	60.48	0.59332	71.122	0.48491	27.396	0.36438	26.986	0.41647	47.609	0.800248	0.136318	0.0461756	0.0172586
Q6NUK1-1;Q6NUK1;B4E290;B7ZB41;Q6NUK1-2	APC1;MCSC1;SCAMC1;SLC25A24	2	18	32.2	3.26e-141	0.11082	75.875	0.9305	15.582	0.4373	47.367	0.43438	22.377	0.69356	73.897	1.8492	38.96	0.00066045	0.00148294	0.00559534	0.992261
Q13423;B4DMN9;B4DS88;Q2TB59;Q8N5H5	NNT	1	17	34.7	4.46e-111	0.073337	64.012	0.91512	24.25	0.36284	26.54	0.36795	63.225	0.62944	21.701	2.2072	43.064	0.00142668	0.00317364	0.0117387	0.983661
Q8TC12-1;Q8TC12;B3KQ19;Q0QD40;Q8TC12-2;A8K062;B4DDW0	ARSDR1;CGI-82;PSDR1;RDH11;hCG_21906	3	12	38.4	3.57e-211	0.14198	78.696	1.1394	18.832	0.59519	13.105	0.62515	11.206	0.87241	24.447	1.8304	33.354	0.00059635	0.00136515	0.00517848	0.99286
		1	5	56.4	2.6e-203	0.096238	7.473	1.021	1.0191	0.3757	36.177	0.55752	20.433	1.0487	4.4957	1.5334	33.541	0.00867535	0.0184167	0.057126	0.915782
Q08722-1;Q08722;Q08722-4;Q71A41;C9JWA1;Q08722-3;Q08722-2	CD47;MER6	5	2	46.9	3.78e-115	0.34504	16.158	2.5819	22.132	0.88445	43.367	0.62076	14.896	0.71406	17.79	0.77898	42.962	0.105576	0.824975	0.060867	0.00858219
P33316-2;P33316;P33316-1;P33316-3	DUT	5	8	38.2	1.34e-100	0.37026	56.801	1.532	59.737	0.547	22.031	0.3239	30.969	0.32346	65.388	0.41558	35.458	0.929256	0.0540166	0.0129069	0.00382069
B3KT15		1	18	39.7	3.7e-125	0.37192	35.783	2.1269	15.805	0.60938	28.658	0.40157	13.792	0.44611	22.638	0.60275	32.865	0.786633	0.187612	0.0213679	0.00438794
A4D0Z6;Q5H9Q6;B3KRZ3;C9JV30;P20839-3;P20839;Q6ZNB1;P20839-1;B3KVM8;B4DNJ7;C9J381;B4DE09;P20839-2;C9K0R9	IMPDH1;tcag7.1036;DKFZp781N0678;IMPD1;hCG_1811280	10	4	57.9	0	0.19882	25.714	2.3749	29.29	0.601	45.822	0.35784	58.319	0.62084	15.696	0.71273	36.325	0.0634252	0.687321	0.230766	0.018488
P02792;B1Q387;B1Q3B3;B2R4B9;O00563;Q4FCH6;Q6DMM8;Q6IBT7;Q6S4P3;Q86WI9;Q8WU07;Q96AU9;Q96CU0;B1Q3B4	FTL;FTL variant	2	9	80.6	0	0.16935	52.948	1.8121	59.514	0.815	38.313	0.53341	16.999	0.50291	61.594	0.55431	26.897	0.172035	0.490688	0.275564	0.0617136
P63241-2;P63241;P63241-1;Q6IS14	EIF5A;EIF5AL1	7	16	44.7	2.15e-211	0.37199	21.528	2.0503	25.72	0.70842	49.184	0.39842	71.195	0.44324	32.558	0.58046	47.128	0.900624	0.0864677	0.0105949	0.00231346
Q6P2E9-1;Q6P2E9;B7Z7V8;Q6P2E9-2	EDC4;HEDLS	2	21	43.9	1.95e-237	0.22136	9.5627	1.1301	25.635	0.49494	16.736	0.32515	36.47	0.73672	32.847	1.5698	24.628	0.036539	0.0862978	0.328916	0.548247
P62913-1;P62913;Q08ES8;Q5VVD0;P62913-2;Q5VVC8;Q5VVC9	RPL11;hCG_1739238;RP11-223J15.3-001;RP11-223J15.3-005;RP11-223J15.3-004	6	10	48	0	0.27018	54.48	1.6103	37.546	0.61353	26.571	0.47475	40.709	0.58384	22.452	1.1065	58.775	0.00615493	0.0336158	0.948613	0.0116161
Q9HD42-1;Q9HD42;B4DXN3	CHMP1;CHMP1A;KIAA0047;PCOLN3;PRSM1	1	4	77.7	0	0.18592	34.874	1.7499	41.246	0.9259	12.197	0.72144	19.069	0.84765	11.829	1.0181	34.791	0.0615436	0.184835	0.531376	0.222245
P07900-2;P07900;Q86SX1;P07900-1;Q2VPJ6;Q86U12;Q8TBA7;O75322;Q96HX7	HSP90A;HSP90AA1;HSPC1;HSPCA	10	54	81.8	0	0.34458	32.597	2.0128	42.75	0.73925	31.011	0.45462	36.072	0.44986	27.096	0.54297	40.856	0.866622	0.116932	0.013471	0.00297533
O75942;Q6SES1;P04156;A1YVW6;B2R5Q9;B4DDS1;B4DI53;B4DJ65;Q53YK7;Q540C4;Q5U0K3;Q6FGN5;Q6FGR8;Q86XR1;A2A2V1;B2NI04;B2NI05;B3KQX7	PRNP;PRIP;PRP;hCG_1785425;RP5-1068H6.2-004	5	4	40.1	2.45e-279	0.32796	20.418	1.2416	44.782	0.53714	33.949	0.45203	71.765	0.39863	16.402	0.5942	41.538	0.178291	0.745059	0.066607	0.0100437
Q96DG6;B2RD36	CMBL	1	2	63.9	0	0.34017	15.562	1.9837	17.555	0.49752	13.776	0.38818	36.118	0.40583	3.076	0.56369	19.736	0.634457	0.314152	0.0426196	0.00877184
Q86SZ2-1;Q86SZ2;B0AZV9;Q86SZ2-2;B4DFZ8	TRAPPC6B;hCG_1641028	3	9	29.5	4.08e-211	0.33797	25.476	2.3583	27.667	0.75168	19.387	0.49102	25.194	0.69931	13.286	0.55716	33.07	0.433217	0.464852	0.0835609	0.0183704
Q9UHG3;B7Z3Y2;B7Z8A2;B7Z9P8;Q584P1	KIAA0908;PCL1;PCYOX1;UNQ597/PRO1183	5	18	35.7	1.76e-92	0.18624	38.985	1.691	43.613	0.72557	37.356	0.62401	26.469	0.84043	38.796	0.90018	84.676	0.0525523	0.176059	0.598741	0.172648
Q6P996-1;Q6P996;B4DHL7;B5ME35;B4DR55;B4DSL3;Q6XYB5;Q86XE2;Q6P474;Q6P996-2;B5MEG0	KIAA0251;PDXDC1;PDXDC2	8	6	31.3	7.07e-189	0.29297	0.46041	1.3842	3.2975	0.65194	30.395	0.49201	2.2345	0.55703	28.502	0.70274	1.1829	0.0419391	0.706788	0.236974	0.0142989
Q9NV92;A6NF21;B4DGY6;B4DLX2;C9JZF0	KIAA1165;N4WBP5A;NDFIP2	6	4	77.3	0	0.088741	22.662	0.94759	21.624	0.5404	13.418	0.37758	19.945	0.45127	21.335	0.53654	62.052	0.0709102	0.199712	0.495599	0.233779
Q9BZE4;B3KMC5;B4DHR2;B4DY13;B7Z7A3;Q53GS0;Q8N4P8	CRFG;GTPBP4;NOG1	2	17	42.8	1.44e-290	0.24376	30.054	1.5585	27.241	0.68823	26.23	0.53976	41.417	0.59366	28.185	1.0749	29.177	0.00741291	0.0376164	0.935503	0.0194675
P08240;B4E0H3;Q6IAX9	SRPR	1	15	73.3	0	0.13674	19.467	0.98272	28.856	0.51827	14.935	0.60889	23.437	1.0227	25.921	2.2814	33.867	0.00221947	0.00455231	0.0139922	0.979236
Q9H553-1;Q9H553;Q9H553-2;B3KNL8	ALG2;UNQ666/PRO1298	2	6	67.7	0	0.10264	10.603	0.70905	29.34	0.63023	14.738	0.65829	22.727	0.8722	13.108	1.5333	15.717	0.0163626	0.0315554	0.0801946	0.871887
Q9Y3A3-1;Q9Y3A3;A8K012;Q53SE0;B4DML0;Q9Y3A3-2;B4DM50	CGI-95;MOB3;MOBKL3;PREI3;hCG_20091	4	5	47.7	0	0.56971	84.051	1.8504	23.013	0.793	29.498	0.65809	15.559	0.68343	7.022	0.91882	20.169	0.227135	0.70357	0.0600784	0.00921655
Q9BXJ9-1;Q9BXJ9;B2RBE5;B4E2T6;Q9BXJ9-4;Q58F05	GA19;NAA15;NARG1;NATH;TBDN100	7	22	59.3	0	0.36648	19.963	1.9947	23.909	0.83249	15.895	0.46314	18.591	0.34991	30.676	0.47104	37.098	0.821933	0.134388	0.033488	0.0101915
Q9NZJ7-1;Q9NZJ7;Q9NZJ7-2;A4FVA6;A8YXX5;Q9Y374;Q5TDC2	CGI-64;MTCH1;PSAP;UNQ1871/PRO4314;PIG60;RP1-90K10.1-007	7	6	32.8	2.64e-183	0.11754	127.99	0.67634	13.967	0.37881	30.065	0.41944	14.204	0.73247	32.661	2.1863	61.399	0.00941449	0.0182842	0.0510914	0.92121
O75746;B3KMV8;A8MUJ5;B3KR64	ARALAR1;SLC25A12	4	26	55.8	0	0.053449	14.089	0.93172	26.046	0.42026	52.901	0.39994	26.34	0.70483	26.425	2.0847	34.712	0.000369527	0.000826596	0.00300901	0.995795
A8KAH5;P53990-4;P53990;A8K5S3;B4DLP1;B4DXC9;P53990-1;P53990-2;P53990-3;B4DHF3	IST1;KIAA0174	7	6	25.5	2.04e-146	0.22829	23.924	1.4577	25.124	0.66067	19.186	0.57399	25.056	0.51329	51.503	0.51398	34.805	0.20381	0.509238	0.232505	0.0544466
Q96HE7	ERO1L;UNQ434/PRO865	2	21	55	2.82e-301	0.16006	20.671	1.2444	22.803	0.66779	25.026	0.60153	21.237	0.93681	24.463	1.3995	37.908	0.00831732	0.0207238	0.0890588	0.8819
Q14847-2;Q14847;C9JVR8;Q14847-1;A8K1D2;B4DJI4;C9J9W2;B4DIC4	LASP1;MLN50	7	3	62.8	1.78e-256	0.37095	7.8925	1.2799	25.285	0.59856	9.6094	0.40847	71.634	0.42658	0.68163	0.52702	27.958	0.858477	0.125616	0.0131659	0.00274076
P51648-2;P51648;P51648-1;Q59H65;Q68D64;Q6I9T3	ALDH10;ALDH3A2;FALDH;DKFZp686E23276;hCG_30680	15	11	66	0	0.14258	12.859	0.9658	25.933	0.49019	29.242	0.60321	24.883	1.0653	20.556	2.0386	38.395	0.00312133	0.00637595	0.0193248	0.971178
B4DIM0;Q4LE36;P53396;Q8N9C4;B4E3P0	ACLY variant protein;ACLY	4	30	83.9	0	0.29276	26.422	1.9451	22.384	0.68996	23.268	0.52269	27.577	0.57245	87.763	0.65398	33.434	0.073884	0.864852	0.054282	0.00698172
Q9HB71-1;Q9HB71;Q5R371;Q6NVY0;B3KSF1;Q5R370	CACYBP;PNAS-107;S100A6BP;SIP;hCG_2024873;RP1-102G20.6-001;RP1-102G20.6-002	6	15	40.5	5.3e-238	0.29949	37.205	2.3493	28.398	0.67196	64.294	0.41075	92.34	0.52605	44.293	0.61088	42.265	0.227971	0.733983	0.0328268	0.00521895
Q9Y5L0-2;Q9Y5L0;Q9Y5L0-3;Q9Y5L0-1;B5MD86;B2R6H7;C9J7E5;B3KM69;B3KMX1;C9IZM0	IPO12;TNPO3	6	7	63.6	0	0.25112	58.714	1.3096	20.198	0.42252	21.625	0.29407	33.697	0.38487	3.411	0.52271	19.447	0.10928	0.81336	0.0688046	0.00855535
Q9H3N1;B7Z7R5;B4DZX7	PSEC0085;TMX;TMX1;TXNDC;TXNDC1;UNQ235/PRO268;hCG_2042974	2	18	30.1	3.03e-155	0.11805	44.169	1.0299	21.244	0.51202	19.122	0.58364	23.474	0.8712	25.239	1.8118	38.968	0.000616753	0.00136141	0.00477595	0.993246
Q9NUM4;A4D108;Q8N353;C9JZ87;C9J4Q6	TMEM106B	4	8	32.4	0	0.15906	28.617	1.4875	13.948	0.89536	43.683	0.53238	40.06	0.59503	18.848	0.71656	22.835	0.101151	0.298727	0.463898	0.136223
P48739-2;P48739;B3KVT6;B7Z7Q0;P48739-1;B2R7P6;C9JW90	PITPNB;hCG_41089	5	13	47.3	4.86e-240	0.34614	26.829	1.8103	22.327	0.53257	46.747	0.35951	17.291	0.43875	16.806	1.0416	35.308	0.156212	0.442543	0.343879	0.057366
P27816-1;P27816;P27816-6;B4DM10;P27816-2;Q05D06;Q6NX68;P27816-4;Q86Y04	MAP4	14	35	81.3	1.38e-250	0.24716	19.616	1.4084	21.606	0.4235	28.651	0.29603	37.949	0.4471	18.157	1.0278	32.522	0.0707421	0.233466	0.604486	0.0913055
Q96AG4;B2RE83	LRRC59;PRO1855	1	18	32.3	2.28e-116	0.12802	41.004	1.1538	40.821	0.59052	35.87	0.61839	30.965	1.145	34.927	2.2492	58.151	0.000878476	0.00188501	0.00628011	0.990956
P22626-1;P22626;B8ZZ37;P22626-2	HNRNPA2B1;HNRPA2B1	3	20	30.5	8.94e-259	0.36792	30.686	1.3364	89.066	0.58246	27.534	0.52229	36.298	0.65652	41.748	1.1785	62.129	0.0328735	0.11262	0.738822	0.115685
P68104;A8K9C4;A9X7H1;B4DV42;B4E2C5;Q16577;Q53G85;Q53G89;Q53GA1;Q53GE9;Q53HM9;Q53HQ7;Q53HR1;Q53HR5;Q6IPN6;Q6IPS9;Q6IPT9;Q8IUB0;Q96RE1;Q9H2I7;Q9NZS6;Q5VTE0;Q5JR01;A6PW80;Q2F837;Q504Z0;Q6IQ15;Q6P082;Q6P4C9;Q8TBL1;Q96C29;Q96CD8;Q96EB3;B4DNE0	EEF1A;EEF1A1;EF1A;LENG7;EEF1A1L14;PTI-1;hCG_2033271;RP11-505P4.2-001;EEF1AL3;RP11-505P4.2-015;RP11-505P4.2-003	13	30	49.2	0	0.20427	31.993	1.6689	28.942	0.67317	18.873	0.42546	23.244	0.5047	28.233	0.86284	38.25	0.0260979	0.216276	0.735567	0.0220593
Q04323-2;Q04323;Q04323-1;B4DNC6;B4E0P8;Q05BV2	SAKS1;UBXN1;hCG_1818009;LOC51035	2	2	54.7	2.16e-285	0.25524	20.291	1.2311	7.0617	0.31411	49.442	0.22711	34.269	0.21945	50.514	0.24286	55.022	0.885967	0.0835405	0.023037	0.00745544
P17612-1;P17612;A8K8B9;P17612-2;Q15136;B1APG4;C9JK39	PKACA;PRKACA;KIN27;PRKACB;RP11-82H13.1-005	4	8	44	8.3e-254	0.37249	20.423	2.1604	25.311	0.72384	18.197	0.55329	14.893	0.50709	18.842	0.61306	21.276	0.672648	0.292702	0.0287465	0.00590319
Q9UNZ2-5;Q9UNZ2;Q53FF5;Q9UNZ2-1;Q53FE8;Q9UNZ2-4;A2A2L1	NSFL1C;UBXN2C;RP4-776F14.2-005	4	10	54	9.86e-296	0.37777	14.366	2.0184	44.917	0.61383	33.474	0.32803	29.053	0.25683	39.878	0.34072	17.9	0.851698	0.104833	0.0321922	0.0112765
P00167-1;P00167;P00167-2;Q59F44	CYB5;CYB5A	5	5	52.1	4.61e-237	0.39284	94.892	1.2086	13.478	0.46509	14.869	0.63311	9.6028	0.85339	9.6427	1.7108	22.7	0.048811	0.0981646	0.264519	0.588506
Q8N1F7;A8K897;B3KPQ8	KIAA0095;NUP93	2	26	12.7	8.09e-159	0.22453	71.092	1.3319	33.946	0.53602	19.835	0.48397	37.042	0.57336	35.147	0.91428	37.315	0.00403488	0.0194749	0.962563	0.0139271
Q8TEX9-2;Q8TEX9;B3KQ33;Q59FI4;Q8TEX9-1;B3KPS9;B3KPY9;B3KSQ4;B3KT38;B3KTB3;B4DXR7;Q6I9Y8;Q59H62	IMP4B;IPO4;RANBP4	3	30	36.2	1.5e-175	0.23114	39.215	1.2502	25.188	0.47713	13.819	0.35902	31.26	0.30999	37.683	0.65918	79.319	0.112012	0.610209	0.24917	0.0286094
P09471-2;P09471;Q6AWC5;P09471-1;B3KP89;Q8N6I9	GNAO1;DKFZp686O0962	2	11	73.5	0	0.43143	23.071	2.1249	9.0511	0.62498	19.696	0.62104	32.225	0.42115	20.705	0.59126	71.135	0.709163	0.222055	0.0537096	0.015073
Q07866-9;Q07866;Q7RTQ4;Q07866-4;Q7RTP8;Q07866-6;Q7RTQ0;Q7RTQ1;Q7RTQ2;Q7RTQ3;Q07866-5;Q7RTQ8;Q07866-7;Q07866-1;B5BU63;Q07866-3;Q07866-2;B4DGB3;Q7RTQ7;Q7RTQ9;Q7Z5D5;Q07866-8;B4DS14;C9JN69	KLC;KLC1;KNS2	14	8	44.2	0	0.24654	27.367	1.5019	30.603	0.57093	39.2	0.44141	26.25	0.44957	28.936	0.56337	25.839	0.0510158	0.894579	0.0487389	0.00566649
Q68D85;Q7Z3M6		1	6	37.4	1.14e-139	0.32067	27.393	1.6621	20.09	0.56648	10.985	0.46302	29.76	0.42939	29.54	0.67781	47.088	0.112955	0.825214	0.0545304	0.00730066
Q9BU61;A4FU71;Q9Y3Z0	C3orf60;NDUFAF3;hCG_96422;DKFZp564J0123	4	6	35.9	1.14e-167	0.10062	29.54	0.84129	5.2874	0.36732	27.138	0.34796	10.175	0.57776	18.029	1.6871	56.438	0.00271748	0.00617331	0.024065	0.967044
Q14696	KIAA0081;MESD;MESDC2;UNQ1911/PRO4369	1	8	37.9	6.08e-166	0.15557	48.678	1.3786	20.934	0.58057	19.077	0.60583	29.057	0.77562	13.073	1.644	20.879	0.00670191	0.0177157	0.0952287	0.880354
Q5JWU6;Q5U0E0;O43399-1;O43399;B4DDV4;Q53GA0;Q6FGS1;A6NG42	hCG_22755;RP4-591C20.2-003;TPD52L2;RP4-591C20.2-007	4	9	43.8	1.44e-118	0.38446	49.687	1.8883	24.858	0.68775	12.964	0.44888	15.229	0.46876	62.296	0.54831	29.044	0.978288	0.0188868	0.00230287	0.00052261
A8MU24;B3KRK5;P42785;B3KR26;B5BU34;B7Z7Q6	hCG_27286;PRCP;PCP	2	7	53.2	0	0.36628	115.08	2.4819	11.914	1.0122	25.255	0.63712	29.826	0.43456	31.124	0.37837	20.387	0.678091	0.219086	0.0749431	0.0278806
Q9BS26	ERP44;KIAA0573;TXNDC4;UNQ532/PRO1075	1	16	27.8	3.33e-154	0.17648	63.736	1.2586	15.158	0.62902	16.959	0.63515	19.534	0.97947	50.402	1.4591	34.243	0.00515982	0.0126308	0.0535569	0.928653
O60506-3;O60506;Q59GL1;O60506-4;Q05CK9;Q5TCG1;O60506-1;B2R8Z8;O60506-2;O60506-5;B7Z213;B7Z645	HNRPQ;NSAP1;SYNCRIP;RP1-3J17.2-003;hCG_401112	6	17	66.8	0	0.37549	15.935	1.7262	25.689	0.66773	89.562	0.42687	58.822	0.59508	19.678	0.89595	21.545	0.092199	0.653773	0.23237	0.0216575
Q9H3Z4-1;Q9H3Z4;Q6AHX3;Q8TET0;Q9H3Z4-2	CSP;DNAJC5;DKFZp761N1221;FLJ00095	2	7	41.2	1.8e-246	0.31167	84.327	1.5697	54.346	0.65232	28.809	0.56165	29.971	0.64579	30.384	0.74895	35.784	0.0558111	0.598001	0.323553	0.0226353
A0FGR8-2;A0FGR8;A6NJB3;A0FGR8-6;A0FGR8-1;A0FGR8-4;C9JGI7	ESYT2;FAM62B;KIAA1228	8	15	21	7.25e-73	0.20235	9.9544	1.263	15.207	0.56926	26.136	0.64965	27.844	0.91754	24.149	1.7156	33.653	0.00170031	0.00406832	0.0174326	0.976799
Q86X29-1;Q86X29;A6NDW3;B4DKL4;Q86X29-3;Q8NBM0;Q9BT33;Q9BWS2;Q86X29-2	LISCH;LSR	6	5	34.5	1.68e-169	0.32179	74.689	1.6835	16.852	0.53984	26.469	0.39035	19.701	0.50496	31.234	0.56498	33.363	0.260289	0.680566	0.0509223	0.00822179
Q9UBU8-1;Q9UBU8;A5D8W6;B3KTM8;Q9UBU8-2;B7Z6R1;Q0VAE4	FWP006;HSPC008;HSPC061;MORF4L1;MRG15;PP368	7	5	37.4	1.39e-173	0.25279	18.318	1.6075	9.7256	0.56929	16.136	0.46931	11.805	0.69038	7.3273	1.4307	53.595	0.019946	0.0687163	0.771312	0.140026
Q96QD8-1;Q96QD8;A8K6H9	ATA2;KIAA1382;SAT2;SLC38A2;SNAT2	4	7	26.9	3.94e-166	0.20775	29.42	2.2912	22.722	1.0216	21.098	0.77823	19.882	0.9192	19.142	0.9987	40.012	0.0796682	0.266956	0.523588	0.129788
Q7Z2W4-1;Q7Z2W4;A8K9U6;Q7Z2W4-3;C9J6P4;Q7Z2W4-2	PRO1677;ZC3HAV1;ZC3HDC2	6	15	32.6	1.18e-127	0.10987	91.795	1.4195	23.354	0.50835	39.581	0.37261	23.901	0.51805	26.775	0.79769	41.214	0.0179467	0.0767128	0.83596	0.0693806
B7WPD3;Q15370;B8ZZU8	hCG_1778969;TCEB2	3	6	70.6	0	0.35925	26.217	1.6422	13.638	0.6057	18.659	0.29149	87.051	0.42709	29.463	0.52005	26.33	0.686475	0.248062	0.052677	0.0127854
O95861-1;O95861;B4DPS5;B7Z9J7;B4DUS9;O95861-2;A6NF51;C9JI50	BPNT1	4	10	23.6	1.28e-172	0.32005	63.967	1.5768	43.848	0.47332	18.877	0.35634	42.966	0.46246	43.477	0.63145	51.296	0.188842	0.689223	0.106513	0.0154221
Q14160-3;Q14160;Q14160-1;Q14160-2;A0PJK8	CRIB1;KIAA0147;LAP4;SCRB1;SCRIB;VARTUL	5	40	21.1	5.59e-184	0.52651	28.786	1.9547	38.17	0.64436	33.693	0.39625	93.371	0.33547	37.581	0.44717	41.083	0.806879	0.132243	0.0446113	0.0162669
Q8NC51-1;Q8NC51;Q8NC51-2;Q63HR1;Q8NC51-3;Q8NC51-4;Q5VU21	CGI-55;PAIRBP1;SERBP1;DKFZp686P17171;RP11-393N21.3-001	4	24	62.1	0	0.22263	60.836	1.3495	27.606	0.43543	60.583	0.33863	20.7	0.57799	39.878	1.0535	39.933	0.0298407	0.104918	0.759703	0.105538
Q9UN37;Q49AN7;Q9NXK5;Q9UF30	VPS4;VPS4A;DKFZp434E0418	1	7	35.4	5.59e-61	0.21973	24.972	1.4556	37.218	0.66143	25.333	0.47844	36.801	0.53334	24.942	0.64283	58.074	0.0771525	0.516823	0.3689	0.0371249
Q9NTJ3-1;Q9NTJ3;B3KXX5;B3KVJ5;Q9NTJ3-2;Q58F29;Q6NSG3	CAPC;SMC4;SMC4L1	13	42	36.9	1.76e-280	0.2418	33.163	1.3049	43.456	0.51714	11.499	0.51153	42.917	0.56973	29.74	1.1842	27.614	0.0211709	0.0722029	0.736333	0.170293
P22061-1;P22061;P22061-2;B7Z972	PCMT1	9	12	42.7	1.9e-184	0.34645	30.425	1.7548	52.905	0.5686	52.771	0.38941	47.381	0.44424	41.313	0.65488	62.606	0.280792	0.655836	0.054671	0.00870103
Q9Y3T9;B3KNC3;Q9H9J5;B4DY21	NOC2L	5	11	31.5	1.35e-113	0.20733	11.991	1.3418	132.43	0.6725	20.813	0.50885	15.869	0.66317	24.261	0.88371	29.928	0.0239893	0.0975788	0.785661	0.0927713
O00567;A0PJ92;A8K9K6;Q9BSN3	NOL5A;NOP56	3	20	44.6	0	0.20247	25.248	1.2239	23.96	0.56417	38.401	0.48803	20.95	0.66166	21.065	1.0995	31.057	0.0160254	0.0531154	0.618754	0.312105
Q6P9B6;A8K5C2;B4DM09;B4DTA9	KIAA1609	2	8	19.9	4.28e-286	0.39254	45.468	2.3491	18.25	0.67843	49.582	0.43574	43.317	0.4321	73.306	0.45466	1.138	0.978139	0.0173397	0.00352219	0.000999041
B1AKR6;B4DFR2;Q9NP97-1;Q9NP97;Q8TF09	DYNLRB1;RP5-914B9.1-004;BITH;DNCL2A;DNLC2A;HSPC162;ROBLD1;DNCL2B;DNLC2B;DYNLRB2;ROBLD2	6	3	51.5	0	0.36998	16.745	2.1524	49.283	0.53726	1.3387	0.32925	6.0028	0.35615	3.1719	0.36451	58.976	0.92923	0.053173	0.0134164	0.00418106
P62906;Q1JQ76	NEDD6;RPL10A	5	14	42.5	0	0.30187	25.51	1.6466	25.689	0.63591	21.733	0.50458	21.257	0.65406	22.296	1.1631	30.04	0.00629311	0.0322438	0.947913	0.0135496
P42766;A4D2M5	RPL35;LOC154880;tcag7.829	3	5	17.5	9.82e-259	0.32484	64.149	1.9981	25.361	0.79559	49.551	0.61288	23.807	0.69226	33.622	1.1936	37.77	0.00863965	0.0674183	0.914319	0.00962354
Q9Y5K6	CD2AP	1	6	60.5	5.17e-219	0.19118	9.6386	1.9299	25.566	0.69327	10.223	0.45883	21.649	0.68286	23.974	1.0919	37.693	0.00487191	0.0263804	0.9571	0.0116481
Q96K17;B3KNJ1;Q6PJ77	BTF3L4;hCG_2031635	2	2	49	4.71e-211	0.35029	14.265	1.5405	0.36199	0.49928	24.163	0.30424	6.3269	0.34059	15.215	0.40649	20.187	0.939444	0.0473194	0.0103421	0.00289487
P60983;B2R499;Q9BS35;Q59G69	GMFB	4	5	19.9	7.92e-251	0.448	13.895	2.8328	16.618	0.84114	101.13	0.55816	21.533	0.49031	21.876	0.51034	31.246	0.939237	0.0472462	0.0104232	0.00309374
P08865;C9J9K3;Q96RS2;A6NE09;C9JKH4	LAMBR;LAMR1;RPSA;LAMR1P15;hCG_1984468	19	14	19	1.69e-211	0.49183	21.383	1.9606	61.431	0.67229	20.027	0.43857	22.344	0.45286	18.348	0.53428	47.476	0.943028	0.0437055	0.0102462	0.00302032
P18621;B4E3C2;A8MU02;B5ME31	RPL17	9	10	67.4	0	0.32156	36.998	1.8597	35.979	0.789	61.582	0.4742	42.859	0.64548	16.047	1.0453	30.794	0.0383952	0.33619	0.602233	0.0231818
Q9Y281;Q549N0	CFL2;hCG_21174	2	13	14.2	4.65e-182	0.3374	24.132	2.5385	32.63	0.78869	11.544	0.56064	14.188	0.62411	13.502	0.67448	36.765	0.229201	0.715792	0.047132	0.00787457
B2RBA8;Q59F97;Q7Z2Y7;P35237;Q8IXH2;Q9UDI7	PI6;PTI;SERPINB6	3	7	66.9	0	0.25288	79.139	2.1415	23.435	0.70097	51.539	0.47914	25.511	0.24696	17.815	0.21614	32.992	0.664266	0.219105	0.0830779	0.0335506
P15121;Q59EL5	AKR1B1;ALDR1	8	17	44.4	4.46e-197	0.33519	26.791	1.8312	22.961	0.62392	24.311	0.38036	52.93	0.40047	109.49	0.51557	58.547	0.94243	0.0505125	0.00579495	0.00126293
Q0VDC6;P62942;Q1JUQ3;Q3V793;Q9UH88;Q5W0X3	FKBP1A;FKBP1;FKBP12;FKBP12-Exin;RP11-314N13.2-004	5	3	52.6	1.39e-129	0.43667	7.1802	1.7338	11.985	0.63798	16.706	0.38331	9.9853	0.373	15.515	0.47768	32.232	0.922799	0.0583791	0.0144478	0.00437443
Q9NRX5	KIAA1253;SERINC1;TDE1L;TDE2;UNQ396/PRO732	2	5	45.5	1.33e-88	0.20348	47.741	1.147	20.161	0.65946	22.311	0.48085	22.931	0.56212	21.967	0.67004	49.526	0.0606872	0.238098	0.600182	0.101033
P43487;Q53EY3;C9JXG8;C9JDM3	RANBP1	9	11	28.2	2.58e-257	0.3565	30.626	2.3148	72.034	0.65917	26.757	0.4358	63.854	0.52812	86.201	0.61272	48.905	0.602477	0.36378	0.0284326	0.00531069
Q9NX47;B4DGV8	MARCH5;RNF153	1	8	57.9	0	0.099113	51.262	0.61742	28.914	0.32571	21.099	0.26639	18.541	0.44644	17.283	1.422	63.143	0.00937273	0.0202651	0.0700265	0.900336
Q13098-7;Q13098;A8K070;Q13098-4;B4DND6;Q13098-5;Q13098-6;C9JFE4	COPS1;CSN1;GPS1	5	9	52.3	0	0.33702	32.064	1.6187	38.1	0.57149	30.459	0.36928	24.734	0.44935	18.76	0.4513	12.475	0.913834	0.0731389	0.0105434	0.00248399
P50995;B4DVE7;B7Z6L0;Q59EP1;Q5T0G8;Q6ICS0;B4DPJ2	ANX11;ANXA11;hCG_22492;RP11-369J21.10-001	4	7	20.8	1.5e-141	0.27224	25.32	1.7964	28.321	0.50533	24.852	0.3125	13.782	0.31814	14.147	0.33831	24.195	0.987111	0.0104462	0.00192234	0.000520452
Q6YN16-1;Q6YN16;Q6YN16-2;B2R923;B4DWC7;B4E136;B5MD98	C9orf99;HSDL2	3	10	21.9	3.4e-130	0.1607	6.084	1.4403	31.361	0.79934	35.768	0.6842	28.85	0.8823	16.055	2.0048	42.871	0.00628226	0.0155907	0.0688431	0.909284
Q9NWU5-1;Q9NWU5;Q9NWU5-2;A6NGJ8	HSPC158;MRPL22;MRPL25;RPML25	2	4	56.6	0	0.13936	17.681	1.1556	9.3544	0.48364	4.8175	0.44088	8.1675	0.72329	6.9125	1.9539	8.1625	0.00385702	0.00925411	0.0411971	0.945692
Q96JB5-1;Q96JB5;B7Z6N4;Q96JB5-2;B4DWZ1	CDK5RAP3;IC53;MSTP016;OK/SW-cl.114;PP1553	4	17	85.4	0	0.13046	31.547	0.91513	58.64	0.55795	16.136	0.57898	26.599	0.97435	18.379	1.708	26.454	0.00226704	0.00475337	0.0148899	0.97809
Q9BPX5;B3KPC7	ARPC5L	1	4	65	0	0.26119	72.812	1.7861	104	0.75382	101.37	0.61352	161.53	0.60453	40.82	0.86952	8.7066	0.0540567	0.384562	0.523979	0.0374014
P08238;A8K3W9;B4DGL0;B4DMA2;Q6PK50;Q9H6X9;Q58FF7	HSP90AB1;HSP90B;HSPC2;HSPCB;HSP90AB3P;HSP90BC	9	57	33.5	7.26e-154	0.31651	36.963	1.9618	30.367	0.69641	29.891	0.45272	41.163	0.48654	39.912	0.58974	77.226	0.338013	0.625234	0.0313861	0.00536699
Q92882;A8K646	OSTF1	1	6	34.6	1.94e-147	0.49166	13.226	2.4897	12.639	0.66902	25.931	0.45268	16.923	0.41954	62.992	0.42491	39.445	0.885157	0.0827294	0.0239455	0.00816784
P61513;C9J4Z3;A6NKH3;Q6P4E4;C9JF77	RPL37A;hCG_16380;RPL37L	5	4	35.5	0	0.23946	29.55	1.5799	22.161	0.72415	47.733	0.64832	41.4	0.62652	19.702	1.1437	25.258	0.0229366	0.0923493	0.793699	0.0910149
P07355-2;P07355;P07355-1;A6NMY6;B4DNH8;B3KRQ1	ANX2;ANX2L4;ANXA2;CAL1H;LPC2D;ANX2L2;ANX2P2;ANXA2P2;LPC2B	8	26	63.7	0	0.36236	46.59	1.9472	53.893	0.66618	22.857	0.4225	39.738	0.36289	32.427	0.36544	47.285	0.899561	0.074738	0.0194027	0.0062982
Q9UJ41-1;Q9UJ41;Q9UJ41-3;A8K3R3;B4DZM7;Q9UJ41-2;B3KMF1;C9JDA2;Q3HKR1	RABEX5;RABGEF1	5	5	65.1	0	0.11995	9.7976	1.0503	21.734	0.64196	16.211	0.64008	20.238	0.77865	6.646	0.89283	17.344	0.0439572	0.100697	0.278215	0.577131
P09972;B7Z1N6;B7Z1Y2;B7Z1Z9;B7Z3K9;A8MVZ9;B7Z3K7;C9J8F3	ALDC;ALDOC	6	12	42.4	3.8e-267	0.32597	40.771	1.7031	21.136	0.64429	30.42	0.46132	18.848	0.54736	29.472	0.68857	38.626	0.00639257	0.988024	0.00505857	0.000525011
Q12906-4;Q12906;Q12906-1;Q12906-3;C9JFV5;Q12906-6;A8K590;Q12906-2;Q12906-5;B4DDF3;B4DFG4;Q59GP7	DRBF;ILF3;MPHOSPH4;NF90	9	17	42.4	6.66e-227	0.33135	31.879	1.456	34.592	0.53156	21.703	0.39045	23.253	0.51167	23.625	0.78371	36.107	0.0891371	0.603246	0.282651	0.0249654
Q13510-2;Q13510;B1B5Q2;B1B5Q3;B1B5Q8;B1B5S5;B1B5S6;B1B5S7;B1B5S8;Q13510-1;A8K0B6;B1B5P6;B1B5Q0;B1B5Q9;B1B5R8;B1B5T0;B1B5T7;Q53H01;B1B5P7;B1B5R9;B3KUZ6;Q96AS2	ASAH;ASAH1;HSD33;HSD-33	4	9	20.9	9.59e-114	0.21946	21.257	2.616	49.756	1.0608	23.259	0.65251	23.713	0.68924	19.914	0.64824	60.556	0.208071	0.517961	0.222888	0.0510798
P08670;B0YJC4;B0YJC5;B3KRK8;Q53HU8	VIM	22	45	64	0	0.27632	78.201	1.6384	23.507	1.0549	44.471	0.6052	51.038	0.68833	51.945	1.1147	37.277	0.0595217	0.221046	0.613386	0.106045
Q3ZCQ8-2;Q3ZCQ8;Q0VAB1;Q330K1;Q3ZCQ8-1	PRO1512;TIM50;TIMM50	2	10	43.3	5.85e-121	0.093829	39.881	0.80996	29.993	0.34633	31.014	0.35663	18.117	0.54219	23.531	1.8622	49.255	0.00436174	0.00960937	0.0347093	0.95132
P28838-1;P28838;P28838-2;B4DQG5	LAP3;LAPEP;PEPS	3	20	73.9	0	0.31758	74.778	1.9561	24.943	0.78224	74.343	0.49207	40.625	0.5981	34.254	0.97114	50.715	0.0408976	0.660309	0.284656	0.0141368
P25788-1;P25788;B2RCK6;Q6IB71;P25788-2	HC8;PSC8;PSMA3	2	8	65.6	2.31e-240	0.40624	18.792	2.4217	36.375	0.69252	22.356	0.46952	15.411	0.51678	34.239	0.5321	36.559	0.965533	0.0287041	0.0046069	0.00115578
P09429;Q5T7C6;B7Z965;Q59GW1;Q5T7C4;Q9UGV6;B3KQ05;Q5T7C0;Q9NYD7	HMG1;HMGB1;RP11-550P23.1-002;RP11-550P23.1-003;HMG1L10;HMGB1L10;RP11-550P23.1-005	16	17	20.7	2.53e-167	0.18936	48.74	1.4384	37.168	0.48832	19.103	0.38093	54.531	0.50573	63.119	1.1303	37.69	0.0108133	0.0441773	0.899745	0.0452648
P56556	LYRM6;NADHB14;NDUFA6	2	5	59.9	2.97e-117	0.092362	43.044	1.042	32.949	0.36899	25.503	0.48336	18.083	0.84786	23.576	2.4065	85.828	0.00212531	0.00456739	0.0155414	0.977766
P51991-1;P51991;P51991-2;B4DDB6;Q66K53;B4E3E6;B4E036;Q8NFG3;C9JED4;Q65ZQ3	HNRNPA3;HNRPA3;hCG_2005824;D10S102	10	10	74.1	0	0.34053	29.196	1.6984	14.815	0.56412	13.049	0.52644	38.973	0.86495	36.502	1.1843	17.242	0.0388901	0.134769	0.710762	0.115579
Q6WKZ4-4;Q6WKZ4;Q6WKZ4-3;B3KRW2;Q307T1;Q4JIW2;Q6WKZ4-2	RAB11FIP1;RCP	6	10	29.4	4.37e-255	0.19635	36.995	1.1556	28.227	0.58316	19.512	0.60936	17.791	0.75544	23.93	1.1683	33.703	0.0122792	0.0331324	0.173537	0.781052
Q6UW02;Q658T6;B4DLN7;C9J8K7	CYP20A1;UNQ667/PRO1301;DKFZp666P073	5	12	25.4	3.01e-299	0.13045	64.511	1.201	36.282	0.63196	39.274	0.65387	22.124	1.0309	16.736	2.1235	35.608	0.000598724	0.00132795	0.00469554	0.993378
P62937;A8K220;A8K486;B2RE56;Q71V99;B4DM82;C9J5S7;C9JQJ3	CYPA;PPIA	11	13	22.6	4.46e-229	0.40012	31.941	1.7739	58.707	0.5779	73.223	0.37748	30.334	0.37524	36.84	0.50423	57.021	0.93746	0.0498473	0.0100202	0.00267295
P61247;A8K4W0;B7Z3M5;Q6NXR8;C9JC00	FTE1;MFTL;RPS3A	5	17	23.5	4.93e-119	0.37671	39.957	1.8265	31.485	0.72647	24.014	0.50518	22.768	0.6068	34.838	0.90696	40.896	0.0341406	0.86418	0.0950092	0.00667048
Q6IQ22	RAB12	1	7	66.1	0	0.2334	55.023	1.4403	77.269	0.61116	17.062	0.57557	9.5715	0.44372	19.112	0.88059	20.873	0.0611754	0.272523	0.597376	0.0689258
Q13177;A8K5M4	PAK2	8	9	36.9	2.05e-156	0.29646	22.877	1.7769	27.406	0.58584	22.082	0.35847	35.187	0.35962	24.877	0.46259	45.44	0.951253	0.0426939	0.00495571	0.00109725
P55957-2;P55957;B3KT21;P55957-1;A8ASI8;B1PL87;C9JQ20;P55957-4;B2ZP79	BID;hCG_21529	4	6	39.1	8.41e-261	0.4696	45.725	1.509	60.241	0.54309	21.733	0.43269	9.833	0.51495	20.4	0.6614	33.861	0.515193	0.375294	0.0892986	0.0202148
P01116-2;P01116;Q14014;Q14015;P01116-1;B0LPF9;P78460;Q14007;Q15285;Q16525;Q71SP6;Q7KZ06;Q92668;Q96T27	KRAS;KRAS2;RASK2;HRAS;K-RAS;K-ras	3	12	36.5	1.29e-234	0.48072	103.08	1.6864	12.974	0.67343	9.194	0.40477	43.452	0.46622	44.203	0.48259	37.73	0.915296	0.0633342	0.0162957	0.00507409
Q9Y3A5	CGI-97;SBDS	5	16	30.9	0	0.32435	29.573	1.9209	33.817	0.73909	9.1647	0.42928	79.914	0.35919	10.517	0.92209	30.496	0.223052	0.545204	0.196288	0.0354562
Q9BTT6-1;Q9BTT6;A8K883;Q5TGN3	LANO;LRRC1	2	21	42.5	6.56e-243	0.44505	27.975	1.7807	64.84	0.68799	25.301	0.34619	36.013	0.37512	55.709	0.40176	15.566	0.86433	0.0967486	0.0289797	0.00994118
Q8N983-4;Q8N983;A8K4V4;B1AL06;B1AL08;C9J5Q3;Q8N983-1;Q8N983-2;B5MDQ2;B1AL05;Q8N983-3;Q86XN0	MRPL43;RP11-108L7.13-006;RP11-108L7.13-009;hCG_24670;RP11-108L7.13-008	9	5	57.1	6e-234	0.13526	18.626	1.7803	37.72	0.65923	17.128	0.54839	16.535	0.61736	86.234	2.0019	16.045	0.0213339	0.0633417	0.444677	0.470648
P62495;B7Z7P8;Q96CG1	ERF1;ETF1;RF1;SUP45L1;hCG_1981800	1	18	26.9	3.23e-169	0.28211	37.04	1.7356	29.09	0.84047	43.398	0.50065	16.549	0.54355	33.119	0.78873	36.691	0.080962	0.693969	0.204127	0.0209415
P62633-1;P62633;P62633-2;A8K7V4;Q5U0E9;Q4JGY1;P62633-3;B4DP17;Q4JGY0;Q6T598	CNBP;RNF163;ZNF9	6	7	40.9	1.56e-93	0.26415	59.334	2.4698	40.786	0.80779	17.643	0.4349	23.744	0.41218	36.279	0.9179	18.671	0.107961	0.750355	0.12647	0.0152141
Q9UMY4-1;Q9UMY4;A6NMW4;Q9UMY4-2;Q3SYF1	SNX12;hCG_1990496	3	7	48.3	0	0.37337	20.957	1.6572	23.37	0.54341	19.65	0.42691	41.395	0.42595	26.997	0.58832	24.839	0.6376	0.31724	0.0376442	0.00751565
Q13263-1;Q13263;B2R8R5;Q13263-2	KAP1;RNF96;TIF1B;TRIM28	2	25	27.6	7.87e-165	0.22001	58.368	1.1799	28.885	0.39744	26.014	0.33166	30.845	0.45445	27.399	0.88824	33.67	0.0293622	0.115542	0.788332	0.0667643
P25705;A8K092;B4DY56	ATP5A;ATP5A1;ATP5AL2;ATPM	5	31	35.6	1.14e-166	0.071937	62.198	0.70543	20.678	0.37762	40.514	0.35352	27.918	0.62392	22.921	1.789	37.132	0.0011531	0.00245572	0.00818866	0.988203
B4E0L0;Q9BY77-1;Q9BY77;B4DMM2;Q96DI9;Q9BY77-2;Q009A7;C9JF18;Q659C6;C9JR24;Q8WUT1	KIAA1649;PDIP46;POLDIP3;DKFZp434G0310	7	7	54.8	1.43e-116	0.254	29.033	1.1921	25.245	0.51141	14.715	0.46546	45.923	0.71121	13.011	1.2991	47.861	0.0221247	0.0618517	0.396879	0.519145
Q6P4H0;Q9Y2Q3;Q2NLC8;Q6FII1;B4DSY2;B3KTA6;B4DIH1	GSTK1;hCG_20682;HDCMD47P;LOC51064;tcag7.883	6	7	63.3	0	0.15017	138.92	1.5811	11.616	0.71648	13.569	0.5815	14.096	1.0603	16.097	1.931	31.066	0.00526585	0.0135627	0.068104	0.913067
O14744;B2RDD7;B5BU10;A8MZ91;B4DV00;B4DX49;B4DY30	HRMT1L5;IBP72;JBP1;PRMT5;SKB1;hCG_41976	5	13	18.9	7.46e-83	0.26946	14.351	1.6908	74.945	0.55709	21.152	0.47986	17.607	0.58668	14.145	0.67347	21.528	0.0617135	0.725066	0.196521	0.0166994
Q9Y2B0-1;Q9Y2B0	CNPY2;MSAP;TMEM4;UNQ1943/PRO4426;ZSIG9	6	13	57.8	0	0.13203	79.988	1.1453	28.593	0.5852	64.727	0.56128	22.838	0.75692	20.884	1.6854	81.398	0.00191748	0.0046381	0.019923	0.973521
Q07812-2;Q07812;Q5ZPJ1;Q07812-1;Q07812-8;Q07812-7;Q07812-5;O95074;Q07812-4;Q8WXU1;Q9UEI8	BAX;BCL2L4	7	7	45.8	0	0.18063	60.443	1.0802	7.8089	0.47296	17.314	0.43685	40.312	0.68459	13.524	1.4941	36.4	0.00796544	0.0200275	0.100468	0.87154
Q9Y282-2;Q9Y282;B4DV36;Q5JWS0;Q9Y282-3;Q9Y282-1;A2TJK5;A6PVJ3;O95330	C20orf47;CGI-54;ERGIC3;ERV46;PRO0989;SDBCAG84;RP3-477O4.12-006;hCG_38214;RP3-477O4.12-017	6	6	51	0	0.15933	33.28	1.0694	21.455	0.51846	26.036	0.63409	23.565	1.3582	10.144	2.0203	10.507	0.00754278	0.0151814	0.043968	0.933308
Q7Z4W1	DCXR	5	8	60.7	0	0.25009	15.914	2.063	20.502	0.87683	15.677	0.4935	17.258	0.55501	17.289	0.88707	29.73	0.0663081	0.62386	0.286467	0.0233652
P48729-2;P48729;B4DER9;B4DFH4;Q6PJ06;P48729-1;B4E1D9;Q05DL3;Q71TU5;Q8N752	CSNK1A1;hCG_201512;CSNK1A1L	3	5	55	9.55e-257	0.22789	20.757	1.6543	30.213	0.7462	23.739	0.40059	15.986	0.53443	12.242	0.75721	15.829	0.0638105	0.546308	0.362786	0.0270962
P09874;B1ANJ4;B2R5W3;B4E0E1;Q05D33;Q96P95	ADPRT;PARP1;PPOL	4	71	23.7	5.82e-233	0.1584	83.098	1.2493	29.039	0.49212	31.085	0.46048	29.83	0.76344	30.19	1.6163	37.794	0.00621984	0.0161401	0.0881113	0.889529
B0QYN7;Q7KZS0;P63279;A8K503	LA16c-358B7.1-006;UBE2I;hCG_42687;UBC9;UBCE9	2	7	49.9	0	0.3917	38.431	1.9323	27.295	0.6349	19.835	0.30156	35.69	0.38105	32.006	0.61486	39.945	0.654583	0.26579	0.0637446	0.0158826
P62805;B2R4R0;Q0VAS5;Q6B823	H4/A;H4/B;H4/C;H4/D;H4/E;H4/G;H4/H;H4/I;H4/J;H4/K;H4/M;H4/N;H4/O;H4F2;H4FA;H4FB;H4FC;H4FD;H4FE;H4FG;H4FH;H4FI;H4FJ;H4FK;H4FM;H4FN;H4FO;HIST1H4A;HIST1H4B;HIST1H4C;HIST1H4D;HIST1H4E;HIST1H4F;HIST1H4H;HIST1H4I;HIST1H4J;HIST1H4K;HIST1H4L;HIST2H4;HIST2H4A;HIST2H4B;HIST4H4	1	15	78.8	0	0.098562	114.09	0.76739	53.678	0.43736	39.979	0.4745	37.701	0.80299	21.753	1.6611	55.5	0.00164774	0.00342454	0.0106911	0.984237
Q6DN03;Q6DRA6	HIST2H2BC;HIST2H2BD	2	6	45.4	1.83e-232	0.081384	79.999	0.81984	26.543	0.4507	8.4384	0.522	29.431	0.98359	27.104	2.39	27.358	0.00364409	0.00729624	0.0212165	0.967843
Q5JRA6-1;Q5JRA6;Q5JRA6-2;C9JFR0	KIAA0268;MIA3;UNQ6077/PRO20088	7	33	50.1	0	0.17203	66.169	0.96641	35.219	0.53272	17.226	0.66975	21.153	1.1841	28.781	2.0314	40.474	0.00575922	0.0114138	0.0324619	0.950365
P18859;Q6IB54;Q6NZ59;A8MUH2	ATP5A;ATP5J;ATPM;hCG_2007844	3	6	20.7	6.92e-282	0.035245	33.728	0.46401	19.375	0.26089	28.072	0.25547	114.45	0.57112	100.26	2.3671	13.929	0.00679948	0.0132839	0.0373235	0.942593
P46776;Q6NZ52;Q9BQQ5	RPL27A;L27a	1	8	29.7	7.89e-101	0.23654	15.902	1.4284	58.164	0.54708	8.591	0.45942	13.989	0.57434	27.628	0.89316	31.272	0.00124869	0.00756801	0.988749	0.00243406
Q9UJU6-1;Q9UJU6;B4DDU5;Q9UJU6-3;Q9UJU6-2;B4DXL9;B4DDD6;B4DUF9;B4DDP6;B4DEM2;B4DKZ4;Q59FH4;B4DNX5;C9J7P1	CMAP;DBNL;PP5423;SH3P7	16	9	33.5	1.08e-231	0.25675	24.426	2.0811	26.09	0.57026	23.104	0.39818	13.651	0.50534	24	0.63836	22.577	0.0237039	0.956738	0.0176254	0.00193294
Q14204;B4DSR6;Q92862;Q9NRC3	DHC1;DNCH1;DNCL;DNECL;DYHC;DYNC1H1;KIAA0325;Dnchc1	2	166	57.6	2.65e-154	0.24371	34.919	1.4676	23.651	0.54205	33.895	0.48986	92.532	0.56275	22.935	0.90563	32.722	0.00496078	0.0301451	0.956169	0.0087252
Q9P2R7-1;Q9P2R7;Q6N0B1;Q9P2R7-2;B4DRV2;B4DY87;B7Z9S6;B7ZAF6;Q7Z503;Q9Y4T0	SUCLA2;DKFZp686D0880;hCG_30751;DKFZp564P2062	4	8	33.7	7.8e-265	0.20944	3.8657	1.6542	34.678	0.60144	12.478	0.46337	23.368	0.70092	11.999	1.5184	30.617	0.0162948	0.0557638	0.750902	0.177039
Q53HE2;P60174-1;P60174;B4DUI5;B7Z5D8;Q2QD09;P60174-2	TPI;TPI1	4	19	52.6	0	0.35033	79.397	2.1834	78.858	0.65705	51.847	0.41609	47.263	0.43885	27.048	0.49987	51.059	0.989196	0.00925133	0.00125575	0.000297345
Q9P258;A5PLK7	KIAA1470;RCC2;TD60	1	15	58	0	0.20094	25.158	1.1067	25.19	0.5507	9.9976	0.35784	18.501	0.47855	33.445	0.90972	43.124	0.01434	0.0588615	0.872384	0.0544145
P68431	H3FA;H3FB;H3FC;H3FD;H3FF;H3FH;H3FI;H3FJ;H3FK;H3FL;HIST1H3A;HIST1H3B;HIST1H3C;HIST1H3D;HIST1H3E;HIST1H3F;HIST1H3G;HIST1H3H;HIST1H3I;HIST1H3J	2	5	29.8	0	0.1017	113.5	0.60429	38.357	0.39165	50.863	0.40505	22.104	0.7241	23.088	1.6116	44.23	0.00493924	0.00974479	0.0278055	0.95751
Q6AW87;Q8WW22;Q69YX3;Q7Z4D5;Q8N2A9;Q8N5Z4;Q9P1H1	DNAJA4;DKFZp434N1728;MST104;hCG_2006274	4	2	42.2	8.2e-71	0.24475	58.207	2.3846	20.387	0.99279	18.79	0.58918	38.093	0.90936	29.363	0.72624	142.2	0.153179	0.469827	0.311191	0.0658038
B0QY89;B3KPB9;Q9Y262;B4DQF6;B4DYB2;B0QY90;B3KNG0;Q7Z5X3;Q8N7H0	AL022311.1-001;EIF3EIP;EIF3L;EIF3S6IP;HSPC021;HSPC025;MSTP005;AL022311.1-002;hCG_41840	10	21	56.8	0	0.34051	21.195	1.5601	29.736	0.55767	24.18	0.38856	21.725	0.46259	28.023	0.55488	47.593	0.463173	0.495915	0.0348153	0.00609643
P06733-1;P06733;A4QMW8;A4UCS8;Q96GV1;Q9BT62;P06733-2	ENO1;ENO1L1;MBPB1;MPB1	10	38	80.5	0	0.32744	50.351	1.8946	34.295	0.71647	26.023	0.43415	34.976	0.43261	32.852	0.52377	91.081	0.826507	0.15247	0.0172579	0.00376446
Q9UIJ7;B3KWD9;Q7Z4Y4;Q7Z531;B4DP58;Q9HC01	AK3;AK3L1;AK6;AKL3L;hCG_2011468;RP11-6J24.4-001	3	8	34	6.18e-190	0.2099	25.292	1.219	15.857	0.48824	26.867	0.40717	10.161	0.65881	179.55	1.2601	47.225	0.021803	0.0648499	0.508535	0.404812
Q99459;B3KY60;B4DSH1	CDC5L;KIAA0432;PCDC5RP	2	11	46.6	3.61e-219	0.25959	52.621	1.4515	9.9042	0.43999	15.742	0.3158	14.884	0.44131	25.275	0.72809	28.734	0.0880942	0.532932	0.348623	0.0303504
Q96S52-1;Q96S52;B2RBB2;Q8NBL9;Q96S52-2;B3KXD2;B4DLL0;Q6MZW5;Q96IR5;Q96NG1;Q9BVC1	PIGS;UNQ1873/PRO4316;DKFZp686K20216	2	11	24.5	8.66e-298	0.12211	82.48	0.8975	12.099	0.48097	12.309	0.57352	22.192	0.95303	13.599	1.6135	27.21	0.00283616	0.00593478	0.0184594	0.97277
P99999;Q6LER6;C9JFR7	CYC;CYCS	5	6	32.9	2.56e-304	0.24285	36.361	1.454	38.453	0.64458	27.216	0.50066	27.551	0.70465	17.546	1.3755	31.458	0.016196	0.0549399	0.726096	0.202768
P26373;A8K4C8;B4DLX3;O60250;Q6NZ55	BBC1;OK/SW-cl.46;RPL13;hCG_1723872	3	10	47.6	2.74e-206	0.23759	57.134	1.2724	28.107	0.49721	63.42	0.43884	35.471	0.54217	32.871	0.89354	32.253	0.00340082	0.0170001	0.970189	0.00941002
Q5JPE7-1;Q5JPE7;Q4G177;Q5JPE7-2;P69849;Q1LZN2;Q15155;Q9H049	NOMO2;NOMO3;NOMO1;PM5;DKFZp547A1913	5	34	38.8	3.68e-226	0.12038	41.885	0.8088	56.658	0.45255	22.928	0.56435	19.667	0.93775	20.773	1.6303	23.714	0.00424677	0.00858739	0.0251044	0.962061
P04040;B4DWK8;Q8TAK2	CAT	1	18	29.7	7.65e-233	0.15181	26.831	1.2504	143.5	0.8698	20.706	0.79226	19.843	0.79731	27.527	1.1889	36.932	0.0439655	0.102186	0.289448	0.564401
Q8ND76-1;Q8ND76;B2RBH6;Q8ND76-2;Q8ND76-3;B7Z8E4;B7ZKX9	C10orf9;CBCP1;CCNY;CFP1	3	5	61.2	0	0.44418	18.476	1.7427	19.611	0.59717	67.871	0.30996	21.162	0.2784	20.904	0.36276	16.08	0.800052	0.135866	0.046753	0.0173289
Q9H2U2-2;Q9H2U2;Q9H2U2-1;B4DR66;Q9H2U2-3;A8K0P2;A6NKL9;C9JKC0;B4DFH3	HSPC124;PPA2	8	9	58.4	1.08e-115	0.23751	34.699	1.9414	39.174	0.8338	17.23	0.57654	21.754	0.89582	17.312	1.7803	48.121	0.0165298	0.0559191	0.700626	0.226925
P61313;Q5U0C0;B4DLP4	EC45;RPL15;TCBAP0781;hCG_1996483	10	10	63.8	0	0.29759	53.846	1.5919	19.557	0.581	21.965	0.47014	13.973	0.68935	44.051	1.0719	53.242	0.0123958	0.0600541	0.901622	0.0259279
B4DHK9;P61160;Q8IY98;B4DWQ5	ACTR2;ARP2	4	12	38.3	0	0.27695	85.628	1.6758	24.471	0.67731	28.263	0.56051	18.067	0.57956	39.758	0.83185	31.882	0.0414996	0.452171	0.483553	0.0227773
Q8N9N7	LRRC57	1	9	33.5	1.64e-238	0.44459	22.221	2.3986	82.241	0.70119	47.471	0.44792	15.442	0.47704	10.759	0.54335	36.847	0.986204	0.0111483	0.00208888	0.000558785
Q969V3-1;Q969V3;B2RA56;Q969V3-2	NCLN	2	19	53.6	0	0.11286	48.03	0.82544	30.161	0.49672	131.44	0.52699	21.259	1.0153	21.847	1.8726	31.359	0.00381407	0.00769205	0.0225603	0.965934
Q9UHQ9;C9JD72	CYB5R1;NQO3A2;UNQ3049/PRO9865	3	16	67.5	0	0.080626	146.41	0.7265	51.112	0.34061	67.134	0.3803	27.911	0.29738	41.879	1.806	81.442	0.0285179	0.0609421	0.18601	0.72453
Q14156-1;Q14156;Q14156-2;A0PJL1;A2VDI4;B4DG97;B4DZ89;A6NJG4;Q14156-3	EFR3A;KIAA0143	5	10	30.6	8.52e-219	0.55365	72.539	2.0136	33.437	0.82444	18.995	0.41451	6.617	0.50436	7.3243	0.55794	19.635	0.853965	0.106195	0.0301467	0.00969334
P40222	TXLN;TXLNA	1	7	65.7	0	0.28108	10.687	1.8056	10.297	0.68275	32.281	0.43231	53.247	0.56406	13.589	0.89078	37.334	0.0379155	0.56808	0.378673	0.0153321
P25786-2;P25786;A8MVJ4;Q53YE8;P25786-1;B4DEV8;B4E0X6	HC2;NU;PROS30;PSC2;PSMA1	5	15	52.9	0	0.34541	20.55	2.432	20.228	0.67041	49.949	0.45883	17.163	0.43883	37.049	0.56729	42.537	0.900734	0.0878677	0.00938327	0.00201512
Q15005;B4DDB9	KIAA0102;SPC25;SPCS2	2	13	60.4	0	0.11469	36.376	0.87413	35.212	0.46508	28.904	0.51924	28.875	0.87526	23.711	1.5845	51.231	0.00135611	0.0028922	0.00944	0.986312
P60981;B4DYA6;B7Z9M9	ACTDP;DSN;DSTN;hCG_2019292	7	8	66.5	1.12e-295	0.33524	16.805	2.306	184.48	0.64165	23.24	0.5147	26.951	0.53187	152.87	0.5742	44.479	0.521543	0.427291	0.0427159	0.00844975
P54619;B4DDT7;B4E094;Q8N7V9	PRKAG1	6	12	67.5	2.24e-191	0.35668	43.942	2.2655	32.868	0.73446	51.597	0.51467	26.082	0.4679	279	0.74413	27.208	0.261441	0.689922	0.0418474	0.00678965
P61586;B4DKN9;Q53HM4;Q9BVT0;C9JX21;C9JNR4	ARH12;ARHA;RHO12;RHOA	5	12	29.8	0	0.45618	62.312	2.2032	34.363	0.67264	21.714	0.43525	36.304	0.45421	94.122	0.59971	51.073	0.940301	0.0484823	0.00893634	0.0022808
P36542-1;P36542;Q6I9V2;Q8TAS0;P36542-2;B4DFE6;B4DL14	ATP5C;ATP5C1;ATP5CL1;hCG_25112;RP11-401E9.1-001	2	11	52.2	0	0.069081	70.064	0.80607	31.994	0.43082	43.122	0.42452	13.579	0.59312	36.804	2.2561	60.721	0.00308317	0.00657821	0.0217029	0.968636
Q9NX14-2;Q9NX14;Q9NX14-1;Q7Z4X2	NDUFB11;UNQ111/PRO1064	3	5	64	0	0.050083	29.294	0.66368	9.6587	0.29561	41.98	0.30989	51.362	0.36678	20.76	1.6135	21.206	0.00529913	0.0118388	0.0426255	0.940237
Q8WVX9;B2RDG1;Q9H600	FAR1;MLSTD2;UNQ2423/PRO4981	2	10	64.1	0	0.11204	67.478	1.1053	19.867	0.60309	14.842	0.53855	26.204	0.97961	35.678	1.5193	58.695	0.00520857	0.0119424	0.0432303	0.939619
P62841	RIG;RPS15	1	5	54.2	0	0.33563	71.507	1.8508	37.462	0.66225	33.379	0.50181	95.796	0.56811	45.747	0.82324	25.055	0.0148264	0.948923	0.0337887	0.00246165
P14618-1;P14618;B4DUU6;P14618-2;B4DNK4;Q8WUW7;Q9NYI7;Q9UK31;Q9UKK4;B4DRT3;Q504U3	OIP3;PK2;PK3;PKM;PKM2	13	50	22.6	1.28e-237	0.22569	27.315	2.0337	40.126	0.91722	39.891	0.45342	28.699	0.39746	38.743	0.44374	46.879	0.469942	0.399847	0.10277	0.0274406
P31943;Q68DG4	HNRNPH1;HNRPH;HNRPH1;DKFZp686A15170	3	13	44.1	6.45e-159	0.33004	45.799	1.2157	27.325	0.62515	33.822	0.40564	36.49	0.52636	40.945	0.76024	33.127	0.0627307	0.511915	0.399691	0.0256638
Q04637-3;Q04637;Q04637-5;B4DSI9;Q04637-6;B2RU10;B4DGF1;Q4LE58;Q04637-1;Q04637-4;B2RU06;Q96I65;C9JF13	EIF4F;EIF4G;EIF4G1;EIF4GI;EIF4G1 variant protein	35	43	36.1	7.08e-231	0.23479	17.068	1.3242	24.495	0.58789	20.136	0.45218	33.585	0.56	20.852	0.92033	28.645	0.00117063	0.00629043	0.989471	0.00306796
P28074	LMPX;MB1;PSMB5;X	3	10	71.1	0	0.35963	27.076	2.0673	98.178	0.61795	42.783	0.45737	69.086	0.43641	19.848	0.53976	22.079	0.920568	0.069112	0.00843299	0.00188684
Q06323;Q6FHU3;Q6IBM2;A6NJG9;Q86SZ9	IFI5111;PSME1;hCG_40175	3	14	44.2	0	0.41145	29.888	1.9938	33.575	0.7255	29.692	0.48722	28.488	0.44679	18.678	0.54187	37.483	0.983058	0.0140225	0.00232248	0.000596589
Q92945-1;Q92945;Q92945-2;B4DV73	FUBP2;KHSRP	3	14	58.8	1.42e-59	0.34223	19.389	1.4324	15.235	0.48113	25.488	0.3553	27.826	0.45777	17.358	0.74061	19.995	0.167289	0.570917	0.229279	0.0325152
P49189;B4DE91;B4DX14;B4DXY7;B4DYY1;B9EKV4	ALDH4;ALDH7;ALDH9;ALDH9A1;hCG_21745	1	12	55.3	0	0.24558	63.073	1.9438	43.026	0.78418	49.647	0.38257	17.621	0.47592	33.279	0.75615	52.158	0.0779102	0.782688	0.126139	0.0132635
O96000;A8K761;Q96II6;Q96RX5	NDUFB10;hCG_42700	2	9	54.6	0	0.056139	83.096	0.67092	47.731	0.30207	57.337	0.32476	41.874	0.54666	25.043	1.749	65.083	0.000914475	0.00196227	0.00665419	0.990469
P16949;B5BU83;Q96CE4;B7Z8N4;A2A2D0;A2A2D2;C9JR06;Q59G27	LAP18;OP18;STMN1;RP1-125I3.5-004;RP1-125I3.5-006	12	13	43.6	8.41e-242	0.50533	28.257	1.9416	58.136	0.72527	80.38	0.46126	60.728	0.43105	59.347	0.43374	56.477	0.875691	0.0884501	0.0265359	0.00932284
Q7Z5G4	GCP16;GOLGA7;HDCKB03P;HSPC041	2	8	52.5	0	0.2765	13.866	1.3117	21.373	0.51603	22.357	0.47009	88.98	0.42641	77.875	0.50429	17.432	0.193559	0.71574	0.0778154	0.0128851
A6NFN2;Q8IZP0-1;Q8IZP0;B3KX62;A8MPR9;Q8IZP0-9;Q8IZP0-6;Q8IZP0-5;Q5T2R7;Q8IZP0-3;Q59G41;Q8IZP0-4;Q8IZP0-2;B4DKX2;Q5T2R9;Q8IZP0-7;B6VEX3;Q8IZP0-8;B6VEX4;Q8IZP0-10;B6VEX5;B4DQ58;B7Z9E9	ABI1;SSH3BP1;hCG_25238;RP13-16H11.4-003;SSH3BP	19	4	51.4	8.49e-234	0.34651	24.879	2.1007	10.025	0.67707	27.335	0.42729	27.218	0.53222	15.827	0.77746	30.062	0.0711874	0.889441	0.0350853	0.00428647
P20338;Q53GC2;C9JZA1	RAB4;RAB4A	4	12	52.9	0	0.34389	57.138	1.4575	21.254	0.65257	16.118	0.65087	27.403	0.87059	11.666	1.2542	26.645	0.0197472	0.0655771	0.677517	0.237159
Q13620-2;Q13620;B3KVX4;Q13620-1;B7Z5K8	CUL4B;KIAA0695	7	26	48.5	0	0.30539	11.649	1.5614	16.588	0.54721	16.004	0.46592	20.744	0.5425	35.173	0.74221	27.036	0.0421226	0.764535	0.181966	0.0113764
A6XND3;Q5QPA5;Q9NVS2;Q5QPA4	MRPS18A;RP1-261G23.2-002;hCG_19012;RP1-261G23.2-001	3	3	33.2	2.58e-115	0.16815	47.293	1.1482	34.753	0.50603	29.713	0.57545	20.361	0.57116	33.375	1.9418	29.843	0.0161818	0.0378493	0.146205	0.799764
Q5HYG7;Q5T4U5;P11310-2;P11310;P11310-1;B4DJE7;B4DVB1;B4DVE0;B4DWX6;B7Z9I1	DKFZp686M24262;ACADM;hCG_22915;RP4-682C21.1-002	3	9	48.9	0	0.1452	22.943	1.5046	126	0.96234	22.67	0.56441	16.912	0.71118	16.011	1.4652	34.898	0.0363873	0.101296	0.436116	0.426201
B1ALM4;B4E1H4;B1ALM5;Q6FIF9;Q6IAJ3;Q9P0T7;B1ALM8;B1ALM7	RP5-894H24.1-010;TMEM9;RP5-894H24.1-001;DERP4;HSPC186;PSEC0012;UNQ631/PRO1248;RP5-894H24.1-012;RP5-894H24.1-008	5	2	41.6	5.68e-197	0.15844	37.442	1.8305	50.811	0.63267	11.872	0.60409	26.319	0.80877	36.445	1.037	28.907	0.0336986	0.118389	0.671145	0.176768
B1AJQ6;Q86Y82;B0AZT9;B1AJQ7;B4DSZ1;Q6LEU0	RP3-426I6.4-002;STX12;hCG_20170;RP3-426I6.4-001	2	11	37.2	2.34e-253	0.23174	18.538	1.5637	47.53	0.81949	28.378	0.69373	22.57	0.79849	29.855	0.99376	46.576	0.0464467	0.15744	0.61564	0.180473
Q5T0S6;P50897;Q6FGQ4;B4DWU3;Q5T0S4;B4DY24	PPT1;RP11-115D7.2-002;PPT;hCG_1775981;RP11-115D7.2-001;RP11-115D7.2-003	5	8	31.7	3.63e-88	0.15036	20.001	2.0685	20.564	0.78185	15.173	0.50421	16.078	0.55892	30.714	0.55909	30.984	0.148099	0.4948	0.29767	0.0594304
Q5T5C7;P49591;Q0VGA5;Q53HA4	RP11-352P4.2-004;SARS;SERS	2	20	32.5	1.01e-143	0.24907	62.431	1.4171	41.929	0.77281	20.204	0.43778	70.174	0.43104	57.098	0.65904	67.676	0.138922	0.618891	0.210829	0.0313577
Q5TA95;O95801	hCG_32473;RP5-1043G4.2-002;TTC4;My044	2	3	72.4	0	0.28138	34.724	1.8519	10.994	0.58682	0.35487	0.36002	5.6781	0.33447	49.738	0.51872	20.638	0.697717	0.270097	0.0268354	0.00535068
Q14157-2;Q14157;B4DYY5;Q14157-3;C9K0B9;Q14157-1;B4DZJ6;Q14157-4;C9JD99;Q5VU77	KIAA0144;NICE4;UBAP2L;RP11-205M9.4-005	10	10	60.4	6.33e-259	0.41629	11.373	2.0143	37.791	0.73316	22.607	0.53817	47.137	0.5749	34.242	1.208	42.187	0.0988566	0.473566	0.387654	0.0399232
Q92878-2;Q92878;Q92878-1;Q32P42;Q92878-3	RAD50	8	26	36.1	4.81e-191	0.16496	16.617	1.0192	14.726	0.46908	32.04	0.46948	1.7445	0.62725	43.076	1.2797	26.699	0.00521864	0.0136058	0.0740344	0.907141
P06748-1;P06748;A4ZU86;B5BU00;Q9BTI9;P06748-2;Q9BYG9;Q9NX34	NPM;NPM1	6	14	25.1	0	0.44654	26.446	1.6196	55.313	0.67491	33.472	0.39808	31.19	0.36799	32.862	0.39047	43.445	0.862001	0.0975303	0.0298782	0.0105905
Q15836;Q6FGG2;Q9BRV4	SYB3;VAMP3;hCG_21813	7	8	76.1	0	0.27458	12.668	1.7742	36.592	0.81837	27.517	0.69191	105.5	0.8005	38.523	0.99144	38.694	0.0383456	0.175588	0.713372	0.0726948
Q9BYD6;A0PJ79	BM-022;MRPL1	1	8	47.6	5.79e-207	0.14881	9.734	1.3255	17.996	0.58182	33.052	0.49503	16.785	0.601	0.92893	2.1793	20.259	0.0154632	0.0386859	0.179543	0.766308
Q9NPH2-1;Q9NPH2;B3KRT1;Q9NPH2-2;B3KSG0;B7Z3K3;B5MDS7	INO1;ISYNA1	6	7	26.6	2.89e-291	0.28917	10.643	1.6226	22.016	0.65042	15.272	0.36356	10.278	0.32748	8.1683	0.40905	21.336	0.885432	0.0929773	0.0170874	0.00450292
P18669;B4DJA4;B4DKL5;B4DMJ7;B7Z9E5;Q0D2Q6;Q53G35;Q6FHK8;Q6FHU2;Q6P6D7	CDABP0006;PGAM1;PGAMA;hCG_2015269;hCG_25778;RP11-452K12.8-001	7	20	52.2	0	0.28829	40.363	1.8719	40	0.6278	51.903	0.38239	49.373	0.46389	26.595	0.50578	35.388	0.514502	0.446158	0.0331687	0.00617166
Q9BT22;B4DP08	ALG1;HMAT1;HMT1;PSEC0061;UNQ861/PRO1870	3	7	54	4.6e-275	0.1019	30.623	0.66712	8.4014	0.43526	14.045	0.50709	12.056	0.912	13.534	1.642	35.136	0.00713036	0.0138508	0.0376183	0.941401
P39023;Q96QL0;A6NHB7;B3KS36;B4DN06;Q49AJ9;Q8TBW1;Q9BT63;Q9NY85;C9JFX8;B5MCW2;C9J1Y8	OK/SW-cl.32;RPL3;hCG_2015191;rpl3	10	17	49.6	0	0.27309	18.467	1.5446	22.115	0.66855	19.177	0.53134	43.083	0.70443	77.043	1.0368	33.08	0.0016912	0.00882292	0.984611	0.00487498
Q5T704;Q9BXS4;Q6P5R1;Q5T6Z8	RP4-758J24.2-008;TMEM59;C1orf8;HSPC001;UNQ169/PRO195;hCG_33694;RP4-758J24.2-002	4	6	58	0	0.11153	98.726	1.3519	18.117	0.50076	38.77	0.4138	52.925	0.44739	16.767	0.66944	29.9	0.0381202	0.164798	0.712808	0.0842737
P13489;Q59GB3;Q8IZK8;Q96FD7;Q9BQ80	PRI;RNH;RNH1	1	17	75.3	0	0.33697	21.471	1.7397	13.719	0.53651	28.34	0.36121	19.324	0.42669	20.961	0.54621	49.038	0.655763	0.306189	0.0318641	0.00618455
Q92485-1;Q92485;B4DEC6;B4DW34;Q92485-2;B4DE65;Q5T0Y8	ASML3B;SMPDL3B;RP11-460I13.1-003	4	5	42.4	3.47e-118	0.37956	17.381	1.704	26.465	0.51888	32.506	0.44715	29.13	0.30674	32.332	0.45004	44.666	0.808292	0.141971	0.0380097	0.011727
Q6IAN0	CGI-93;DHRS7B;UNQ212/PRO238	3	12	68.5	0	0.10937	18.302	1.047	19.905	0.43772	40.421	0.59344	15.728	0.59182	27.275	1.9079	35.221	0.00757419	0.0170958	0.0613245	0.914005
O15511-1;O15511;O15511-2;B1ALC0	ARC16;ARPC5;RP1-127C7.3-004	3	3	82.7	0	0.4993	26.97	1.8128	12.722	0.80236	27.164	0.66686	10.855	0.72943	11.27	0.85445	25.081	0.0349504	0.945039	0.0178433	0.00216768
B3KQV7;Q99808;C8KHU1;C8KHU2	hCG_19000;SLC29A1;ENT1	2	9	48.8	0	0.36279	44.095	1.9613	18.915	0.64532	17.006	0.48619	24.203	0.43587	109.22	0.48584	37.002	0.931429	0.056891	0.00930715	0.00237255
P62136;Q07161;B3KXM2;A6NNR3;C0STL0;C4TNW6	PPP1A;PPP1CA	4	22	38.4	0	0.34767	24.38	1.6993	197.95	0.66604	27.601	0.42395	25.608	0.52066	24.028	0.7717	51.216	0.0587647	0.878205	0.0570337	0.00599641
Q6DD88-1;Q6DD88;B4DXC4;Q6DD88-2;C9JUU1	ATL3	3	12	19.5	1.19e-46	0.1284	26.917	0.9288	34.444	0.57932	13.851	0.57838	24.423	1.1249	28.545	1.8958	27.427	0.00395778	0.00808501	0.024093	0.963864
Q8NC54;B4DPV8	C5orf15;HTGN29;KCT2	2	4	70.6	0	0.137	17.031	1.4801	17.106	0.58321	30.423	0.71263	40.169	0.61478	24.199	0.92602	71.114	0.0553874	0.157607	0.49655	0.290456
Q5M7Z5;Q9UBQ7;Q5T945	GRHPR;GLXR;MSTP035;hCG_30089;RP11-397D12.2-002	3	7	65.2	0	0.21909	39.15	1.7774	27.365	0.7791	56.767	0.43061	62.84	0.53431	27.215	0.82272	28.918	0.0566752	0.467959	0.445758	0.0296078
Q9Y3I0;B4DNA0	C22orf28;HSPC117	6	16	45.5	0	0.36167	38.318	1.6561	25.045	0.61693	26.108	0.4308	23.018	0.53961	42.835	0.75032	22.855	0.0682925	0.863567	0.0614754	0.00666512
Q9Y266;A8MU04;Q9H2R7	NUDC;NPD011	4	12	55.5	0	0.38782	35.517	2.274	32.443	0.68184	23.63	0.42265	19.776	0.45504	21.22	0.57071	38.071	0.976608	0.0201292	0.00265463	0.000607889
Q6IBS0	MSTP011;PTK9L;TWF2	6	7	50.2	0	0.33059	27.712	1.5447	20.194	0.49825	43.074	0.49331	48.285	0.38078	30.213	0.4198	31.085	0.73622	0.203505	0.0469663	0.0133083
Q5JRC6;Q8IWS0-1;Q8IWS0;B4E0G4;B4E138;Q8IWS0-2;A8K230	AC004383.6-002;hCG_1783600;PHF6;KIAA1823	4	6	47.5	3.85e-254	0.27391	41.293	1.7424	31.924	0.61018	18.326	0.52992	20.715	0.62069	5.212	1.219	37.989	0.00794941	0.0387948	0.933783	0.019473
Q5JX81;Q9GZN8;A8MYB2;Q5JX82	C20orf27;RP5-1009E24.6-002;RP5-1009E24.6-004	4	3	37	0	0.29783	91.093	3.0369	28.942	0.89771	25.449	0.45097	10.472	0.37373	22.719	0.54312	35.767	0.806068	0.162312	0.0254669	0.00615317
P49368;B4DUR8;Q2TU64;Q59H77;B3KX11;Q5SZY0;A6NE14	CCT3;CCTG;TRIC5;RP11-443G18.6-002	7	47	65.8	1.08e-275	0.25376	46.583	1.453	42.288	0.53563	28.969	0.65132	21.817	0.89744	23.976	0.84571	34.081	0.0652209	0.183628	0.514708	0.236443
Q16891-2;Q16891;B4DKR1;B4DS66;Q16891-1;B2R5N6;B4DQY2;B9A067;Q16891-3;B4DT20;B8ZZQ7;C9JJ24	HMP;IMMT;PIG4;PIG52	8	43	25.4	3.66e-203	0.053051	29.757	0.51909	43.906	0.31273	25.174	0.3317	38.4	0.62595	26.639	2.0871	43.397	0.00624678	0.0122015	0.0341487	0.947403
P02794;A9JQE1;B3KXC3;Q6NS36;Q6NZ44	FTH;FTH1;FTHL6;OK/SW-cl.84;PIG15	5	14	24.5	1.41e-115	0.1776	30.582	2.0585	45.046	0.87338	24.245	0.54507	24.726	0.55651	24.369	0.58759	37.382	0.169791	0.51172	0.26305	0.0554397
Q16718;B2RD98;Q5H9R2;C9JAL4;C9IZN5;C9J343	NDUFA5;DKFZp781K1356	5	6	52.9	0	0.070516	22.723	0.7004	20.546	0.35061	14.343	0.28238	129.76	0.60323	17.7	1.9275	38.341	0.00340113	0.00725063	0.0244676	0.964881
P14923;Q7KZ86	CTNNG;DP3;JUP	1	32	41.2	1.16e-250	0.4016	23.788	1.4815	25.911	0.57002	16.925	0.3786	20.16	0.39717	30.657	0.45772	33.323	0.971831	0.0222572	0.00462291	0.00128893
P30153;A8K3H8;A8K7B7;B4DDF7;B4DQY1;B4DE69;Q8NB89;B3KQV6	PPP2R1A;hCG_19686	7	28	55.8	1.13e-293	0.33733	18.308	1.8192	32.061	0.66165	22.281	0.423	21.239	0.41672	26.09	0.4933	39.611	0.953624	0.0400502	0.00513526	0.00119053
Q9BZZ5-2;Q9BZZ5;Q9BZZ5-4;B4DRJ2;B4E283;Q9BZZ5-1;B4DGR0;B4DDR3;Q9BZZ5-3	API5;MIG8	6	15	76.5	0	0.25204	29.442	1.5434	55.227	0.71264	27.596	0.42227	10.237	0.54858	20.595	1.0631	27.324	0.0219118	0.11447	0.830809	0.0328093
P08243;A4D1I8;B4DXZ1;B4DY32;B7ZAA9;C9JW77	ASNS;TS11	8	17	46.1	6.55e-198	0.21341	48.864	1.2898	22.097	0.58556	30.829	0.42562	34.4	0.43811	28.412	0.45172	32.154	0.192252	0.63064	0.149743	0.0273653
P05783;B2RA03	CYK18;KRT18;PIG46	9	8	24	4.06e-91	0.28269	5.2965	1.309	2.4086	0.68777	11.493	0.61726	15.052	0.73232	11.035	1.5543	15.29	0.0170385	0.0474195	0.300717	0.634826
Q96ME4;Q9Y3E5	BIT1;CGI-147;PTH2;PTRH2	2	7	35.6	1.74e-96	0.13882	176.87	0.95044	32.777	0.501	49.412	0.63401	41.628	0.96959	26.366	1.8611	27.655	0.00243454	0.00504527	0.0155723	0.976948
P50914;A8K3Q9;A8K7N0;Q6IPH7;A6NIH1;B7Z6S8;A0PJ62	RPL14	4	6	23.9	2.7e-216	0.30545	14.881	1.5375	44.197	0.6242	18.234	0.47243	77.019	0.60329	20.867	1.0569	23.2	0.0108085	0.0618822	0.911261	0.0160488
P28070;B4DFL3	PROS26;PSMB4	1	7	47.5	1.23e-195	0.33944	13.612	2.0296	86.681	0.66765	20.578	0.38817	14.077	0.4015	47.154	0.48796	12.123	0.988231	0.00999931	0.00142721	0.000342956
Q9UL15-2;Q9UL15;A8K5J7;Q9UL15-1;A8CGI4	BAG5;KIAA0873	2	6	56.7	1.52e-194	0.23926	23.497	2.096	14.651	0.62155	20.475	0.41382	19.05	0.48203	15.255	0.69897	86.753	0.00407458	0.989481	0.00593422	0.000510351
Q9BRR6-1;Q9BRR6;B4DDP8;B4DG35;Q9BRR6-2	ADPGK;PSEC0260	8	10	57.8	6.02e-272	0.15505	27.171	1.1215	18.191	0.47505	20.232	0.63493	24.579	1.0087	8.7766	1.7712	28.745	0.00307971	0.00670399	0.0227544	0.967462
P38117-2;P38117;P38117-1;A8K766	ETFB;FP585	2	14	51.5	1.08e-202	0.17806	34.974	1.7543	70.247	0.65519	44.451	0.59151	15.108	0.83598	23.532	1.802	27.565	0.0142965	0.0427678	0.35048	0.592456
Q53HL1;O14950;P19105;Q2F834;Q53X45;C9JKZ0;P24844;Q6IBG1;Q71U02	MRLC2;MYL12B;MYLC2B;MLCB;MRLC3;MYL12A;RLC;hCG_2045956;MRCL3;MLC2;MRLC1;MYL9;MYRL2	11	10	33.8	0	0.32925	37.793	2.3224	26.549	1.576	21.93	0.79976	18.358	0.62659	35.076	0.62382	46.289	0.376525	0.379702	0.178163	0.0656101
Q32Q12;P22392-2;P22392;P22392-1;Q6FHN3	hCG_2001850;NME1-NME2;NM23B;NME2	7	19	22	0	0.34723	71.463	2.086	61.888	0.83713	55.735	0.49802	33.125	0.42168	32.811	0.54354	65.342	0.780976	0.18069	0.0306851	0.00764907
P19338;B3KM80;B3KTP9;Q6ZS99;C9JWL1;Q9BQ02;C9JFE9	NCL;hCG_33980	7	26	54.8	2.14e-241	0.47331	25.637	2.1154	30.267	0.76951	17.079	0.47435	24.784	0.48263	29.707	0.64877	32.111	0.949871	0.0415656	0.00687607	0.00168766
Q9GZT8-1;Q9GZT8;Q9GZT8-2;Q658J0;Q6X735;C9JN42;Q6X734;B8ZZI0	ALS2CR1;MDS015;My018;NIF3L1;DKFZp762L015	6	4	39.3	0	0.29687	28.924	2.72	16.841	0.66412	1.0091	0.46704	5.3253	0.40667	17.734	0.55179	33.825	0.746913	0.225183	0.0230839	0.00482049
B4DJA0;P28331;B4DIN9;B4DUC1;B4DPG1;B4DJ81;Q9P1A0	hCG_17250;NDUFS1	7	27	67.1	0	0.065037	71.546	0.66903	31.18	0.33749	29.633	0.33595	25.733	0.62071	20.124	1.9157	46.851	0.00185861	0.00388091	0.0124713	0.981789
Q9BQG0-2;Q9BQG0;Q9BQG0-1;B4DE42	MYBBP1A;P160	4	36	59.6	0	0.3579	21.342	1.4908	33.435	0.57183	27.671	0.45502	21.746	0.54035	44.465	1.0101	33.012	0.067421	0.307876	0.574894	0.0498093
P28161;Q0D2I8;A8HT81;B4DRY4;A6NGW8;Q9UE37	GST4;GSTM2;GSTmu3	15	7	44.6	0	0.23477	92.14	1.7291	45.638	0.638	21.69	0.41323	19.865	0.40108	8.1629	0.44605	25.175	0.421117	0.504829	0.0615327	0.0125211
Q53GB9;Q5VV89;O14880;Q2F833;Q5VV87	MGST3;RP11-466F5.1-002;RP11-466F5.1-005	3	6	89.3	0	0.061259	17.745	0.79082	42.589	0.40211	31.095	0.3953	33.297	0.71904	84.63	2.0319	52.343	0.000802163	0.00171102	0.0056682	0.991819
O75521-1;O75521;Q53GC8;Q53HG3;Q6IBN4;O75521-2;B4DLL3;Q9NYD2;C9J000;Q5JYK4;Q59E94;C9J723	DRS1;HCA88;PECI;HCA64;RP5-1013A10.1-007	8	11	65.7	0	0.15549	37.743	1.4332	37.846	0.69877	12.022	0.6247	26.709	0.94799	67.21	1.7569	74.894	0.00459737	0.0117287	0.0564723	0.927202
Q5SRQ6;P67870;B0UXA9;Q5SRQ3	CSNK2B;DADB-127H9.2-004;DAMA-236L13.2-004;DAMC-157M7.2-004;DAQB-195H10.8-004;DASS-336N12.7-004;hCG_43725;XXbac-BCX88C14.4-004;CK2N;G5A;DADB-127H9.2-001;DAMA-236L13.2-001;DAMC-157M7.2-001;DASS-336N12.7-001;DADB-127H9.2-002;DAMA-236L13.2-002;DAMC-157M7.2-002;DAQB-195H10.8-002;DASS-336N12.7-002;XXbac-BCX88C14.4-002;XXbac-BPG32J3.6-002	6	5	54.5	0	0.30264	227.78	1.6463	24.397	0.66098	36.338	0.50207	28.46	0.4647	31.198	0.62108	25.282	0.112802	0.835845	0.0448569	0.00649605
Q14318-1;Q14318;Q14318-2;B2R8G6;B7Z6M0;C8C9T5	FKBP38;FKBP8	3	7	44.5	2.89e-161	0.097942	54.592	0.849	29.098	0.47991	15.465	0.44263	29.529	0.81923	22.09	1.5722	35.314	0.000982684	0.00214103	0.00732513	0.989551
Q59EV6;B4E324;Q5JZH0;P10619;Q5JZG9;Q8TD81	hCG_38374;PPGB;CTSA;RP3-337O18.1-005;RP3-337O18.1-006	4	8	44.3	2.5e-195	0.17295	94.808	3.0132	26.065	1.1139	31.066	0.67432	8.293	0.57787	40.759	0.17526	77.516	0.448608	0.312607	0.162017	0.0767675
Q9HAV4-1;Q9HAV4;A8K5Y7;B3KPQ5;Q9HAV4-2;C9J4N8;B3KNC6;Q5JTE8	KIAA1291;RANBP21;XPO5;RP3-337H4.5-003	4	23	49.1	2.39e-236	0.22101	7.9838	1.177	19.912	0.44378	38.772	0.38082	31.966	0.40444	45.569	0.61513	20.374	0.0367431	0.509221	0.437075	0.0169601
Q53EY8;Q5T9B7;P00568;Q6FGX9;Q5T9B8	AK1;RP11-203J24.1-009;hCG_2039407;RP11-203J24.1-008;RP11-203J24.1-011	6	6	32.4	0	0.43331	26.362	1.8683	22.756	0.49155	55.912	0.41342	279.06	0.41464	39.116	0.53229	92.361	0.776711	0.170033	0.0417164	0.0115397
P49006	MARCKSL1;MLP;MRP	3	7	67.3	0	0.53619	9.2209	2.5891	21.435	0.75451	22.807	0.47141	22.652	0.43823	28.871	0.47155	30.933	0.892638	0.0774365	0.0223324	0.00759361
A6NEM2;P51610-1;P51610;Q05C05;P51610-2;C9JTM5	HCFC1;HCF1;HFC1	4	14	84.9	0	0.18329	8.5639	1.2926	44.252	0.38817	49.328	0.4622	44.245	0.55458	42.137	1.2353	19.891	0.0283759	0.0837443	0.53554	0.35234
Q13838-2;Q13838;Q13838-1;Q5STA0;Q5STU3;B0V2L1;A2AB31;A2BF53;A6PWH0;B0S4X1;B0S8C2;B0UZ17;B0UZ98;B4DP52;B0V2L2;A2BF54;A6PWH1;B0S4X2;B0S8C3;B0UZ18;B0UZ99;A2BF56;B0S4X4;B0S8B3;B0UZ21;B0UZA2;Q59G92;Q5STA2;Q5STU9;A2BF57;A6PWH2;B0S4X3;B0S8B2;B0UZ20;B0UZA1;A2BF55;A6PWH3;B0S8C4;B0UZ19;B0UZA0;Q5RJ65;B0V2L3;B0V2L0	BAT1;UAP56;XXbac-BCX270M2.2-006;DADB-26I14.7-006;DAMA-25N12.12-006;DAMA-BMC190B12.8-006;DAQB-72H16.1-006;DASS-161H22.1-006;XXbac-BPG296P20.6-006;DAAP-97M17.4-003;XXbac-BPG296P20.6-019;DASS-161H22.1-019;XXbac-BCX270M2.2-019;DAQB-72H16.1-019;DAMA-25N12.12-019;DADB-26I14.7-019;DAMA-BMC190B12.8-019;hCG_2005638;DAAP-97M17.4-006;DASS-161H22.1-017;XXbac-BCX270M2.2-017;DAQB-72H16.1-017;DAMA-25N12.12-017;…	30	16	52	0	0.29548	26.159	1.3918	25.929	0.5856	28.963	0.39036	60.195	0.41993	27.107	0.48418	41.746	0.500305	0.462638	0.0312916	0.00576524
B1ALU4;B1ALU5;O95490-1;O95490;B1ALU3;A5XEI2;B1ALU2;Q9UJ51;Q9UJ52;O95490-2;B1ALU0;B1ALU1;O95490-4;A8MW65;B1ALT8;A6NE11;O95490-3;B1ALT9;B1ALU6	hCG_14669;LPHN2;RP11-563M18.1-010;RP11-563M18.1-011;KIAA0786;LEC1;LPHH1;RP11-563M18.1-009;RP11-563M18.1-008;RP11-563M18.1-005;RP11-563M18.1-012	12	16	36.5	1.55e-176	0.23498	21.915	1.8136	28.981	0.51585	36.853	0.3799	17.622	0.31506	48.537	0.63236	16.87	0.15146	0.753028	0.0836516	0.0118601
B4DT31;C9JSZ1;A6NL74;Q96AE4-2;Q96AE4;C9JT73;Q96AE4-1;B4DWL1;B4E0X8;Q59FU3;Q6PJY1	FUBP1	8	7	68.6	0	0.34136	31.011	1.2188	88.499	0.30064	34.273	0.33137	48.886	0.31187	31.011	0.52987	28.268	0.389286	0.378271	0.1788	0.0536425
Q9H4A4;Q7RU04	APB;RNPEP	3	18	20.1	6.35e-89	0.28145	26.483	1.5374	28.984	0.47864	17.878	0.31012	17.822	0.30569	39.122	0.40832	46.518	0.97117	0.0245099	0.00349819	0.000822377
Q5SSJ5-1;Q5SSJ5;Q5SSJ5-2;B0QZK4;C9JS26;Q5SSJ5-3;B4E0N8	HP1BP3;RP5-930J4.3-015;hCG_38870	9	9	65.8	0	0.22861	7.2522	1.1946	17.545	0.52878	20.29	0.49963	25.864	0.74753	22.221	1.4445	34.386	0.0119148	0.0315512	0.181378	0.775156
P47756-2;P47756;B1AK87;Q32Q68;Q7L4N0;B1AK88;B2R7T8;B4DWA6;P47756-1;B1AK85;B1AK86;B1AP83	CAPZB;hCG_41078;RP4-657E11.7-001;RP4-657E11.7-008;RP4-657E11.7-002;RP4-657E11.7-009	6	19	65.6	0	0.37831	37.772	2.2387	69.062	0.80017	41.071	0.49474	50.491	0.592	32.734	0.58757	61.746	0.709602	0.254753	0.0293528	0.00629232
Q5LJA9;Q5LJA5;Q9Y5K5-1;Q9Y5K5;B2RB07;Q9Y5K5-3;B4DKB3;Q9Y5K5-4;B7Z9U9;Q5LJA3;Q9Y5K5-2;B4DW59;Q5LJB0	RP11-101E13.2-006;UCHL5;RP11-101E13.2-007;AD-019;CGI-70;UCH37;RP11-101E13.2-005;RP11-101E13.2-011	11	11	61.6	5.75e-237	0.32873	19.086	1.9477	20.648	0.59483	17.554	0.39829	10.769	0.4184	41.771	0.6529	21.353	0.315903	0.632805	0.0440986	0.00719316
Q8N766-1;Q8N766;Q8N766-2;Q8N766-3;C9JL95;Q5TG59;Q8N766-4;Q5TG60	KIAA0090;PSEC0263;RP4-657E11.8-006;RP4-657E11.8-001	6	27	35.5	0	0.097775	102.19	0.78977	17.659	0.45874	28.256	0.60327	24.163	0.8789	16.944	1.5223	25.364	0.00679527	0.0137613	0.0392613	0.940182
P49458;A8K0N0;Q8WVW9;Q6NVX0;Q8WTW0;Q659G3;Q6P2S0	SRP9;hCG_1781062;hCG_1984300;DKFZp564M2223	3	5	44	2.83e-155	0.35112	23.382	1.4439	97.715	0.65957	44.936	0.54203	12.921	0.72175	90.596	0.83744	19.725	0.031382	0.246209	0.697027	0.0253826
Q3B867;Q4VC03;Q53GL4;Q6IQ30;Q13310-1;Q13310;Q13310-2;B1ANR7;Q147Y3;B1ANR0;Q15164	PABPC4;hCG_2031827;RP11-69E11.6-002;APP1;PABP4;RP11-69E11.6-004;RP11-69E11.6-003	7	17	44.6	0	0.31372	72.56	1.359	116.42	0.51849	22.936	0.40631	11.659	0.53862	28.962	0.6833	27.976	0.0612122	0.719857	0.20361	0.0153211
P29692-2;P29692;B2RAR6;Q71RH4;Q9BW34;Q9H7G6;P29692-1;B4DDU4	EEF1D;EF1D	7	18	61.2	0	0.19948	48.717	1.4851	23.146	0.55788	54.456	0.46859	40.209	0.57971	25.668	0.96074	56.3	0.00283284	0.0141775	0.973805	0.009185
B3KQ79;C9J0M4;Q53G72;Q53HT6;P51572;C9JQ75;C9JSP1;C9JMD7	BCAP31;hCG_2004982;BAP31;DXS1357E	6	16	38.5	2.65e-145	0.12682	139.94	1.2158	51.233	0.6283	19.122	0.6892	77.893	1.1789	30.459	2.4933	73.097	0.000966327	0.00206044	0.00675016	0.990223
B3KNW1;B3KXW5;Q8IY97;O43747;B4DS96;B4DDL1	AP1G1;ADTG;CLAPG1	8	19	62.4	0	0.36562	17.322	1.5576	18.9	0.67853	15.69	0.69235	20.187	0.84224	22.805	1.1907	30.214	0.0149775	0.0585766	0.845593	0.0808529
B4DE31;P29401;A8K089;B4E022;Q53EM5;B3KSI4;B4DVU1;B3KPZ8	TKT	9	23	57	0	0.29914	25.129	1.6291	25.935	0.59504	34.162	0.3577	35.239	0.30994	22.24	0.32752	85.409	0.906428	0.0709214	0.0172637	0.00538651
P41252;B4DVX2;Q7L4K8;Q7Z355;Q7Z3U5;Q9P1N9;Q5TCC4;Q6P0M4	IARS;DKFZp686L17145;DKFZp686L0869;RP11-62C3.1-003	7	40	33	5.24e-285	0.28899	24.752	1.3977	34.588	0.60538	30.35	0.53479	35.896	0.53106	17.327	0.74798	31.358	0.0453939	0.504843	0.427376	0.0223869
Q9Y5Y2;B2RDN3;B7Z6P0;Q2YS46	NUBP2;hCG_42691;NUBP1	2	4	29.6	0	0.38436	1.6237	1.7758	21.997	0.5466	31.115	0.1213	207.27	0.48753	73.8	0.68286	38.1	0.340254	0.337458	0.229508	0.0927794
P12956;B2RDN9;B1AHC9;B4DE32;B4E356;Q6IC76;B1AHC8;B1AHC7	G22P1;XRCC6;CTA-216E10.7-005;CTA-216E10.7-002;hCG_2013151;CTA-216E10.7-004	4	33	22.4	9.64e-204	0.27756	27.762	1.5786	36.848	0.54856	41.994	0.42203	55.781	0.64837	24.606	1.3247	41.125	0.0292508	0.102196	0.761349	0.107204
P22314;B4DDE4;B4DL67	A1S9T;UBA1;UBE1	9	46	59.6	0	0.32046	26.03	1.7888	24.561	0.6109	23.283	0.37182	31.158	0.37563	22.66	0.42844	38.611	0.991263	0.00727979	0.00116227	0.000294951
O14735-1;O14735;A8K3L7;Q53HA5;B3KSW0;B3KY94;B4DUV0	CDIPT;PIS;PIS1;hCG_21626	6	6	61.5	7.1e-289	0.15419	18.556	1.0455	16.599	0.52302	89.579	0.61087	17.6	0.94505	11.859	1.6866	45.986	0.000895739	0.00196643	0.00683938	0.990298
C9JB44;P62891;Q59GN2	RPL39;RPL39P5	3	2	41.2	0	0.13194	52.465	1.2307	11.75	0.3924	5.1128	0.30022	7.4033	0.44785	8.7136	0.72259	17.846	0.00206197	0.0107654	0.981502	0.00567086
B7Z2T5;B7Z3V1;P05023-1;P05023;P05023-2;B7Z1N5;B7Z3U6;Q5TC01	ATP1A1;hCG_37943;RP4-655J12.1-002	20	53	41.1	9.43e-299	0.43058	23.033	2.185	34.125	0.69308	37.167	0.49702	29.099	0.57812	32.731	0.70714	37.26	0.545864	0.413572	0.0342876	0.00627692
B4DR52;Q99877;B4DLA9;Q93079;B2R541;P62807;B2R4S9;O60814;P58876;Q99880;Q99879;Q5QNW6;A8K9J7;P57053;Q0D2M2	H2BFD;HIST1H2BN;H2BFJ;HIST1H2BH;H2BFA;H2BFG;H2BFH;H2BFK;H2BFL;HIST1H2BC;HIST1H2BE;HIST1H2BF;HIST1H2BG;HIST1H2BI;hCG_1640484;hCG_1640985;hCG_1641780;hCG_1787353;hCG_1787365;H2BFT;HIRIP1;HIST1H2BK;H2BFB;HIRIP2;HIST1H2BD;H2BFC;HIST1H2BL;H2BFE;HIST1H2BM;HIST2H2BF;H2BFS	13	11	53	0	0.11724	83.137	0.73105	44.482	0.42478	111.41	0.48051	43.559	0.81113	50.567	1.5526	46.01	0.00258773	0.00527584	0.0159149	0.976221
P23284	CYPB;PPIB	2	16	62.8	0	0.17138	24.372	1.4217	59.308	0.74844	42.141	0.65932	53.792	0.89748	33.851	1.4813	47.983	0.0137414	0.0365843	0.179518	0.770156
A6NCK0;B3KUP9;Q13564;A6NFN4;A8MU28	NAE1;APPBP1;HPP1	4	8	53.9	0	0.29716	61.756	1.6271	93.211	0.6702	45.094	0.36118	20.302	0.40393	30.785	0.45115	28.776	0.81241	0.160007	0.0224063	0.0051766
B1AP22;P49810-1;P49810;B4DVM3;A8K8D4;C9J5P7;P49810-2	hCG_15757;PSEN2;RP11-375H24.1-002;AD4;PS2;PSNL2;STM2	5	4	41.8	0	0.25682	16.111	1.9399	16.066	0.93048	15.94	0.73919	13.734	0.69551	25.606	0.85235	38.588	0.105316	0.40041	0.417889	0.0763856
P53621-2;P53621;P53621-1	COPA	2	31	51.6	2.65e-172	0.27727	27.046	1.5395	17.908	0.53017	29.402	0.3641	35.987	0.63387	25.303	0.80033	18.268	0.0612625	0.33438	0.562797	0.0415602
P19404;A8K750;Q6IB76;Q6IPW4;Q6LEN9;Q9UEH5;A6NK33	NDUFV2;hCG_1994226	3	10	46.8	4.46e-105	0.087349	16.748	0.70454	28.949	0.33031	18.394	0.31532	24.142	0.56002	25.26	1.729	27.022	0.00344539	0.00739479	0.0253867	0.963773
Q9BRA2	TXNDC17;TXNL5	3	5	33.5	1.5e-106	0.42968	17.45	2.0376	15.122	0.5872	13.243	0.33788	20.728	0.46232	16.318	0.35304	17.255	0.816531	0.129163	0.0402891	0.0140176
A6NFX8;Q9UKK9;A6NHE8;A6NJU6;A6NCQ0	NUDT5;HSPC115	6	9	18.6	4.15e-91	0.28285	21.133	1.9594	84.563	0.60223	13.83	0.37821	19.028	0.36626	46.314	0.35961	28.312	0.924164	0.0609162	0.0116947	0.00322544
B5ME19;Q99613;A1KYQ7;B3KNZ4;B4DVQ5;B4E1D5;B4E2Z6;Q3B7B9;B4DDN4;B4DVU3;C9J1F3;C9JJ55;B4DRU0	EIF3CL;EIF3C;EIF3S8	6	24	48.3	8.33e-114	0.39505	39.184	1.5434	50.696	0.5403	25.267	0.36796	24.746	0.41627	21.897	0.37338	18.399	0.898935	0.0748572	0.019836	0.00637125
C9J7T6	RPL10	1	10	32.4	4.65e-227	0.28856	38.864	1.5325	53.685	0.60705	19.246	0.45097	39.663	0.62123	20.848	0.953	26.547	0.00844189	0.0574406	0.923766	0.0103511
O43809;B2R6U8	CFIM25;CPSF25;CPSF5;NUDT21	2	9	56.4	0	0.3742	23.24	1.5105	68.292	0.59289	32.628	0.49845	18.625	0.62643	84.616	0.97738	23.544	0.0440677	0.255262	0.665668	0.0350022
Q8N8S7-1;Q8N8S7;D0PQI2;Q6ZSB8;Q8N8S7-2;A8K2B4	ENAH;MENA	7	13	64.9	0	0.3617	25.446	1.9993	35.051	0.82048	22.354	0.5122	27.398	0.44117	16.2	0.41394	35.242	0.799221	0.149497	0.0388969	0.0123856
A8MWX0;Q96HR9;B4DF39	hCG_21584;REEP6;C19orf32;DP1L1	3	2	20.2	0	0.18636	24.128	1.5189	29.885	0.65287	14.891	0.74992	16.587	1.1332	6.4885	1.7562	17.407	0.00580376	0.0141255	0.059003	0.921068
P37802	CDABP0035;KIAA0120;TAGLN2	5	17	46.7	1.74e-201	0.48245	27.313	1.9756	65.19	0.67363	22.048	0.45111	49.317	0.4509	30.46	0.49794	38.77	0.948687	0.0390146	0.00942285	0.00287564
P46087-1;P46087;Q3KQS4;A8MQ38;P46087-2;Q05BA7	NOL1;NOP2	5	17	34.6	4.35e-280	0.19186	65.021	1.5907	16.08	0.49384	25.405	0.43707	18.588	0.63245	26.975	0.90755	16.294	0.00911389	0.044758	0.921691	0.0244371
Q13557-4;Q13557;B7Z2B0;Q13557-11;Q13557-6;Q13557-3;Q13557-1;Q13557-5;Q13557-10;Q92991;Q13557-9;A8MVS8;Q13557-8;C9J9N7;C9JDC0;C9J5I0;Q4G1A8	CAMK2D;CAMKD	16	7	65	0	0.20247	66.063	1.5312	38.726	0.49059	23.154	0.42977	18.049	0.51166	23.413	1.1823	42.264	0.0140478	0.0569405	0.874757	0.0542547
B3KSH1;O00303;B4DEW9;B4DMT5	hCG_1784554;EIF3F;EIF3S5	3	10	62.4	0	0.32309	40.222	1.6519	17.324	0.54682	47.417	0.41683	39.7	0.45109	42.149	0.49454	50.046	0.708626	0.261657	0.0247326	0.00498384
P62854;Q76N56;Q5JNZ5;Q5JVH5;Q75MH1	RPS26;RPS26L1;RPS26P11;RP11-151A6.3-001;hCG_1745083;LOC285938;tcag7.125	9	4	39.5	0	0.29724	138.73	1.2653	51.22	0.64881	130.63	0.54497	106.34	0.50159	123.65	0.98832	89.738	0.0345656	0.1502	0.751477	0.0637568
A6NMH8;P60033	CD81;TAPA1;TSPAN28	2	5	20.9	1.33e-220	0.48341	24.451	2.6092	13.539	0.88569	15.578	0.64424	23.872	0.65677	15.804	0.79107	34.087	0.678963	0.294838	0.0219815	0.00421771
Q96IJ6-2;Q96IJ6;Q96IJ6-1	GMPPA	6	5	39.9	9.29e-170	0.2499	11.547	1.8043	26.441	0.5967	16.776	0.37583	3.7763	0.33529	0.80651	0.3535	19.504	0.85388	0.118673	0.0216829	0.00576443
O00425-1;O00425;C9JSN3	IGF2BP3;IMP3;KOC1;VICKZ3	8	9	43.7	0	0.32347	40.137	1.5902	20.86	0.50831	30.895	0.40854	25.996	0.59545	30.49	0.94767	31.755	0.0655477	0.299126	0.584855	0.0504715
P82930;A4UCR9;C9JJ19	MRPS34	3	6	30.7	3.76e-120	0.18489	9.9718	1.4597	24.739	0.65331	23.908	0.51694	15.734	0.72404	8.1864	1.6561	29.068	0.0152066	0.044442	0.337397	0.602954
P11908-2;P11908;P11908-1;B2R860	PRPS2	6	11	30	1.22e-189	0.30157	13.825	1.9812	49.8	0.72348	2.3227	0.41254	24.859	0.51561	1.3205	0.6515	34.203	0.0953656	0.87082	0.0296876	0.00412701
O00471;B2R6C5;B4DHG4;B4E0U7;Q658M3;Q8IW24	EXOC5;SEC10;SEC10L1;DKFZp666H126	2	8	59.4	0	0.36938	8.5702	1.5962	6.1363	0.63691	1.542	0.47521	0.91569	0.55749	33.467	0.62897	45.237	0.137502	0.829196	0.0290139	0.00428785
P62857;B2R4R9	RPS28;hCG_23961;hCG_26477	2	4	22.7	5.87e-176	0.42317	15.356	1.736	19.555	0.63135	31.456	0.52958	35.221	0.63822	25.95	0.84671	34.578	0.0866811	0.769851	0.130044	0.0134246
P55884-2;P55884;P55884-1;A4D210;B4DV79;B4DXN6;Q86UM1;Q96G38	EIF3B;EIF3S9;hCG_1998988;tcag7.544	4	22	35	0	0.33656	31.176	1.4418	77.863	0.37898	44.738	0.37097	11.74	0.34997	21.386	0.59032	64.726	0.371957	0.450423	0.144778	0.032841
P13473-2;P13473;B4E2S7;Q6Q3G8;P13473-1;B7Z2R9	LAMP2;hCG_39412	5	9	32	0	0.21477	25.338	2.194	18.288	1.0021	17.906	0.70423	17.126	0.77033	34.498	0.73763	55.11	0.142824	0.418036	0.35299	0.0861498
P12270;A0PJC9;Q15624;Q504U6;Q58F23;Q99968;Q9UE33	TPR;Tpr;tpr	2	49	48.9	1.5e-265	0.23875	33.605	1.0833	15.786	0.84304	13.238	0.5235	32.871	0.6882	15.878	1.1524	78.42	0.0356581	0.0959966	0.407112	0.461234
O00159-1;O00159;O00159-3;B7Z3E5;O00159-2;A1L180;B7Z9C0	MYO1C	4	38	34.7	7.76e-293	0.51065	29.304	2.1313	26.662	0.63955	40.886	0.36493	22.126	0.37168	10.327	0.31731	22.183	0.779149	0.14592	0.0535769	0.0213541
Q9H8Y8-2;Q9H8Y8;B4DKT0;B4DQF1;Q9H8Y8-1;B4DNR1;Q53TE3;B4DEI4;C9JSS6	GOLPH6;GORASP2	3	8	75.7	0	0.2684	22.626	1.5696	45.605	0.46337	17.059	0.32508	36.078	0.30967	23.808	0.34526	45.503	0.980989	0.0156274	0.0026827	0.000701203
Q96M27-2;Q96M27;C9J436;Q96M27-3;Q96M27-1;B5MEG3;Q96M27-5;C9JTJ7;Q96M27-4	PRRC1	7	4	36.2	0	0.32492	77.77	2.2118	15.794	0.68799	15.178	0.4011	15.024	0.50127	3.929	0.50162	30.346	0.81573	0.16035	0.0195943	0.00432569
P37837;B4DID5;Q8WZ45;Q9UMF8	TAL;TALDO;TALDO1;TALDOR;hCG_18330;TALH	1	15	53.5	1.48e-155	0.45625	26.143	2.0731	63.045	0.70916	14.542	0.44106	26.329	0.37629	13.091	0.4284	22.762	0.897117	0.0748157	0.0210032	0.00706452
Q13190-1;Q13190;Q13190-3;B7WP07;Q13190-2;B4DKR0	STX5;STX5A;hCG_1734926	5	13	29.2	1.85e-174	0.22579	25.307	1.2485	32.707	0.64016	16.148	0.66571	12.18	1.2038	19.429	1.5319	43.477	0.00685901	0.015531	0.0555299	0.92208
Q9HC38-2;Q9HC38;B3KV49;B4DX01;A8K8F0;Q9Y3E8;Q9HC38-1;B7Z403;Q9HC38-3	C17orf25;CGI-150;GLOD4;My027	6	7	49.3	0	0.38031	24.036	2.1242	30.612	0.54059	13.248	0.36719	19.959	0.82942	72.811	0.49244	73.551	0.415018	0.37223	0.161353	0.0513978
Q71UM5;P42677;A4D1G5;Q5T4L6;C9JLI6	RPS27L;MPS1;RPS27;LOC392748;tcag7.1276;hCG_1746747;hCG_1996850;hCG_2001249;RP11-422P24.3-001	6	3	81.6	0	0.24202	70.597	1.8182	10.005	0.60907	39.878	0.463	16.203	0.67189	10.957	1.2705	47.197	0.00503039	0.0232463	0.955719	0.0160043
Q9BSJ8-2;Q9BSJ8;B3KMV5;Q9BSJ8-1;B3KY56	ESYT1;FAM62A;KIAA0747;MBC2	4	35	32.6	1.54e-213	0.16481	41.994	1.103	27.291	0.55044	32.89	0.56393	31.655	0.93004	32.402	1.6851	80.165	0.000246869	0.000564826	0.00218705	0.997001
O60684;B4DII5;B4DWX3;O15131;Q5TFJ7	IPOA7;KPNA6;KPNA5;RP4-622L5.1-004	3	11	55.9	9.27e-243	0.24763	52.269	1.4022	28.411	0.47732	61.613	0.34237	18.255	0.36755	40.657	0.54816	35.505	0.0305787	0.95085	0.0166472	0.00192449
P05026-1;P05026;A3KLL5;B4DJG0;B7Z9S8;Q58I20;Q6LEU2;P05026-2;A6NGH2	ATP1B;ATP1B1;hCG_37798	2	9	73.1	0	0.33648	91.46	1.8765	24.392	0.58908	35.566	0.42359	18.819	0.44727	31.198	0.58202	46.201	0.544062	0.422924	0.0279867	0.0050273
P04899-1;P04899;Q93020;Q96C71;Q6B6N3;B3KTZ0;P04899-2;B3KX51;B4DYA0;B3KP24;B4E2X5;Q6LCB5	GNAI2;GNAI2B;WUGSC:H_LUCA16.1;hCG_1997820;WUGSC:H_LUCA15.1	8	23	65.7	5.04e-276	0.55523	28.797	2.6744	32.812	0.79006	26.553	0.52083	17.399	0.52179	21.459	0.5868	44.066	0.950531	0.0378514	0.00893384	0.00268337
O75718;B3KME2;B3KS71;B3KX16;B4DPA3;Q8NB01;C9JP16	CASP;CRTAP;hCG_1996245	5	7	78.2	0	0.16347	27.711	1.1377	12.746	0.60021	12.792	0.62728	22.878	1.0978	24.878	1.6258	43.623	0.00280895	0.00623977	0.0217299	0.969221
Q6ZUY8;P38571-1;P38571;A8K2H6;B3KRG8;P38571-2;B3KU19;B4DE67;Q5T073	LIPA;RP11-341B24.1-002	5	4	51.1	0	0.28722	18.543	2.9931	66.35	1.1094	11.804	0.61854	34.201	0.57172	25.163	0.51345	94.145	0.51617	0.365853	0.0924206	0.025556
Q9C0H2-1;Q9C0H2;Q9C0H2-2;B7WP98;Q69YH1;Q9C0H2-3	KIAA1691;TTYH3;DKFZp761K147	4	4	28.5	9.38e-169	0.12805	23.886	2.1543	28.932	1.05	28.149	0.71824	31.804	0.73594	61.003	0.64105	95.96	0.148418	0.33711	0.369625	0.144847
P55196-5;P55196;Q5JPV5;P55196-4;A8MQ02;P55196-1;P55196-3;C9JX92;C9IYT9;Q5TIG5;Q59FP0;Q96C95;P55196-2;Q5TIG7	AF6;MLLT4;RP3-470B24.4-003;RP3-470B24.4-002;RP3-470B24.4-005	11	25	38.4	0	0.38137	62.563	1.4684	30.766	0.71082	19.521	0.32526	26.33	0.44387	74.4	0.61342	64.489	0.503649	0.379788	0.0944804	0.022082
Q1HDL3;B4DLH7;O75352;B2RB74;B4DTB4;Q9H3L2;B4DMY7;Q96N63;Q96K24;B4DT74	HBEBP2BPA;hCG_42012;MPDU1	8	4	49.3	4.81e-216	0.12633	41.076	1.2092	32.166	0.50999	27.058	0.55884	13.486	0.92405	14.841	1.7755	37.268	0.000800213	0.00187737	0.00759193	0.98973
A8MUW5;Q52LJ0	FAM98B	2	5	61.1	0	0.31441	12.579	1.5123	31.9	0.51142	22.45	0.41805	18.371	0.56132	21.357	0.61484	52.644	0.110093	0.759509	0.116104	0.0142935
Q7Z7K6-1;Q7Z7K6;Q7Z7K6-3;Q7Z7K6-2	CENPV;PRR6	4	6	23.7	0	0.23854	82.344	1.1001	49.147	0.55119	35.482	0.53032	14.106	1.0129	25.148	2.2343	39.58	0.0102481	0.0212928	0.0680143	0.900445
P41250;Q75MN1	GARS	3	17	43.7	0	0.28068	24.037	1.6501	30.562	0.55795	61.76	0.38724	41.286	0.38578	48.932	0.41282	45.131	0.875826	0.107144	0.0138307	0.00319906
P42704;B4DSR0	LRP130;LRPPRC	5	60	69.3	0	0.1667	63.067	1.6514	27.377	0.60141	20.57	0.46446	19.514	0.72878	15.625	1.7785	27.862	0.0172646	0.052472	0.467116	0.463148
Q96EY7-1;Q96EY7;B2RDU4	PTCD3;TRG15	6	8	29.8	0	0.21148	24.397	1.6548	32.181	0.75121	25.775	0.56704	21.886	0.80781	26.533	1.8148	38.527	0.0169237	0.0507211	0.414714	0.517641
P06737;B2R825;B4DUB7	PYGL	3	32	66.4	0	0.28989	86.065	1.9091	24.445	0.6558	27.324	0.40412	26.613	0.39536	16.832	0.42432	66.758	0.885123	0.0966065	0.0146603	0.00361043
Q14444-1;Q14444;B3KXU8;Q14444-2;B4DSF8	CAPRIN1;GPIAP1;GPIP137;M11S1	3	6	26.7	1.64e-178	0.53828	41.265	2.3223	10.26	0.97818	60.193	0.5338	29.664	0.64392	3.3808	1.0078	40.946	0.345324	0.548651	0.0898933	0.0161308
Q9Y678;A8K6M8;B3KMF6;B3KW21;Q54AC4;Q8WUI6	COPG;COPG1;hCG_1791262	3	25	34.3	3.28e-228	0.28118	27.209	1.4878	23.026	0.55767	19.781	0.4579	30.368	0.58779	18.282	0.75986	39.181	0.0343806	0.393136	0.553423	0.0190603
Q9HCC0-1;Q9HCC0;Q9HCC0-2	MCCB;MCCC2	3	9	52.3	0	0.13114	46.751	1.7056	10.397	0.80416	13.655	0.73911	14.614	0.81416	11.866	1.706	23.461	0.0228968	0.0618841	0.285953	0.629266
P50990;B4DEM7;B4DQH4;Q53HU0;Q7Z759	C21orf112;CCT8;CCTQ;KIAA0002;hCG_1810843	4	37	37.1	2.19e-254	0.35985	74.115	2.0739	39.423	0.71535	28.571	0.48556	23.924	0.461	67.333	0.47019	28.44	0.916702	0.0680682	0.0120401	0.00318998
Q15904;A6ZKI4;B3KR70;B4DWM8;Q8NBT4;Q8NF19;Q9H0C7;A6QRJ1	ATP6AP1;ATP6IP1;ATP6S1;VATPS1;XAP3;FLJ00383;DKFZp434B0535;XX-FW83563B9.4-010	6	10	52.7	0	0.12461	73.312	1.1502	46.26	0.47887	58.267	0.58951	26.92	0.73266	28.04	1.3525	37.203	0.00744117	0.0183889	0.0783448	0.895825
P10809;B3GQS7;B7Z4F6;B7Z532;B7Z597;Q53QD5;Q96RI4;B7Z5E7;C9JCQ4	HSP60;HSPD1	11	51	16.3	2.06e-290	0.22183	36.752	1.9038	24.127	0.80365	25.593	0.67798	22.021	0.84031	30.073	1.7518	38.377	0.0177538	0.0583341	0.606595	0.317317
Q9UDX5;B5MC22;C9JFZ3	HSPC242;MTP18;My022	5	4	93	0	0.20723	145.69	0.89446	5.2346	0.46918	24.041	0.39682	60.621	0.55301	21.257	2.0585	7.7093	0.0320614	0.0659227	0.195962	0.706054
Q96QF2;A2VCQ5	Ov/Br septin;MAFK	9	14	40.4	0	0.35567	27.725	1.9776	21.87	0.66818	20.013	0.47112	32.328	0.51704	35.886	0.71367	25.722	0.0810575	0.89639	0.019837	0.00271548
Q9NX62	IMPA3;IMPAD1	1	6	60.4	0	0.15839	28.872	0.9213	15.936	0.59702	15.751	0.50282	17.089	0.98417	26.468	1.5196	28.351	0.00339572	0.00729637	0.0240701	0.965238
Q96HS1-1;Q96HS1;A9LN06;C9IZY7;Q96HS1-2	PGAM5;PGAM5-L;PXMP2	4	16	46	0	0.07902	124	0.73033	45.203	0.38559	69.079	0.34254	75.033	0.64382	21.915	1.9115	57.911	0.00191015	0.0040582	0.0135507	0.980481
B3KUY2;Q15185;B4DP11;B4DP21;B4DHP2;B4DDC6	hCG_2016483;PTGES3;P23;TEBP	7	8	56.2	0	0.46534	69.358	2.3715	29.643	0.75422	24.169	0.44744	23.043	0.48659	22.138	0.57523	41.167	0.983443	0.0133623	0.00252186	0.000672729
B3KPG9;B3KQF5;O43852-1;O43852;Q6IAW5	CALU;hCG_41656;tcag7.422	3	18	38.4	0	0.16047	28.244	1.5111	31.322	0.65178	21.695	0.66777	25.128	1.0768	25.32	1.6325	55.593	0.00818963	0.0206788	0.0928912	0.87824
A8MXP9;P43243;B3KM87;B4DF66;B4DRS1;B7ZAV5;Q5CZA7;Q68D11;Q9H4N1	MATR3;KIAA0723;DKFZp686K0542;DKFZp686K23100	3	17	48.3	0	0.33726	48.601	1.4791	14.001	0.46213	5.5441	0.47564	23.621	0.57399	85.189	0.9965	120.1	0.0693699	0.245508	0.601916	0.0832059
Q14257;A8MXP8	ERC55;RCN2	3	13	63.7	0	0.20344	29.978	1.2571	23.23	0.62042	27.901	0.58632	18.922	0.80818	43.805	1.3312	46.299	0.00899391	0.0247924	0.149598	0.816615
P63027;Q9BUC2	SYB2;VAMP2	2	8	47.3	0	0.22407	41.184	1.1851	44.516	0.70334	38.757	0.63828	9.7778	0.62297	40.702	0.91125	38.978	0.0438092	0.137502	0.569126	0.249562
B2R4K7;Q9HBB3;Q02878;B4DRX3;Q8N5Z7;Q8TBK5	RPL6;TXREB1	4	13	33.3	0	0.27251	22.151	1.3889	22.505	0.55221	29.268	0.4468	17.793	0.60319	23.807	0.90794	41.809	0.00426094	0.025003	0.963288	0.00744802
P35580-3;P35580;B2RWP9;Q4LE45;P35580-1;Q6PK16;Q9BWG0;Q9UMG3;P35580-2;Q149N4;Q15753;Q9UE82	MYH10;MYH10 variant protein	4	125	51.2	0	0.34129	25.476	2.2513	31.526	1.4309	27.756	0.74243	24.738	0.63137	32.547	0.81327	41.646	0.280879	0.46182	0.201487	0.0558141
A2A274;Q99798;B2RBW5;B4DEC3;B4DJW1;B4DLY4;B4DZ08;Q71UF1;B4DW08	ACO2;RP3-347H13.8-002	4	25	45.2	0	0.18946	18.139	1.6761	18.603	0.71347	20.716	0.53336	17.703	0.82436	19.302	1.6812	28.25	0.0164357	0.0509633	0.472229	0.460372
P51452;B5BUI8;Q8IYJ9	DUSP3;VHR	3	6	58.2	0	0.37709	37.661	1.6487	24.762	0.58455	20.077	0.3774	25.837	0.48012	15.451	0.74576	16.991	0.228684	0.632254	0.120417	0.0186446
A8MWD3;O15371;B4DTF8;B4DVY1;B4E1K8	EIF3D;EIF3S7	8	13	60.1	0	0.35673	21.964	1.5381	23.981	0.59774	30.62	0.50888	24.799	0.44398	17.847	0.48832	64.893	0.782359	0.181758	0.0288395	0.00704349
Q14BN4-1;Q14BN4;Q14BN4-3;Q14BN4-2;Q14BN4-4;C9JPE6;C9JKB2;C9JVK4;B7Z964;Q14BN4-5;C9JA20	KIAA1601;SLAP;SLMAP;UNQ1847/PRO3577	18	14	64	0	0.14893	75.039	1.1204	20.905	0.4679	11.738	0.60036	28.409	1.0382	22.486	1.6638	31.078	0.00390128	0.00856053	0.0293275	0.958211
A8MUM5;Q5JTV8-1;Q5JTV8;B1AMI8	TOR1AIP1;RP11-533E19.1-002	5	13	62.6	0	0.10939	25.598	0.89657	46.028	0.47194	30.136	0.46901	48.969	0.86789	58.939	1.5638	43.54	0.000881466	0.00192734	0.00665541	0.990536
B5MDF5;P62826;A8K3Z8	hCG_1744585;RAN;ARA24;OK/SW-cl.81	8	17	45.4	0	0.33637	52.482	1.8868	29.656	0.61803	19.716	0.38109	22.24	0.51422	18.571	0.81042	47.863	0.109187	0.757152	0.120012	0.0136482
Q59G94;O43670-1;O43670;O43670-2;A8MTG3;O43670-3;Q8N395;B4DQT7	ZNF207;DKFZp761N202	7	3	42.1	0	0.28139	19.603	1.2807	30.677	0.61613	4.2572	0.36271	16.145	0.52287	16.851	0.99828	14.848	0.0446801	0.178005	0.709624	0.0676911
B4E1S7;Q12904;B4DNK3	AIMP1;EMAP2;SCYE1	3	13	75.6	0	0.24108	56.673	1.4775	34.603	0.41449	21.252	0.29026	32.807	0.41516	33.205	0.80991	53.634	0.0870576	0.393664	0.473058	0.0462205
C9IZE4;Q15008;A8K2E0;Q6UV22;B3KT66	hCG_23509;PSMD6;KIAA0107;PFAAP4	9	22	53.9	0	0.30506	18.932	1.785	27.079	0.53991	23.531	0.35964	23.497	0.39294	28.113	0.461	33.257	0.93587	0.0564958	0.00627425	0.00135975
Q5ZPR3-1;Q5ZPR3;A8K6Q6;A8K9J6;B4DK26;Q5ZPR3-4;Q5ZPR3-3;Q5ZPR3-2	B7H3;CD276;PSEC0249;UNQ309/PRO352	5	11	43.7	8.36e-234	0.39	22.615	1.666	24.74	0.62765	18.986	0.38391	21.55	0.39915	26.224	0.46833	46.868	0.984638	0.0123295	0.00238425	0.00064818
P83731;C9JNW5;C9JXB8	RPL24;hCG_2023003	4	7	51.8	0	0.34865	34.394	2.1381	18.02	0.6795	63.575	0.53579	92.507	0.68659	16.024	1.1789	42.619	0.0334274	0.254025	0.688789	0.0237587
A8MV58;Q16643-1;Q16643;B3KSQ7;B7Z2Z0;Q16643-2	DBN1;D0S117E;hCG_2039393	3	9	54.2	0	0.51332	31.221	2.2274	46.014	0.76265	21.493	0.54463	33.272	0.45975	25.423	0.46232	28.847	0.877469	0.0883295	0.0254458	0.00875563
Q6UXH1-5;Q6UXH1;Q6UXH1-6;A5GZA6;Q6UXH1-1;Q659B4;Q6UXH1-4;Q6UXH1-2;Q6UXH1-3;A6PWM2	CRELD2;UNQ185/PRO211;DKFZp667O055;CITF22-1A6.1-008	8	5	50.9	5.13e-132	0.23218	19.147	1.5164	14.756	0.76574	53.155	0.83984	10.759	1.2146	15.697	1.9332	26.164	0.0024036	0.00567433	0.0225728	0.969349
P52565;B2R5X1;Q6IBM5;A8MXW0;B4DUV9	ARHGDIA;GDIA1	7	6	40.6	0	0.3188	33.158	2.019	58.395	0.59928	27.576	0.38938	15.096	0.4488	18.492	0.51768	37.828	0.808531	0.172698	0.0156258	0.00314477
B4DW28;P60866;B2R4F4	RPS20	8	4	40.6	0	0.28973	22.651	1.3988	107.16	0.55501	51.228	0.41263	94.716	0.56003	5.9326	0.90644	62.146	0.0203539	0.125877	0.831761	0.0220083
A8MVJ7;Q53GW1;Q8WVM8;B7Z738;B7Z4U7;B7Z594;B7Z5N7;A8MU36	SCFD1;C14orf163;FKSG23;KIAA0917;STXBP1L2;hCG_40906	4	14	17.7	1.54e-284	0.24773	18.128	1.7603	27.924	0.63252	25.196	0.55578	21.413	0.6402	20.278	0.97067	55.494	0.00945191	0.0625243	0.914038	0.0139856
B4DGU9;B4DMF7;B4DSV3;Q59FC3;Q9Y2X7-1;Q9Y2X7;Q7Z2E5	GIT1;DKFZp686G1540;DKFZp686G1640	15	4	50.3	0	0.22278	13.325	1.3858	13.409	0.46094	10.824	0.25656	35.194	0.42547	10.67	0.75831	22.089	0.0809438	0.393687	0.482062	0.0433069
		4	10	43.6	1.41e-129	0.18853	107.9	0.85352	36.348	0.39662	24.788	0.43743	69.793	0.60433	14.641	2.2035	41.84	0.0247208	0.0491637	0.140302	0.785814
P13591-2;P13591;P13591-1;P13591-4;P13591-3;B7Z8D6;P13591-5;B5MD13;B5MCV7	NCAM;NCAM1	10	20	47.6	0	0.47815	27.094	2.4899	26.861	0.672	50.276	0.49403	26.814	0.39277	21.55	0.5418	26.419	0.899092	0.0763001	0.0188902	0.00571774
Q53G62;Q9Y2Q9	HSPC007;MRPS28;MRPS35	7	3	68.2	1.78e-296	0.20529	17.053	1.6612	7.7694	0.76171	19.337	0.56171	18.132	0.89375	14.303	1.932	29.747	0.0135979	0.038713	0.271939	0.67575
Q14254;Q6FG43;Q9BTI6	ESA1;FLOT2;M17S1;hCG_1998851	3	24	49.2	0	0.34346	36.084	1.9932	37.643	0.84292	27.872	0.61813	25.407	0.65834	27.215	0.77247	36.108	0.0779617	0.825652	0.0858442	0.0105423
P04075;A4UCS9;A4UCT0	ALDA;ALDOA	5	37	38.7	0	0.33537	42.198	1.8501	50.238	0.69053	27.292	0.48778	45.643	0.5531	57.541	0.69837	42.214	0.0123836	0.980782	0.00611119	0.000723334
Q59HD4;Q6IPF4;Q15366;A8K7X6;Q32Q82;Q68Y55;B4DLC0;B4DXP5	hCG_2017557;PCBP2	18	8	40.5	0	0.28033	36.589	1.2793	45.922	0.52248	25.995	0.37818	28.698	0.56086	23.587	0.85638	55.264	0.0253979	0.132927	0.809337	0.0323387
B7Z6Z4;P60660-1;P60660;P60660-2;Q6IBG5	MYL6	14	11	66.8	0	0.35452	30.314	1.9467	76.202	1.3582	53.819	0.77175	24.208	0.62562	33.897	0.72204	35.398	0.315736	0.419443	0.199621	0.0652002
B4E0X1;P61769;A6XND9;A6XMH4;A6XMH5;Q9UM88	B2M;CDABP0092;HDCMA22P;beta 2-microglobulin	4	4	45.2	0	0.42821	58.351	2.3774	57.83	0.86282	7.4042	0.76626	26.988	0.74746	7.5101	0.96985	52.53	0.0571376	0.854736	0.079622	0.00850455
Q53GI2;Q9Y6I9;B3KN87;C9JHH5;C9JXQ7	TEX264;UNQ337/PRO536;ZSIG11	11	9	24.2	0	0.11387	15.499	0.96923	24.653	0.44596	18.894	0.5202	22.458	0.92269	14.174	1.7284	29.45	0.00113147	0.00245037	0.00831427	0.988104
Q5QPK0;Q5QPK2;O60762;Q96HK0;Q5QPJ9	DPM1;RP5-914P20.2-003;RP5-914P20.2-005;RP5-914P20.2-004	4	14	40.9	0	0.12714	53.75	1.1566	23.171	0.54333	64.776	0.6892	38.762	0.74743	33.292	2.011	51.512	0.0043238	0.00974114	0.034874	0.951061
B7Z6Q5;P16278-1;P16278;B7Z6B0;Q53G40;Q53H18;A8MZ11;P16278-2;B7Z5H9	ELNR1;GLB1	13	17	46.2	0	0.15071	28.954	2.2982	44.087	0.95018	26.051	0.59646	33.138	0.51679	42.859	0.42214	54.959	0.281908	0.436171	0.214015	0.067906
A8K0H3;P47914;Q5T1D1;Q6IPI1	RPL29;RP11-632C17__A.1-001	7	2	77.9	0	0.24164	32.79	1.2179	17.773	0.41445	9.3811	0.36215	38.759	0.45467	41.342	0.66769	34.646	0.0433852	0.336915	0.593049	0.0266502
Q13765;B2R4P8;B4DDI8	HSD48;NACA;hCG_2016482	5	5	31	2.13e-227	0.39906	20.486	2.3305	20.013	0.69123	18.141	0.441	14.892	0.46531	28.106	0.50053	40.454	0.992031	0.00652527	0.00114267	0.000300721
Q70UQ0-1;Q70UQ0;Q70UQ0-2;C9J7H4;Q3B7K3	IKBIP;IKIP	2	12	71.6	0	0.092553	88.254	1.0871	37.92	0.54023	23.919	0.57888	11.991	1.0764	12.007	2.0303	50.345	0.00194851	0.00420363	0.0138561	0.979992
B4DHK2;Q9NNW5;B4E256;Q8NDH0	WDR6;DKFZp434F1720	12	23	47.9	0	0.26465	46.892	1.4466	25.494	0.57321	41.882	0.34426	31.404	0.53812	41.511	0.61366	26.136	0.0825826	0.741649	0.159643	0.0161251
P14854	COX6B;COX6B1	3	6	71.5	0	0.088531	6.9319	0.77964	9.9946	0.33822	13.432	0.35044	82.844	0.51597	27.471	1.709	20.422	0.00327418	0.00729445	0.0269704	0.962461
Q9UBQ0-2;Q9UBQ0;Q9UBQ0-1;Q5JPE4	DC15;DC7;MDS007;VPS29;DKFZp667O202	5	7	37.3	7.09e-249	0.29552	10.074	1.8708	11.713	0.84844	17.528	0.57795	19.194	0.70608	11.387	0.76387	18.053	0.0946239	0.618579	0.256457	0.0303404
Q13428-4;Q13428;Q13428-3;Q13428-1;Q59FZ2;Q9UFD4;Q13428-2;B4DRA2;A0JLU0;B4E111;Q13428-5	TCOF1;DKFZp434G1035	9	30	56.6	1.1e-248	0.20541	39.579	1.2381	61.459	0.52242	24.11	0.49795	41.767	0.80294	37.177	1.3199	26.85	0.0119942	0.0329141	0.204442	0.75065
Q68CQ5	DKFZp781N1372	1	21	21.5	0	0.31916	33.596	2.1088	42.154	0.6573	19.964	0.49728	34.276	0.45221	40.114	0.46952	37.212	0.791608	0.174218	0.027437	0.00673746
O60493-1;O60493;A8K0B1;O60493-4;O60493-2	SNX3	4	9	47.3	4.67e-221	0.43504	22.142	1.7932	15.191	0.64948	38.317	0.46555	22.218	0.46388	15.979	0.56139	94.911	0.985182	0.0123672	0.00196513	0.00048591
P06454-1;P06454;Q86YS2;Q8TBK9;P06454-2;Q15200;Q15204;Q53S24;Q7KZ52;Q15202;B8ZZQ6;C9J0D0;B8ZZW7;B8ZZA1;Q5VYG3;B8ZZI3;Q7Z4R6;C9K018;Q15203	PTMA;TMSA;PTMAP7;RP11-193G17.1-001	16	6	39.7	2.9e-265	0.5136	20.103	1.3507	82.228	0.75985	51.203	0.45394	33.337	0.45235	18.974	0.424	21.913	0.786839	0.143752	0.0501048	0.0193046
A2ICT2;B3KNM0;B4DXT2;O95757;B4DZR0;Q53ZP9	hCG_37382;HSPA4L;APG1;OSP94	2	21	65.5	0	0.35201	22.969	1.7353	29.286	0.61254	16.059	0.42719	24.574	0.43798	15.484	0.57446	38.332	0.712352	0.263355	0.0204093	0.00388361
Q9Y2Z0-1;Q9Y2Z0;A8K5T7;Q9Y2Z0-2;A8K7W3;B4DYC6	SUGT1	3	12	34.2	0	0.33857	53.86	2.0955	17.871	0.59235	15.982	0.28767	34.467	0.38054	13.191	0.4605	35.412	0.900416	0.0802498	0.0153932	0.00394067
Q5VT66-2;Q5VT66;Q5VT66-1;B2D078;Q5VT66-3;C9JA67	MOSC1	7	5	24.7	2.17e-102	0.13521	168.95	0.51944	23.816	0.48547	42.375	0.3638	35.101	0.73383	36.24	1.5952	35.463	0.0176095	0.0325768	0.0820196	0.867794
Q5JTJ3-2;Q5JTJ3;B4DM08;Q5JTJ3-1;Q5JTJ3-3	C1orf31	4	2	54.3	0	0.31948	11.878	1.7895	10.366	0.64291	4.6498	0.55803	19.206	0.90057	14.202	2.3989	47.416	0.0344614	0.0860546	0.37495	0.504534
P04066;B2RBG3;B5MDC5;B7Z362;B7Z717	FUCA1;Nbla10230	2	4	42.3	1.44e-198	0.1646	35.639	2.2034	12.349	1.1947	24.97	0.6051	2.2818	0.44852	15.914	0.36156	14.877	0.363863	0.378659	0.186212	0.0712649
P15311;B2R6J2;B7Z437;B7Z5V2;B7Z9R6;Q6NUR7;Q9UJZ2;Q9UJZ6;Q9UJZ7;Q9UJZ8;Q9UK20	EZR;VIL2	5	39	66.1	0	0.35466	49.239	2.0358	59.626	0.79859	26.926	0.52775	31.49	0.56028	30.705	0.79891	41.984	0.0243192	0.95956	0.014443	0.00167753
O94874;A0PJ53;B4DJ57;B7ZAY8;C0H5X5	KIAA0776;UFL1	1	28	59.1	1.83e-267	0.11999	84.816	0.91394	59.856	0.50979	42.919	0.59445	21.85	1.0625	25.075	1.8123	46.191	0.00375009	0.00767689	0.0229146	0.965658
Q9NVA1-1;Q9NVA1;Q3KRB6;B5MCA6;B7ZBG3;Q9NVA1-2;B7ZBG4;Q9NVA1-4;A6NJA7;B1AKV3;B7Z314;B1AKV5;B5MCQ8;B1AKV6;B1AKV4;B5MCM4;Q9NVA1-3;B7Z1C6	BZFB;C20orf44;UQCC;hCG_38219;RP4-614O4.7-010;RP4-614O4.7-012;RP4-614O4.7-017;RP4-614O4.7-003;RP4-614O4.7-018;RP4-614O4.7-007;RP4-614O4.7-006	15	5	43.5	1.65e-287	0.082589	17.948	0.93039	26.042	0.46125	42.584	0.3352	39.863	0.60169	18.046	1.8312	34.333	0.00302442	0.00710478	0.0294511	0.96042
Q13813-1;Q13813;B4DGT1;A6NG51;Q13813-2	SPTA2;SPTAN1	3	148	72.5	0	0.47552	38.738	2.1902	33.321	0.85206	30.578	0.65949	31.702	0.70037	29.218	0.88347	34.807	0.0451041	0.939064	0.0139838	0.0018477
Q8WUW1-2;Q8WUW1;Q8WUW1-1;B2R5E2	C3orf10;HSPC300;MDS027	3	3	19.3	0	0.34645	30.19	0.80886	28.212	0.60042	0.73024	0.42472	10.482	0.43902	20.272	0.50408	63.93	0.271369	0.57829	0.125679	0.0246612
Q08211;B3KU66;Q05CI5;Q12803;Q32Q22;Q58F26;Q6PJK6	DDX9;DHX9;LKP;NDH2	2	40	13.2	4.34e-164	0.28114	49.826	1.2723	19.665	0.50363	15.864	0.41544	26.503	0.48776	30.501	0.79309	30.965	0.0285713	0.219385	0.730262	0.0217818
B7Z7R3;B7Z907;P48059;B7Z483;B4DPH6;B4DUX2;C9K0W2;C9JF46	LIMS1;PINCH;PINCH1	7	2	63.4	0	0.28779	24.914	2.0101	26.075	0.64791	40.094	0.76752	42.564	0.81333	19.116	1.8741	37.109	0.028202	0.086225	0.581407	0.304165
B3KRV2;P49674;Q53EZ1;Q5U045;B0QY34;B0QY35;B0QY33	CSNK1E;hCG_2014051;RP1-5O6.2-004;RP1-5O6.2-005;RP1-5O6.2-009	8	6	46.2	0	0.18201	10.315	1.1201	38.699	0.37618	28.733	0.33151	41.701	0.49719	22.163	0.74927	31.378	0.0127611	0.0554145	0.891703	0.0401215
P63244;B4DVD2	GNB2L1;HLC7;PIG21	4	16	48.4	0	0.42148	29.748	1.6396	21.154	0.7629	39.554	0.54903	33.155	0.48039	25.617	0.48902	47.288	0.856295	0.110859	0.0252971	0.007549
O60610-1;O60610;B4E2I7;Q6URC4;A0RZB7;A0RZB8;B4DVR3;Q17RN4;Q96IL1;Q6UUU0;Q7KZJ7;B9ZVX0;O60610-2	DIAP1;DIAPH1;hCG_42523	6	26	34.1	0	0.32329	93.67	1.6623	24.435	0.4654	9.9339	0.32985	27.764	0.35655	15.485	0.53285	61.104	0.621914	0.319084	0.0488351	0.0101662
O15031;A6QRH2;Q3LIB1	KIAA0315;PLXNB2;RP3-402G11.19-002;Nbla00445	8	33	35.4	0	0.4358	29.047	1.9459	26.688	0.64354	31.261	0.40272	37.233	0.49365	21.502	0.47832	39.101	0.933104	0.0521529	0.0114701	0.00327339
B3KNU0;Q4QQI8;P52306-1;P52306;Q9BUX6;B7Z2V8;Q499L7;P52306-2;B7Z4M5;Q6U7G8	RAP1GDS1	6	7	58.6	0	0.38854	25.656	1.7931	22.842	0.65405	15.91	0.44902	11.897	0.43045	16.315	0.58139	11.341	0.911065	0.0774922	0.00938383	0.00205897
Q8IY95-1;Q8IY95;Q8IY95-2	TMEM192	2	11	50.6	0	0.19079	27.068	1.7962	42.035	0.79908	68.606	0.6162	34.413	0.61569	31.007	0.73934	39.954	0.0964865	0.368439	0.452339	0.082736
A7BI36;Q9P2E9-1;Q9P2E9;Q9P2E9-2;A1A5C4;A2A2S5;Q05DK7;Q32NB1;Q9P2E9-3;A1A5C5;B3KSG1	RRBP1;KIAA1398;RP11-462D18.3-003	15	51	37.2	1.74e-143	0.13219	40.064	0.92033	36.448	0.58772	22.302	0.56685	27.723	1.0533	48.385	1.7885	155.38	0.00321225	0.0066534	0.0203561	0.969778
A7MAP0;A7MAP1;B3KN06;Q53G58;Q59EA2;Q9ULV4;B4E3S0;B7Z9V0;B4DMH3	CORO1C;CRNN4	4	15	54	0	0.29643	25.361	2.1846	18.846	0.79094	21.439	0.54256	27.261	0.51313	12.708	0.92019	45.094	0.0523193	0.813869	0.12315	0.0106611
Q8N7R7-1;Q8N7R7;Q8N7R7-3;Q8N7R7-2;C9JEV5	CCNYL1	7	6	77.7	0	0.62032	16.581	2.5761	13.434	0.86767	8.3416	0.46475	10.362	0.46109	39.78	0.49669	13.082	0.841916	0.109745	0.0354815	0.0128572
B5MEC5;Q9H2H9;Q8NCD8	SLC38A1;ATA1;NAT2;SAT1;SNAT1	2	5	56.9	0	0.2987	24.355	1.9481	69.826	0.81508	25.43	0.70117	22.084	0.80128	25.76	0.85891	28.071	0.0802939	0.409703	0.454651	0.0553523
A8MVV7;P18124;A8MY04;A8MUD9;O95036;C9J0Q1	RPL7;WUGSC:H_RG054D04.1	11	20	42.1	0	0.28625	49.239	1.5492	80.093	0.59255	29.976	0.47316	29.292	0.61883	23.447	1.0369	37.303	0.00533046	0.0301922	0.955035	0.00944282
Q15019-2;Q15019;Q15019-1;B5MCX3;C9J2Q4	DIFF6;KIAA0158;NEDD5;SEPT2	20	15	34.9	7.17e-219	0.35806	51.2	1.8645	36.321	0.75831	21.92	0.5539	34.329	0.55904	42.182	0.74623	34.108	0.0342337	0.945679	0.0178819	0.00220558
A8MZI2;B4DN54;Q9Y512	SAMM50;CGI-51;TRG3	2	12	78.4	0	0.065973	0.87425	0.51123	26.897	0.25037	336.68	0.36389	15.071	0.66871	24.857	2.0289	36.837	0.0108576	0.0205395	0.0542469	0.914356
A8MYY8;O15145;B2R4D5;Q2LE71;B4DM63;C9JZD1	ARC21;ARPC3	6	10	50.5	1.64e-300	0.23029	25.311	1.8982	22.633	0.70436	16.585	0.64828	12.625	0.65281	63.701	0.80266	73.984	0.0738507	0.375418	0.492693	0.058039
A8K5U9;A8MX97;Q4LE54;A8MW24;Q13492-1;Q13492;C9JDZ4;Q13492-2;Q13492-3;B4DLM1;B4DTM3;B5BU72	PICALM;PICALM variant protein;CALM	9	8	57.2	0	0.41423	42.521	2.1967	30.662	0.78295	15.834	0.42834	17.992	0.52464	24.918	0.87771	18.593	0.264423	0.630181	0.0907471	0.0146491
Q7Z4H3-1;Q7Z4H3;Q7Z4H3-2	C6orf74;CGI-130;HDDC2;NS5ATP2	4	6	33.8	1.12e-277	0.31279	5.0422	1.8449	25.888	0.65441	15.141	0.40684	12.367	0.36928	11.001	0.46706	22.729	0.929062	0.0601571	0.0086891	0.00209173
A8MY36;A8MWX9;C9JJD0;O95654;Q14203-1;Q14203;Q6MZZ3;B4DM45;Q14203-2;Q6IQ37;Q6AWB1;Q6AWB3	DCTN1;DKFZp686I0746;DKFZp686E0752;DKFZp686E191	16	34	27.1	2.93e-293	0.23165	48.731	1.6809	18.38	0.57846	24.929	0.40711	35.164	0.5188	28.172	0.60818	36.467	0.0399638	0.868533	0.0840768	0.00742636
Q59GX2;P11166;A8K9S6;B3KVN0;B4DDR6;Q0P512;A8MWM7;B4DKW1;C9JIM8	GLUT1;SLC2A1	5	6	36.9	0	0.36347	9.442	1.6594	14.241	0.58232	11.662	0.41368	13.697	0.53203	47.244	0.58554	28.594	0.391774	0.551157	0.0485428	0.00852636
A8MYA5;P54578;B2RD79;B7Z4N8;A6NJA2;B3KTG4	TGT;USP14	3	11	55.3	0	0.32464	7.1796	1.6826	22.229	0.51785	8.1825	0.32242	18.614	0.33464	13.45	0.47048	17.523	0.91572	0.0703334	0.0112697	0.0026767
P53597;A8K4W7;B2R8A1;Q6IAL5;B7Z438;C9JNA3	SUCLG1;tmp_locus_1	4	6	46.8	2.41e-286	0.22002	55.046	1.7759	31.816	0.7203	27.616	0.55582	20.289	0.70462	24.603	1.9132	36.584	0.0220718	0.0687887	0.588423	0.320716
A8MWQ4;Q9H4G4;A8MZ81;A6NKU3;Q5VZR0	GLIPR2;C9orf19;GAPR1;RP11-421H8.5-004	5	5	64.2	0	0.40502	12.009	2.0976	25.734	0.64666	20.275	0.58186	15.24	0.58233	17.206	0.61212	31.989	0.57847	0.361172	0.0496611	0.0106977
A8MYX5;P62888	RPL30	5	9	43.4	0	0.32997	20.2	1.4964	52.822	0.67977	22.115	0.56694	31.31	0.6074	22.95	0.99281	23.081	0.0101926	0.0728974	0.904744	0.0121662
B2RAN1;B4DUP2;C9JKD6;Q16851-1;Q16851;Q53QE9;Q16851-2;C9JNZ1;C9JVG3;C9K0U9;C9JWG0	UGP2;UGP1	16	9	68	0	0.27088	26.168	2.0239	36.413	0.67069	19.707	0.35181	25.72	0.53245	19.657	0.48438	17.027	0.436543	0.483418	0.0665989	0.01344
P55327-3;P55327;D0UFD1;D0UFD2;D0UFD3;P55327-1;D0UFD4;A6NCF2;P55327-2;C9J502;D0UFD5	TPD52;PrLZ	6	6	73.3	0	0.55297	9.5938	3.0017	12.167	0.68324	46.916	0.55046	15.368	0.46778	9.5377	0.55939	41.806	0.868276	0.0970025	0.0263346	0.00838707
A8MVA9;Q53GN4;Q53H17;Q59ER5;O75083-1;O75083;B3KXN4;O75083-3;B4DY05	WDR1;hCG_19377	7	13	43.4	0	0.3677	15.588	2.4602	25.763	0.71694	21.862	0.57004	2.955	0.56447	29.107	0.56306	35.991	0.696912	0.258048	0.0366277	0.00841295
Q8NE71-1;Q8NE71;A2BF75;Q59F96;Q8NE71-2;Q2L6I2	ABC50;ABCF1;DADB-129D20.7-001;DAMA-178G23.9-001;DAMC-83F13.6-001;DASS-182C6.1-001;DADB-129D20.7-002;DAMA-178G23.9-002;DAMC-83F13.6-002;DASS-182C6.1-002;hCG_26012	4	13	45.5	1.79e-237	0.096484	79.385	1.3061	22.541	0.3527	55.541	0.45383	50.59	0.47742	22.531	1.1676	22.582	0.0241766	0.0718295	0.457732	0.446262
A8MW66;P60604;A6NMQ7;Q8NDD5	UBE2G2;hCG_1641424;DKFZp586L2318	4	4	47.7	3.04e-236	0.083617	100.41	0.85752	25.533	0.46058	12.67	0.60606	22.247	0.7845	19.656	1.9412	30.447	0.00406265	0.0084184	0.0254785	0.96204
Q59E85;Q03135-1;Q03135;A9XTE5;Q2TNI1;Q7Z4F3;Q03135-2;C9JKI3	CAV;CAV1;hCG_39088;tcag7.24	5	2	41.7	1.77e-271	0.21311	61.3	2.0263	11.23	0.9631	42.083	0.74964	18.459	0.88072	20.367	0.87531	38.073	0.0948433	0.292289	0.477822	0.135046
P12532-2;P12532;C9JT96;P12532-1;B4DEU2;B4DF55;B4DF72;B4DGR9;B4DH34;B4DJW9;B7Z9T7;C9JDL4;C9JSQ1	CKMT;CKMT1A;CKMT1B	12	9	17.7	3.38e-220	0.17437	43.87	1.2176	21.499	0.61262	19.921	0.51302	30.604	0.78821	43.405	1.2944	40.307	0.0102146	0.0281991	0.169555	0.792032
B1AH57;Q9BW83-1;Q9BW83;Q9BW83-2;A6NMI4;B1AH58	LL22NC01-132D12.2-002;RABL4;RAYL;IFT27;LL22NC01-132D12.2-005	7	4	40.3	0	0.40089	27.221	2.1564	11.469	0.59487	30.517	0.36621	40.034	0.44005	31.18	0.59236	3.2826	0.807675	0.158815	0.0271946	0.00631567
P30046;Q53Y51;B4E259;B5MC82;A6NHG4;B4DJQ7;B7Z522	DDT;hCG_41098;DDTL	9	9	35.3	0	0.43551	24.503	1.7765	35.127	0.62486	84.204	0.41191	30.257	0.45522	13.361	0.40224	14.593	0.897144	0.075675	0.0204729	0.00670852
P11388-4;P11388;P11388-1;C9J5P2;P11388-3;P11388-2;C9JGD1;C9J4C3;A6NDM0	TOP2;TOP2A	7	37	23	1.71e-194	0.14184	44.345	1.0786	30.756	0.45023	27.691	0.39832	68.634	0.78849	29.686	1.6418	41.905	0.0042995	0.010278	0.0451298	0.940293
Q9Y5Q8-3;Q9Y5Q8;Q9Y5Q8-1;Q5T7U0;Q9Y5Q8-2;Q5T7U1;B7Z1V3;C9J393;Q5T7U4;Q9NXK9;Q5T7T9	CDABP0017;GTF3C5;RP11-326L24.5-007;hCG_31454;RP11-326L24.5-005;RP11-326L24.5-006;RP11-326L24.5-010	11	6	31.9	0	0.20849	117.39	1.1923	32.924	0.37716	53.161	0.35878	72.591	0.62628	47.03	1.1718	18.711	0.0358549	0.0991608	0.515604	0.34938
C9JQC3;P62318;B5BU13;B4DJP7	SNRPD3	4	3	51.4	0	0.3841	25.511	1.6644	21.932	0.62555	9.2767	0.56619	10.507	0.56505	17.028	0.88598	16.505	0.0690878	0.693647	0.21939	0.0178752
Q5UCC4-3;Q5UCC4;Q5UCC4-1;Q5UCC4-2	C19orf63;HSM1;INM02;UNQ764/PRO1556	4	2	46.9	0	0.10418	108.35	0.81309	18.332	0.51351	12.379	0.54322	6.1936	0.90924	15.088	1.4555	31.713	0.00529985	0.0109887	0.032844	0.950867
Q00839-1;Q00839;B3KX72;Q5RI17;Q00839-2;Q9UEL2;B4DLR3;Q5RI18;Q96BA7;Q5RI19;Q7Z4Q5	HNRNPU;HNRPU;SAFA;U21.1;RP11-11N7.3-002;RP11-11N7.3-003;RP11-11N7.3-004;hCG_22289	5	18	32.7	0	0.36825	58.439	1.4719	23.645	0.50837	7.9965	0.38338	50.477	0.6505	17.293	1.0979	29.962	0.0897899	0.251703	0.540675	0.117832
Q53GG0;Q59FE8;Q9UHB6-1;Q9UHB6;B2RB09;Q9UHB6-2;B3KTW2;B4DN52	EPLIN;LIMA1;PP624;SREBP3	6	13	48.8	0	0.33188	36.985	1.9817	30.115	0.66994	29.368	0.56411	17.574	0.48227	17.523	0.65541	34.076	0.240483	0.693337	0.0566254	0.00955447
P11279;B3KRY3;B4DWL3	LAMP1	3	12	70.3	0	0.20707	48.522	2.16	16.289	0.9627	18.153	0.67616	18.411	0.71929	23.144	0.7593	40.191	0.125872	0.419465	0.374955	0.079707
P36969-1;P36969;Q6PI42;Q6PJX4;P36969-2	GPX4	4	7	57.9	0	0.32728	21.371	2.3746	68.569	0.82481	20.905	0.45567	16.753	0.62956	22.378	0.90509	234.26	0.0383874	0.8966	0.0596197	0.00539306
Q7L9B9	EEPD1;KIAA1706	2	11	47.6	0	0.5723	43.325	2.3521	14.704	0.74165	16.502	0.37203	41.161	0.31001	19.902	0.35602	21.384	0.753304	0.160029	0.0615559	0.0251118
Q9BYX7;Q562N6;Q562Q0;Q562Q1;Q562Q4;Q562Q6;Q562Q8;Q562Q9;Q562R0;Q562R6;Q562T0;Q562T3;Q562T4;Q562X0;Q562X2;Q562X4;Q562X6;Q562Y4	ACTBL3;FKSG30;POTEKP;ACT	2	7	33.1	0	0.40103	23.288	2.1697	29.485	0.78418	55.343	0.55303	118.65	0.65293	40.285	0.80238	33.191	0.0299725	0.956936	0.011633	0.00145819
B7Z2W9;O00743-1;O00743;O00743-2;B7Z3E2	PPP6;PPP6C	3	5	52	0	0.33509	19.303	1.5551	23.479	0.41033	89.409	0.56523	66.146	0.49013	20.009	0.58815	19.567	0.279384	0.465774	0.203872	0.0509708
B0UX85;B0UZ59;B0UZE0;B0UZM1;P46379-3;P46379;B0UX84;P46379-1;B0UX83;B4E3V4;P46379-2;A2AB43;A6PWI7;A6PWT2;B0UX78;B0UZE7;B0UZL4;B1B0I8;B4DZ12;B0UX86;B0UZ60;B0UZE1;B0UZM2;B1B0J3;Q5SQ39;Q5SRP7;Q5STB9	BAT3;DAMA-236L13.16-004;DADB-70P7.10-004;DAMC-157M7.11-004;G3;DADB-70P7.10-003;DAMA-236L13.16-003;DAMC-157M7.11-003;hCG_2005629;XXbac-BPG296P20.4-030;XXbac-BCX270M2.3-030;DAQB-195H10.3-030;DAMA-236L13.16-030;DADB-70P7.10-030;DAMC-157M7.11-030;DASS-336N12.2-030;DAMA-236L13.16-005;DADB-70P7.10-005;DAMC-157M7.11-005;DASS-336N12.2-005;DAQB-195H10.3-005;XXbac-BCX270M2.3-005	21	16	57.9	0	0.22343	60	1.2951	10.441	0.53767	41.549	0.55206	75.874	0.43596	28.913	0.57567	28.705	0.129029	0.504217	0.313161	0.0535928
B7Z3B7;Q5CZH6;Q93050-2;Q93050;B7Z2A9;B7Z2J9;B7Z641;Q53ET5;Q53X12;Q6AHY6;Q93050-1	ATP6V0A1;hCG_16572;DKFZp686N0561;ATP6N1;ATP6N1A;VPP1;DKFZp781J1951	4	19	45.3	0	0.1525	46.517	1.6615	30.365	0.7548	21.487	0.59456	17.371	0.76372	18.833	0.79637	61.346	0.0701213	0.219089	0.536238	0.174552
Q15257-2;Q15257;Q15257-1;Q5T948;A6PVN5;Q15257-3;B4DZF8;B7ZBP7;A6PVN9;Q15257-4;C9IZ76;Q5T949	PPP2R4;PTPA;RP11-247A12.4-013;RP11-247A12.4-020;RP11-247A12.4-024;RP11-247A12.4-017;RP11-247A12.4-012	16	5	48.8	0	0.31223	31.208	1.671	19.407	0.64235	29.971	0.45012	22.598	0.44144	27.711	0.65323	26.701	0.0765244	0.893951	0.0260194	0.00350483
C9JKU1		1	8	62.1	0	0.14631	22.281	1.057	16.932	0.64266	16.1	0.57238	7.8071	0.91242	17.924	1.3656	41.347	0.00599952	0.0139137	0.0511783	0.928909
B1AHD1;C9JMP8;P55769;Q6FHM6;C9J9R8	CTA-216E10.8-008;NHP2L1;CTA-216E10.8-001;hCG_41538	3	7	61.4	0	0.22277	17.398	1.5244	18.612	0.63777	12.799	0.5459	14.214	0.58954	18.169	0.99151	30.394	0.00988541	0.0491539	0.9136	0.0273602
O95299;A8K413;Q53QE8;Q53SW4;Q7Z518;Q8WXC9	NDUFA10	11	15	48.5	3.29e-213	0.099169	60.549	0.73335	32.434	0.38419	35.019	0.34889	66.604	0.64809	26.868	2.2041	47.32	0.00675428	0.0138521	0.0431374	0.936256
Q14155-5;Q14155;B7Z6G2;B1ALK7;Q14155-1;Q5ZEZ2;Q14155-4;Q14155-3;Q14155-2;Q14155-6;B7Z344	ARHGEF7;COOL1;KIAA0142;Nbla10314;P85SPR;PAK3BP;PIXB;RP11-494P5.1-001	14	7	21.6	7.6e-251	0.30829	1.1386	1.7878	15.935	0.56038	9.9644	0.41279	18.691	0.53314	34.044	1.0149	7.3315	0.0628286	0.366096	0.534979	0.0360973
B2ZZ83;O75369-2;O75369;Q60FE7;O75369-1;B2ZZ85;O75369-6;C9JMC4;O75369-3;C9JKE6;Q68CT4;O75369-7;O75369-4;O75369-5	FLNB;FLN1L;FLN3;TABP;TAP;DKFZp686A1668	15	74	57.3	0	0.47321	19.053	2.2286	73.079	0.76935	21.445	0.50178	31.403	0.44926	35.433	0.55928	24.385	0.969681	0.0238801	0.00501168	0.00142732
B4E284;P15586;A8K6V6;B4DTT0;B4DYH8;Q7Z3X3	GNS;DKFZp686E12166	2	8	24.8	0	0.1587	17.259	2.3144	45.948	0.8458	15.243	0.52059	23.843	0.47965	26.452	0.39308	29.599	0.321876	0.457534	0.171722	0.0488677
C9J497	CDC2	1	18	56.5	0	0.18997	42.646	1.5124	24.667	0.7423	26.095	0.56507	21.615	0.6928	22.655	0.77819	60.661	0.0633845	0.230317	0.58427	0.122029
B4DP54;B4E386		1	17	50.3	0	0.43561	26.447	2.7339	7.785	0.59024	10.14	0.43327	16.156	0.34697	20.635	0.55045	43.877	0.852719	0.111972	0.0273813	0.00792712
Q14978-3;Q14978;Q14978-2;B2RAU8;Q14978-1;Q96J17	KIAA0035;NOLC1;NS5ATP13;hCG_25636	3	13	55.7	0	0.40912	16.417	1.2436	24.89	0.47857	23.034	0.555	39.183	0.67838	41.968	0.78994	26.857	0.111321	0.321572	0.466996	0.100112
B4DLH4;B4E1P3;B4DL85;Q9H910-1;Q9H910;B1AJY2;B4E1X8;Q9H910-2;A6NGP5	C16orf34;HN1L;L11;hCG_1988476	5	2	33.2	1.34e-286	0.39531	24.21	1.7912	10.569	0.54971	15.558	0.32248	20.023	0.50472	99.037	0.74632	2.9842	0.319695	0.48754	0.16024	0.0325249
B4E1U9;P60953-2;P60953;B4DMH5;B7ZAY4;P60953-1;Q9UJM1;Q5JYX0;Q9UJM0	CDC42;RP1-224A6.5-004	10	9	59.4	0	0.39505	15.763	2.1305	47.303	0.67373	24.114	0.40471	20.098	0.37806	25.409	0.41787	39.7	0.953786	0.0352832	0.00836456	0.0025664
B4DSZ4;P68036;A8K4W8;B4DDG1	UBCE7;UBCH7;UBE2L3	3	8	53.6	0	0.35623	19.426	1.4412	46.207	0.39698	39.342	0.27701	18.74	0.30915	106.02	0.34504	20.871	0.83737	0.117492	0.0341407	0.0109969
B3KNH5;Q4TTY5;Q59EK3;Q9BXS5;B4DDG7;B4DN99	AP1M1;CLTNM	5	9	73.8	0	0.35019	44.702	1.7724	24.179	0.71453	26.105	0.48072	27.808	0.6173	32.557	0.80633	16.124	0.0218743	0.929388	0.045216	0.00352167
B4DKS0;B4E106		1	16	72.5	0	0.35883	16.832	2.2231	7.8981	0.64096	10.282	0.48436	37.297	0.46622	14.14	0.58262	25.559	0.795534	0.182316	0.0183465	0.00380383
A8K2W7;B2RCT6;Q96GF2;P15170;Q7KZX8;Q8IYD1;B4DQM6	GSPT1;ERF3A;ERF3B;GSPT2	4	10	40.1	0	0.3244	8.3265	1.9046	24.023	0.55686	28.368	0.44418	16.396	0.51726	24.019	0.54984	19.884	0.396932	0.54395	0.0499879	0.00912989
B3KTT5;B4DFN9;B4DVU9;B4E388;B4E3B6;Q5SP16	DAAP-21F2.8-002;DADB-333F21.4-002;DAQB-147D11.2-002;HSPA1A;XXbac-BCX40G17.4-002;XXbac-BPG254B15.2-002	1	34	65.7	0	0.40407	13.741	1.8745	47.126	0.75641	22.916	0.48122	45.419	0.48065	18.005	0.66435	48.233	0.696644	0.272859	0.025486	0.00501161
P0C0S5;Q71UI9;C9J0D1;A6NN01;A6NKY0;A6NFA8;C9J386	H2AFZ;H2AZ;H2AFV;H2AV;hCG_19242	10	6	47	0	0.11767	55.791	0.79321	17.612	0.42975	21.805	0.51821	30.943	1.007	29.29	2.4044	24.57	0.00703627	0.0136585	0.037902	0.941403
Q9UJW0;B3KWW0;B4DS07;Q9NSJ5	DCTN4;DKFZp761J032	5	3	72.6	0	0.3518	28.114	1.7461	22.763	0.60603	23.861	0.36671	19.657	0.53384	18.506	0.73891	49.719	0.162111	0.704375	0.117587	0.0159269
B4DEP9;P46779;O60251;Q59F34;C9JB50	RPL28;hCG_38234	6	7	43.8	0	0.3067	69.257	1.4837	25.433	0.5689	12.26	0.4868	19.405	0.68755	17.518	1.0549	41.938	0.0126454	0.0571284	0.897669	0.0325568
P14324;B3KMW3;Q14329	FDPS;FPS;KIAA1293	5	7	77.3	0	0.33669	20.069	1.7246	77.734	0.61128	18.8	0.41296	19.397	0.3795	36.978	0.48541	45.179	0.963284	0.0313627	0.00432954	0.00102378
P62847-1;P62847;Q5T0P7;Q7Z3D1;P62847-2;Q5T0P8	RPS24;hCG_22610;RP11-6P10.1-001;RP11-6P10.1-003	7	5	37.4	1.7e-286	0.36032	50.568	1.8517	15.538	0.64259	59.3	0.50439	9.2071	0.64887	17.805	1.1438	30.884	0.0405412	0.237311	0.688713	0.0334355
Q59EK7;Q13243-1;Q13243;B4DJK0;B4DUA4;Q86U32;Q13243-3;Q13243-2;B5BUD8;Q6FGE0	HRS;SFRS5;SRP40;hCG_21965;DKFZp686L2175	5	5	31.6	0	0.43546	27.551	1.5216	6.9654	0.5584	17.529	0.47864	48.184	0.41713	38.019	0.48929	28.23	0.905344	0.0731912	0.0166389	0.00482607
B8ZZD4;Q86VP1-1;Q86VP1;A4D196;Q86VP1-2;B4DKU7;B4DSG5;Q86VP1-3;B4DVF9;C9JBZ7	TAX1BP1;PRO0105;T6BP;hCG_39032;tcag7.193	8	7	74.1	0	0.21084	93.083	1.4159	33.161	0.64894	17.957	0.42879	32.114	0.52451	5.3956	0.47076	12.038	0.191956	0.566628	0.201431	0.0399841
P40925;B4DUN2;B7Z3I7;B9A041;B8ZZ51	MDH1;MDHA	3	12	43.5	0	0.31542	19.978	2.0242	24.425	0.64129	26.904	0.41133	50.69	0.46515	40.564	0.5603	51.83	0.559513	0.410818	0.0251168	0.00455166
B4DLZ8;Q53FN7;B4DWF7;Q7L1Q6-1;Q7L1Q6;Q7L1Q6-2;C9IZ80;P0C7T9	BZAP45;BZW1;KIAA0005;BZW1L1	12	11	33.3	1.63e-232	0.31621	35.157	2.1069	21.492	0.80845	20.138	0.49097	11.184	0.49914	25.673	0.63805	51.566	0.287239	0.659491	0.0454283	0.0078414
C9JXD3;Q969E2-1;Q969E2;Q969E2-2;C9JBZ2;C9JAB3;C9JRG5;Q969E2-3	SCAMP4	6	2	54.6	0	0.23596	45.672	1.2563	25.035	0.69164	7.4541	0.65869	19.006	0.81988	2.0609	0.98727	17.827	0.0340535	0.0996129	0.46346	0.402874
P62158;B4DJ51;A8K1M2;B2RDW0;Q9BRL5;Q96HY3	CALM;CALM1;CALM2;CALM3;CALML2;CAM;CAM1;CAM2;CAM3;CAMB;CAMC;CAMIII;hCG_20313;hCG_21749;hCG_17033	8	14	70.4	0	0.63463	79.861	2.934	62.009	0.84125	53.442	0.48271	27.437	0.4582	78.106	0.47684	32.301	0.836988	0.112492	0.0369394	0.0135808
C9J9R3;Q9H2H8-2;Q9H2H8;Q9H2H8-1;B8ZZ77;B4DN80	PPIL3	8	3	26.1	0	0.51591	3.7357	1.8824	11.727	0.55215	10.011	0.41351	13.457	0.52236	20.569	1.2159	67.114	0.225901	0.374287	0.309844	0.0899674
Q9NTK5-1;Q9NTK5;Q9NTK5-3;B4DK14;C9JTK6;Q53SW9;Q9NTK5-2;C9JCJ9;Q53SQ6	GTPBP9;OLA1;PRO2455;PTD004	7	15	79.4	0	0.32265	53.223	2.0653	30.144	0.73524	30.172	0.41327	21.593	0.4386	24.905	0.46982	167.32	0.903176	0.0815456	0.0122761	0.00300278
B8ZZN6;P63165;B9A032;B8ZZJ0;C9J6M7	SUMO1;OK/SW-cl.43;SMT3C;SMT3H3;UBL1	6	2	77.8	0	0.28295	32.376	2.3703	48.705	0.5784	49.644	0.568	42.434	0.55077	45.854	0.78092	64.911	0.0865775	0.765736	0.132719	0.014967
B9A001;Q9NZW5;A4D157;B8ZZG1	MPP6;VAM1;hCG_38837	6	23	69.3	0	0.48941	24.827	2.1133	99.293	0.73567	25.915	0.42076	30.908	0.4342	25.037	0.46048	37.484	0.912447	0.0642627	0.0175365	0.00575345
B7TY16;A1L0V1;B4DHH3;Q1HE25;P12814;B7Z2W3;Q5ZEZ4;B3KUX9;B3V8S3;B4DFY0;B4DRP5;B7Z565;Q86TX4	ACTN1;hCG_22243	5	35	20.8	0	0.37015	19.721	2.9711	15.087	0.91961	31.97	0.38153	27.287	0.59747	8.1309	0.7368	21.662	0.474025	0.454933	0.0595299	0.0115118
Q14008-3;Q14008;Q14008-1;Q8IYN5;Q14008-2	CKAP5;KIAA0097	4	57	47.1	0	0.20696	22.677	1.319	29.144	0.47143	23.451	0.43149	47.729	0.65002	20.626	1.0621	21.291	0.016535	0.0583112	0.778278	0.146875
B8ZWD6;B8ZWD7;B8ZWD9;P07108-2;P07108;B8ZWD2;B8ZWD1;Q4VWZ6;P07108-1;B8ZWD8	DBI;hCG_17322	5	7	56	0	0.58597	6.581	2.4322	30.208	0.59475	9.499	0.3364	18.915	0.38489	10.562	0.52857	18.885	0.740498	0.175452	0.0621151	0.0219357
B7Z3P1;Q15813;A8K8C2	TBCE	3	14	76	0	0.32363	21.791	2.0316	22.575	0.67516	8.9767	0.43912	26.338	0.49211	23.312	0.47831	25.884	0.810022	0.163017	0.0219041	0.00505745
B7Z5W1;Q9Y624;Q6FIB4;Q9Y5B2	F11R;JAM1;JCAM;UNQ264/PRO301;hCG_20857;RP11-544M22.2-001	5	6	62.9	0	0.28708	46.44	1.6109	29.811	0.63676	13.317	0.33143	14.958	0.42564	16.738	0.48652	22.907	0.57772	0.374111	0.0402012	0.00796777
B2R5V0;B4E260;Q13772-1;Q13772;A8K8W5;B4DF87;B4DZ85;Q6TAR0;Q8NI67;Q96E88;B1API7	ARA70;ELE1;NCOA4;RFG;hCG_1982904;RP11-481A12.4-001;OK/SW-cl.6;RP11-481A12.4-002;RP11-481A12.4-004	7	6	39.6	0	0.1125	8.9207	1.2506	27.495	0.60607	16.476	0.4854	12.728	0.65102	25.375	0.69498	36.257	0.0609513	0.174551	0.50403	0.260467
B7ZKL8;Q9BSJ2;B3KRS1;B4DM18;B4DS45;Q53EQ3;Q5VWX7	TUBGCP2;GCP2	3	6	69.9	0	0.19071	5.5625	1.3356	18.942	0.4815	14.121	0.27559	13.132	0.50125	33.888	1.0602	11.339	0.0323965	0.117377	0.759556	0.0906706
B4DHM0;Q12765;B4DH22;B4DIP5;B4DIV7	KIAA0193;SCRN1;hCG_37324	9	6	79	0	0.60769	95.639	1.1886	21.666	0.34741	8.2615	0.25007	57.626	0.20631	30.781	0.21156	53.624	0.567253	0.238121	0.127782	0.0668448
C9JWM7;C9J0N8;P59998;C9JUB3;C9JE29;Q9H7Z5	ARPC4;ARC20	10	8	69.8	0	0.24456	32.779	1.6966	65.85	0.77383	10.531	0.59837	7.7726	0.72068	53.929	0.90261	52.111	0.0381598	0.193399	0.7107	0.0577415
B2RTR1;Q07A20;Q8NB74;B4DM73	CLASP2	9	15	24.8	0	0.27502	30.577	1.7389	20.815	0.42217	32.261	0.48382	4.7299	0.56327	2.7988	0.90249	12.361	0.0721534	0.300335	0.563779	0.0637324
Q8IY71;Q9Y2R5;Q96Q59	MRPS17;HSPC011;RPMS17	4	4	50.3	0	0.18674	10.256	1.9824	7.2997	0.81718	21.393	0.5586	18.499	0.82741	41.425	2.2665	20.567	0.01916	0.0572874	0.450724	0.472829
A5JGZ4;O00170;A3RDR6;A3RDR8;A7KS93;A7KS94;A7YDK1;A7YDK2;A7YDK6;A7YDK7;A8BQF1;B3TMT2;B7SBB1;C0JXB8;C0JXB9;C8CHN4;C8CK04;C8CK05;D0EKE4;D0EKE5;D0EKE6;D0EKE7	AIP;XAP2	3	9	38.6	0	0.30907	10.085	1.5038	11.312	0.55815	18.471	0.37677	18.436	0.41092	3.6761	0.51084	15.085	0.586443	0.385354	0.023887	0.004316
B0I1S2;Q7Z406-2;Q7Z406;C3TTN4;Q7Z406-1;A1L2Z2;B3KWH4;B4E177;Q14780;Q7Z406-4;B3KV65;Q7Z406-5	FP17425;KIAA2034;MYH14	6	53	61.1	0	0.18648	41.208	1.5202	23.266	1.7815	17.211	0.74099	40.522	0.63364	17.639	0.84668	54.852	0.170571	0.29314	0.333785	0.202503
B5M451;C9JST9;B5M453;Q9Y6M7-3;Q9Y6M7;B2CI53;C9JXL3;C9JJN1;Q9Y6M7-1;B5M450;B5M449;B5M452;Q9Y6M7-2;C9JRP1;Q9Y6M7-4;B6DY52;B6DY53;Q9Y6M7-5;C9J9I5;C9JAI2	SLC4A7;BT;NBC2;NBC2B;NBC3;SBC2;SLC4A6	22	8	74.8	0	0.39275	9.9702	2.2638	36.75	0.68574	19.166	0.57374	11.087	0.64425	0.55457	0.76974	20.253	0.120005	0.827425	0.0460846	0.00648624
C9JRZ6;Q9NX63;A4D1N4;C9J4B7;B7Z1X9	CHCHD3;hCG_2014841;tcag7.1158	6	13	71.5	0	0.11303	124.35	0.60595	41.5	0.32936	81.263	0.30545	28.588	0.55525	32.72	2.2453	88.61	0.0200015	0.038431	0.104521	0.837047
P62333	PSMC6;SUG2	4	12	45.7	0	0.37366	47.218	1.9307	24.647	0.59459	17.037	0.41603	23.024	0.42177	20.107	0.58834	36.646	0.815335	0.161248	0.019344	0.00407279
C9JBL2;P62910;B2R4Q3;C9J8W7	RPL32;PP9932;hCG_18290	11	9	33	2.22e-301	0.27655	46.513	1.4337	33.203	0.6224	26.478	0.45467	34.652	0.62643	19.92	1.0282	36.056	0.00377202	0.0193536	0.967815	0.00905894
Q99848;Q6IB29	EBNA1BP2;EBP2;hCG_2031782;RP5-1034F7.2-001	4	8	40.6	0	0.18315	15.305	1.2994	27.041	0.46138	40.344	0.36873	36.282	0.58844	21.61	0.85679	21.847	0.00859338	0.0375534	0.92032	0.0335331
B7Z793;B7Z5T4;Q53FI7;Q13642-1;Q13642;B7Z6U8;Q6IB30;B7Z5T3;B7Z5V0;B7Z9A1;Q5JXI8;Q13642-2;B7Z4B7;Q5JXI3;Q5JXH7;Q5JXH8;Q5JXI2;Q13642-3;Q5JXH9;Q5JXI0	FHL1;hCG_33097;SLIM1;RP11-535K18.1-007;RP11-535K18.1-008;RP11-535K18.1-012;RP11-535K18.1-006;RP11-535K18.1-003;RP11-535K18.1-011;RP11-535K18.1-013	15	14	39.9	0	0.33406	39.978	2.0253	23.826	0.711	23.034	0.39929	22.138	0.57419	32.578	0.94229	30.497	0.0847997	0.683185	0.212841	0.0191737
Q546F9;Q9UJS0;B7Z2E2;Q53GR7;Q75KX8;Q75M55	hCG_40633;SLC25A13;ARALAR2	2	32	64.5	0	0.088756	35.485	0.8522	27.549	0.41052	24.046	0.37977	24.872	0.67553	22.025	1.7996	34.239	0.000416757	0.000927305	0.00342224	0.995234
P00374;B0YJ76;B4DDD2;B4DM58	DHFR;DHFRP1;DYR	2	5	50	0	0.31797	17.6	1.7551	12.05	0.46639	21.393	0.38123	5.9343	0.34174	17.044	0.45693	13.277	0.853814	0.121213	0.0201193	0.00485382
P26641;Q2F838;Q2F840;Q53YD7;B4DTG2;B4DUP0	EEF1G;EF1G;PRO1608;hCG_2039458	6	29	52.8	0	0.19763	31.228	1.3093	33.806	0.57394	26.524	0.41	43.556	0.48043	30.385	0.70487	52.106	0.0238671	0.186283	0.766734	0.023116
B4DHD2;B7Z5C1;Q4W4Y1;Q6NUS1;Q8WUM4	DRIP4;PDCD6IP;AIP1;ALIX;KIAA1375	12	41	36.5	0	0.29259	53.361	1.8632	21.339	0.64969	30.632	0.46996	24.429	0.53246	31.9	0.72389	33.439	0.00441892	0.98877	0.00626508	0.000545607
B4DNA3;B4DUZ8		1	18	39.6	0	0.45561	25.802	2.7219	5.1013	0.58948	25.85	0.46333	5.7427	0.47805	22.42	0.4727	7.3281	0.874819	0.0942034	0.0237419	0.00723568
Q92598-1;Q92598;B4DF68;Q92598-2;B4DYH1;Q92598-3;B4DY72;B4DZB4	HSP105;HSP110;HSPH1;KIAA0201;hCG_32198	8	39	66.5	0	0.28797	46.345	1.8796	29.165	0.65302	24.35	0.36665	30.459	0.38079	43.653	0.51044	53.079	0.739454	0.234312	0.0218426	0.0043909
O00410-3;O00410;O00410-1;B3KWG6;B4E0R6;Q9BVS9;O00410-2	IPO5;KPNB3;RANBP5	20	47	29.9	0	0.27316	28.836	1.4986	35.498	0.58753	23.939	0.42225	41.078	0.50268	25.741	0.7688	31.64	0.0327594	0.643995	0.311097	0.0121477
O14773-1;O14773;B5MDC1;B4E0C7;O14773-2;B4DSE2;B2R608;B4DIV8;Q53HP2;B4DE89	CLN2;GIG1;TPP1;UNQ267/PRO304	6	6	60.8	0	0.18513	14.017	2.179	10.03	0.91639	26.173	0.58734	15.784	0.55827	20.129	0.4972	21.683	0.255319	0.477336	0.210306	0.057039
Q59F66;Q92841-4;Q92841;Q92841-2;B1AHM1;Q92841-3;C9J5E1;Q92841-1;C9JMU5;B1AHM2;B4DZQ7	DDX17;RP3-434P1.4-009;RP3-434P1.4-005	9	22	67.6	0	0.31932	16.555	1.2485	19.885	0.54326	11.99	0.40934	17.772	0.53613	24.234	0.83036	39.24	0.0388999	0.240854	0.689581	0.0306657
B2R7M3;Q13155;A8MU58	AIMP2;JTV1;PRO0992	4	6	40.7	0	0.31134	19.457	1.5353	36.219	0.49667	83.921	0.40937	37.13	0.59227	46.328	0.87589	39.562	0.0608962	0.312711	0.582947	0.0434462
B4DKH5;Q20WL3;Q10567-1;Q10567;B4DG47;B4DS79;C9JRD1;Q10567-2;Q86X54;C9J1E7	ADTB1;AP1B1;BAM22;CLAPB2	8	28	74.1	0	0.39057	73.696	1.9051	49.061	0.70926	36.06	0.50638	56.966	0.68232	29.478	0.77834	44.898	0.0627145	0.8773	0.053885	0.00610007
C9J154;Q9HBM0-1;Q9HBM0;Q9HBM0-6;C9JFV3;Q9HBM0-3;Q9HBM0-2;Q9HBM0-4;Q9HBM0-5	VEZT	11	2	80.7	0	0.23939	16.693	1.2057	14.901	0.55248	7.8964	0.39591	6.1728	0.45969	119.85	0.65532	64.119	0.0336184	0.488371	0.46164	0.0163703
P49959-1;P49959;B3KTC7;P49959-2;Q05D78;Q9BS79	HNGS1;MRE11;MRE11A	3	13	55.1	0	0.12464	28.612	1.2251	16.161	0.55967	35.476	0.47997	35.192	0.7049	22.945	1.3911	35.133	0.00853135	0.0231916	0.133264	0.835013
Q5HY50;P27635;C9J6J7;C9J7G5;Q96L21	RPL10;XX-FW83563B9.1-011;DXS648E;QM;RPL10L	9	10	52.1	0	0.32307	8.4712	1.1934	16.191	0.56123	10.84	0.35926	34.626	0.42928	28.642	0.73159	6.1936	0.120268	0.575168	0.273363	0.0312002
O60763;Q86TB8	USO1;VDP	2	27	51.2	0	0.2489	26.085	1.507	14.488	0.54125	35.468	0.40594	27.291	0.49947	180.95	0.84321	32.276	0.0205683	0.194223	0.770122	0.015086
A3F719;A7WPJ1;A9QUT8;B3GV26;B6ED01;C6KEB2;C6L831;C6L832;Q2L6G2;Q2YDY9;Q7YNX5;Q9GIX4;Q9TP45;Q9TPP7;P30481;A0N001;A1XAM5;A3F967;A4HQM5;A5H2C3;A8KNJ4;A9JPE8;B0JF24;B0ZSE8;B1PJM3;B1PQ31;B2ZCW1;B2ZCX7;B3W6N3;B5LZ19;B6D4Y0;B7VFE3;B7VU67;B8YPU8;B9VSJ9;C0KLR3;C0L076;C0M113;C0M132;C5IYE8;C5IZS5;C5IZS7;C5IZT3;C5J025;C5MR74;C6K6H6;C7E577;C7EA89;C7EX07;C7FDR6;C8C3Y8;C8CH77;C8CJB0;C8CJB6;C9E1F5;C9E399;C9WCR7;…	HLA-B;DAMA-387C9.2-001;HLAB;HLA B;DAMA-387C9.2-006;DASS-311G1.2-006	9	9	61.5	0	0.27233	35.494	1.4392	31.91	0.54901	30.339	0.35689	29.59	0.39926	22.72	0.48477	42.403	0.319921	0.646242	0.0290051	0.00483192
Q16181-1;Q16181;A8K3D0;Q3LIE9;Q59EY4;Q16181-2;A4GYY8;B4DPQ6;B4DUD6;Q3B7A3;Q8TC62;B4DNE4;Q5JXL7	CDC10;SEPT7;Nbla02942;DKFZp686F17268;DKFZp586I031	11	19	73.6	0	0.36593	23.522	1.9918	36.285	0.74007	23.351	0.50572	22.382	0.51868	35.919	0.72258	49.878	0.124113	0.848893	0.0235452	0.0034485
P78344;Q2TU89;B4DZF2;Q0VH01;Q49A79;Q59G42;Q2NKW9	DAP5;EIF4G2;OK/SW-cl.75;AAG1;hCG_1991788	4	19	27.1	0	0.30287	69.681	1.4515	25.821	0.52738	27.443	0.41168	23.965	0.52098	29.277	0.84455	32.521	0.0492622	0.368195	0.555133	0.0274101
O43390-2;O43390;O43390-1;B2R7W4;B4DMB1;B4DT28;Q2L7G6;Q6MZS5;B4DMD1;Q0VGD6;Q7Z334	HNRNPR;HNRPR;hCG_38907;DKFZp686A13234;DKFZp686O0665	6	10	52.1	0	0.49181	10.565	1.8702	18.401	0.65301	9.3548	0.55421	14.375	0.57694	22.407	1.1283	10.494	0.167211	0.475613	0.306381	0.0507953
Q14784;Q9UM54-3;Q9UM54;Q9UM54-1;Q9UM54-4;Q9UM54-2;Q9UM54-5	KIAA0389;MYO6	8	22	57.3	0	0.41414	35.765	2.5181	13.496	0.83586	9.1879	0.58117	11.676	0.5504	29.861	0.69526	19.392	0.753948	0.22213	0.0198893	0.00403261
P30566-1;P30566;B4DUM2;Q71UA4;B0QY75;B4DP46;P30566-2;A8K4X6;B7ZB91	ADSL;AMPS;RP5-1042K10.8-004;RP5-1042K10.7-008;TNRC6B	7	10	41.7	1.23e-269	0.30819	12.575	2.001	11.669	0.68002	14.568	0.47958	46.594	0.46768	31.905	0.52388	64.814	0.605765	0.351823	0.0351884	0.00722438
Q6NTG0;Q15599-1;Q15599;Q15599-2	SLC9A3R2;NHERF2	4	4	48.9	0	0.34657	20.467	1.616	7.1405	0.74867	13.047	0.54022	28.7	0.50478	15.147	0.7484	17.631	0.0764098	0.85092	0.0647695	0.00790097
O60716-1;O60716;O60716-2;O60716-3;Q68DU0;O60716-5;C9JKX3;O60716-4;O60716-6;C9JZR2;O60716-7;O60716-8;O60716-9;O60716-10;O60716-11;O60716-13;O60716-12;O60716-14;O60716-17;O60716-15;O60716-18;O60716-16;O60716-19;O60716-21;Q7KZJ3;Q96FS1;O60716-20;O60716-22;O60716-23;O60716-24;O60716-25;O60716-26;O60716-27;O60716-29;O60716-28;O60716-30;O60716-31;O60716-32	CTNND1;KIAA0384;DKFZp781O2021	35	41	25.7	0	0.40545	34.641	1.7979	59.867	0.59704	24.59	0.41924	27.653	0.45163	28.724	0.4972	37.049	0.978075	0.0179565	0.0031541	0.000814636
C9JE52;Q9UL46;A8MZ76;Q2TNB3;Q6FHK9;Q86SZ7	PSME2	4	7	56.5	0	0.37517	18.883	2.0326	31.031	0.71866	27.221	0.48229	15.783	0.6191	17.006	0.5446	43.119	0.636575	0.307138	0.0459061	0.0103805
Q15833;O00184;Q9BU65;B4E175;Q53GF4;B4DY46	STXBP2;UNC18B;hCG_22249	5	21	79.3	0	0.31296	60.675	1.6079	24.517	0.55154	19.045	0.32526	22.698	0.30345	24.237	0.29531	32.905	0.901307	0.0725234	0.0196414	0.00652821
P26232-5;P26232;P26232-2;Q49AD3;P26232-1;P26232-3;C9IZ88	CAPR;CTNNA2	5	8	74.9	0	0.43621	3.4893	2.4749	15.088	0.86218	10.533	0.4143	27.28	0.50544	14.337	0.43677	25.131	0.881959	0.0878037	0.0229242	0.00731294
B4DTU0;Q6PEY4;Q13740-1;Q13740;B3KNN9;Q13740-2;B4DX43	ALCAM;MEMD	7	18	54.9	0	0.41785	24.474	2.163	28.275	0.68569	26.826	0.44464	26.174	0.42476	31.885	0.57405	31.513	0.971855	0.0233187	0.00386232	0.00096357
A8K3B4;Q59ED7;B2R6E5;P16435;B4DDH3;B4DKM8;Q63HL4;Q9UDT3;B4DJI8;B4E305	CYPOR;POR;DKFZp686G04235;WUGSC:H_RG122E10.1	15	24	81.8	0	0.177	19.312	1.1351	41.151	0.58769	31.28	0.63284	27.225	1.0483	27.942	1.7854	40.689	0.000684295	0.00151425	0.00538574	0.992416
B4E0Y9;Q9P289;Q499L9;Q8NBY1;C9JGW8;Q8NC04;Q96SR7;Q9NWX4;Q9BXC3	MASK;MST4;STK3;hCG_1783468;RP6-213H19.1	16	13	37.6	0	0.35439	30.461	2.1385	33.251	0.69499	30.033	0.50657	71.686	0.46247	18.926	0.64548	29.72	0.521168	0.440607	0.032264	0.00596012
Q9P0J0;B4DF76;B4DQP1;B4DEZ3	CDA016;CGI-39;GRIM19;NDUFA13	5	8	43.7	0	0.064671	19.297	0.68235	21.095	0.34712	15.213	0.2826	105.87	0.56492	12.376	1.6815	83.92	0.00157964	0.00344427	0.0121519	0.982824
C9J2K4;Q16864;A4D1K0	ATP6V1F;ATP6S14;VATF;hCG_41657;tcag7.419	3	5	47.4	0	0.23185	12.356	1.6587	6.5613	0.67872	15.153	0.62711	14.391	0.70137	13.078	1.0035	20.211	0.0211189	0.0946391	0.821074	0.0631683
B7Z477;Q13308-1;Q13308;Q13308-2;Q13308-4;Q13308-3;Q13308-5;Q59FV9	CCK4;PTK7	16	16	17.9	0	0.46066	32.684	1.6805	44.068	0.67825	22.958	0.38358	18.438	0.52434	23.649	0.6826	64.861	0.566163	0.342286	0.0746628	0.0168883
B7Z5E3;P00338-1;P00338;P00338-2;C9J4M5;B4DJI1;B4DKQ2;A8MXQ4	LDHA;PIG19;hCG_96677	10	27	30.4	0	0.25924	52.725	1.8669	60.391	0.80081	32.407	0.48781	35.918	0.50505	29.2	0.5689	45.01	0.230908	0.648414	0.102049	0.018629
O43674;B2R9L0;Q05D62;Q561V6	NDUFB5;hCG_1787208	6	4	28.3	0	0.063797	60.912	0.84604	8.1565	0.38724	6.3307	0.36519	12.592	0.76917	29.807	2.4135	35.725	0.00113864	0.00242042	0.00808154	0.988359
Q9NVA2-1;Q9NVA2;Q96KC0;Q9NVA2-2	2012-09-11	4	14	50.1	0	0.42432	23.743	2.3227	15.451	0.85035	22.712	0.59951	27.12	0.49801	42.423	0.74826	30.618	0.609141	0.343862	0.0390151	0.00798219
B7ZLA8;C9JL94;Q9C0E8-1;Q9C0E8;B7Z829;B7ZLA9;Q9C0E8-2;Q9C0E8-3;B7Z7F5	KIAA1715;LNP	4	7	66.3	0	0.16176	40.03	0.95156	14.199	0.44826	43.21	0.58623	25.576	0.94402	45.804	1.8627	40.663	0.00371607	0.00767792	0.0239009	0.964705
Q9MYF2;Q9TP38;C0LAA9;Q4JHK9;Q8MHN6	HLA-B	3	9	59.8	0	0.21064	32.623	1.0627	31.969	0.46645	33.714	0.3901	22.474	0.47958	40.336	0.68384	32.339	0.00183691	0.0114108	0.983279	0.00347334
Q9NX40-1;Q9NX40;C9K030;Q9NX40-2;B4DND1	OCIA;OCIAD1	4	8	60.4	0	0.55699	118.75	0.574	95.262	0.3347	59.87	0.38846	14.751	0.77418	18.251	2.1089	66.89	0.124303	0.169845	0.260619	0.445233
		1	40	67.7	0	0.3	70.7	1.3933	46.248	0.59444	70.996	0.48648	76.588	0.49105	55.837	0.62714	70.125	0.0299193	0.928748	0.0375319	0.00380095
		1	22	59.9	0	0.383	39.241	1.8952	41.061	0.67078	20.701	0.50615	26.536	0.57462	16.022	0.87174	36.183	0.0460568	0.883022	0.0649066	0.00601473
		1	15	35.6	0	0.24937	30.54	1.3132	31.507	0.58576	18.765	0.45546	27.911	0.52778	30.552	0.63693	44.17	0.0508566	0.582273	0.345002	0.0218686
		1	14	69.3	0	0.28845	35.321	1.4101	27.394	0.64597	19.611	0.50029	18.911	0.57633	22.677	0.83519	35.943	0.0151965	0.148733	0.82321	0.0128603
		1	3	51.6	0	0.32438	14.868	1.2416	21.932	0.55341	19.081	0.34769	19.264	0.36936	31.539	0.48462	74.359	0.789274	0.184719	0.0215114	0.00449532
		1	4	48	0	0.25933	36.896	1.1119	49.01	0.61366	22.502	0.46301	22.892	0.52573	21.344	0.80278	43.516	0.0100099	0.0545843	0.914952	0.0204538
		1	3	48.2	0	0.4681	35.541	1.2583	4.3905	0.46931	24.838	0.35206	19.5	0.32241	27.549	0.53196	4.7283	0.632565	0.244125	0.0921383	0.0311724
		1	15	40.3	0	0.28098	28.426	1.2177	34.347	0.49441	23.725	0.39948	26.247	0.45669	30.662	0.62422	37.883	0.0268912	0.870733	0.0963818	0.00599418
		1	16	61.4	0	0.27672	20.513	1.7864	19.287	0.61816	24.239	0.42486	27.868	0.44948	23.885	0.71652	28.005	0.0160208	0.963038	0.0191531	0.00178834
		1	16	52.7	0	0.31672	19.832	1.5149	21.337	0.51367	23.624	0.38858	18.828	0.3923	29.312	0.56447	43.678	0.348748	0.600903	0.0431311	0.00721851

## Sheet: IAV2
Protein IDs	Gene Names	Proteins	Peptides	Sequence Coverage [%]	PEP	Ratio H/L FluA2_F1	Ratio H/L Variability [%] FluA2_F1	Ratio H/L FluA2_F2	Ratio H/L Variability [%] FluA2_F2	Ratio H/L FluA2_F3	Ratio H/L Variability [%] FluA2_F3	Ratio H/L FluA2_F4	Ratio H/L Variability [%] FluA2_F4	Ratio H/L FluA2_F5	Ratio H/L Variability [%] FluA2_F5	Ratio H/L FluA2_F6	Ratio H/L Variability [%] FluA2_F6	cluster.1	cluster.2 (AC)	cluster.3 (AC)	cluster.4
O95793-1;O95793;A8K622;Q59F99;O95793-2;B3KRE0;B4DPJ9;Q5JW30;Q5JW29	STAU;STAU1;RP3-470L14.2-007;RP3-470L14.2-006	6	7	14.9	2.8e-86	0.077654	87.683	1.0374	13.077	0.93919	23.525	0.43538	22.765	0.57491	0.48321	0.92313	19.996	0.0572679	0.16131	0.663052	0.118371
P01111;Q5U091	HRAS1;NRAS;hCG_38454;RP5-1000E10.2-001	1	13	67.7	0	0.13808	17.346	1.9611	8.8642	1.0574	14.231	0.55862	22.949	0.49525	14.809	0.5292	20.221	0.927166	0.0503084	0.0166493	0.00587634
P01112;Q92468;Q9BR65;Q9UM97	HRAS;HRAS1;c-bas/has;hCG_18616;H-RAS;N-ras	3	13	67.7	0	0.1586	17.947	2.0574	27.285	1.4222	8.2788	0.74019	31.08	0.56255	12.706	0.62313	13.623	0.815116	0.129603	0.0410015	0.0142803
Q14738-1;Q14738;A8K6Y2;B4DSD7;Q14738-2;Q14738-3;Q59EF0	PPP2R5D	9	10	21.1	6.29e-71	0.19417	134.99	1.4564	28.775	0.87222	31.216	0.56072	24.791	0.49538	26.507	0.64592	53.252	0.768774	0.165026	0.0505937	0.0156059
P62745;B2R692;B4DMJ8	ARH6;ARHB;RHOB;hCG_31737	2	10	64.8	0	0.10169	95.34	2.1712	22.891	1.0686	30.284	0.59485	25.627	0.45577	22.034	0.59155	27.765	0.877037	0.0925117	0.0233581	0.00709289
O60925	PFD1;PFDN1	1	3	25.4	2.45e-54	0.095391	46.728	1.6802	28.321	1.1053	5.8605	0.49869	16.825	0.48247	28.766	0.57754	22.62	0.58039	0.342213	0.0614794	0.0159176
Q14746;B1ALW7;B7Z2Y2;B7Z819;Q86U99;B7Z7N2	COG2;LDLC;hCG_15926;RP11-543E8.3-001;RP11-543E8.3-002	3	6	11	7.34e-57	0.096688	22.921	1.2507	7.5919	0.89371	8.6394	0.41924	33.163	0.55011	19.616	0.88807	5.2493	0.0974898	0.276729	0.540312	0.0854696
Q8WU90;B7Z592	DFRP1;HSPC303;HT010;LEREPO4;MSTP012;PP730;ZC3H15	3	7	21.3	1.07e-55	0.086234	41.957	1.1273	16.202	0.68612	17.59	0.40837	35.15	0.53126	23.915	0.69432	24.63	0.0731716	0.279129	0.588878	0.0588215
Q9BX68;Q53HJ8;Q8WYJ5	HINT2	1	5	47.2	1.79e-103	0.1336	40.483	1.2494	20.6	0.9573	21.699	0.53005	17.02	0.52624	15.297	1.1692	22.282	0.109167	0.237249	0.49832	0.155264
Q9Y487;B4DQF7;Q8TBM3	ATP6V0A2;hCG_1786229	3	10	13.8	7.23e-31	0.085763	111.99	0.87084	21.494	1.1633	22.917	0.81388	20.426	0.8983	83.834	1.2292	67.631	0.0637088	0.130799	0.297277	0.508216
P46777;A2RUM7;B3KTM6;Q59GX9;Q8WYP1;Q9BUV4	MSTP030;RPL5;hCG_2028912	2	15	42.8	6.33e-213	0.13498	27.662	1.6819	24.063	1.102	16.228	0.63098	18.256	0.5965	24.862	0.72699	17.426	0.159221	0.777697	0.0523763	0.0107055
B4DPD5;Q659F9;Q96FW1-1;Q96FW1	DKFZp564E242;HSPC263;OTB1;OTU1;OTUB1	3	11	37.7	2.52e-253	0.11794	31.187	1.5234	16.62	0.89053	19.132	0.50038	29.042	0.43401	31.893	0.54116	71.394	0.882035	0.0918582	0.0203124	0.00579395
O95816;B3KM36;B3KN59;B4DXE2	BAG2	2	6	31.3	1.4e-56	0.069074	47.613	1.3559	25.736	1.015	21.223	0.71724	21.673	0.87659	27.968	1.7639	20.753	0.0288356	0.0655926	0.26091	0.644662
P36021;B1ALU8	MCT8;SLC16A2;XPCT;hCG_21949;RP11-449M9.1-001	1	2	3.1	6.14e-06	0.045326	9.7497	1.0661	18.596	0.69481	26.021	0.4149	14.757	0.39617	19.708	0.50126	29.313	0.0545828	0.716126	0.207694	0.0215977
O95831-1;O95831;O95831-3;Q5RZ99;Q5RZA0;O95831-2	AIF;AIFM1;PDCD8	5	27	54.3	0	0.03396	74.089	0.64861	26.486	0.56321	39.03	0.40848	22.668	0.54083	25.354	1.5562	22.326	0.00837347	0.0153621	0.037017	0.939247
P28072;Q6IAT9	LMPY;PSMB6;Y;hCG_32695	3	4	17.6	1.41e-17	0.096161	35.865	1.7598	15.742	1.017	16.729	0.48541	32.864	0.49924	75.191	0.56714	15.71	0.62172	0.305379	0.0577629	0.0151382
P62258;B7ZA86;Q4VJB6;B4DJB0;C9JAV0	YWHAE	6	29	78.4	0	0.11119	57.863	1.9764	37.934	1.1721	22.077	0.56161	44.743	0.52859	17.519	0.60702	36.704	0.843902	0.122535	0.0261358	0.00742715
Q9Y4J8-1;Q9Y4J8;Q59GK7;Q9Y4J8-2;B7Z3X3;Q9Y4J8-3;Q9Y4J8-4;Q9Y4J8-5;A8K541;B4DGS6;B4DIR0;B4DIU8;Q9Y4J8-6	DRP3;DTNA;hCG_2021826	14	8	15.9	2.57e-221	0.05303	31.368	1.7102	25.55	0.97326	16.042	0.54182	53.007	0.62807	36.524	0.5484	34.756	0.153799	0.622358	0.18518	0.0386631
Q06830;B2R4P2;B5BU26	PAGA;PAGB;PRDX1;TDPX2	3	21	84.9	0	0.088767	99.254	1.7905	31.846	1.2392	23.233	0.67874	54.161	0.62837	34.106	0.72182	50.122	0.0724423	0.848821	0.0667402	0.0119963
Q9Y4L1;A8C1Z0;B3KXH0;B7Z602;B7Z766;Q05D91;Q68D25;Q6IN67;Q9BST8;B7Z2N4;B7Z909	GRP170;HYOU1;ORP150;DKFZp686N08236	4	56	59.9	0	0.042762	112.32	1.0722	22.612	0.90638	28.704	0.65122	29.627	0.83387	23.627	1.3131	40.907	0.0384945	0.0895433	0.31584	0.556122
Q9Y4P3;B2RB52;Q8N2L6;Q96E41;B4DY50;B4DY59	TBL2;UNQ563/PRO1125;WBSCR13	4	12	34.7	5.33e-126	0.05028	45.575	0.75663	30.989	0.66065	21.833	0.61729	21.059	0.82975	59.445	1.6637	24.65	0.0085052	0.0155041	0.035152	0.940839
Q9Y4W6;Q8TA92	AFG3L2	1	19	26.6	2.89e-291	0.045736	163.43	0.62889	30.67	0.51549	27.629	0.35531	45.888	0.50544	26.326	1.4606	26.839	0.0245567	0.043091	0.0971512	0.835201
P62312;Q4W5J5	LSM6;hCG_38979	1	4	35	3.12e-11	0.14147	26.195	1.9271	2.9544	1.0866	11.89	0.56041	3.5218	0.56854	56.085	0.7411	12.303	0.56553	0.333635	0.0799573	0.0208772
Q92616;B4DM32	GCN1L1;KIAA0219	3	97	45.2	0	0.075638	91.81	1.2348	34.352	0.80735	27.271	0.48598	27.492	0.52438	33.704	0.73915	27.763	0.0393216	0.263414	0.669969	0.0272952
Q16352;B4DE66;Q59EM6	INA;NEF5	1	8	17	1.27e-53	0.097211	45.205	0.97019	14.197	1.0311	27.483	0.74425	19.589	0.65232	8.2192	1.3469	15.3	0.0537016	0.118284	0.352574	0.475441
P50748;B4DDZ9	KIAA0166;KNTC1	3	11	7	3.94e-38	0.054244	93.441	1.0357	58.715	0.7693	23.323	0.39718	51.071	0.39238	38.413	0.61118	60.117	0.0615538	0.44916	0.456167	0.0331195
Q9HC35;A6H8Y6;B5MCW9;B5MBZ0;B4DIT9;B5MD40	C2orf2;EMAPL4;EML4	7	11	12.6	3.72e-39	0.093465	73.084	1.3824	19.279	0.74908	41.308	0.56934	10.69	0.54771	34.136	0.91469	95.445	0.0580853	0.212013	0.66911	0.0607923
Q9Y5J7;B2R584	TIM9;TIM9A;TIMM9;TIMM9A	1	5	65.2	1.05e-49	0.028215	44.492	0.57183	5.4564	0.54399	23.034	0.44554	13.923	0.68535	29.885	1.7593	13.866	0.0131923	0.0230581	0.0494188	0.914331
P42771-2;P42771;A5X2G7;A7LNE7;P42771-1;P42772;Q86WJ4	CDKN2;CDKN2A;MTS1;CDKN2B;MTS2	4	4	37.7	4.1e-87	0.11374	32.067	1.2278	14.688	0.75518	17.003	0.38118	9.7873	0.3222	15.156	0.56668	42.636	0.511553	0.313565	0.132838	0.0420446
Q9Y5K8;B2RE33;Q6PJ05;Q8N5Z9;Q9H3H0	ATP6M;ATP6V1D;VATD	2	10	44.5	6.07e-163	0.082065	13.274	1.4829	19.95	1.2658	8.6714	0.69452	20.522	0.7091	18.739	1.0036	24.596	0.0461612	0.216761	0.689875	0.0472034
Q9BQS8-1;Q9BQS8;B7ZKT7	FYCO1;ZFYVE7	3	8	6.8	4.83e-21	0.07063	66.369	1.6886	30.552	1.1318	20.861	0.67633	14.669	0.56664	9.0578	0.71828	35.746	0.0615125	0.82025	0.10256	0.0156773
Q9Y5L4	TIM13B;TIMM13;TIMM13A;TIMM13B	1	5	69.5	3.04e-173	0.070321	43.571	0.82557	28.996	1.0473	8.265	0.84154	3.1669	0.9612	7.3937	1.2732	10.59	0.0564008	0.111002	0.241533	0.591065
Q9BZM4;B4DXQ3;Q5VY82;B4DN91	N2DL3;RAET1N;ULBP3;hCG_22080;RP11-472G23.5-001	3	7	32.4	3.45e-64	0.101	48.683	2.2212	14.487	1.2863	15.357	0.66152	13.331	0.61791	26.302	0.57009	30.568	0.627794	0.28419	0.0677153	0.020301
Q9UBB4;Q9NTC6;B4DG05;Q7Z524	ATXN10;SCA10;DKFZp434I1726	7	19	52.2	0	0.10497	61.56	1.3172	29.152	0.7719	21.632	0.45724	30.963	0.50686	40.071	0.66317	31.593	0.121891	0.657016	0.19218	0.0289127
Q14974;B2RBR9;B7Z752;B7ZAV6;Q53XN2;B7Z5M1	KPNB1;NTF97	2	34	56.5	0	0.08199	60.186	1.2366	23.068	0.85896	47.581	0.53734	24.862	0.51918	33.125	0.70377	32.446	0.0508263	0.559951	0.36397	0.0252532
Q16269;Q6NT97;C9JW69;P18754;Q5T081;C9JQZ4;C9J3R0;C9JMJ4;C9JRH2;C9JHB4	RCC1;CHC1;hCG_27809;RP4-669K10.2-001	8	16	51.5	0	0.031483	32.383	0.90331	20.78	0.58016	21.835	0.42423	29.771	0.49621	45.095	1.2001	45.826	0.0329851	0.0738898	0.283197	0.609928
B4DHQ3;Q9Y617-1;Q9Y617;Q9Y617-2	PSA;PSAT1	6	19	54	4.6e-275	0.077829	36.906	1.5437	20.26	0.97026	19.03	0.52865	21.924	0.4886	42.502	0.62175	38.31	0.0229606	0.95802	0.016219	0.00280083
Q9Y5S9-1;Q9Y5S9;Q9Y5S9-2	HSPC114;MDS014;RBM8;RBM8A	2	4	16.1	7.21e-41	0.16047	7.4464	1.8683	46.831	0.98826	35.138	0.40232	47.893	0.44124	29.299	0.94975	35.11	0.36482	0.311512	0.226863	0.0968046
Q9Y680-1;Q9Y680;C9JM37;Q9Y680-2;Q4ZG70;Q6V3B2	FKBP23;FKBP7;UNQ670/PRO1304	6	6	22.8	3.08e-71	0.070346	15.14	1.4552	2.9145	1.2786	25.839	0.82382	44.293	0.9836	39.99	1.8985	31.199	0.0344507	0.0808575	0.32978	0.554912
Q9Y696;B4DWC4;Q6FIC5;Q9NVF8;B3KTR3	CLIC4;hCG_24047;RP11-108J9.1-001	10	12	71.1	1.51e-233	0.11706	77.417	1.6464	30.571	1.0422	45.255	0.51467	111.59	0.48778	203.25	0.67353	66.935	0.460815	0.43708	0.0822978	0.0198074
Q8IWT6;A8K1C7;Q96SW8;Q9NW37	KIAA1437;LRRC8;LRRC8A;UNQ221/PRO247	1	15	25.6	2.77e-72	0.048636	51.756	1.3058	27.973	0.87068	64.082	0.56335	19.293	0.54043	52.765	0.74454	113.15	0.0423359	0.235117	0.683504	0.0390436
Q9Y6B6;Q53F37;Q9H029	SAR1B;SARA2;SARB;DKFZp434B2017	1	6	30.8	2.14e-62	0.29992	3.4755	1.4036	15.874	0.7211	32.473	0.37553	17.2	0.48173	14.58	0.59269	20.124	0.439229	0.266702	0.188404	0.105664
P52292;A8K7D9;B9EJD6;Q53YE3;Q6NVW7;Q7Z726	KPNA2;RCH1;SRP1	4	22	62.8	0	0.096343	73.376	0.98083	23.477	0.68461	21.725	0.45809	35.916	0.43681	55.331	0.59099	30.667	0.0502188	0.677846	0.251609	0.0203266
Q08431;B3KTQ2;B4E396;Q7Z3D2;Q9BTL9	MFGE8;hCG_26628	2	13	48.8	2.74e-180	0.050311	31.802	1.1262	48.128	0.94597	58.72	0.5682	17.518	0.62342	19.328	0.79612	32.557	0.0477471	0.173313	0.697712	0.0812281
P50851-1;P50851;B3KVI6;Q59HC1;Q68D03;Q6P1X2;Q7KZN3;Q969R7;P50851-2	BGL;CDC4L;LBA;LRBA;DKFZp686K03100	6	13	6	4.97e-100	0.10138	39.435	1.1774	19.282	0.73388	21.184	0.45011	38.776	0.47929	69.439	0.7264	24.241	0.0882267	0.414004	0.452921	0.0448485
Q9H993;B4DPT6	C6orf211	1	8	24.7	5.66e-22	0.072891	113.74	1.7361	16.799	0.92135	16.141	0.5435	15.825	0.34052	34.065	0.53372	51.064	0.573053	0.325199	0.079231	0.022517
P42858;A8K3C9;Q59FF4	HD;HTT;IT15	1	11	4.8	9.63e-136	0.33992	182.01	1.289	31.937	0.69653	30.987	0.50962	35.171	0.50941	24.397	0.70394	29.835	0.435377	0.276648	0.190602	0.0973727
P28288-1;P28288;B4DZ22;B4DL07;P28288-2	ABCD3;PMP70;PXMP1	4	18	29.7	7.65e-233	0.037851	189.52	0.96029	22.395	0.7716	28.963	0.59634	22.518	0.84757	43.668	1.9625	25.78	0.00041839	0.000808609	0.0021151	0.996658
Q9H6T3-1;Q9H6T3;Q9H6T3-2;B4DRW9	RPAP3	3	6	11.9	1.42e-91	0.078289	23.543	1.4439	20.099	1.0442	15.276	0.402	23.465	0.3251	18.285	0.36969	15.654	0.787228	0.143666	0.0507015	0.0184049
P20073-1;P20073;B2R657;B2R7L2;Q53HM8;P20073-2;B4DT77;B4DWU2;B4DHY4	ANX7;ANXA7;OK/SW-cl.95;SNX	3	11	25.2	3.12e-85	0.13071	32.593	1.4015	18.339	0.97762	23.856	0.54426	22.495	0.49946	31.844	0.77992	37.895	0.163718	0.638301	0.168387	0.0295948
P42892-1;P42892;B4DKB2;P42892-4;P42892-2;P42892-3;Q2Z2K8	ECE1;hCG_38869	5	12	18.8	1.49e-84	0.065443	102.53	0.90828	92.625	0.95666	24.069	0.62605	32.401	0.86385	28.043	0.79638	25.384	0.0886681	0.204814	0.430778	0.27574
Q9Y6M5;Q96KD7	SLC30A1;ZNT1	1	6	15	7.07e-87	0.094646	27.85	1.5478	14.588	0.8869	34.273	0.60607	83.099	0.50678	27.821	0.69258	22.548	0.0630427	0.853769	0.0717079	0.0114804
Q9Y5P6-2;Q9Y5P6;Q9Y5P6-1	GMPPB	3	6	20.7	8.99e-51	0.091062	112.8	1.4103	16.909	0.93167	18.86	0.61238	0.97198	0.42125	17.032	0.44962	12.369	0.493768	0.373279	0.101428	0.0315251
Q9Y673;Q9HC03;B4DR37;B4DR67	ALG5;HSPC149	3	5	18.5	3.44e-19	0.051159	37.458	0.98817	25.582	0.77488	21.085	0.63053	17.315	0.82549	16.297	1.8444	17.145	0.00141597	0.00275822	0.00736431	0.988462
P34897;B4DJQ3;Q53ET4;Q5HYG8;B7Z9F1;Q8N1A5;B4DP88;B4E1G2;B4DW25;B4DWA7;Q5BJF5;B4DJ63;B4DLV4	SHMT2;DKFZp686P09201;hCG_41231	17	16	42.5	0	0.070961	99.618	1.2456	27.017	0.98931	17.44	0.67274	50.333	0.66348	24.672	1.2649	32.669	0.0351718	0.0986922	0.694491	0.171645
Q9UMX5	CIR2;NENF;SPUF	1	9	65.7	1.52e-177	0.088561	28.746	1.3335	15.193	1.1627	18.998	0.83323	15.602	0.97409	29.261	1.7693	22.635	0.028226	0.0641524	0.239583	0.668038
P26885;Q53XJ5	FKBP13;FKBP2;hCG_21364	1	5	38	1.78e-75	0.070408	27.426	1.0388	11.203	0.86523	15.739	0.62275	34.569	0.7424	7.5765	1.1255	25.177	0.0403633	0.101629	0.467713	0.390294
Q9UBF2;B3KND4;Q2NLA0;Q9H9B7;Q9NSM7;Q9NUP3	COPG2;DKFZp761N09121	2	15	21.7	1.16e-275	0.075018	68.69	1.23	22.553	0.69555	34.968	0.48356	46.607	0.50586	36.109	0.73478	19.997	0.0465467	0.234118	0.68152	0.0378162
P18887;B2RCY5;B4DTD3;Q59HH7;B4DEB2	XRCC1	4	5	9.3	1.66e-14	0.047693	64.535	1.1574	19.781	0.63656	6.4968	0.44697	19.504	0.54642	27.921	0.99023	23.629	0.0394726	0.107768	0.69479	0.157969
Q9UBV2-1;Q9UBV2;Q3ZCU6	SEL1L;TSA305;UNQ128/PRO1063	2	12	23.2	9.93e-150	0.026036	145.63	0.7	24.793	0.53186	45.139	0.57886	11.599	0.74588	38.663	1.1756	38.246	0.0307637	0.0598045	0.140204	0.769228
Q16513;B4DQ21;B4DTP5;B4DVG1;Q08AF4;Q6P5W9;B1AL79	PKN2;PRK2;PRKCL2;hCG_23733;RP5-905H16.1-002	4	19	26.8	4.08e-188	0.070368	42.816	1.308	29.667	0.70669	65.498	0.48325	37.734	0.46628	36.353	0.46806	55.286	0.171255	0.680013	0.122414	0.0263184
P34932;B0AZS1;B0AZT0;B0AZU6;B4DH02;B4DIZ3;B4DN48;B4DSE8;B4DT47;B4DUS3;B4E0H6;B4E354;O14992;Q59GF8;Q7KYN0	APG2;HSPA4;HS24/p52;HS24/P52	2	37	54.6	0	0.10814	74.175	1.6498	37.075	0.99733	49.862	0.47265	37.545	0.41316	36.206	0.46295	121.47	0.957794	0.0299133	0.00917782	0.00311485
Q9H936	GC1;SLC25A22	3	12	50.5	1.58e-274	0.047639	67.271	0.69993	32.421	0.62244	27.132	0.44645	24.922	0.56481	32.264	1.3715	30.276	0.0065608	0.0125472	0.0328278	0.948064
O60256;B2R7R5;B4E1M8;B4E329;B7ZKZ1;C9K0K7;C9JJS3	PRPSAP2	9	7	26	8.27e-52	0.062391	80.411	1.3871	15.593	0.74936	25.019	0.5542	27.18	0.42811	25.471	0.58133	11.805	0.0944039	0.734215	0.147283	0.024098
Q99436;B2RAQ9;Q6IBT1;Q86U62	PSMB7;Z	3	6	22.7	8.94e-75	0.052271	68.182	1.642	19.795	0.72406	17.087	0.35493	12.33	0.30679	51.961	0.42985	21.66	0.700255	0.233827	0.0518186	0.0140994
Q562R1;B2RPJ1	ACTBL2	1	8	20.2	1.44e-256	0.074639	96.239	0.81787	37.491	0.80601	14.49	0.52327	49.497	0.46842	148.68	0.61002	26.718	0.0824314	0.295958	0.53044	0.0911703
P52434;C9JLU1;C9JCU7;C9J413;C9JBJ6	POLR2H	8	4	32	1.95e-61	0.14265	10.313	1.3099	15.418	1.0223	18.639	0.62699	25.628	0.70568	10.508	0.75989	42.423	0.0839696	0.614205	0.2679	0.0339255
P36404;Q53YD8;B4DGG0	ARL2;hCG_23373	3	8	48.9	7.96e-57	0.076319	24.245	1.6133	9.443	0.97223	9.3889	0.56301	26.43	0.55303	4.1129	0.81753	16.377	0.0537438	0.67204	0.253201	0.0210153
P62879;Q6FHM2;C9JXA5;C9JIS1;C9JZN1	GNB2;hCG_20449	8	18	61.2	0	0.13773	124.7	1.6911	66.558	1.1081	54.923	0.57852	28.857	0.5041	24.982	0.53199	39.657	0.902287	0.0708657	0.0201801	0.00666717
Q16625;A8K3T2;Q5U1V4;C9J4X4	OCLN	4	8	21.3	8.22e-101	0.084095	33.07	1.2578	69.498	1.0177	53.294	0.50711	68.905	0.42665	45.784	0.57969	47.453	0.182644	0.682097	0.111785	0.0234735
Q16629-1;Q16629;Q564D3;C9JAB2;Q16629-3;A6NNE8;B4DEK2;Q16629-2;Q8NB80;B4DLU6;C9J2H4	SFRS7;9g8;AAG3;hCG_15878	7	8	27.3	6.2e-69	0.17083	47.634	1.4474	52.082	1.2574	19.162	0.50388	24.382	0.49165	33.212	0.62157	100.77	0.619087	0.244612	0.100253	0.0360474
O75937	DNAJC8;HSPC315;HSPC331;SPF31	1	8	38.7	9.42e-114	0.11346	28.61	1.6455	19.265	1.0087	35.508	0.46393	19.817	0.46468	19.143	0.8425	35.885	0.277988	0.447977	0.22078	0.0532551
P28482;B4DHN0;Q1HBJ4;Q499G7;A8CZ64	ERK2;MAPK1;PRKM1;PRKM2;hCG_32557	20	14	48.9	1.08e-81	0.057878	63.509	1.423	32.001	0.88206	14.971	0.53199	34.388	0.46148	14.647	0.59762	38.616	0.0354063	0.8937	0.0621965	0.0086968
Q15645-1;Q15645	TRIP13	3	15	44.4	7.13e-107	0.092066	28.734	1.5361	66.119	0.99486	23.198	0.54353	23.912	0.4821	24.764	0.78333	31.803	0.0943394	0.737571	0.147068	0.0210217
Q15029;A8KAP3;B3KX19;B4DMC0;Q6IBM8;B4DK30;B4DZB1;Q8IXJ3;B3KWY2	EFTUD2;KIAA0031;SNRP116;U5-116KD	3	16	21.3	9.31e-139	0.098799	68.912	1.2069	29.986	0.71153	27.567	0.40352	64.387	0.43087	35.739	0.7714	23.22	0.14178	0.368924	0.413846	0.0754506
O14745;B2R6A3;B3KY21	NHERF;NHERF1;SLC9A3R1;hCG_29833	3	7	22.9	1.02e-46	0.10286	19.755	2.2076	17.601	1.2391	19.741	0.75591	19.179	0.6058	26.824	0.66723	15.759	0.410571	0.489137	0.0796804	0.0206118
O75832;Q5U0B2;B1AJY7;B1AJY5;Q8IZK9	PSMD10;RP5-889N15.3-006;RP5-889N15.3-004;RP5-889N15.3-002	6	7	41.6	1.1e-64	0.13989	16.45	1.8422	20.36	1.0695	75.772	0.51616	19.308	0.51976	32.992	0.64347	51.69	0.812089	0.136959	0.0391362	0.0118153
O43324;C9JLK5	AIMP3;EEF1E1;P18	2	9	57.5	2.51e-53	0.081226	28.521	1.7394	20.637	1.036	19.677	0.58668	23.977	0.67973	17.062	0.99888	20.512	0.0437334	0.237931	0.685566	0.0327698
O00541-1;O00541;B2RDF2;B3KTZ6;O00541-2;B5MCF9;B3KXD6;C9JXJ1	PES1;hCG_2010949	7	8	15.5	4.7e-18	0.055288	88.142	1.1128	20.858	0.80403	64.858	0.49834	64.967	0.52802	8.6343	0.80271	85.576	0.00632193	0.0262225	0.957061	0.0103946
P36507;Q7Z370;B3KS97	MAP2K2;MEK2;MKK2;PRKMK2;DKFZp686L02273;hCG_23544	2	14	42.8	4.29e-64	0.058596	77.812	1.2173	48.444	0.82176	53.768	0.42405	20.492	0.47919	16.805	0.7207	66.183	0.0460642	0.274128	0.647933	0.0318741
P11117;B7Z552;B7Z6L8;B7Z7D2;B7Z8T9;B7Z4Z2	ACP2	3	14	32.2	2.43e-87	0.040972	46.717	1.4815	22.341	1.1183	22.069	0.73454	27.043	0.65076	22.762	0.81718	26.285	0.0766466	0.310196	0.534427	0.0787302
Q9Y6C9;B4DHQ0;Q53G34	HSPC032;MIMP;MTCH2	1	11	50.8	0	0.028338	77.349	0.45373	38.125	0.46193	40.336	0.36876	23.098	0.58528	27.931	1.5966	28.415	0.023895	0.0401985	0.0811286	0.854778
P36543;Q53Y06;A8MUE4;A8MUN4;C9J8H1	ATP6E;ATP6E2;ATP6V1E1;hCG_21530	5	14	54.9	2.54e-166	0.057059	86.373	1.6182	43.064	1.2337	16.672	0.75244	28.25	0.74483	85.928	0.91323	24.885	0.065917	0.30261	0.568469	0.0630033
P11142-1;P11142;A8K7Q2;B3KTV0;B4E1Q1;Q53GZ6;Q96BE0;Q96H53;Q96IS6;Q9NWW3;Q9NZ87;P11142-2;Q53HF2	HSC70;HSP73;HSPA10;HSPA8	9	40	74.8	0	0.09886	61.314	1.7063	31.503	1.1085	28.357	0.59083	27.189	0.56922	23.881	0.73131	28.227	0.0337666	0.936862	0.0251278	0.00424381
P36578;B4DFI6;Q53G74;Q59GY2;B4DMJ6;B4DMJ2	RPL1;RPL4	10	23	48.9	1.5e-265	0.081785	82.389	1.156	31.262	0.77575	28.36	0.52824	23.03	0.59129	30.126	0.90087	50.903	0.00886443	0.0313898	0.94074	0.0190055
P11171-1;P11171;P11171-2;Q1WWM3;Q59F12;P11171-5;P11171-3;B7Z5L2;Q4VB86;Q4VB87;P11171-4;B7Z627;Q29RX4;P11171-7;C9JTS2;P11171-6;A8MU61	E41P;EPB41	11	23	34.7	7.76e-293	0.091743	99.268	1.9162	47.445	1.0938	26.438	0.62015	25.561	0.54103	26.634	0.53849	27.254	0.540599	0.366177	0.0728544	0.0203703
P11172-1;P11172;A8K5J1;B5LY68;B5LY71;B5LY69;P11172-2;B5LY64;B5LY70;B5LY67;B5LY72	OK/SW-cl.21;UMPS;hCG_1780791	9	13	30.6	1.58e-81	0.10217	109.26	1.2812	39.483	0.93294	28.867	0.50833	17.263	0.42755	23.651	0.7261	59.523	0.153293	0.611979	0.200089	0.0346387
P11177-1;P11177;B2R7L0;P11177-2;B4DDD7;C9J634	PDHB;PHE1B	7	13	42.3	2.85e-209	0.06044	80.698	1.4083	27.573	1.2117	21.212	0.77075	21.759	0.77255	23.155	1.5935	36.479	0.0418228	0.109463	0.573872	0.274842
P61088;A8MUJ2	BLU;UBE2N	5	11	69.1	1.74e-199	0.14876	81.604	1.5239	108.44	0.90778	29.831	0.48399	38.353	0.49471	46.634	0.58453	69.591	0.794868	0.150167	0.0422937	0.012671
Q93009;B7Z7T5;B7Z815;B7Z855;B7ZAX6;Q6U8A4	HAUSP;USP7	3	5	5.5	3.51e-23	0.066663	104.94	1.12	16.812	0.79498	38.9	0.52924	84.372	0.39736	23.884	0.53077	45.095	0.0994922	0.730524	0.144828	0.0251561
Q9Y276;A8JZZ8;Q53EX1;Q53RT4;C9J8G3;C9JKM6	BCS1;BCS1L	8	13	37	3.9e-154	0.40862	81.866	0.60994	32.406	0.49249	71.198	0.5403	95.884	0.68507	54.342	1.2247	39.662	0.146768	0.183156	0.24516	0.424915
P46013-1;P46013;P46013-2;B4DRH3	MKI67	2	19	10.7	9.96e-47	0.05104	85.723	0.61421	23.516	0.41789	24.699	0.40522	24.425	0.61189	24.792	1.593	19.82	0.0354648	0.0585197	0.116202	0.789814
Q9UET6;B7Z4K4;B3KN91	FTSJ1;JM23	2	5	19.8	3.7e-110	0.074463	10.227	1.2495	18.553	0.82892	18.646	0.46379	45.397	0.45161	19.705	0.56208	15.936	0.0123293	0.970593	0.0148684	0.00220981
O43617;A6NDN0;A6NKE1	BET3;CDABP0066;TRAPPC3;hCG_38279	3	4	23.3	5.12e-14	0.10617	20.569	1.4931	7.5994	0.93502	5.6596	0.60171	14.113	0.54706	6.3068	0.62454	21.489	0.081966	0.859227	0.0493279	0.00947945
P11216;B4DSD8;Q59GM9	PYGB	2	14	21.2	3.01e-104	0.089646	61.018	1.5121	22.894	0.90755	35.291	0.4211	30.645	0.80592	52.471	0.50094	18.326	0.275288	0.390852	0.244848	0.0890118
B4E040;C9JQB3;P11234;B4E364;Q53T32;Q6ZS74;C9J6B1	RALB;hCG_17321	4	9	43.9	1.48e-192	0.15371	89.319	2.4625	15.095	1.4031	33.526	0.50796	49.225	0.52965	32.909	0.6967	18.851	0.739899	0.164494	0.0694689	0.0261388
Q9H4A3-1;Q9H4A3;Q9H4A3-2;A5D8Z4;Q9H4A3-4;Q96CZ6	KDP;KIAA0344;PRKWNK1;WNK1	14	12	5.9	2.39e-47	0.080528	72.011	1.5725	18.154	0.79932	18.823	0.48468	23.821	0.50537	26.799	0.82784	23.242	0.10617	0.449114	0.396272	0.0484431
Q10471;B7Z6K2;B7Z462	GALNT2	3	12	27	0	0.1052	61.711	0.98482	17.133	0.81791	16.02	0.60778	31.64	0.79228	25.525	1.4992	27	0.00999067	0.0197874	0.0566229	0.913599
P46109	CRKL	1	7	33.3	7.31e-124	0.1749	44.903	1.4302	20.367	0.97462	12.506	0.50054	21.078	0.44203	21.415	0.50877	18.572	0.864774	0.0889033	0.0336484	0.0126744
P54136-1;P54136;B2RBS9;B4DXW6;Q53GY4;P54136-2	RARS	2	29	50.5	1.64e-300	0.075887	100.92	1.459	36.596	0.92181	24.083	0.49133	22.605	0.51371	23.201	0.82929	29.668	0.0701431	0.443591	0.451242	0.0350233
Q9UMS4	NMP200;PRP19;PRPF19;SNEV	1	12	38.3	7.09e-99	0.10474	58.025	1.1108	25.543	0.69739	34.036	0.44647	26.988	0.44955	29.201	0.73058	27.905	0.0921591	0.36152	0.492599	0.0537221
P52758;Q6IBG0	HRSP12;PSP;hCG_18221;UK114	3	4	40.9	1.46e-204	0.10991	4.5173	1.9569	13.635	1.1715	15.798	0.68759	11.658	0.64304	5.4497	1.0238	28.506	0.0757899	0.668364	0.231016	0.0248306
O15118;B4DIP7;Q59GR1;B4DET3	NPC1	7	16	17.5	9.82e-259	0.045601	65.321	1.5311	54.213	1.2594	24.761	0.77872	16.386	0.76378	54.769	0.84198	31.298	0.0888396	0.321505	0.49659	0.0930655
O15126-1;O15126;A8K2G0;B4DP10;B4E2V7;O15126-2	SCAMP;SCAMP1	6	5	26.6	3.58e-141	0.049219	18.011	1.301	81.302	1.0885	24.377	0.76855	22.979	0.67095	29.969	1.3841	31.232	0.0465124	0.125311	0.59301	0.235167
Q08945	FACT80;SSRP1	2	7	14.2	4.54e-71	0.077891	64.48	1.0088	17.634	0.74948	24.962	0.51668	23.6	0.60927	73.045	1.1424	19.461	0.0399389	0.0960813	0.468284	0.395695
P36776;B3KPH8;B3KU28;B3KXS5;B4DPX0;Q2VPA0;Q8N8K8;A4VCH6	LONP1;PRSS15	3	17	23.5	4.93e-119	0.064488	39.253	1.1042	21.763	0.85788	20.102	0.58772	15.799	0.53924	21.253	0.94877	26.31	0.0249328	0.0836976	0.829391	0.0619788
O15143;A4D275;C9J0Z8	ARC41;ARPC1B;hCG_19475;tcag7.662	11	4	19.1	5.44e-56	0.049085	95.675	1.7615	8.2645	0.99301	35.044	0.84978	24.356	0.76143	2.6381	1.108	28.345	0.0532138	0.182759	0.668143	0.0958843
O15144;Q53R19;Q9BXV5	ARC34;ARPC2;PRO2446;hCG_16304	6	11	44.7	6.92e-46	0.053646	225.96	1.6566	19.808	1.1359	21.118	0.75611	20.89	0.68683	19.304	0.90156	17.52	0.0619007	0.308709	0.573592	0.0557981
Q9NXU5;A6NN57;A8K4C1	ARFRP2;ARL15	1	4	23.5	6.16e-124	0.097205	112.31	1.9779	11.089	1.1609	8.9886	0.60615	4.3796	0.61863	2.9908	0.67248	9.7994	0.230606	0.680538	0.0728327	0.016023
O15160-1;O15160;Q96HT3;O15160-2;Q5JTE4;Q5JTE0	POLR1C;POLR1E;RP3-337H4.4-009;RP3-337H4.4-004	8	9	35.8	2.78e-85	0.079501	35.421	1.1328	22.4	0.67855	30.78	0.56323	45.483	0.57431	19.943	0.92348	26.307	0.0354958	0.106866	0.753427	0.104211
Q12905;B4DY09;Q53FG3	ILF2;NF45;PRO3063	3	16	60.5	5.17e-219	0.1165	67.389	1.3294	27.232	0.84875	21.585	0.50147	17.522	0.51024	21.289	0.87002	22.197	0.108009	0.378969	0.454452	0.05857
O15173	DG6;PGRMC2;PMBP	1	12	42.9	0	0.035361	80.268	0.74062	33.126	0.61621	39.536	0.51082	19.661	0.75157	21.366	1.3408	44.109	0.00814999	0.0158822	0.0405187	0.935449
Q99959-1;Q99959;B8QFA1;B8QGS6;B8QGS7;B8QGS9;A0AV37;B4DR79;Q99959-2	PKP2;hCG_1685949	5	12	16.5	1.86e-61	0.045588	37.267	1.8103	18.359	0.93557	27.917	0.54259	23.591	0.5403	12.869	0.78928	27.719	0.0567718	0.571175	0.345372	0.0266812
Q9H4A6;B3KQ71;B3KQJ9;B3KS18;B4DDX1;B4DWL6	GOLPH3;GPP34	2	4	19.1	1.48e-129	0.27465	31.126	1.5294	48.318	1.0963	17.539	0.62496	20.178	0.59793	31.957	0.78076	42.44	0.712417	0.191629	0.0719394	0.0240145
Q7RTV0	PHF5A	1	3	33.6	8.21e-112	0.15714	23.926	1.4663	20.766	0.88926	17.079	0.51594	1.7385	0.76293	12.968	0.73272	21.907	0.206652	0.439288	0.282674	0.0713855
P52815;B4DLN1;Q96Q74	MRPL12;RPML12;MRPL7/L12	2	20	52.9	0	0.070367	109.78	0.76356	28.97	0.65483	51.986	0.46012	25.293	0.61415	17.954	1.4734	23.013	0.0166865	0.0305797	0.0747514	0.877982
Q9H223;A8K9B9	EHD4;FKSG7;HCA10;HCA11;PAST4	1	20	41.2	1.16e-250	0.070905	61.833	1.3452	30.46	1.0586	15.015	0.61162	30.744	0.61348	32.856	0.80402	54.795	0.056227	0.335711	0.565526	0.042536
Q01081;B5BU08;Q7Z780;Q69YM7;Q701P4	U2AF1;U2AF35;U2AFBP;DKFZp313J1712;hCG_401287	9	5	22.1	1.71e-67	0.10136	83.977	1.2684	15.093	0.86567	26.073	0.56897	22.653	0.60533	24.698	0.92805	16.836	0.00839542	0.0355134	0.945026	0.0110649
Q01082-1;Q01082;B2ZZ89;B4DIF8;Q01082-2;Q53RC4	SPTB2;SPTBN1;hCG_17370	3	115	58.2	0	0.092048	83.074	1.6826	33.608	1.0893	24.659	0.75623	32.867	0.68822	27.502	0.8848	23.03	0.0639901	0.538593	0.363644	0.0337731
O15212;Q5STK2;A2AB88	HKE2;PFD6;PFDN6;DADB-159G18.5-004;DAMC-227D19.11-004;DAQB-193B15.2-001;hCG_17527;XXbac-BCX165D10.2-004;XXbac-BPG185D15.3-004;DADB-159G18.5-007;DAMC-227D19.11-007;DAQB-193B15.2-007;XXbac-BCX165D10.2-006;XXbac-BPG185D15.3-007	2	4	34.9	2.14e-69	0.1286	133.32	1.653	3.4634	1.2986	16.641	0.60187	3.6225	0.48441	62.053	0.47266	31.468	0.69255	0.204391	0.0749583	0.0281
[truncated: 1,944 more rows]

## Sheet: legend
						Supplemental Table S8: PCP-SILAC experiments of the vesicluar fraction of IAV-treated cells (n=2). 6 fractions (F1-F6) were collected. The internal standard is light labeled. Protein profiles were analyzed by fuzzy c-means clustering and cluster values are indicated. Minimally two peptides per protein were identified. PEP: posterior error probability.
